# Supplementary material for: Vibrational Raman and IR data on brown hair subjected to bleaching
Source: Data Brief. 2021 Sep 30;38:107439. doi: 10.1016/j.dib.2021.107439 (PMC8502914; doi:10.1016/j.dib.2021.107439)
Supplement: Supplementary file 1 [file mmc1.zip]

Archive with 92 entries (82 files):
- Supplementary Material raw data/
- Supplementary Material raw data/Figure 1/
- Supplementary Material raw data/Figure 1/Average Raman four bleaching treatments baseline corrected.txt
- Supplementary Material raw data/Figure 1/Average Raman four bleaching treatments.txt
- Supplementary Material raw data/Figure 1/Average Raman three  bleaching treatments baseline corrected.txt
- Supplementary Material raw data/Figure 1/Average Raman three  bleaching treatments.txt
- Supplementary Material raw data/Figure 2A/
- Supplementary Material raw data/Figure 2A/Average Raman three bleaching treatments pro fitting Amide I.txt
- Supplementary Material raw data/Figure 2A/band 1 Amide I.txt
- Supplementary Material raw data/Figure 2A/band 10 Amide I.txt
- Supplementary Material raw data/Figure 2A/band 11 Amide I.txt
- Supplementary Material raw data/Figure 2A/band 12 Amide I.txt
- Supplementary Material raw data/Figure 2A/band 13 Amide I.txt
- Supplementary Material raw data/Figure 2A/band 2 Amide I.txt
- Supplementary Material raw data/Figure 2A/band 3 Amide I.txt
- Supplementary Material raw data/Figure 2A/band 4 Amide I.txt
- Supplementary Material raw data/Figure 2A/band 5 Amide I.txt
- Supplementary Material raw data/Figure 2A/band 6 Amide I.txt
- Supplementary Material raw data/Figure 2A/band 7 Amide I.txt
- Supplementary Material raw data/Figure 2A/band 8 Amide I.txt
- Supplementary Material raw data/Figure 2A/band 9 Amide I.txt
- Supplementary Material raw data/Figure 2A/fitted spectrum Amide I.txt
- Supplementary Material raw data/Figure 2B/
- Supplementary Material raw data/Figure 2B/Average Raman three bleaching treatments pro fitting SS.txt
- Supplementary Material raw data/Figure 2B/band 1 SS.txt
- Supplementary Material raw data/Figure 2B/band 2 SS.txt
- Supplementary Material raw data/Figure 2B/band 3 SS.txt
- Supplementary Material raw data/Figure 2B/band 4 SS.txt
- Supplementary Material raw data/Figure 2B/band 5 SS.txt
- Supplementary Material raw data/Figure 2B/band 6 SS.txt
- Supplementary Material raw data/Figure 2B/band 7 SS.txt
- Supplementary Material raw data/Figure 2B/band 8 SS.txt
- Supplementary Material raw data/Figure 2B/fitted spectrum SS.txt
- Supplementary Material raw data/Figure 3A/
- Supplementary Material raw data/Figure 3A/Average Raman four bleaching treatments pro fitting Amide I.txt
- Supplementary Material raw data/Figure 3A/Average Raman three bleaching treatments pro fitting Amide I.txt
- Supplementary Material raw data/Figure 3A/fitting Amide I.csv
- Supplementary Material raw data/Figure 3B/
- Supplementary Material raw data/Figure 3B/fitting SS.csv
- Supplementary Material raw data/Figure 3B/Raman four bleaching treatments pro fitting SS p1.txt
- Supplementary Material raw data/Figure 3B/Raman four bleaching treatments pro fitting SS p2.txt
- Supplementary Material raw data/Figure 3B/Raman four bleaching treatments pro fitting SS p3.txt
- Supplementary Material raw data/Figure 3B/Raman three bleaching treatments pro fitting SS p1.txt
- Supplementary Material raw data/Figure 3B/Raman three bleaching treatments pro fitting SS p2.txt
- Supplementary Material raw data/Figure 3B/Raman three bleaching treatments pro fitting SS p3.txt
- Supplementary Material raw data/Figure 4/
- Supplementary Material raw data/Figure 4/Raman four bleaching treatments p1.txt
- Supplementary Material raw data/Figure 4/Raman four bleaching treatments p2.txt
- Supplementary Material raw data/Figure 4/Raman four bleaching treatments p3.txt
- Supplementary Material raw data/Figure 4/Raman ratios.csv
- Supplementary Material raw data/Figure 4/Raman three bleaching treatments p1.txt
- Supplementary Material raw data/Figure 4/Raman three bleaching treatments p2.txt
- Supplementary Material raw data/Figure 4/Raman three bleaching treatments p3.txt
- Supplementary Material raw data/Figure 4/Raman three bleaching treatments p4.txt
- Supplementary Material raw data/Figure 4/Raman three bleaching treatments p5.txt
- Supplementary Material raw data/Figure 4/Raman three bleaching treatments p6.txt
- Supplementary Material raw data/Figure 4/Raman three bleaching treatments p7.txt
- Supplementary Material raw data/Figure 4/Raman three bleaching treatments p8.txt
- Supplementary Material raw data/Figure 4/Raman three bleaching treatments p9.txt
- Supplementary Material raw data/Figure 5/
- Supplementary Material raw data/Figure 5/Average IR brown.txt
- Supplementary Material raw data/Figure 5/Average IR four bleaching treatments.txt
- Supplementary Material raw data/Figure 5/Average IR three bleaching treatments.txt
- Supplementary Material raw data/Figure 6/
- Supplementary Material raw data/Figure 6/IR brown p1.txt
- Supplementary Material raw data/Figure 6/IR brown p10.txt
- Supplementary Material raw data/Figure 6/IR brown p11.txt
- Supplementary Material raw data/Figure 6/IR brown p2.txt
- Supplementary Material raw data/Figure 6/IR brown p3.txt
- Supplementary Material raw data/Figure 6/IR brown p4.txt
- Supplementary Material raw data/Figure 6/IR brown p5.txt
- Supplementary Material raw data/Figure 6/IR brown p6.txt
- Supplementary Material raw data/Figure 6/IR brown p7.txt
- Supplementary Material raw data/Figure 6/IR brown p8.txt
- Supplementary Material raw data/Figure 6/IR brown p9.txt
- Supplementary Material raw data/Figure 6/IR four bleaching treatments p1.txt
- Supplementary Material raw data/Figure 6/IR four bleaching treatments p2.txt
- Supplementary Material raw data/Figure 6/IR four bleaching treatments p3.txt
- Supplementary Material raw data/Figure 6/IR four bleaching treatments p4.txt
- Supplementary Material raw data/Figure 6/IR ratios.csv
- Supplementary Material raw data/Figure 6/IR three bleaching treatments p1.txt
- Supplementary Material raw data/Figure 6/IR three bleaching treatments p2.txt
- Supplementary Material raw data/Figure 6/IR three bleaching treatments p3.txt
- Supplementary Material raw data/Figure 6/IR three bleaching treatments p4.txt
- Supplementary Material raw data/Figure 6/IR three bleaching treatments p5.txt
- Supplementary Material raw data/Figure 6/IR three bleaching treatments p6.txt
- Supplementary Material raw data/Figure 6/IR three bleaching treatments p7.txt
- Supplementary Material raw data/Table 1/
- Supplementary Material raw data/Table 1/IR ratios from fitting.csv
- Supplementary Material raw data/Figure 5/Average IR brown baseline corrected.txt
- Supplementary Material raw data/Figure 5/Average IR four bleaching treatments baseline corrected smoothing.txt
- Supplementary Material raw data/Figure 5/Average IR three bleaching treatments baseline corrected smoothing.txt
