# Supplementary material for: Vibrational Raman and IR data on brown hair subjected to bleaching
Source: Data Brief. 2021 Sep 30;38:107439. doi: 10.1016/j.dib.2021.107439 (PMC8502914; doi:10.1016/j.dib.2021.107439)
Supplement: Supplementary file 1 [file mmc1.zip › Supplementary Material raw data/Figure 1/Average Raman four bleaching treatments baseline corrected.txt]

TITLE	average Raman spectrum of brown hair after four bleaching treatments, baseline corrected
DATA TYPE
ORIGIN	JASCO
OWNER
SPECTROMETER/DATA SYSTEM
RESOLUTION
DELTAX	-1.92869
XUNITS	1/CM
YUNITS	AU
FIRSTX	5003.1440
LASTX	5.9082
NPOINTS	2592
FIRSTY	0.00001
MAXY	0.04517
MINY	-0.00588
XYDATA
5003.1440	9.61002E-006
5001.2154	-1.60001E-006
4999.2867	-1.834E-005
4997.3580	-2.433E-005
4995.4293	-2.334E-005
4993.5006	-3.013E-005
4991.5719	-3.918E-005
4989.6432	-3.689E-005
4987.7145	-5.10001E-006
4985.7858	6.73998E-006
4983.8571	7.72E-006
4981.9285	1.59984E-007
4979.9998	7.49998E-006
4978.0711	7.7001E-007
4976.1424	-1.584E-005
4974.2137	-1.9E-005
4972.2850	-1.343E-005
4970.3563	1.03E-005
4968.4276	3.075E-005
4966.4989	3.997E-005
4964.5702	3.696E-005
4962.6416	1.978E-005
4960.7129	9.47999E-006
4958.7842	4.03999E-006
4956.8555	2.232E-005
4954.9268	3.36E-005
4952.9981	6.41E-006
4951.0694	-2.394E-005
4949.1407	-1.637E-005
4947.2120	-6.45001E-006
4945.2833	-8.60001E-006
4943.3547	-5.85E-006
4941.4260	-4.38002E-006
4939.4973	-1.23999E-006
4937.5686	1.508E-005
4935.6399	2.472E-005
4933.7112	6.09984E-007
4931.7825	-3.222E-005
4929.8538	-3.081E-005
4927.9251	-5.35999E-006
4925.9964	2.247E-005
4924.0678	1.963E-005
4922.1391	3.86002E-006
4920.2104	-2.194E-005
4918.2817	-5.521E-005
4916.3530	-4.051E-005
4914.4243	-1.889E-005
4912.4956	1.85002E-006
4910.5669	1.223E-005
4908.6382	9.85002E-006
4906.7095	3.82001E-006
4904.7809	-1.40002E-006
4902.8522	1.25E-006
4900.9235	6.11999E-006
4898.9948	-6.25999E-006
4897.0661	-1.885E-005
4895.1374	-1.676E-005
4893.2087	-2.7E-006
4891.2800	9.02999E-006
4889.3513	-3.46E-006
4887.4226	-1.987E-005
4885.4940	-2.686E-005
4883.5653	-2.172E-005
4881.6366	-1.081E-005
4879.7079	4.33E-006
4877.7792	1.891E-005
4875.8505	-3.57E-006
4873.9218	-2.30002E-006
4871.9931	3.86002E-006
4870.0644	1.176E-005
4868.1357	7.32998E-006
4866.2071	1.63E-006
4864.2784	-1.355E-005
4862.3497	-5.27001E-006
4860.4210	9.04E-006
4858.4923	1.443E-005
4856.5636	1.565E-005
4854.6349	3.48999E-006
4852.7062	-2.429E-005
4850.7775	-1.416E-005
4848.8488	-1.09999E-006
4846.9202	5.02E-006
4844.9915	-2.01E-006
4843.0628	5.24998E-006
4841.1341	1.584E-005
4839.2054	1.556E-005
4837.2767	9.64998E-006
4835.3480	4.07999E-006
4833.4193	8.98998E-006
4831.4906	2.062E-005
4829.5619	1.277E-005
4827.6333	1.67998E-006
4825.7046	6.42999E-006
4823.7759	1.631E-005
4821.8472	3.212E-005
4819.9185	2.687E-005
4817.9898	2.928E-005
4816.0611	4.241E-005
4814.1324	3.696E-005
4812.2037	2.008E-005
4810.2750	2.728E-005
4808.3464	2.083E-005
4806.4177	1.867E-005
4804.4890	1.546E-005
4802.5603	-1.98001E-006
4800.6316	-8.83E-006
4798.7029	2.47001E-006
4796.7742	9.16002E-006
4794.8455	3.031E-005
4792.9168	2.433E-005
4790.9881	7.11001E-006
4789.0595	1.027E-005
4787.1308	9.61999E-006
4785.2021	2.016E-005
4783.2734	3.746E-005
4781.3447	4.261E-005
4779.4160	2.994E-005
4777.4873	2.466E-005
4775.5586	1.559E-005
4773.6299	1.083E-005
4771.7012	3.655E-005
4769.7726	5.958E-005
4767.8439	5.973E-005
4765.9152	4.666E-005
4763.9865	2.999E-005
4762.0578	1.06E-005
4760.1291	7.30003E-007
4758.2004	1.732E-005
4756.2717	1.997E-005
4754.3430	1.125E-005
4752.4143	1.283E-005
4750.4857	1.89E-005
4748.5570	1.564E-005
4746.6283	1.703E-005
4744.6996	1.696E-005
4742.7709	1.096E-005
4740.8422	1.92E-005
4738.9135	4.334E-005
4736.9848	5.526E-005
4735.0561	4.158E-005
4733.1274	6.46999E-006
4731.1988	9.05001E-006
4729.2701	3.299E-005
4727.3414	4.29E-005
4725.4127	1.676E-005
4723.4840	-2.71001E-006
4721.5553	8.63001E-006
4719.6266	3.109E-005
4717.6979	4.34E-005
4715.7692	2.7E-005
4713.8405	-1.04E-006
4711.9119	1.32E-006
4709.9832	4.117E-005
4708.0545	4.613E-005
4706.1258	2.127E-005
4704.1971	2.042E-005
4702.2684	1.91E-005
4700.3397	4.308E-005
4698.4110	6.804E-005
4696.4823	6.19E-005
4694.5536	3.007E-005
4692.6250	3.322E-005
4690.6963	4.789E-005
4688.7676	4.003E-005
4686.8389	1.752E-005
4684.9102	4.54E-006
4682.9815	6.51E-006
4681.0528	1.781E-005
4679.1241	3.76E-005
4677.1954	5.084E-005
4675.2668	4.713E-005
4673.3381	2.187E-005
4671.4094	1.603E-005
4669.4807	4.122E-005
4667.5520	3.946E-005
4665.6233	5.70019E-007
4663.6946	7E-006
4661.7659	3.398E-005
4659.8372	5.678E-005
4657.9085	5.01E-005
4655.9799	4.31E-005
4654.0512	3.3E-005
4652.1225	3.127E-005
4650.1938	5.001E-005
4648.2651	4.582E-005
4646.3364	4.441E-005
4644.4077	5.437E-005
4642.4790	3.154E-005
4640.5503	4.09993E-007
4638.6216	-6.11002E-006
4636.6930	5.14002E-006
4634.7643	1.469E-005
4632.8356	2.015E-005
4630.9069	1.579E-005
4628.9782	1.006E-005
4627.0495	7.46002E-006
4625.1208	2.687E-005
4623.1921	3.516E-005
4621.2634	1.304E-005
4619.3347	5.38001E-006
4617.4061	2.201E-005
4615.4774	3.098E-005
4613.5487	2.842E-005
4611.6200	2.919E-005
4609.6913	2.451E-005
4607.7626	3.017E-005
4605.8339	1.74E-005
4603.9052	1.833E-005
4601.9765	1.916E-005
4600.0478	1.482E-005
4598.1192	2.117E-005
4596.1905	2.919E-005
4594.2618	2.47E-005
4592.3331	4.193E-005
4590.4044	3.764E-005
4588.4757	3.456E-005
4586.5470	4E-005
4584.6183	2.962E-005
4582.6896	2.218E-005
4580.7609	2.25E-005
4578.8323	2.67E-005
4576.9036	3.083E-005
4574.9749	4.626E-005
4573.0462	6.771E-005
4571.1175	0.00010604
4569.1888	0.00016455
4567.2601	0.00019958
4565.3314	0.00015942
4563.4027	0.00010117
4561.4740	9.11E-005
4559.5454	0.00010903
4557.6167	0.00010694
4555.6880	9.87E-005
4553.7593	0.00010241
4551.8306	0.00011284
4549.9019	0.00012832
4547.9732	0.00015083
4546.0445	0.0001681
4544.1158	0.00017169
4542.1871	0.00016949
4540.2585	0.00017548
4538.3298	0.00018583
4536.4011	0.0001812
4534.4724	0.00015134
4532.5437	0.00014672
4530.6150	0.00016433
4528.6863	0.00016777
4526.7576	0.00016298
4524.8289	0.00016257
4522.9002	0.00016663
4520.9716	0.00015393
4519.0429	0.0001324
4517.1142	0.00013828
4515.1855	0.00013624
4513.2568	0.00013723
4511.3281	0.00013158
4509.3994	0.00011016
4507.4707	8.516E-005
4505.5420	8.012E-005
4503.6133	8.229E-005
4501.6847	8.031E-005
4499.7560	7.837E-005
4497.8273	6.252E-005
4495.8986	6.206E-005
4493.9699	8.087E-005
4492.0412	6.347E-005
4490.1125	3.169E-005
4488.1838	2.94E-005
4486.2551	5.003E-005
4484.3264	5.422E-005
4482.3978	6.06E-005
4480.4691	6.411E-005
4478.5404	5.806E-005
4476.6117	3.38E-005
4474.6830	1.574E-005
4472.7543	2.787E-005
4470.8256	2.181E-005
4468.8969	1.649E-005
4466.9682	1.585E-005
4465.0395	2.811E-005
4463.1109	4.409E-005
4461.1822	3.274E-005
4459.2535	6.70015E-007
4457.3248	-7.30003E-007
4455.3961	2.72999E-006
4453.4674	1.404E-005
4451.5387	2.051E-005
4449.6100	1.379E-005
4447.6813	2.294E-005
4445.7526	4.06E-005
4443.8240	4.362E-005
4441.8953	3.851E-005
4439.9666	3.321E-005
4438.0379	2.52E-005
4436.1092	1.752E-005
4434.1805	1.802E-005
4432.2518	3.618E-005
4430.3231	4.574E-005
4428.3944	5.38E-005
4426.4657	4.467E-005
4424.5371	3.473E-005
4422.6084	4.826E-005
4420.6797	6.587E-005
4418.7510	6.5E-005
4416.8223	4.737E-005
4414.8936	3.955E-005
4412.9649	4.368E-005
4411.0362	4.034E-005
4409.1075	3.577E-005
4407.1788	3.539E-005
4405.2502	3.16E-005
4403.3215	2.108E-005
4401.3928	8.60998E-006
4399.4641	3.92001E-006
4397.5354	1.12E-005
4395.6067	1.394E-005
4393.6780	-4.14999E-006
4391.7493	-7.49001E-006
4389.8206	2.81001E-006
4387.8919	1.29001E-006
4385.9633	6.14001E-006
4384.0346	2.203E-005
4382.1059	2.69E-005
4380.1772	1.812E-005
4378.2485	3.08E-006
4376.3198	8.57002E-006
4374.3911	1.413E-005
4372.4624	7.17E-006
4370.5337	6.59001E-006
4368.6050	1.148E-005
4366.6764	2.346E-005
4364.7477	4.086E-005
4362.8190	4.996E-005
4360.8903	4.237E-005
4358.9616	1.635E-005
4357.0329	3.2001E-007
4355.1042	7.74002E-006
4353.1755	1.519E-005
4351.2468	1.799E-005
4349.3181	2.457E-005
4347.3895	1.82E-005
4345.4608	1.047E-005
4343.5321	2.148E-005
4341.6034	1.216E-005
4339.6747	6.58E-006
4337.7460	1.932E-005
4335.8173	2.589E-005
4333.8886	2.965E-005
4331.9599	4.197E-005
4330.0312	3.903E-005
4328.1026	2.71E-005
4326.1739	3.352E-005
4324.2452	4.21E-005
4322.3165	6.246E-005
4320.3878	6.647E-005
4318.4591	4.89E-005
4316.5304	3.646E-005
4314.6017	4.548E-005
4312.6730	4.24E-005
4310.7443	3.858E-005
4308.8157	3.681E-005
4306.8870	1.225E-005
4304.9583	5.30013E-007
4303.0296	-3.44001E-006
4301.1009	-4.33E-006
4299.1722	7.66001E-006
4297.2435	1.737E-005
4295.3148	3.603E-005
4293.3861	3.41E-005
4291.4574	2.742E-005
4289.5288	1.931E-005
4287.6001	1.876E-005
4285.6714	2.222E-005
4283.7427	2.359E-005
4281.8140	3.124E-005
4279.8853	3.838E-005
4277.9566	3.091E-005
4276.0279	2.485E-005
4274.0992	3.288E-005
4272.1705	4.083E-005
4270.2419	2.347E-005
4268.3132	3.12E-006
4266.3845	1.144E-005
4264.4558	2.221E-005
4262.5271	2.529E-005
4260.5984	3.222E-005
4258.6697	2.04E-005
4256.7410	2.44002E-006
4254.8123	1.844E-005
4252.8836	1.618E-005
4250.9550	-7.10021E-007
4249.0263	-6.60002E-007
4247.0976	-5.96E-006
4245.1689	2.61002E-006
4243.2402	1.75E-005
4241.3115	3.56E-005
4239.3828	2.992E-005
4237.4541	8.10016E-007
4235.5254	3.69987E-007
4233.5968	9.92999E-006
4231.6681	2.148E-005
4229.7394	1.725E-005
4227.8107	-1.95001E-006
4225.8820	-5.54E-006
4223.9533	-3.16001E-006
4222.0246	1.36001E-006
4220.0959	9.30999E-006
4218.1672	1.935E-005
4216.2385	4.103E-005
4214.3099	5.119E-005
4212.3812	4.39E-005
4210.4525	4.049E-005
4208.5238	3.487E-005
4206.5951	3.822E-005
4204.6664	2.596E-005
4202.7377	8.88999E-006
4200.8090	4.31999E-006
4198.8803	1.717E-005
4196.9516	3.368E-005
4195.0230	3.483E-005
4193.0943	2.609E-005
4191.1656	3.609E-005
4189.2369	4.181E-005
4187.3082	2.757E-005
4185.3795	1.488E-005
4183.4508	6.04999E-006
4181.5221	-7.19991E-007
4179.5934	-1.006E-005
4177.6647	-1.74998E-006
4175.7361	8.15001E-006
4173.8074	8.08001E-006
4171.8787	1.298E-005
4169.9500	2.187E-005
4168.0213	1.923E-005
4166.0926	9.95001E-006
4164.1639	5.70019E-007
4162.2352	-5.21002E-006
4160.3065	4.27998E-006
4158.3778	2.537E-005
4156.4492	3.588E-005
4154.5205	3.092E-005
4152.5918	2.518E-005
4150.6631	1.963E-005
4148.7344	2.513E-005
4146.8057	3.269E-005
4144.8770	1.654E-005
4142.9483	-1.57998E-006
4141.0196	-1.158E-005
4139.0909	1.09999E-006
4137.1623	1.768E-005
4135.2336	2.334E-005
4133.3049	3.129E-005
4131.3762	1.641E-005
4129.4475	-4.55002E-006
4127.5188	9.19982E-007
4125.5901	2.01E-006
4123.6614	6.17001E-006
4121.7327	1.925E-005
4119.8040	2.541E-005
4117.8754	1.146E-005
4115.9467	1.103E-005
4114.0180	2.113E-005
4112.0893	3.147E-005
4110.1606	2.833E-005
4108.2319	2.483E-005
4106.3032	1.632E-005
4104.3745	7.70001E-006
4102.4458	1.515E-005
4100.5171	9.02999E-006
4098.5885	1.34E-005
4096.6598	2.754E-005
4094.7311	2.903E-005
4092.8024	6.14001E-006
4090.8737	6.72E-006
4088.9450	2.161E-005
4087.0163	2.714E-005
4085.0876	1.192E-005
4083.1589	2.64E-005
4081.2302	3.649E-005
4079.3016	3.262E-005
4077.3729	4.72001E-006
4075.4442	-1.697E-005
4073.5155	-2.27999E-006
4071.5868	1.107E-005
4069.6581	1.573E-005
4067.7294	2.86E-005
4065.8007	1.98E-005
4063.8720	5.59999E-006
4061.9433	1.047E-005
4060.0147	1.632E-005
4058.0860	1.736E-005
4056.1573	1.416E-005
4054.2286	1.344E-005
4052.2999	8.39001E-006
4050.3712	8.28E-006
4048.4425	1.331E-005
4046.5138	1.464E-005
4044.5851	1.749E-005
4042.6564	3.135E-005
4040.7278	2.954E-005
4038.7991	3.48E-005
4036.8704	4.588E-005
4034.9417	4.728E-005
4033.0130	3.128E-005
4031.0843	1.514E-005
4029.1556	1.469E-005
4027.2269	3.394E-005
4025.2982	4.617E-005
4023.3695	4.843E-005
4021.4409	4.532E-005
4019.5122	3.185E-005
4017.5835	2.778E-005
4015.6548	3.741E-005
4013.7261	2.581E-005
4011.7974	3.353E-005
4009.8687	5.333E-005
4007.9400	5.251E-005
4006.0113	3.261E-005
4004.0826	3.447E-005
4002.1540	3.947E-005
4000.2253	3.824E-005
3998.2966	2.805E-005
3996.3679	7.2E-006
3994.4392	9.71002E-006
3992.5105	2.217E-005
3990.5818	2.677E-005
3988.6531	2.666E-005
3986.7244	1.634E-005
3984.7957	1.813E-005
3982.8671	2.696E-005
3980.9384	1.708E-005
3979.0097	2.89999E-006
3977.0810	8.99831E-008
3975.1523	-5.75E-006
3973.2236	6.90001E-006
3971.2949	2.394E-005
3969.3662	2.619E-005
3967.4375	2.671E-005
3965.5088	3.052E-005
3963.5802	2.982E-005
3961.6515	3.321E-005
3959.7228	3.613E-005
3957.7941	4.456E-005
3955.8654	3.183E-005
3953.9367	1.844E-005
3952.0080	3.82001E-006
3950.0793	-3.13002E-006
3948.1506	-8.59993E-007
3946.2219	1.962E-005
3944.2933	2.621E-005
3942.3646	2.273E-005
3940.4359	1.816E-005
3938.5072	2.185E-005
3936.5785	3.948E-005
3934.6498	4.871E-005
3932.7211	3.689E-005
3930.7924	2.153E-005
3928.8637	2.199E-005
3926.9350	2.854E-005
3925.0064	3.064E-005
3923.0777	2.948E-005
3921.1490	2.659E-005
3919.2203	2.33E-005
3917.2916	3.511E-005
3915.3629	2.308E-005
3913.4342	1.164E-005
3911.5055	1.504E-005
3909.5768	1.948E-005
3907.6481	1.966E-005
3905.7195	2.253E-005
3903.7908	2.958E-005
3901.8621	2.524E-005
3899.9334	3.069E-005
3898.0047	3.042E-005
3896.0760	3.391E-005
3894.1473	4.292E-005
3892.2186	5.515E-005
3890.2899	5.378E-005
3888.3612	3.448E-005
3886.4326	2.587E-005
3884.5039	1.33E-005
3882.5752	1.148E-005
3880.6465	1.212E-005
3878.7178	2.496E-005
3876.7891	3.606E-005
3874.8604	2.457E-005
3872.9317	1.747E-005
3871.0030	1.548E-005
3869.0743	3.83999E-006
3867.1457	1.54999E-006
3865.2170	1.092E-005
3863.2883	1.66E-005
3861.3596	2.391E-005
3859.4309	1.743E-005
3857.5022	2.384E-005
3855.5735	3.048E-005
3853.6448	1.992E-005
3851.7161	-1.40999E-006
3849.7874	-7.7001E-007
3847.8588	1.332E-005
3845.9301	1.735E-005
3844.0014	1.696E-005
3842.0727	1.19E-005
3840.1440	7.34E-006
3838.2153	8.97E-006
3836.2866	1.491E-005
3834.3579	2.054E-005
3832.4292	-1.71002E-006
3830.5005	-1.066E-005
3828.5719	1.18E-006
3826.6432	1.715E-005
3824.7145	1.452E-005
3822.7858	1.239E-005
3820.8571	2.026E-005
3818.9284	1.47E-005
3816.9997	1.112E-005
3815.0710	2.293E-005
3813.1423	1.268E-005
3811.2136	4.20001E-006
3809.2850	1.544E-005
3807.3563	2.354E-005
3805.4276	2.905E-005
3803.4989	2.986E-005
3801.5702	1.528E-005
3799.6415	1.105E-005
3797.7128	2.175E-005
3795.7841	1.587E-005
3793.8554	5.51E-006
3791.9268	1.33999E-006
3789.9981	1.685E-005
3788.0694	1.962E-005
3786.1407	1.95E-005
3784.2120	2.903E-005
3782.2833	3.186E-005
3780.3546	1.484E-005
3778.4259	3.004E-005
3776.4972	3.76E-005
3774.5685	2.699E-005
3772.6399	2.619E-005
3770.7112	2.648E-005
3768.7825	1.707E-005
3766.8538	1.2E-005
3764.9251	6.91999E-006
3762.9964	1.15001E-006
3761.0677	5.61E-006
3759.1390	1.529E-005
3757.2103	1.764E-005
3755.2816	2.426E-005
3753.3530	2.343E-005
3751.4243	1.587E-005
3749.4956	1.474E-005
3747.5669	2.026E-005
3745.6382	2.791E-005
3743.7095	3.204E-005
3741.7808	3.564E-005
3739.8521	2.778E-005
3737.9234	2.009E-005
3735.9947	1.673E-005
3734.0661	4.48001E-006
3732.1374	-1.755E-005
3730.2087	-6.63002E-006
3728.2800	9.12001E-006
3726.3513	1.831E-005
3724.4226	2.033E-005
3722.4939	2.627E-005
3720.5652	3.762E-005
3718.6365	2.689E-005
3716.7078	-8.99831E-008
3714.7792	1.16002E-006
3712.8505	1.358E-005
3710.9218	1.933E-005
3708.9931	2.19E-005
3707.0644	2.543E-005
3705.1357	2.936E-005
3703.2070	3.875E-005
3701.2783	3.73E-005
3699.3496	3.028E-005
3697.4209	2.232E-005
3695.4923	2.124E-005
3693.5636	1.683E-005
3691.6349	1.977E-005
3689.7062	2.138E-005
3687.7775	1.952E-005
3685.8488	1.11E-005
3683.9201	2.305E-005
3681.9914	2.174E-005
3680.0627	2.91E-006
3678.1340	-2.19998E-006
3676.2054	1.514E-005
3674.2767	2.085E-005
3672.3480	2.267E-005
3670.4193	1.955E-005
3668.4906	1.83E-005
3666.5619	2.496E-005
3664.6332	3.38E-005
3662.7045	2.417E-005
3660.7758	2.826E-005
3658.8471	2.67E-005
3656.9185	2.41E-005
3654.9898	3.172E-005
3653.0611	3.256E-005
3651.1324	9.40002E-006
3649.2037	-8.99831E-008
3647.2750	1.36E-005
3645.3463	1.812E-005
3643.4176	1.983E-005
3641.4889	2.649E-005
3639.5602	2.468E-005
3637.6316	2.166E-005
3635.7029	2.961E-005
3633.7742	2.694E-005
3631.8455	2.066E-005
3629.9168	1.068E-005
3627.9881	8.64002E-006
3626.0594	8.69E-006
3624.1307	5.59002E-006
3622.2020	1.206E-005
3620.2733	2.033E-005
3618.3447	2.8E-005
3616.4160	1.614E-005
3614.4873	3.01E-006
3612.5586	8.32001E-006
3610.6299	1.043E-005
3608.7012	1.437E-005
3606.7725	3.439E-005
3604.8438	3.653E-005
3602.9151	1.005E-005
3600.9864	6.24001E-006
3599.0578	-3.68001E-006
3597.1291	-1.491E-005
3595.2004	8.80017E-007
3593.2717	5.87999E-006
3591.3430	3.96998E-006
3589.4143	1.223E-005
3587.4856	1.193E-005
3585.5569	7.32001E-006
3583.6282	2.08E-006
3581.6995	-1.074E-005
3579.7709	-1.357E-005
3577.8422	7.49001E-006
3575.9135	1.539E-005
3573.9848	1.42E-005
3572.0561	7.80001E-006
3570.1274	1.118E-005
3568.1987	2.028E-005
3566.2700	2.137E-005
3564.3413	1.636E-005
3562.4126	4.71E-006
3560.4840	-7.27E-006
3558.5553	-5.38998E-006
3556.6266	-6.28998E-006
3554.6979	-1.179E-005
3552.7692	-1.007E-005
3550.8405	-1.77E-006
3548.9118	5.27001E-006
3546.9831	9.88001E-006
3545.0544	7.76E-006
3543.1257	-2.78001E-006
3541.1971	-1.15001E-006
3539.2684	9.11E-006
3537.3397	1.903E-005
3535.4110	1.517E-005
3533.4823	1.57E-005
3531.5536	2.83E-005
3529.6249	2.406E-005
3527.6962	6.03E-006
3525.7675	-3.12E-006
3523.8388	7.91999E-006
3521.9102	1.103E-005
3519.9815	8.88002E-006
3518.0528	9.30999E-006
3516.1241	1.114E-005
3514.1954	2.546E-005
3512.2667	2.952E-005
3510.3380	1.357E-005
3508.4093	1.29998E-006
3506.4806	1.665E-005
3504.5519	3.735E-005
3502.6233	4.333E-005
3500.6946	5.179E-005
3498.7659	7.214E-005
3496.8372	7.557E-005
3494.9085	7.461E-005
3492.9798	7.333E-005
3491.0511	6.897E-005
3489.1224	6.255E-005
3487.1937	6.366E-005
3485.2650	7.891E-005
3483.3364	8.911E-005
3481.4077	0.00010549
3479.4790	0.00012991
3477.5503	0.00013818
3475.6216	0.00013776
3473.6929	0.00014845
3471.7642	0.00015872
3469.8355	0.00016356
3467.9068	0.00016354
3465.9781	0.00016628
3464.0495	0.00016799
3462.1208	0.00017459
3460.1921	0.00017395
3458.2634	0.00017488
3456.3347	0.0001847
3454.4060	0.00020691
3452.4773	0.00022955
3450.5486	0.00024134
3448.6199	0.00025224
3446.6912	0.00025818
3444.7626	0.00027746
3442.8339	0.00030874
3440.9052	0.00033549
3438.9765	0.00034362
3437.0478	0.00034703
3435.1191	0.0003602
3433.1904	0.00037328
3431.2617	0.00039866
3429.3330	0.00043418
3427.4043	0.0004755
3425.4757	0.00051778
3423.5470	0.00054741
3421.6183	0.00056778
3419.6896	0.00059554
3417.7609	0.00063366
3415.8322	0.00066209
3413.9035	0.00068103
3411.9748	0.00070075
3410.0461	0.00071864
3408.1174	0.00074197
3406.1888	0.00078105
3404.2601	0.00082394
3402.3314	0.00085151
3400.4027	0.00087612
3398.4740	0.0009127
3396.5453	0.00095856
3394.6166	0.00100551
3392.6879	0.00104449
3390.7592	0.00107967
3388.8305	0.00112316
3386.9019	0.00116525
3384.9732	0.00119463
3383.0445	0.00122036
3381.1158	0.00125241
3379.1871	0.00128401
3377.2584	0.00131663
3375.3297	0.00135864
3373.4010	0.0014035
3371.4723	0.00143788
3369.5436	0.00145972
3367.6150	0.00147818
3365.6863	0.00150401
3363.7576	0.00154168
3361.8289	0.00158658
3359.9002	0.00163483
3357.9715	0.00167847
3356.0428	0.00171476
3354.1141	0.00174827
3352.1854	0.00178718
3350.2568	0.00183416
3348.3281	0.00188056
3346.3994	0.00191826
3344.4707	0.00195327
3342.5420	0.00198691
3340.6133	0.00200375
3338.6846	0.00200813
3336.7559	0.00203353
3334.8272	0.00209063
3332.8985	0.00214829
3330.9699	0.00218513
3329.0412	0.00221063
3327.1125	0.00223672
3325.1838	0.00226054
3323.2551	0.00227776
3321.3264	0.00229471
3319.3977	0.00231684
3317.4690	0.00234651
3315.5403	0.00238212
3313.6116	0.00241414
3311.6830	0.00244539
3309.7543	0.00248291
3307.8256	0.00251797
3305.8969	0.00253834
3303.9682	0.0025502
3302.0395	0.00256955
3300.1108	0.00259581
3298.1821	0.00261947
3296.2534	0.00263766
3294.3247	0.00265392
3292.3961	0.00267196
3290.4674	0.00268774
3288.5387	0.00269301
3286.6100	0.00269258
3284.6813	0.00269424
3282.7526	0.00269526
3280.8239	0.00269054
3278.8952	0.0026858
3276.9665	0.00268825
3275.0378	0.0026881
3273.1092	0.00267205
3271.1805	0.00264359
3269.2518	0.00260566
3267.3231	0.0025584
3265.3944	0.00250944
3263.4657	0.00246518
3261.5370	0.00242156
3259.6083	0.00237028
3257.6796	0.00230945
3255.7509	0.0022446
3253.8223	0.00218306
3251.8936	0.00213518
3249.9649	0.00210174
3248.0362	0.00207068
3246.1075	0.00203282
3244.1788	0.00198372
3242.2501	0.00192278
3240.3214	0.00186755
3238.3927	0.00183099
3236.4640	0.00179789
3234.5354	0.0017485
3232.6067	0.00168676
3230.6780	0.00163647
3228.7493	0.00161238
3226.8206	0.00160204
3224.8919	0.00158735
3222.9632	0.00156393
3221.0345	0.00153444
3219.1058	0.00149949
3217.1771	0.00146828
3215.2485	0.00144916
3213.3198	0.00143579
3211.3911	0.00142041
3209.4624	0.00140328
3207.5337	0.00139024
3205.6050	0.00137721
3203.6763	0.00135208
3201.7476	0.00131212
3199.8189	0.00127156
3197.8902	0.00123515
3195.9616	0.00119756
3194.0329	0.0011586
3192.1042	0.00112451
3190.1755	0.00109342
3188.2468	0.00105779
3186.3181	0.00102582
3184.3894	0.00100101
3182.4607	0.00097033
3180.5320	0.00093608
3178.6033	0.00091123
3176.6747	0.00089468
3174.7460	0.00088716
3172.8173	0.00087772
3170.8886	0.00086405
3168.9599	0.00085157
3167.0312	0.00083066
3165.1025	0.00079602
3163.1738	0.0007619
3161.2451	0.00073994
3159.3164	0.00072893
3157.3878	0.00071894
3155.4591	0.00070924
3153.5304	0.00070208
3151.6017	0.00068484
3149.6730	0.0006583
3147.7443	0.0006387
3145.8156	0.00063646
3143.8869	0.0006452
3141.9582	0.00064598
3140.0295	0.00062653
3138.1009	0.00060295
3136.1722	0.00058785
3134.2435	0.00058242
3132.3148	0.00059523
3130.3861	0.00062129
3128.4574	0.00063983
3126.5287	0.00063571
3124.6000	0.00061847
3122.6713	0.00060785
3120.7426	0.00060509
3118.8140	0.00060972
3116.8853	0.00062383
3114.9566	0.00063354
3113.0279	0.00062839
3111.0992	0.00061776
3109.1705	0.00062082
3107.2418	0.00064028
3105.3131	0.00066982
3103.3844	0.00069491
3101.4557	0.00070988
3099.5271	0.00072737
3097.5984	0.0007571
3095.6697	0.00078774
3093.7410	0.00081675
3091.8123	0.00085139
3089.8836	0.00090302
3087.9549	0.00097413
3086.0262	0.00105352
3084.0975	0.00113275
3082.1688	0.0012183
3080.2402	0.00132958
3078.3115	0.00147044
3076.3828	0.00162164
3074.4541	0.00177007
3072.5254	0.00191459
3070.5967	0.00205592
3068.6680	0.00219386
3066.7393	0.0023187
3064.8106	0.00241512
3062.8819	0.0024739
3060.9533	0.00249206
3059.0246	0.00246493
3057.0959	0.00239931
3055.1672	0.00232298
3053.2385	0.00225731
3051.3098	0.00220288
3049.3811	0.00215824
3047.4524	0.00213065
3045.5237	0.00213381
3043.5950	0.00216313
3041.6664	0.00219081
3039.7377	0.00220367
3037.8090	0.00221827
3035.8803	0.00225419
3033.9516	0.0023094
3032.0229	0.00238554
3030.0942	0.00250037
3028.1655	0.00265485
3026.2368	0.00282833
3024.3081	0.00301814
3022.3795	0.00324417
3020.4508	0.00352418
3018.5221	0.00385332
3016.5934	0.00421371
3014.6647	0.00460316
3012.7360	0.00503917
3010.8073	0.00553112
3008.8786	0.00606726
3006.9499	0.00663434
3005.0212	0.00723489
3003.0926	0.00787634
3001.1639	0.00855271
2999.2352	0.00925353
2997.3065	0.00998139
2995.3778	0.0107375
2993.4491	0.0115069
2991.5204	0.0122733
2989.5917	0.0130286
2987.6630	0.0137667
2985.7343	0.0144745
2983.8057	0.0151299
2981.8770	0.0157172
2979.9483	0.0162373
2978.0196	0.0167054
2976.0909	0.0171415
2974.1622	0.0175603
2972.2335	0.0179771
2970.3048	0.0184085
2968.3761	0.0188566
2966.4474	0.0193079
2964.5188	0.0197548
2962.5901	0.0202096
2960.6614	0.0206882
2958.7327	0.0211967
2956.8040	0.0217509
2954.8753	0.022392
2952.9466	0.0231676
2951.0179	0.0241049
2949.0892	0.0252012
2947.1605	0.0264226
2945.2319	0.0277047
2943.3032	0.0289565
2941.3745	0.0300714
2939.4458	0.0309585
2937.5171	0.0315675
2935.5884	0.0318859
2933.6597	0.0319254
2931.7310	0.0317149
2929.8023	0.0312946
2927.8736	0.0307083
2925.9450	0.0299897
2924.0163	0.0291585
2922.0876	0.0282389
2920.1589	0.0272599
2918.2302	0.0262284
2916.3015	0.0251369
2914.3728	0.0239987
2912.4441	0.0228573
2910.5154	0.0217717
2908.5868	0.0207918
2906.6581	0.019942
2904.7294	0.01923
2902.8007	0.0186499
2900.8720	0.0181774
2898.9433	0.0177779
2897.0146	0.0174261
2895.0859	0.0171148
2893.1572	0.0168474
2891.2285	0.0166286
2889.2999	0.0164655
2887.3712	0.01637
2885.4425	0.016345
2883.5138	0.0163562
2881.5851	0.0163282
2879.6564	0.0161942
2877.7277	0.0159425
2875.7990	0.0155882
2873.8703	0.0151056
2871.9416	0.0144327
2870.0130	0.0135398
2868.0843	0.012467
2866.1556	0.0113141
2864.2269	0.0102058
2862.2982	0.00924159
2860.3695	0.00846007
2858.4408	0.00784135
2856.5121	0.00733539
2854.5834	0.00688844
2852.6547	0.00645652
2850.7261	0.00600531
2848.7974	0.00550806
2846.8687	0.00495605
2844.9400	0.00436874
2843.0113	0.00378472
2841.0826	0.00324601
2839.1539	0.00279021
2837.2252	0.00243568
2835.2965	0.00216814
2833.3678	0.00195984
2831.4392	0.00179197
2829.5105	0.00165047
2827.5818	0.0015282
2825.6531	0.00142818
2823.7244	0.00135444
2821.7957	0.00129884
2819.8670	0.00124651
2817.9383	0.0011875
2816.0096	0.00112806
2814.0809	0.00107833
2812.1523	0.00103554
2810.2236	0.00099135
2808.2949	0.00094377
2806.3662	0.00089996
2804.4375	0.00086403
2802.5088	0.0008349
2800.5801	0.00080873
2798.6514	0.00078464
2796.7227	0.00076407
2794.7940	0.00074255
2792.8654	0.00071748
2790.9367	0.00070395
2789.0080	0.00071431
2787.0793	0.00073425
2785.1506	0.00074409
2783.2219	0.0007498
2781.2932	0.00077367
2779.3645	0.00081733
2777.4358	0.0008629
2775.5071	0.00089972
2773.5785	0.00092644
2771.6498	0.00093984
2769.7211	0.00094185
2767.7924	0.00094102
2765.8637	0.00094554
2763.9350	0.00095683
2762.0063	0.00096937
2760.0776	0.00098103
2758.1489	0.00099951
2756.2202	0.00102389
2754.2916	0.00103851
2752.3629	0.0010364
2750.4342	0.00103457
2748.5055	0.00106064
2746.5768	0.0011125
2744.6481	0.00117056
2742.7194	0.00122372
2740.7907	0.00126989
2738.8620	0.00130846
2736.9333	0.00134218
2735.0047	0.00137929
2733.0760	0.00141963
2731.1473	0.00145031
2729.2186	0.00146208
2727.2899	0.00145723
2725.3612	0.00144704
2723.4325	0.00143216
2721.5038	0.00139982
2719.5751	0.00134028
2717.6464	0.00125277
2715.7178	0.00115517
2713.7891	0.0010708
2711.8604	0.00100331
2709.9317	0.00093754
2708.0030	0.00087013
2706.0743	0.00081662
2704.1456	0.00078633
2702.2169	0.0007709
2700.2882	0.00075611
2698.3595	0.0007366
2696.4309	0.00071827
2694.5022	0.00071262
2692.5735	0.00071722
2690.6448	0.00071798
2688.7161	0.00071699
2686.7874	0.0007176
2684.8587	0.00071486
2682.9300	0.00071159
2681.0013	0.00071138
2679.0726	0.00070757
2677.1440	0.00070299
2675.2153	0.00070142
2673.2866	0.00069828
2671.3579	0.00069245
2669.4292	0.00068788
2667.5005	0.00068522
2665.5718	0.00067533
2663.6431	0.00065596
2661.7144	0.00064349
2659.7857	0.00064903
2657.8571	0.00066336
2655.9284	0.00067258
2653.9997	0.00066754
2652.0710	0.00064377
2650.1423	0.00061676
2648.2136	0.00061034
2646.2849	0.00062761
2644.3562	0.0006488
2642.4275	0.00066019
2640.4988	0.00066503
2638.5702	0.00066154
2636.6415	0.00065207
2634.7128	0.00065449
2632.7841	0.00067679
2630.8554	0.00070246
2628.9267	0.00070918
2626.9980	0.00069429
2625.0693	0.00067457
2623.1406	0.00065451
2621.2119	0.00062558
2619.2833	0.00060258
2617.3546	0.0005994
2615.4259	0.00060112
2613.4972	0.00058676
2611.5685	0.00055887
2609.6398	0.00053784
2607.7111	0.00053486
2605.7824	0.00054315
2603.8537	0.00055256
2601.9250	0.00054963
2599.9964	0.00052125
2598.0677	0.00047642
2596.1390	0.00044
2594.2103	0.0004203
2592.2816	0.00041479
2590.3529	0.00041717
2588.4242	0.00041504
2586.4955	0.00040134
2584.5668	0.00038557
2582.6381	0.00038063
2580.7095	0.00038534
2578.7808	0.00038276
2576.8521	0.0003635
2574.9234	0.00034095
2572.9947	0.00033667
2571.0660	0.00034933
2569.1373	0.00035863
2567.2086	0.00035659
2565.2799	0.00034376
2563.3512	0.00032105
2561.4226	0.00030043
2559.4939	0.00029526
2557.5652	0.00029647
2555.6365	0.000289
2553.7078	0.0002703
2551.7791	0.00024947
2549.8504	0.00023552
2547.9217	0.00022998
2545.9930	0.00022678
2544.0643	0.00022368
2542.1357	0.00022366
2540.2070	0.00022227
2538.2783	0.00021002
2536.3496	0.00019105
2534.4209	0.00017704
2532.4922	0.00016765
2530.5635	0.00015886
2528.6348	0.00015485
2526.7061	0.00015298
2524.7774	0.00014799
2522.8488	0.00014625
2520.9201	0.00015263
2518.9914	0.00016234
2517.0627	0.00016404
2515.1340	0.00015627
2513.2053	0.00014545
2511.2766	0.00013691
2509.3479	0.0001293
2507.4192	0.00011702
2505.4905	9.804E-005
2503.5619	8.136E-005
2501.6332	8.284E-005
2499.7045	9.558E-005
2497.7758	0.00010037
2495.8471	0.00010038
2493.9184	0.0001102
2491.9897	0.0001267
2490.0610	0.00014099
2488.1323	0.00014865
2486.2036	0.00014432
2484.2750	0.00012923
2482.3463	0.00010446
2480.4176	7.554E-005
2478.4889	6.817E-005
2476.5602	8.351E-005
2474.6315	9.516E-005
2472.7028	9.443E-005
2470.7741	9.363E-005
2468.8454	9.712E-005
2466.9167	0.00010047
2464.9881	9.632E-005
2463.0594	7.705E-005
2461.1307	5.356E-005
2459.2020	4.382E-005
2457.2733	4.884E-005
2455.3446	5.549E-005
2453.4159	5.564E-005
2451.4872	5.279E-005
2449.5585	4.723E-005
2447.6299	3.896E-005
2445.7012	3.582E-005
2443.7725	3.88E-005
2441.8438	3.934E-005
2439.9151	3.484E-005
2437.9864	2.7E-005
2436.0577	1.888E-005
2434.1290	1.431E-005
2432.2003	1.086E-005
2430.2716	8.26999E-006
2428.3430	1.161E-005
2426.4143	2.117E-005
2424.4856	3.013E-005
2422.5569	3.748E-005
2420.6282	4.575E-005
2418.6995	4.779E-005
2416.7708	3.192E-005
2414.8421	6.98999E-006
2412.9134	-8.64999E-006
2410.9847	-1.179E-005
2409.0561	-1.014E-005
2407.1274	-9.14E-006
2405.1987	-9.81998E-006
2403.2700	-1.099E-005
2401.3413	-6.66998E-006
2399.4126	-3.99981E-007
2397.4839	-6.32999E-006
2395.5552	-2.525E-005
2393.6265	-4.122E-005
2391.6978	-4.762E-005
2389.7692	-4.491E-005
2387.8405	-3.064E-005
2385.9118	-7.29999E-006
2383.9831	1.095E-005
2382.0544	1.556E-005
2380.1257	6.84999E-006
2378.1970	-5.66999E-006
2376.2683	-1.176E-005
2374.3396	-1.284E-005
2372.4109	-8.84001E-006
2370.4823	-1.81998E-006
2368.5536	-2.19998E-006
2366.6249	-8.45E-006
2364.6962	-1.452E-005
2362.7675	-2.175E-005
2360.8388	-2.985E-005
2358.9101	-3.599E-005
2356.9814	-4.418E-005
2355.0527	-6.179E-005
2353.1240	-8.573E-005
2351.1954	-0.00010282
2349.2667	-0.00010379
2347.3380	-8.634E-005
2345.4093	-5.936E-005
2343.4806	-3.76E-005
2341.5519	-2.395E-005
2339.6232	-1.112E-005
2337.6945	5.21002E-006
2335.7658	3.335E-005
2333.8371	9.969E-005
2331.9085	0.00019862
2329.9798	0.00024071
2328.0511	0.00016456
2326.1224	4.426E-005
2324.1937	-2.024E-005
2322.2650	-2.615E-005
2320.3363	-1.571E-005
2318.4076	-7.53002E-006
2316.4789	1.10007E-007
2314.5502	1.015E-005
2312.6216	1.753E-005
2310.6929	1.47E-005
2308.7642	-2.43001E-006
2306.8355	-3.372E-005
2304.9068	-7.945E-005
2302.9781	-0.00012597
2301.0494	-0.00013737
2299.1207	-0.00010428
2297.1920	-6.054E-005
2295.2633	-4.653E-005
2293.3347	-7.735E-005
2291.4060	-0.00012119
2289.4773	-0.00012871
2287.5486	-9.347E-005
2285.6199	-6.285E-005
2283.6912	-8.261E-005
2281.7625	-0.00015455
2279.8338	-0.00022164
2277.9051	-0.00022235
2275.9764	-0.00016064
2274.0478	-8.387E-005
2272.1191	-2.905E-005
2270.1904	-4.58001E-006
2268.2617	3.65999E-006
2266.3330	5.28002E-006
2264.4043	-6.94999E-006
2262.4756	-3.501E-005
2260.5469	-7.445E-005
2258.6182	-0.00011648
2256.6895	-0.00013969
2254.7609	-0.00013365
2252.8322	-0.00010797
2250.9035	-6.117E-005
2248.9748	-9.7E-007
2247.0461	4.371E-005
2245.1174	6.528E-005
2243.1887	7.221E-005
2241.2600	6.432E-005
2239.3313	2.898E-005
2237.4026	-2.818E-005
2235.4740	-7.632E-005
2233.5453	-9.221E-005
2231.6166	-9.645E-005
2229.6879	-0.00010064
2227.7592	-6.945E-005
2225.8305	8.78999E-006
2223.9018	8.355E-005
2221.9731	0.00011936
2220.0444	0.00010565
2218.1157	3.461E-005
2216.1871	-4.823E-005
2214.2584	-5.91E-005
2212.3297	5.76001E-006
2210.4010	7.5E-005
2208.4723	0.00011299
2206.5436	0.00013187
2204.6149	0.00013444
2202.6862	0.00012688
2200.7575	0.00013374
2198.8288	0.00015452
2196.9002	0.00014308
2194.9715	8.013E-005
2193.0428	1.621E-005
2191.1141	2.124E-005
2189.1854	8.856E-005
2187.2567	0.000145
2185.3280	0.00015536
2183.3993	0.00014242
2181.4706	0.00011631
2179.5419	7.185E-005
2177.6133	3.983E-005
2175.6846	5.62E-005
2173.7559	8.893E-005
2171.8272	8.771E-005
2169.8985	5.025E-005
2167.9698	-2.876E-005
2166.0411	-0.00014512
2164.1124	-0.00019479
2162.1837	-0.00010353
2160.2550	2.628E-005
2158.3264	5.151E-005
2156.3977	-4.279E-005
2154.4690	-0.00013524
2152.5403	-0.00010211
2150.6116	2.102E-005
2148.6829	0.00010869
2146.7542	0.00011242
2144.8255	8.288E-005
2142.8968	9.044E-005
2140.9681	0.00014322
2139.0395	0.0001852
2137.1108	0.00017618
2135.1821	0.00014481
2133.2534	0.00013911
2131.3247	0.00016019
2129.3960	0.00017688
2127.4673	0.00017243
2125.5386	0.00015512
2123.6099	0.00014674
2121.6812	0.00016178
2119.7526	0.00018406
2117.8239	0.00018714
2115.8952	0.00017206
2113.9665	0.00015681
2112.0378	0.00013753
2110.1091	0.00011169
2108.1804	9.485E-005
2106.2517	7.538E-005
2104.3230	3.848E-005
2102.3943	2.01E-005
2100.4657	4.109E-005
2098.5370	6.372E-005
2096.6083	7.244E-005
2094.6796	7.76E-005
2092.7509	5.222E-005
2090.8222	-4.51001E-006
2088.8935	-3.849E-005
2086.9648	-3.315E-005
2085.0361	-6.82E-006
2083.1074	3.139E-005
2081.1788	6.727E-005
2079.2501	9.181E-005
2077.3214	9.541E-005
2075.3927	5.345E-005
2073.4640	-3.283E-005
2071.5353	-0.00012432
2069.6066	-0.00017821
2067.6779	-0.00015519
2065.7492	-6.063E-005
2063.8205	3.665E-005
2061.8919	6.176E-005
2059.9632	-1.684E-005
2058.0345	-0.00015426
2056.1058	-0.00024531
2054.1771	-0.00023288
2052.2484	-0.00016132
2050.3197	-9.282E-005
2048.3910	-3.692E-005
2046.4623	1.198E-005
2044.5336	2.626E-005
2042.6050	-2.63E-006
2040.6763	-2.328E-005
2038.7476	-6.59998E-006
2036.8189	1.781E-005
2034.8902	2.9E-005
2032.9615	2.843E-005
2031.0328	1.698E-005
2029.1041	7.74999E-006
2027.1754	1.709E-005
2025.2467	2.414E-005
2023.3181	-2.44002E-006
2021.3894	-3.36E-005
2019.4607	-2.878E-005
2017.5320	-9.28E-006
2015.6033	4.93001E-006
2013.6746	3.399E-005
2011.7459	7.677E-005
2009.8172	0.00010258
2007.8885	0.00010364
2005.9599	9.616E-005
2004.0312	9.383E-005
2002.1025	0.00010087
2000.1738	0.00011486
1998.2451	0.00013306
1996.3164	0.00014829
1994.3877	0.00014707
1992.4590	0.00012919
1990.5303	0.00011745
1988.6016	0.00012585
1986.6730	0.00014012
1984.7443	0.0001444
1982.8156	0.00013525
1980.8869	0.00012417
1978.9582	0.00012745
1977.0295	0.00014149
1975.1008	0.00015029
1973.1721	0.00014644
1971.2434	0.00014256
1969.3147	0.00014767
1967.3861	0.00015723
1965.4574	0.00016149
1963.5287	0.00015438
1961.6000	0.00014333
1959.6713	0.00013518
1957.7426	0.00012012
1955.8139	9.441E-005
1953.8852	7.999E-005
1951.9565	9.459E-005
1950.0278	0.00012623
1948.0992	0.0001535
1946.1705	0.00016897
1944.2418	0.0001818
1942.3131	0.00019675
1940.3844	0.00020007
1938.4557	0.00018266
1936.5270	0.00016055
1934.5983	0.00015369
1932.6696	0.00016518
1930.7409	0.00017309
1928.8123	0.00016243
1926.8836	0.00014591
1924.9549	0.00013703
1923.0262	0.00014107
1921.0975	0.00015232
1919.1688	0.00016432
1917.2401	0.0001732
1915.3114	0.00017684
1913.3827	0.00017291
1911.4540	0.00016588
1909.5254	0.00016143
1907.5967	0.00016283
1905.6680	0.0001732
1903.7393	0.00018772
1901.8106	0.00019954
1899.8819	0.00020205
1897.9532	0.00018916
1896.0245	0.00016611
1894.0958	0.0001492
1892.1671	0.00014989
1890.2385	0.00015491
1888.3098	0.00014439
1886.3811	0.00012223
1884.4524	0.00010449
1882.5237	0.00010013
1880.5950	0.00011101
1878.6663	0.00013054
1876.7376	0.00014523
1874.8089	0.00014189
1872.8802	0.00012372
1870.9516	0.00010903
1869.0229	0.00010491
1867.0942	0.00010558
1865.1655	0.00010087
1863.2368	8.58E-005
1861.3081	6.036E-005
1859.3794	3.12E-005
1857.4507	1.668E-005
1855.5220	2.303E-005
1853.5933	3.335E-005
1851.6647	4.489E-005
1849.7360	5.394E-005
1847.8073	5.524E-005
1845.8786	4.942E-005
1843.9499	4.33E-005
1842.0212	3.516E-005
1840.0925	2.658E-005
1838.1638	2.757E-005
1836.2351	3.825E-005
1834.3064	4.55E-005
1832.3778	4.436E-005
1830.4491	4.33E-005
1828.5204	4.713E-005
1826.5917	4.717E-005
1824.6630	3.808E-005
1822.7343	2.926E-005
1820.8056	2.713E-005
1818.8769	2.576E-005
1816.9482	2.199E-005
1815.0195	1.487E-005
1813.0909	8.08998E-006
1811.1622	9.46001E-006
1809.2335	2.009E-005
1807.3048	3.504E-005
1805.3761	5.011E-005
1803.4474	6.533E-005
1801.5187	8.014E-005
1799.5900	8.634E-005
1797.6613	8.254E-005
1795.7326	7.715E-005
1793.8040	6.988E-005
1791.8753	5.606E-005
1789.9466	4.378E-005
1788.0179	4.914E-005
1786.0892	7.29E-005
1784.1605	0.00010186
1782.2318	0.0001186
1780.3031	0.00011429
1778.3744	9.744E-005
1776.4457	8.445E-005
1774.5171	7.892E-005
1772.5884	7.348E-005
1770.6597	6.601E-005
1768.7310	5.986E-005
1766.8023	5.675E-005
1764.8736	5.224E-005
1762.9449	4.472E-005
1761.0162	3.771E-005
1759.0875	3.051E-005
1757.1588	2.121E-005
1755.2302	1.431E-005
1753.3015	2.168E-005
1751.3728	4.738E-005
1749.4441	8.171E-005
1747.5154	0.00011752
1745.5867	0.00014987
1743.6580	0.00016465
1741.7293	0.00016062
1739.8006	0.00015615
1737.8719	0.00016419
1735.9433	0.00018466
1734.0146	0.00021222
1732.0859	0.00024395
1730.1572	0.0002807
1728.2285	0.00032344
1726.2998	0.00038063
1724.3711	0.00045745
1722.4424	0.00054118
1720.5137	0.00062162
1718.5850	0.00071102
1716.6564	0.00082659
1714.7277	0.00096983
1712.7990	0.00113881
1710.8703	0.00134561
1708.9416	0.00160493
1707.0129	0.00191965
1705.0842	0.00228533
1703.1555	0.00270016
1701.2268	0.0031554
1699.2981	0.0036279
1697.3695	0.00409985
1695.4408	0.00456853
1693.5121	0.00503178
1691.5834	0.00548231
1689.6547	0.00591293
1687.7260	0.00631697
1685.7973	0.00669127
1683.8686	0.00703555
1681.9399	0.00735214
1680.0112	0.00765152
1678.0826	0.00794274
1676.1539	0.00821863
1674.2252	0.00846526
1672.2965	0.00867382
1670.3678	0.0088413
1668.4391	0.00897689
1666.5104	0.00910699
1664.5817	0.00926247
1662.6530	0.0094588
1660.7243	0.00968454
1658.7957	0.00990031
1656.8670	0.010053
1654.9383	0.0100834
1653.0096	0.0099275
1651.0809	0.00954582
1649.1522	0.00895633
1647.2235	0.00823253
1645.2948	0.00747239
1643.3661	0.00675875
1641.4374	0.0061324
1639.5088	0.00559225
1637.5801	0.00511662
1635.6514	0.00468179
1633.7227	0.00427632
1631.7940	0.0039131
1629.8653	0.00361882
1627.9366	0.00340297
1626.0079	0.00325293
1624.0792	0.00315594
1622.1505	0.00309972
1620.2219	0.00306361
1618.2932	0.00302429
1616.3645	0.00295847
1614.4358	0.00285322
1612.5071	0.00273425
1610.5784	0.00264902
1608.6497	0.00260337
1606.7210	0.00254654
1604.7923	0.00242516
1602.8636	0.00222986
1600.9350	0.00199065
1599.0063	0.00175086
1597.0776	0.00154336
1595.1489	0.0013814
1593.2202	0.00127264
1591.2915	0.00122731
1589.3628	0.00123744
1587.4341	0.00125439
1585.5054	0.00121137
1583.5767	0.00109232
1581.6481	0.00094659
1579.7194	0.00081953
1577.7907	0.00071882
1575.8620	0.00064032
1573.9333	0.0005807
1572.0046	0.00053397
1570.0759	0.00049826
1568.1472	0.00047472
1566.2185	0.00046796
1564.2899	0.00047937
1562.3612	0.00050092
1560.4325	0.00052755
1558.5038	0.00056119
1556.5751	0.00059096
1554.6464	0.00059647
1552.7177	0.0005747
1550.7890	0.00053734
1548.8603	0.00049201
1546.9316	0.00044565
1545.0030	0.00040289
1543.0743	0.0003574
1541.1456	0.00030276
1539.2169	0.00024589
1537.2882	0.00020498
1535.3595	0.00018558
1533.4308	0.00017053
1531.5021	0.00015056
1529.5734	0.00013369
1527.6447	0.00012663
1525.7161	0.00012324
1523.7874	0.00011265
1521.8587	9.628E-005
1519.9300	8.797E-005
1518.0013	9.321E-005
1516.0726	9.589E-005
1514.1439	7.883E-005
1512.2152	4.955E-005
1510.2865	3.044E-005
1508.3578	2.851E-005
1506.4292	2.813E-005
1504.5005	9.59E-006
1502.5718	-9.74001E-006
1500.6431	4.711E-005
1498.7144	0.0002197
1496.7857	0.00041309
1494.8570	0.00052588
1492.9283	0.00059077
1490.9996	0.00068203
1489.0709	0.00082739
1487.1423	0.00104376
1485.2136	0.0013603
1483.2849	0.001785
1481.3562	0.00229688
1479.4275	0.00288338
1477.4988	0.00355362
1475.5701	0.00430891
1473.6414	0.00512383
1471.7127	0.00596471
1469.7840	0.00681104
1467.8554	0.0076386
1465.9267	0.00838979
1463.9980	0.00899305
1462.0693	0.0094288
1460.1406	0.00976051
1458.2119	0.0100844
1456.2832	0.0104561
1454.3545	0.0108544
1452.4258	0.01118
1450.4971	0.0112898
1448.5685	0.0110825
1446.6398	0.0105721
1444.7111	0.00986553
1442.7824	0.00907406
1440.8537	0.00825704
1438.9250	0.00743728
1436.9963	0.00663663
1435.0676	0.00589733
1433.1389	0.00528323
1431.2102	0.00484669
1429.2816	0.00459261
1427.3529	0.00448511
1425.4242	0.0044745
1423.4955	0.00450991
1421.5668	0.004548
1419.6381	0.00456473
1417.7094	0.00455342
1415.7807	0.00450967
1413.8520	0.00442454
1411.9233	0.00428842
1409.9947	0.00409821
1408.0660	0.0038657
1406.1373	0.00360935
1404.2086	0.00334498
1402.2799	0.00309226
1400.3512	0.00287689
1398.4225	0.00270832
1396.4938	0.00257005
1394.5651	0.0024435
1392.6364	0.00232746
1390.7078	0.00223034
1388.7791	0.00215236
1386.8504	0.0020825
1384.9217	0.00201034
1382.9930	0.0019419
1381.0643	0.00189447
1379.1356	0.00187465
1377.2069	0.00188444
1375.2782	0.00193231
1373.3495	0.00201939
1371.4209	0.00213289
1369.4922	0.00225768
1367.5635	0.00238558
1365.6348	0.00251595
1363.7061	0.00265026
1361.7774	0.00279324
1359.8487	0.00296019
1357.9200	0.00317013
1355.9913	0.00343306
1354.0626	0.00375535
1352.1340	0.00414018
1350.2053	0.00456991
1348.2766	0.0050022
1346.3479	0.00538588
1344.4192	0.00568099
1342.4905	0.00587136
1340.5618	0.00595876
1338.6331	0.00595696
1336.7044	0.00590027
1334.7757	0.00583667
1332.8471	0.00580744
1330.9184	0.00583826
1328.9897	0.00593263
1327.0610	0.00607136
1325.1323	0.00623343
1323.2036	0.00640254
1321.2749	0.0065518
1319.3462	0.00665149
1317.4175	0.00668753
1315.4888	0.00666176
1313.5602	0.00658628
1311.6315	0.00647927
1309.7028	0.00635773
1307.7741	0.00623771
1305.8454	0.00613591
1303.9167	0.00605834
1301.9880	0.00599697
1300.0593	0.00594105
1298.1306	0.00587097
1296.2019	0.00575168
1294.2733	0.00557327
1292.3446	0.00537929
1290.4159	0.00522311
1288.4872	0.00511604
1286.5585	0.00503686
1284.6298	0.00497174
1282.7011	0.00492057
1280.7724	0.00487953
1278.8437	0.0048468
1276.9150	0.00482844
1274.9864	0.00481663
1273.0577	0.00479185
1271.1290	0.00474965
1269.2003	0.00469851
1267.2716	0.00464421
1265.3429	0.00459497
1263.4142	0.00456358
1261.4855	0.00455754
1259.5568	0.00457548
1257.6281	0.00461327
1255.6995	0.00466201
1253.7708	0.00469487
1251.8421	0.0046959
1249.9134	0.00470253
1247.9847	0.00474305
1246.0560	0.00476744
1244.1273	0.00472216
1242.1986	0.00462475
1240.2699	0.00451554
1238.3412	0.00440649
1236.4126	0.00429268
1234.4839	0.00417233
1232.5552	0.00404787
1230.6265	0.00391355
1228.6978	0.00375765
1226.7691	0.00358023
1224.8404	0.00338875
1222.9117	0.00318485
1220.9830	0.00297915
1219.0543	0.00280128
1217.1257	0.00266921
1215.1970	0.002571
1213.2683	0.00249128
1211.3396	0.00242728
1209.4109	0.00237247
1207.4822	0.00230808
1205.5535	0.00221527
1203.6248	0.00209097
1201.6961	0.00195221
1199.7674	0.00182516
1197.8388	0.00172438
1195.9101	0.00164157
1193.9814	0.00156901
1192.0527	0.00151561
1190.1240	0.00148423
1188.1953	0.00146254
1186.2666	0.00144346
1184.3379	0.00143276
1182.4092	0.00143853
1180.4805	0.00146027
1178.5519	0.0014856
[truncated: 608 more rows]
