# Supplementary material for: Vibrational Raman and IR data on brown hair subjected to bleaching
Source: Data Brief. 2021 Sep 30;38:107439. doi: 10.1016/j.dib.2021.107439 (PMC8502914; doi:10.1016/j.dib.2021.107439)
Supplement: Supplementary file 1 [file mmc1.zip › Supplementary Material raw data/Figure 1/Average Raman four bleaching treatments.txt]

TITLE	average Raman spectrum of brown hair after four bleaching treatments
DATA TYPE
ORIGIN	JASCO
OWNER
SPECTROMETER/DATA SYSTEM
RESOLUTION
DELTAX	-1.92869
XUNITS	1/CM
YUNITS	AU
FIRSTX	5003.1440
LASTX	5.9082
NPOINTS	2592
FIRSTY	0.00075
MAXY	0.05149
MINY	0.00041
XYDATA
5003.1440	0.000751564
5001.2154	0.000740363
4999.2867	0.000723615
4997.3580	0.000717629
4995.4293	0.000718621
4993.5006	0.000711824
4991.5719	0.000703238
4989.6432	0.000705512
4987.7145	0.000737276
4985.7858	0.000749076
4983.8571	0.000750003
4981.9285	0.000742378
4979.9998	0.000749633
4978.0711	0.000742814
4976.1424	0.000726097
4974.2137	0.000722809
4972.2850	0.000728248
4970.3563	0.000751834
4968.4276	0.000772118
4966.4989	0.000781169
4964.5702	0.000777974
4962.6416	0.000760597
4960.7129	0.00075009
4958.7842	0.00074444
4956.8555	0.000762493
4954.9268	0.000773525
4952.9981	0.000746085
4951.0694	0.000715483
4949.1407	0.000722779
4947.2120	0.000732414
4945.2833	0.000729979
4943.3547	0.000732425
4941.4260	0.000733594
4939.4973	0.000736413
4937.5686	0.000752409
4935.6399	0.000761718
4933.7112	0.000737265
4931.7825	0.000704077
4929.8538	0.000705135
4927.9251	0.000730215
4925.9964	0.000757672
4924.0677	0.000754454
4922.1391	0.000738299
4920.2104	0.000712099
4918.2817	0.000678431
4916.3530	0.000692732
4914.4243	0.000713936
4912.4956	0.000734254
4910.5669	0.000744217
4908.6382	0.000741411
4906.7095	0.000734946
4904.7808	0.000729283
4902.8522	0.000731496
4900.9235	0.000735914
4898.9948	0.000723079
4897.0661	0.000710043
4895.1374	0.000711667
4893.2087	0.000725273
4891.2800	0.000736532
4889.3513	0.00072358
4887.4226	0.000706699
4885.4939	0.000699228
4883.5653	0.000703901
4881.6366	0.000714331
4879.7079	0.000728986
4877.7792	0.000743085
4875.8505	0.000720126
4873.9218	0.000720919
4871.9931	0.000726589
4870.0644	0.000734004
4868.1357	0.00072909
4866.2070	0.000722905
4864.2784	0.000707245
4862.3497	0.000715033
4860.4210	0.000728864
4858.4923	0.000733765
4856.5636	0.000734509
4854.6349	0.000721864
4852.7062	0.000693603
4850.7775	0.000703262
4848.8488	0.00071584
4846.9201	0.000721492
4844.9915	0.000713992
4843.0628	0.00072078
4841.1341	0.000730907
4839.2054	0.000730161
4837.2767	0.000723787
4835.3480	0.000717761
4833.4193	0.000722222
4831.4906	0.000733407
4829.5619	0.000725104
4827.6332	0.00071358
4825.7046	0.000717892
4823.7759	0.000727347
4821.8472	0.000742731
4819.9185	0.000737056
4817.9898	0.000739058
4816.0611	0.000751776
4814.1324	0.000745931
4812.2037	0.000728647
4810.2750	0.000735465
4808.3463	0.000728625
4806.4177	0.000726092
4804.4890	0.000722516
4802.5603	0.000704714
4800.6316	0.000697505
4798.7029	0.000708442
4796.7742	0.000714774
4794.8455	0.000735553
4792.9168	0.000729206
4790.9881	0.000711619
4789.0594	0.000714411
4787.1308	0.000713392
4785.2021	0.000723556
4783.2734	0.000740477
4781.3447	0.000745248
4779.4160	0.000732203
4777.4873	0.000726542
4775.5586	0.000717096
4773.6299	0.000711951
4771.7012	0.00073729
4769.7725	0.000759929
4767.8439	0.000759697
4765.9152	0.000746235
4763.9865	0.000729181
4762.0578	0.000709403
4760.1291	0.000699139
4758.2004	0.000715341
4756.2717	0.0007176
4754.3430	0.000708495
4752.4143	0.000709683
4750.4856	0.000715359
4748.5570	0.000711708
4746.6283	0.000712701
4744.6996	0.000712238
4742.7709	0.000705844
4740.8422	0.000713691
4738.9135	0.000737438
4736.9848	0.00074897
4735.0561	0.000734892
4733.1274	0.00069939
4731.1987	0.000701581
4729.2701	0.000725126
4727.3414	0.000734646
4725.4127	0.000708118
4723.4840	0.000688255
4721.5553	0.000699208
4719.6266	0.000721272
4717.6979	0.000733193
4715.7692	0.000716408
4713.8405	0.00068798
4711.9118	0.000689956
4709.9832	0.000729418
4708.0545	0.000733999
4706.1258	0.000708756
4704.1971	0.000707524
4702.2684	0.000705827
4700.3397	0.000729423
4698.4110	0.000754006
4696.4823	0.000747494
4694.5536	0.000715287
4692.6249	0.000718068
4690.6963	0.000732361
4688.7676	0.000724131
4686.8389	0.000701254
4684.9102	0.000687913
4682.9815	0.000689516
4681.0528	0.000700462
4679.1241	0.000719886
4677.1954	0.000732774
4675.2667	0.000728704
4673.3380	0.000703094
4671.4093	0.00069691
4669.4807	0.000721747
4667.5520	0.000719643
4665.6233	0.000680413
4663.6946	0.000686501
4661.7659	0.000713149
4659.8372	0.000735616
4657.9085	0.000728606
4655.9798	0.000721277
4654.0511	0.000710845
4652.1224	0.000708795
4650.1938	0.000727212
4648.2651	0.000722713
4646.3364	0.00072099
4644.4077	0.000730644
4642.4790	0.000707506
4640.5503	0.000676076
4638.6216	0.000669256
4636.6929	0.000680208
4634.7642	0.00068947
4632.8355	0.000694643
4630.9069	0.000690001
4628.9782	0.000683982
4627.0495	0.00068111
4625.1208	0.000700251
4623.1921	0.000708269
4621.2634	0.000685891
4619.3347	0.000677968
4617.4060	0.000694345
4615.4773	0.000703063
4613.5486	0.000700255
4611.6200	0.000700789
4609.6913	0.000695869
4607.7626	0.000701297
4605.8339	0.000688301
4603.9052	0.000689008
4601.9765	0.00068961
4600.0478	0.000685041
4598.1191	0.000691168
4596.1904	0.000698958
4594.2617	0.000694249
4592.3331	0.000711248
4590.4044	0.000706732
4588.4757	0.000703435
4586.5470	0.000708653
4584.6183	0.000698049
4582.6896	0.000690389
4580.7609	0.000690486
4578.8322	0.000694462
4576.9035	0.000698374
4574.9748	0.000713578
4573.0462	0.000734813
4571.1175	0.000772924
4569.1888	0.000831212
4567.2601	0.000866029
4565.3314	0.000825644
4563.4027	0.000767176
4561.4740	0.000756895
4559.5453	0.000774603
4557.6166	0.0007723
4555.6879	0.000763841
4553.7593	0.000767335
4551.8306	0.000777551
4549.9019	0.000792817
4547.9732	0.000815116
4546.0445	0.000832174
4544.1158	0.000835545
4542.1871	0.000833137
4540.2584	0.000838911
4538.3297	0.000849052
4536.4010	0.000844206
4534.4724	0.000814131
4532.5437	0.000809308
4530.6150	0.000826706
4528.6863	0.000829932
4526.7576	0.000824933
4524.8289	0.000824309
4522.9002	0.000828161
4520.9715	0.000815257
4519.0428	0.000793518
4517.1141	0.000799186
4515.1855	0.000796945
4513.2568	0.000797727
4511.3281	0.000791865
4509.3994	0.000770242
4507.4707	0.000745033
4505.5420	0.000739786
4503.6133	0.000741756
4501.6846	0.000739573
4499.7559	0.000737428
4497.8272	0.000721374
4495.8986	0.00072071
4493.9699	0.000739312
4492.0412	0.000721706
4490.1125	0.00068973
4488.1838	0.000687232
4486.2551	0.000707658
4484.3264	0.000711652
4482.3977	0.000717828
4480.4690	0.000721136
4478.5403	0.000714887
4476.6117	0.000690429
4474.6830	0.000672165
4472.7543	0.000684092
4470.8256	0.000677836
4468.8969	0.000672319
4466.9682	0.000671476
4465.0395	0.000683542
4463.1108	0.000699321
4461.1821	0.00068777
4459.2534	0.000655502
4457.3248	0.000653909
4455.3961	0.000657168
4453.4674	0.000668284
4451.5387	0.000674557
4449.6100	0.000667642
4447.6813	0.000676599
4445.7526	0.000694067
4443.8239	0.000696892
4441.8952	0.000691587
4439.9665	0.000686088
4438.0379	0.000677885
4436.1092	0.000670016
4434.1805	0.000670321
4432.2518	0.000688285
4430.3231	0.000697654
4428.3944	0.000705518
4426.4657	0.000696199
4424.5370	0.000686064
4422.6083	0.000699408
4420.6796	0.000716823
4418.7509	0.000715757
4416.8223	0.000697942
4414.8936	0.000689932
4412.9649	0.000693871
4411.0362	0.000690334
4409.1075	0.000685582
4407.1788	0.000685014
4405.2501	0.00068103
4403.3214	0.000670317
4401.3927	0.000657664
4399.4640	0.000652785
4397.5354	0.000659878
4395.6067	0.000662431
4393.6780	0.000644154
4391.7493	0.000640618
4389.8206	0.000650733
4387.8919	0.000649027
4385.9632	0.000653686
4384.0345	0.00066939
4382.1058	0.000674081
4380.1771	0.000665111
4378.2485	0.000649883
4376.3198	0.000655186
4374.3911	0.000660562
4372.4624	0.000653419
4370.5337	0.000652651
4368.6050	0.000657362
4366.6763	0.000669159
4364.7476	0.000686374
4362.8189	0.000695293
4360.8902	0.000687515
4358.9616	0.000661309
4357.0329	0.000645097
4355.1042	0.000652332
4353.1755	0.000659598
4351.2468	0.000662223
4349.3181	0.000668613
4347.3894	0.000662067
4345.4607	0.000654155
4343.5320	0.000664984
4341.6033	0.000655475
4339.6747	0.00064972
4337.7460	0.000662271
4335.8173	0.000668669
4333.8886	0.000672247
4331.9599	0.000684388
4330.0312	0.000681259
4328.1025	0.000669148
4326.1738	0.000675389
4324.2451	0.000683797
4322.3164	0.000703968
4320.3878	0.000707804
4318.4591	0.000690053
4316.5304	0.000677432
4314.6017	0.000686273
4312.6730	0.00068302
4310.7443	0.000679017
4308.8156	0.000677071
4306.8869	0.000652335
4304.9582	0.000640435
4303.0295	0.000636285
4301.1009	0.000635221
4299.1722	0.000647032
4297.2435	0.00065656
4295.3148	0.000675044
4293.3861	0.000672937
4291.4574	0.000666082
4289.5287	0.00065779
4287.6000	0.000657066
4285.6713	0.000660353
4283.7426	0.00066154
4281.8140	0.000669013
4279.8853	0.00067598
4277.9566	0.000668329
4276.0279	0.000662097
4274.0992	0.000669949
4272.1705	0.000677723
4270.2418	0.000660192
4268.3131	0.000639664
4266.3844	0.000647804
4264.4557	0.000658401
4262.5271	0.000661305
4260.5984	0.000668062
4258.6697	0.000656064
4256.7410	0.000637931
4254.8123	0.000653761
4252.8836	0.000651327
4250.9549	0.000634255
4249.0262	0.000634131
4247.0975	0.000628658
4245.1688	0.000637059
4243.2402	0.000651775
4241.3115	0.000669698
4239.3828	0.000663841
4237.4541	0.000634563
4235.5254	0.000633947
4233.5967	0.000643333
4231.6680	0.000654706
4229.7393	0.000650306
4227.8106	0.00063093
4225.8819	0.000627166
4223.9533	0.000629375
4222.0246	0.000633727
4220.0959	0.000641497
4218.1672	0.000651372
4216.2385	0.000672877
4214.3098	0.000682861
4212.3811	0.000675401
4210.4524	0.000671818
4208.5237	0.000666019
4206.5950	0.0006692
4204.6664	0.000656771
4202.7377	0.000639527
4200.8090	0.000634781
4198.8803	0.000647462
4196.9516	0.000663798
4195.0229	0.000664781
4193.0942	0.000655865
4191.1655	0.000665697
4189.2368	0.000671243
4187.3081	0.00065683
4185.3795	0.000643964
4183.4508	0.000634964
4181.5221	0.000628023
4179.5934	0.000618515
4177.6647	0.000626652
4175.7360	0.000636379
4173.8073	0.00063613
4171.8786	0.00064086
4169.9499	0.00064958
4168.0212	0.000646765
4166.0926	0.000637322
4164.1639	0.00062777
4162.2352	0.000621813
4160.3065	0.000631134
4158.3778	0.000652049
4156.4491	0.000662393
4154.5204	0.000657255
4152.5917	0.000651347
4150.6630	0.000645619
4148.7343	0.000650948
4146.8056	0.000658335
4144.8770	0.000642019
4142.9483	0.000623723
4141.0196	0.000613557
4139.0909	0.000626065
4137.1622	0.000642473
4135.2335	0.000647959
4133.3048	0.000655735
4131.3761	0.000640685
4129.4474	0.00061955
4127.5187	0.000624855
4125.5901	0.000625774
4123.6614	0.000629756
4121.7327	0.000642662
4119.8040	0.000648651
4117.8753	0.000634534
4115.9466	0.000633935
4114.0179	0.000643859
4112.0892	0.000654025
4110.1605	0.000650718
4108.2318	0.000647043
4106.3032	0.000638363
4104.3745	0.000629572
4102.4458	0.000636847
4100.5171	0.000630556
4098.5884	0.000634747
4096.6597	0.000648715
4094.7310	0.000650039
4092.8023	0.000626977
4090.8736	0.000627382
4088.9449	0.000642101
4087.0163	0.000647453
4085.0876	0.000632061
4083.1589	0.00064637
4081.2302	0.000656289
4079.3015	0.000652241
4077.3728	0.000624172
4075.4441	0.000602307
4073.5154	0.000616821
4071.5867	0.000630003
4069.6580	0.00063449
4067.7294	0.000647184
4065.8007	0.000638214
4063.8720	0.000623839
4061.9433	0.000628537
4060.0146	0.000634211
4058.0859	0.000635075
4056.1572	0.000631698
4054.2285	0.000630803
4052.2998	0.000625588
4050.3711	0.000625297
4048.4425	0.000630154
4046.5138	0.000631314
4044.5851	0.00063399
4042.6564	0.000647668
4040.7277	0.000645686
4038.7990	0.000650773
4036.8703	0.000661672
4034.9416	0.000662898
4033.0129	0.000646725
4031.0842	0.000630413
4029.1556	0.000629787
4027.2269	0.000648862
4025.2982	0.000660918
4023.3695	0.000662994
4021.4408	0.000659706
4019.5121	0.000646062
4017.5834	0.000641822
4015.6547	0.000651271
4013.7260	0.000639487
4011.7973	0.000647028
4009.8687	0.000666634
4007.9400	0.00066562
4006.0113	0.00064552
4004.0826	0.000647181
4002.1539	0.000651973
4000.2252	0.000650537
3998.2965	0.000640126
3996.3678	0.000619065
3994.4391	0.000621345
3992.5104	0.000633586
3990.5818	0.00063795
3988.6531	0.00063761
3986.7244	0.000627051
3984.7957	0.000628603
3982.8670	0.000637198
3980.9383	0.000627073
3979.0096	0.000612636
3977.0809	0.000609576
3975.1522	0.000603486
3973.2235	0.000615879
3971.2949	0.000632659
3969.3662	0.000634651
3967.4375	0.000634916
3965.5088	0.000638456
3963.5801	0.000637488
3961.6514	0.000640612
3959.7227	0.000643269
3957.7940	0.000651427
3955.8653	0.000638419
3953.9366	0.000624761
3952.0080	0.000609863
3950.0793	0.000602638
3948.1506	0.000604629
3946.2219	0.000624835
3944.2932	0.000631137
3942.3645	0.000627385
3940.4358	0.00062253
3938.5071	0.000625945
3936.5784	0.000643293
3934.6497	0.000652235
3932.7211	0.000640138
3930.7924	0.000624494
3928.8637	0.000624671
3926.9350	0.000630942
3925.0063	0.000632761
3923.0776	0.000631319
3921.1489	0.000628156
3919.2202	0.00062458
3917.2915	0.000636119
3915.3628	0.000623809
3913.4342	0.000612089
3911.5055	0.000615218
3909.5768	0.000619387
3907.6481	0.000619288
3905.7194	0.000621888
3903.7907	0.000628666
3901.8620	0.000624064
3899.9333	0.000629243
3898.0046	0.000628708
3896.0759	0.000631939
3894.1472	0.000640692
3892.2186	0.000652663
3890.2899	0.00065104
3888.3612	0.000631484
3886.4325	0.000622627
3884.5038	0.0006098
3882.5751	0.000607743
3880.6464	0.000608136
3878.7177	0.000620738
3876.7890	0.0006316
3874.8603	0.000619875
3872.9317	0.000612551
3871.0030	0.000610327
3869.0743	0.000598473
3867.1456	0.000595964
3865.2169	0.000605116
3863.2882	0.000610586
3861.3595	0.000617689
3859.4308	0.000611
3857.5021	0.000617214
3855.5734	0.000623661
3853.6448	0.00061291
3851.7161	0.000591394
3849.7874	0.000591857
3847.8587	0.00060577
3845.9300	0.000609622
3844.0013	0.000609067
3842.0726	0.000603848
3840.1439	0.000599134
3838.2152	0.000600607
3836.2865	0.000606408
3834.3579	0.000611896
3832.4292	0.000589512
3830.5005	0.000580435
3828.5718	0.000592157
3826.6431	0.000608002
3824.7144	0.000605266
3822.7857	0.000603028
3820.8570	0.000610805
3818.9283	0.000605154
3816.9996	0.000601486
3815.0710	0.000613224
3813.1423	0.000602904
3811.2136	0.000594357
3809.2849	0.000605541
3807.3562	0.00061359
3805.4275	0.00061906
3803.4988	0.000619831
3801.5701	0.000605225
3799.6414	0.000600972
3797.7127	0.000611664
3795.7841	0.000605778
3793.8554	0.000595415
3791.9267	0.000591255
3789.9980	0.000606792
3788.0693	0.000609588
3786.1406	0.0006095
3784.2119	0.00061908
3782.2832	0.000621957
3780.3545	0.000604995
3778.4258	0.000620267
3776.4972	0.000627907
3774.5685	0.000617388
3772.6398	0.000616679
3770.7111	0.000617085
3768.7824	0.000607786
3766.8537	0.000602843
3764.9250	0.000597896
3762.9963	0.00059227
3761.0676	0.000596889
3759.1389	0.000606731
3757.2103	0.000609253
3755.2816	0.000616054
3753.3529	0.000615422
3751.4242	0.000608066
3749.4955	0.000607155
3747.5668	0.000612954
3745.6381	0.000620808
3743.7094	0.000625114
3741.7807	0.000628874
3739.8520	0.000621148
3737.9234	0.000613584
3735.9947	0.000610321
3734.0660	0.000598149
3732.1373	0.00057619
3730.2086	0.000587154
3728.2799	0.000602937
3726.3512	0.000612154
3724.4225	0.000614177
3722.4938	0.000620108
3720.5651	0.000631445
3718.6365	0.000620678
3716.7078	0.000593667
3714.7791	0.000594863
3712.8504	0.00060722
3710.9217	0.00061291
3708.9930	0.000615404
3707.0643	0.000618853
3705.1356	0.000622699
3703.2069	0.000631999
3701.2782	0.000630452
3699.3496	0.00062334
3697.4209	0.000615275
3695.4922	0.00061409
3693.5635	0.000609585
3691.6348	0.000612419
3689.7061	0.000613929
3687.7774	0.000611975
3685.8487	0.000603451
3683.9200	0.00061531
3681.9913	0.000613908
3680.0627	0.000594993
3678.1340	0.000589803
3676.2053	0.00060708
3674.2766	0.00061272
3672.3479	0.000614486
3670.4192	0.000611311
3668.4905	0.000610028
3666.5618	0.00061666
3664.6331	0.000625486
3662.7044	0.000615846
3660.7758	0.000619947
3658.8471	0.000618408
3656.9184	0.000615845
3654.9897	0.000623524
3653.0610	0.000624427
3651.1323	0.000601361
3649.2036	0.000591971
3647.2749	0.000605786
3645.3462	0.000610447
3643.4175	0.000612319
3641.4888	0.000619161
3639.5602	0.000617553
3637.6315	0.000614763
3635.7028	0.000622966
3633.7741	0.00062057
3631.8454	0.000614596
3629.9167	0.000604933
3627.9880	0.000603253
3626.0593	0.000603681
3624.1306	0.000600992
3622.2019	0.0006079
3620.2733	0.000616642
3618.3446	0.000624802
3616.4159	0.00061348
3614.4872	0.000600913
3612.5585	0.000606817
3610.6298	0.00060955
3608.7011	0.000614157
3606.7724	0.000634874
3604.8437	0.000637756
3602.9150	0.000612045
3600.9864	0.00060905
3599.0577	0.000599984
3597.1290	0.00058964
3595.2003	0.000606366
3593.2716	0.000612331
3591.3429	0.000611435
3589.4142	0.000620754
3587.4855	0.000621556
3585.5568	0.000618082
3583.6281	0.000614033
3581.6995	0.000602448
3579.7708	0.000600905
3577.8421	0.000623297
3575.9134	0.000632574
3573.9847	0.000632814
3572.0560	0.000627885
3570.1273	0.000632794
3568.1986	0.000643476
3566.2699	0.000646206
3564.3412	0.000642876
3562.4126	0.000632966
3560.4839	0.000622784
3558.5552	0.000626515
3556.6265	0.000627521
3554.6978	0.000623987
3552.7691	0.000627735
3550.8404	0.000638116
3548.9117	0.000647299
3546.9830	0.000654103
3545.0543	0.00065425
3543.1257	0.000646039
3541.1970	0.000650052
3539.2683	0.000662763
3537.3396	0.0006752
3535.4109	0.000673922
3533.4822	0.000677109
3531.5535	0.000692416
3529.6248	0.00069096
3527.6961	0.000675788
3525.7674	0.000669497
3523.8388	0.000683459
3521.9101	0.000689494
3519.9814	0.000690273
3518.0527	0.000693631
3516.1240	0.000698394
3514.1953	0.000715654
3512.2666	0.000722665
3510.3379	0.000709659
3508.4092	0.000700337
3506.4805	0.000718637
3504.5519	0.000742291
3502.6232	0.000751233
3500.6945	0.000762654
3498.7658	0.000785968
3496.8371	0.000792372
3494.9084	0.000794377
3492.9797	0.000796071
3491.0510	0.000794691
3489.1223	0.000791253
3487.1936	0.000795355
3485.2650	0.000813588
3483.3363	0.000826777
3481.4076	0.000846158
3479.4789	0.000873576
3477.5502	0.000884847
3475.6215	0.000887428
3473.6928	0.000901122
3471.7641	0.000914404
3469.8354	0.000922262
3467.9067	0.00092525
3465.9781	0.000931014
3464.0494	0.000935746
3462.1207	0.000945369
3460.1920	0.000947762
3458.2633	0.000951723
3456.3346	0.000964576
3454.4059	0.000989831
3452.4772	0.00101551
3450.5485	0.00103034
3448.6198	0.00104429
3446.6912	0.00105328
3444.7625	0.00107561
3442.8338	0.00110995
3440.9051	0.00113976
3438.9764	0.00115095
3437.0477	0.00115742
3435.1190	0.00117366
3433.1903	0.00118981
3431.2616	0.00121827
3429.3329	0.00125686
3427.4043	0.00130126
3425.4756	0.00134662
3423.5469	0.00137934
3421.6182	0.0014028
3419.6895	0.00143365
3417.7608	0.00147486
3415.8321	0.00150639
3413.9034	0.00152843
3411.9747	0.00155126
3410.0460	0.00157225
3408.1174	0.00159869
3406.1887	0.00164088
3404.2600	0.00168689
3402.3313	0.00171757
3400.4026	0.0017453
3398.4739	0.00178501
3396.5452	0.00183398
3394.6165	0.00188406
3392.6878	0.00192618
3390.7591	0.00196449
3388.8304	0.00201111
3386.9018	0.00205635
3384.9731	0.00208887
3383.0444	0.00211774
3381.1157	0.00215293
3379.1870	0.00218769
3377.2583	0.00222346
3375.3296	0.00226862
3373.4009	0.00231664
3371.4722	0.00235418
3369.5435	0.00237918
3367.6149	0.00240081
3365.6862	0.00242981
3363.7575	0.00247065
3361.8288	0.00251872
3359.9001	0.00257015
3357.9714	0.00261697
3356.0427	0.00265643
3354.1140	0.00269313
3352.1853	0.00273522
3350.2566	0.0027854
3348.3280	0.00283498
3346.3993	0.00287588
3344.4706	0.00291408
3342.5419	0.00295092
3340.6132	0.00297096
3338.6845	0.00297854
3336.7558	0.00300715
3334.8271	0.00306746
3332.8984	0.00312833
3330.9697	0.00316838
3329.0411	0.0031971
3327.1124	0.0032264
3325.1837	0.00325345
3323.2550	0.00327388
3321.3263	0.00329407
3319.3976	0.00331942
3317.4689	0.00335232
3315.5402	0.00339116
3313.6115	0.00342642
3311.6828	0.00346091
3309.7542	0.00350167
3307.8255	0.00353996
3305.8968	0.00356358
3303.9681	0.00357869
3302.0394	0.00360128
3300.1107	0.0036308
3298.1820	0.00365771
3296.2533	0.00367915
3294.3246	0.00369867
3292.3959	0.00371997
3290.4673	0.00373901
3288.5386	0.00374755
3286.6099	0.00375038
3284.6812	0.00375531
3282.7525	0.0037596
3280.8238	0.00375815
3278.8951	0.00375669
3276.9664	0.00376241
3275.0377	0.00376554
3273.1090	0.00375278
3271.1804	0.0037276
3269.2517	0.00369296
3267.3230	0.00364898
3265.3943	0.00360332
3263.4656	0.00356234
3261.5369	0.00352202
3259.6082	0.00347403
3257.6795	0.0034165
3255.7508	0.00335495
3253.8221	0.00329671
3251.8935	0.00325213
3249.9648	0.00322201
3248.0361	0.00319426
3246.1074	0.0031597
3244.1787	0.00311392
3242.2500	0.00305629
3240.3213	0.00300438
3238.3926	0.00297113
3236.4639	0.00294135
3234.5352	0.00289529
3232.6066	0.00283687
3230.6779	0.00278991
3228.7492	0.00276914
3226.8205	0.00276213
3224.8918	0.00275078
3222.9631	0.00273069
3221.0344	0.00270454
3219.1057	0.00267293
3217.1770	0.00264505
3215.2483	0.00262927
3213.3197	0.00261924
3211.3910	0.00260721
3209.4623	0.00259343
3207.5336	0.00258374
3205.6049	0.00257406
3203.6762	0.00255228
3201.7475	0.00251568
3199.8188	0.00247846
3197.8901	0.00244542
3195.9614	0.00241119
3194.0328	0.00237559
3192.1041	0.00234486
3190.1754	0.00231713
3188.2467	0.00228487
3186.3180	0.00225627
3184.3893	0.00223482
3182.4606	0.00220752
3180.5319	0.00217664
3178.6032	0.00215516
3176.6745	0.00214199
3174.7459	0.00213784
3172.8172	0.00213178
3170.8885	0.0021215
3168.9598	0.0021124
3167.0311	0.00209487
3165.1024	0.00206362
3163.1737	0.00203288
3161.2450	0.00201431
3159.3163	0.0020067
3157.3876	0.00200009
3155.4590	0.00199378
3153.5303	0.00199002
3151.6016	0.00197618
3149.6729	0.00195303
3147.7442	0.00193684
3145.8155	0.001938
3143.8868	0.00195014
3141.9581	0.00195432
3140.0294	0.00193828
3138.1007	0.0019181
3136.1720	0.00190642
3134.2434	0.0019044
3132.3147	0.00192061
3130.3860	0.00195009
3128.4573	0.00197204
3126.5286	0.00197133
3124.5999	0.00195752
3122.6712	0.00195031
3120.7425	0.00195098
3118.8138	0.00195902
3116.8851	0.00197656
3114.9565	0.00198969
3113.0278	0.00198796
3111.0991	0.00198076
3109.1704	0.00198725
3107.2417	0.00201013
3105.3130	0.0020431
3103.3843	0.00207163
3101.4556	0.00209003
3099.5269	0.00211096
3097.5982	0.00214412
3095.6696	0.0021782
3093.7409	0.00221064
3091.8122	0.00224872
3089.8835	0.00230379
3087.9548	0.00237835
3086.0261	0.00246117
3084.0974	0.00254385
3082.1687	0.00263285
3080.2400	0.00274758
3078.3113	0.00289188
3076.3827	0.00304653
3074.4540	0.0031984
3072.5253	0.00334638
3070.5966	0.00349116
3068.6679	0.00363256
3066.7392	0.00376084
3064.8105	0.00386073
3062.8818	0.00392296
3060.9531	0.00394457
3059.0244	0.0039209
3057.0958	0.00385874
3055.1671	0.00378588
3053.2384	0.00372366
3051.3097	0.0036727
3049.3810	0.00363152
3047.4523	0.00360739
3045.5236	0.00361402
3043.5949	0.00364681
3041.6662	0.00367796
3039.7375	0.00369428
3037.8089	0.00371236
3035.8802	0.00375175
3033.9515	0.00381042
3032.0228	0.00389004
3030.0941	0.00400834
3028.1654	0.00416629
3026.2367	0.00434325
3024.3080	0.00453654
3022.3793	0.00476604
3020.4506	0.00504952
3018.5220	0.00538215
3016.5933	0.00574602
3014.6646	0.00613894
3012.7359	0.00657843
3010.8072	0.00707387
3008.8785	0.00761349
3006.9498	0.00818406
3005.0211	0.00878809
3003.0924	0.00943302
3001.1637	0.0101129
2999.2351	0.0108172
2997.3064	0.0115485
2995.3777	0.0123081
2993.4490	0.013081
2991.5203	0.0138509
2989.5916	0.0146097
2987.6629	0.0153513
2985.7342	0.0160626
2983.8055	0.0167215
2981.8768	0.0173123
2979.9482	0.0178359
2978.0195	0.0183075
2976.0908	0.018747
2974.1621	0.0191693
2972.2334	0.0195896
2970.3047	0.0200246
2968.3760	0.0204762
2966.4473	0.020931
2964.5186	0.0213813
2962.5899	0.0218396
2960.6613	0.0223217
2958.7326	0.0228337
2956.8039	0.0233915
2954.8752	0.024036
2952.9465	0.0248151
2951.0178	0.0257559
2949.0891	0.0268558
2947.1604	0.0280806
2945.2317	0.0293663
2943.3030	0.0306216
2941.3744	0.0317399
2939.4457	0.0326305
2937.5170	0.0332431
2935.5883	0.033565
2933.6596	0.033608
2931.7309	0.033401
2929.8022	0.0329841
2927.8735	0.0324013
2925.9448	0.0316863
2924.0161	0.0308586
2922.0875	0.0299426
2920.1588	0.028967
2918.2301	0.027939
2916.3014	0.0268511
2914.3727	0.0257163
2912.4440	0.0245784
2910.5153	0.0234964
2908.5866	0.02252
2906.6579	0.0216737
2904.7292	0.0209652
2902.8006	0.0203887
2900.8719	0.0199197
2898.9432	0.0195236
2897.0145	0.0191753
2895.0858	0.0188676
2893.1571	0.0186037
2891.2284	0.0183884
2889.2997	0.0182288
2887.3710	0.0181368
2885.4423	0.0181154
2883.5136	0.0181301
2881.5850	0.0181056
2879.6563	0.0179751
2877.7276	0.0177269
2875.7989	0.0173761
2873.8702	0.016897
2871.9415	0.0162276
2870.0128	0.0153382
2868.0841	0.014269
2866.1554	0.0131196
2864.2267	0.0120148
2862.2981	0.0110541
2860.3694	0.0102761
2858.4407	0.00966091
2856.5120	0.00915846
2854.5833	0.00871502
2852.6546	0.00828663
2850.7259	0.00783893
2848.7972	0.00734519
2846.8685	0.00679669
2844.9398	0.0062129
2843.0112	0.0056324
2841.0825	0.0050972
2839.1538	0.00464492
2837.2251	0.00429391
2835.2964	0.00402989
2833.3677	0.00382509
2831.4390	0.00366074
2829.5103	0.00352276
2827.5816	0.003404
2825.6529	0.0033075
2823.7243	0.00323727
2821.7956	0.00318519
2819.8669	0.00313637
2817.9382	0.00308088
2816.0095	0.00302495
2814.0808	0.00297873
2812.1521	0.00293946
2810.2234	0.00289878
2808.2947	0.00285471
2806.3660	0.00281442
2804.4374	0.00278201
2802.5087	0.00275638
2800.5800	0.00273372
2798.6513	0.00271315
2796.7226	0.00269609
2794.7939	0.00267808
2792.8652	0.00265652
2790.9365	0.00264651
2789.0078	0.00266038
2787.0791	0.00268383
2785.1505	0.00269717
2783.2218	0.00270639
2781.2931	0.00273378
2779.3644	0.00278095
2777.4357	0.00283003
2775.5070	0.00287035
2773.5783	0.00290058
2771.6496	0.00291749
2769.7209	0.002923
2767.7922	0.00292568
2765.8636	0.00293371
2763.9349	0.00294851
2762.0062	0.00296456
2760.0775	0.00297972
2758.1488	0.0030017
2756.2201	0.00302959
2754.2914	0.00304771
2752.3627	0.0030491
2750.4340	0.00305078
2748.5053	0.00308035
2746.5767	0.00313571
2744.6480	0.00319727
2742.7193	0.00325394
2740.7906	0.00330361
2738.8619	0.00334568
2736.9332	0.00338289
2735.0045	0.0034235
2733.0758	0.00346733
2731.1471	0.00350152
2729.2184	0.00351679
2727.2898	0.00351543
2725.3611	0.00350873
2723.4324	0.00349735
2721.5037	0.00346851
2719.5750	0.00341246
2717.6463	0.00332844
2715.7176	0.00323433
2713.7889	0.00315345
2711.8602	0.00308946
2709.9315	0.00302718
2708.0029	0.00296326
2706.0742	0.00291324
2704.1455	0.00288643
2702.2168	0.00287449
2700.2881	0.00286318
2698.3594	0.00284716
2696.4307	0.00283232
2694.5020	0.00283015
2692.5733	0.00283823
2690.6446	0.00284248
2688.7160	0.00284497
2686.7873	0.00284907
2684.8586	0.0028498
2682.9299	0.00285001
2681.0012	0.00285328
2679.0725	0.00285295
2677.1438	0.00285185
2675.2151	0.00285375
2673.2864	0.00285409
2671.3577	0.00285173
2669.4291	0.00285064
2667.5004	0.00285144
2665.5717	0.00284502
2663.6430	0.00282913
2661.7143	0.00282013
2659.7856	0.00282914
2657.8569	0.00284694
2655.9282	0.00285962
2653.9995	0.00285805
2652.0708	0.00283774
2650.1422	0.00281419
2648.2135	0.00281124
2646.2848	0.00283197
2644.3561	0.00285662
2642.4274	0.00287147
2640.4987	0.00287977
2638.5700	0.00287974
2636.6413	0.00287372
2634.7126	0.0028796
2632.7839	0.00290536
2630.8552	0.00293448
2628.9266	0.00294465
2626.9979	0.00293322
2625.0692	0.00291694
2623.1405	0.00290033
2621.2118	0.00287485
2619.2831	0.0028553
2617.3544	0.00285556
2615.4257	0.00286072
2613.4970	0.00284981
2611.5683	0.00282536
2609.6397	0.00280777
2607.7110	0.00280822
2605.7823	0.00281996
2603.8536	0.0028328
2601.9249	0.00283331
2599.9962	0.00280837
2598.0675	0.00276697
2596.1388	0.00273398
2594.2101	0.00271771
2592.2814	0.00271563
2590.3528	0.00272143
2588.4241	0.00272273
2586.4954	0.00271246
2584.5667	0.00270011
2582.6380	0.0026986
2580.7093	0.00270673
2578.7806	0.00270757
2576.8519	0.00269172
2574.9232	0.00267259
2572.9945	0.00267173
2571.0659	0.00268781
2569.1372	0.00270052
2567.2085	0.00270189
2565.2798	0.00269248
2563.3511	0.00267317
2561.4224	0.00265596
2559.4937	0.00265419
2557.5650	0.00265881
2555.6363	0.00265474
2553.7076	0.00263944
2551.7790	0.00262201
2549.8503	0.00261146
2547.9216	0.00260932
2545.9929	0.00260951
2544.0642	0.0026098
2542.1355	0.00261318
2540.2068	0.00261518
2538.2781	0.00260632
2536.3494	0.00259074
2534.4207	0.00258011
2532.4921	0.00257411
2530.5634	0.0025687
2528.6347	0.00256808
2526.7060	0.00256958
2524.7773	0.00256797
2522.8486	0.00256961
2520.9199	0.00257936
2518.9912	0.00259245
2517.0625	0.00259752
2515.1338	0.00259312
2513.2052	0.00258567
2511.2765	0.00258049
2509.3478	0.00257624
2507.4191	0.00256733
2505.4904	0.00255172
2503.5617	0.0025384
2501.6330	0.00254323
2499.7043	0.00255932
2497.7756	0.00256747
2495.8469	0.00257083
2493.9183	0.002584
2491.9896	0.00260385
2490.0609	0.00262149
2488.1322	0.0026325
2486.2035	0.00263151
2484.2748	0.00261976
2482.3461	0.00259833
2480.4174	0.00257274
2478.4887	0.00256872
2476.5600	0.00258739
2474.6314	0.00260238
2472.7027	0.00260498
2470.7740	0.0026075
2468.8453	0.00261432
2466.9166	0.00262099
2464.9879	0.00262017
2463.0592	0.00260421
2461.1305	0.00258404
2459.2018	0.00257762
2457.2731	0.00258596
2455.3445	0.00259592
2453.4158	0.00259939
2451.4871	0.00259984
2449.5584	0.00259759
2447.6297	0.00259262
2445.7010	0.00259279
2443.7723	0.00259907
2441.8436	0.0026029
2439.9149	0.0026017
2437.9862	0.00259716
2436.0576	0.00259233
2434.1289	0.00259105
2432.2002	0.00259089
2430.2715	0.00259158
2428.3428	0.00259821
2426.4141	0.00261105
2424.4854	0.00262329
2422.5567	0.00263392
2420.6280	0.00264547
2418.6993	0.00265078
2416.7707	0.00263818
2414.8420	0.00261652
2412.9133	0.00260415
2410.9846	0.00260427
2409.0559	0.00260919
2407.1272	0.00261344
2405.1985	0.00261604
2403.2698	0.0026181
2401.3411	0.00262562
2399.4124	0.00263508
2397.4838	0.0026323
2395.5551	0.00261651
2393.6264	0.00260365
2391.6977	0.00260035
2389.7690	0.00260612
2387.8403	0.00262344
2385.9116	0.0026498
2383.9829	0.00267106
2382.0542	0.00267865
2380.1255	0.0026729
2378.1968	0.00266333
2376.2682	0.00266016
2374.3395	0.00266199
2372.4108	0.00266888
2370.4821	0.00267877
2368.5534	0.00268124
2366.6247	0.00267782
2364.6960	0.00267457
2362.7673	0.00267014
2360.8386	0.00266482
2358.9099	0.00266146
2356.9813	0.00265602
2355.0526	0.00264115
2353.1239	0.00261994
2351.1952	0.00260556
2349.2665	0.00260728
2347.3378	0.00262741
2345.4091	0.00265706
2343.4804	0.00268148
2341.5517	0.00269777
2339.6230	0.00271323
2337.6944	0.00273218
2335.7657	0.00276293
2333.8370	0.00283187
2331.9083	0.00293339
2329.9796	0.00297805
2328.0509	0.00290446
2326.1222	0.00278673
2324.1935	0.00272477
2322.2648	0.0027214
2320.3361	0.00273437
2318.4075	0.00274507
2316.4788	0.00275523
2314.5501	0.00276778
2312.6214	0.00277766
2310.6927	0.00277732
2308.7640	0.00276268
2306.8353	0.00273388
2304.9066	0.00269063
2302.9779	0.00264658
2301.0492	0.00263765
2299.1206	0.00267321
2297.1919	0.0027194
2295.2632	0.00273587
2293.3345	0.00270751
2291.4058	0.00266612
2289.4771	0.00266105
2287.5484	0.00269873
2285.6197	0.0027318
2283.6910	0.00271448
2281.7623	0.00264499
2279.8337	0.00258034
2277.9050	0.00258207
2275.9763	0.00264623
2274.0476	0.00272544
2272.1189	0.00278271
2270.1902	0.00280963
2268.2615	0.00282032
2266.3328	0.00282439
2264.4041	0.00281461
2262.4754	0.002789
2260.5468	0.00275203
2258.6181	0.00271246
2256.6894	0.00269172
2254.7607	0.00270023
2252.8320	0.00272839
2250.9033	0.00277767
2248.9746	0.00284036
2247.0459	0.00288753
2245.1172	0.0029116
2243.1885	0.00292104
2241.2599	0.00291567
2239.3312	0.00288284
2237.4025	0.00282821
2235.4738	0.00278261
2233.5451	0.00276926
2231.6164	0.00276758
2229.6877	0.00276595
2227.7590	0.00279972
2225.8303	0.00288054
2223.9016	0.0029579
2221.9730	0.00299632
2220.0443	0.00298522
2218.1156	0.00291681
2216.1869	0.00283661
2214.2582	0.00282839
2212.3295	0.00289592
2210.4008	0.00296784
2208.4721	0.00300852
2206.5434	0.0030301
2204.6147	0.0030354
2202.6861	0.00303057
2200.7574	0.00304018
2198.8287	0.00306373
2196.9000	0.00305506
2194.9713	0.00299491
2193.0426	0.00293381
2191.1139	0.00294167
2189.1852	0.00301184
2187.2565	0.00307113
2185.3278	0.00308438
2183.3992	0.00307435
2181.4705	0.00305116
2179.5418	0.00300964
2177.6131	0.00298057
2175.6844	0.00299992
2173.7557	0.00303564
2171.8270	0.00303745
2169.8983	0.00300303
2167.9696	0.00292708
2166.0409	0.0028138
2164.1123	0.00276724
2162.1836	0.00286163
2160.2549	0.00299459
2158.3262	0.003023
2156.3975	0.0029319
2154.4688	0.00284267
2152.5401	0.00287904
2150.6114	0.00300545
2148.6827	0.00309641
2146.7540	0.00310346
2144.8254	0.00307727
2142.8967	0.0030882
2140.9680	0.00314438
2139.0393	0.00318979
2137.1106	0.00318422
2135.1819	0.00315634
2133.2532	0.00315415
2131.3245	0.00317878
2129.3958	0.00319904
2127.4671	0.00319818
2125.5384	0.0031845
2123.6098	0.00317977
2121.6811	0.0031985
2119.7524	0.0032245
2117.8237	0.00323133
2115.8950	0.00322003
2113.9663	0.00320859
2112.0376	0.00319316
2110.1089	0.0031712
2108.1802	0.00315827
2106.2515	0.00314275
2104.3229	0.00310983
2102.3942	0.00309546
2100.4655	0.00312049
2098.5368	0.00314721
2096.6081	0.00316003
2094.6794	0.00316931
2092.7507	0.00314806
2090.8220	0.00309544
2088.8933	0.00306558
2086.9646	0.00307501
2085.0360	0.00310545
2083.1073	0.00314774
2081.1786	0.00318771
2079.2499	0.00321634
2077.3212	0.00322401
2075.3925	0.00318613
2073.4638	0.00310393
2071.5351	0.00301651
2069.6064	0.00296669
2067.6777	0.00299379
2065.7491	0.00309241
2063.8204	0.00319376
2061.8917	0.00322295
2059.9630	0.00314841
2058.0343	0.00301507
2056.1056	0.0029281
2054.1769	0.0029446
2052.2482	0.00302025
2050.3195	0.00309284
2048.3908	0.00315282
2046.4622	0.00320582
2044.5335	0.0032242
2042.6048	0.00319941
2040.6761	0.00318288
2038.7474	0.00320368
2036.8187	0.00323222
2034.8900	0.00324754
2032.9613	0.00325112
2031.0326	0.00324382
2029.1039	0.00323875
2027.1753	0.00325226
2025.2466	0.00326349
2023.3179	0.00324111
2021.3892	0.00321416
2019.4605	0.00322319
2017.5318	0.00324692
2015.6031	0.00326537
2013.6744	0.00329869
2011.7457	0.00334574
2009.8170	0.00337584
2007.8884	0.0033812
2005.9597	0.00337803
2004.0310	0.00338004
2002.1023	0.00339143
2000.1736	0.00340978
1998.2449	0.00343237
1996.3162	0.003452
1994.3875	0.0034552
1992.4588	0.00344176
1990.5301	0.00343448
1988.6015	0.00344736
1986.6728	0.00346613
1984.7441	0.00347494
1982.8154	0.00347033
1980.8867	0.00346382
1978.9580	0.00347169
1977.0293	0.00349034
1975.1006	0.00350378
1973.1719	0.00350459
1971.2432	0.0035054
1969.3146	0.00351523
1967.3859	0.00352952
1965.4572	0.00353855
1963.5285	0.00353623
1961.5998	0.00353
1959.6711	0.0035267
1957.7424	0.00351652
1955.8137	0.00349572
1953.8850	0.00348624
1951.9563	0.0035058
1950.0277	0.00354244
1948.0990	0.00357473
1946.1703	0.00359527
1944.2416	0.00361318
1942.3129	0.00363327
1940.3842	0.00364174
1938.4555	0.00362952
1936.5268	0.00361264
1934.5981	0.00361104
1932.6694	0.00362783
1930.7408	0.00364107
1928.8121	0.00363578
1926.8834	0.00362467
1924.9547	0.00362123
1923.0260	0.00363074
1921.0973	0.00364752
1919.1686	0.00366508
1917.2399	0.00367956
1915.3112	0.00368884
1913.3825	0.00369059
1911.4539	0.00368928
1909.5252	0.00369059
1907.5965	0.00369779
1905.6678	0.00371401
1903.7391	0.00373442
1901.8104	0.00375217
1899.8817	0.00376066
1897.9530	0.00375379
1896.0243	0.00373681
1894.0956	0.00372601
1892.1670	0.00373286
1890.2383	0.00374409
1888.3096	0.00373982
1886.3809	0.00372396
1884.4522	0.00371257
1882.5235	0.00371461
1880.5948	0.00373194
1878.6661	0.00375796
1876.7374	0.0037792
1874.8087	0.00378246
1872.8800	0.00377094
1870.9514	0.00376296
1869.0227	0.00376559
1867.0940	0.00377307
1865.1653	0.00377522
1863.2366	0.00376707
1861.3079	0.0037486
1859.3792	0.00372646
1857.4505	0.00371902
1855.5218	0.00373251
1853.5931	0.00375002
1851.6645	0.00376881
1849.7358	0.00378517
1847.8071	0.00379384
1845.8784	0.00379544
1843.9497	0.00379681
1842.0210	0.00379621
1840.0923	0.00379523
1838.1636	0.00380388
1836.2349	0.0038223
1834.3062	0.00383733
1832.3776	0.00384404
1830.4489	0.0038509
1828.5202	0.0038627
1826.5915	0.00387078
1824.6628	0.0038698
1822.7341	0.00386915
1820.8054	0.00387526
1818.8767	0.00388218
1816.9480	0.00388678
1815.0193	0.0038881
1813.0907	0.00388981
1811.1620	0.00389976
1809.2333	0.00391902
1807.3046	0.00394268
1805.3759	0.00396656
1803.4472	0.00399066
1801.5185	0.00401445
1799.5898	0.00402973
1797.6611	0.00403509
1795.7324	0.00403897
1793.8038	0.00404105
1791.8751	0.00403667
1789.9464	0.00403393
1788.0177	0.00404891
1786.0890	0.00408237
1784.1603	0.00412112
1782.2316	0.00414775
1780.3029	0.00415339
1778.3742	0.00414659
1776.4455	0.00414373
1774.5169	0.0041484
1772.5882	0.00415324
1770.6595	0.00415614
1768.7308	0.00416043
1766.8021	0.00416783
1764.8734	0.00417391
1762.9447	0.00417705
1761.0160	0.00418079
1759.0873	0.00418439
1757.1586	0.00418596
1755.2300	0.00419002
1753.3013	0.0042084
1751.3726	0.00424518
1749.4439	0.00429066
1747.5152	0.00433768
1745.5865	0.00438132
1743.6578	0.00440743
1741.7291	0.0044148
1739.8004	0.00442179
1737.8717	0.00444136
1735.9431	0.00447341
1734.0144	0.00451261
1732.0857	0.00455602
1730.1570	0.00460453
1728.2283	0.00465907
1726.2996	0.00472811
1724.3709	0.00481684
1722.4422	0.00491252
1720.5135	0.00500497
1718.5848	0.00510642
1716.6562	0.00523409
1714.7275	0.00538948
1712.7988	0.00557065
1710.8701	0.00578969
1708.9414	0.00606129
1707.0127	0.00638832
1705.0840	0.00676637
1703.1553	0.00719359
1701.2266	0.00766127
1699.2979	0.00814625
1697.3693	0.00863072
1695.4406	0.00911194
1693.5119	0.00958777
1691.5832	0.0100509
1689.6545	0.0104942
1687.7258	0.0109109
1685.7971	0.0112979
1683.8684	0.0116549
1681.9397	0.0119843
1680.0110	0.0122964
1678.0824	0.0126005
1676.1537	0.0128892
1674.2250	0.0131487
1672.2963	0.0133701
1670.3676	0.0135505
1668.4389	0.013699
1666.5102	0.0138421
1664.5815	0.0140105
1662.6528	0.0142198
1660.7241	0.0144585
1658.7955	0.0146873
1656.8668	0.0148531
1654.9381	0.0148965
1653.0094	0.0147536
1651.0807	0.0143849
1649.1520	0.0138085
1647.2233	0.0130978
1645.2946	0.0123507
1643.3659	0.0116502
1641.4372	0.0110369
1639.5086	0.0105098
1637.5799	0.0100473
1635.6512	0.00962553
1633.7225	0.00923314
1631.7938	0.00888302
1629.8651	0.00860181
1627.9364	0.00839904
1626.0077	0.00826207
1624.0790	0.00817815
1622.1503	0.00813499
1620.2216	0.00811194
1618.2930	0.00808567
1616.3643	0.00803288
1614.4356	0.00794066
1612.5069	0.0078347
1610.5782	0.00776247
1608.6495	0.00772979
1606.7208	0.00768593
1604.7921	0.0075775
1602.8634	0.00739513
1600.9347	0.00716883
1599.0061	0.00694194
1597.0774	0.00674731
1595.1487	0.0065982
1593.2200	0.00650227
1591.2913	0.00646973
1589.3626	0.00649264
1587.4339	0.00652234
1585.5052	0.00649204
1583.5765	0.00638569
1581.6478	0.00625262
1579.7192	0.00613819
1577.7905	0.00605008
1575.8618	0.00598415
1573.9331	0.00593706
1572.0044	0.00590282
1570.0757	0.00587958
1568.1470	0.00586845
1566.2183	0.00587407
1564.2896	0.00589783
1562.3609	0.00593168
1560.4323	0.00597056
1558.5036	0.00601642
1556.5749	0.00605836
1554.6462	0.006076
1552.7175	0.00606631
1550.7888	0.00604098
1548.8601	0.00600763
1546.9314	0.00597321
1545.0027	0.00594233
1543.0740	0.00590866
1541.1454	0.00586581
1539.2167	0.00582066
1537.2880	0.00579141
1535.3593	0.00578363
1533.4306	0.00578013
1531.5019	0.00577165
1529.5732	0.00576622
1527.6445	0.00577053
1525.7158	0.00577845
1523.7871	0.00577911
1521.8585	0.00577392
1519.9298	0.00577673
1518.0011	0.00579302
1516.0724	0.00580669
1514.1437	0.00580054
1512.2150	0.00578211
1510.2863	0.00577377
1508.3576	0.00578255
1506.4289	0.00579275
1504.5002	0.00578484
1502.5716	0.0057762
1500.6429	0.00584381
1498.7142	0.00602723
1496.7855	0.0062315
1494.8568	0.00635525
1492.9281	0.00643114
1490.9994	0.00653346
1489.0707	0.00668994
1487.1420	0.0069175
1485.2133	0.00724527
1483.2847	0.00768126
1481.3560	0.00820448
1479.4273	0.00880237
1477.4986	0.00948404
1475.5699	0.0102508
1473.6412	0.0110773
1471.7125	0.0119297
1469.7838	0.0127877
1467.8551	0.0136269
1465.9264	0.0143898
1463.9978	0.0150048
1462.0691	0.0154524
1460.1404	0.0157959
1458.2117	0.0161317
1456.2830	0.0165153
1454.3543	0.0169255
1452.4256	0.017263
1450.4969	0.0173849
1448.5682	0.0171897
1446.6395	0.0166913
1444.7109	0.0159968
1442.7822	0.0152175
1440.8535	0.0144126
1438.9248	0.013605
1436.9961	0.0128165
1435.0674	0.0120895
1433.1387	0.0114876
1431.2100	0.0110633
1429.2813	0.0108215
1427.3526	0.0107263
1425.4240	0.010728
1423.4953	0.0107757
1421.5666	0.0108261
1419.6379	0.0108552
1417.7092	0.0108563
1415.7805	0.0108249
1413.8518	0.0107521
1411.9231	0.0106284
1409.9944	0.0104506
1408.0657	0.0102304
1406.1371	0.0099865
1404.2084	0.00973453
1402.2797	0.0094942
1400.3510	0.00929123
1398.4223	0.00913505
1396.4936	0.00900917
1394.5649	0.00889501
1392.6362	0.00879135
1390.7075	0.0087066
1388.7788	0.00864099
1386.8502	0.00858349
1384.9215	0.00852368
1382.9928	0.00846758
1381.0641	0.00843247
1379.1354	0.00842496
1377.2067	0.00844704
1375.2780	0.00850718
1373.3493	0.00860651
1371.4206	0.00873226
1369.4919	0.00886927
1367.5632	0.00900936
1365.6346	0.0091519
1363.7059	0.00929836
1361.7772	0.00945345
1359.8485	0.0096325
1357.9198	0.00985451
1355.9911	0.0101295
1354.0624	0.0104638
1352.1337	0.0108606
1350.2050	0.0113022
1348.2763	0.0117464
1346.3477	0.012142
1344.4190	0.0124489
1342.4903	0.0126511
1340.5616	0.0127503
1338.6329	0.0127602
1336.7042	0.0127152
1334.7755	0.0126632
1332.8468	0.0126455
1330.9181	0.0126879
1328.9894	0.0127938
1327.0608	0.0129439
1325.1321	0.0131174
1323.2034	0.0132979
1321.2747	0.0134584
1319.3460	0.0135693
1317.4173	0.0136166
1315.4886	0.0136019
1313.5599	0.0135375
1311.6312	0.0134415
1309.7025	0.0133309
1307.7739	0.0132218
1305.8452	0.0131308
1303.9165	0.013064
1301.9878	0.0130133
1300.0591	0.0129681
1298.1304	0.0129086
1296.2017	0.0127998
1294.2730	0.0126318
1292.3443	0.0124482
1290.4156	0.0123023
1288.4870	0.0122054
1286.5583	0.0121364
1284.6296	0.0120813
1282.7009	0.0120401
1280.7722	0.012009
1278.8435	0.0119861
1276.9148	0.0119775
1274.9861	0.0119753
1273.0574	0.0119601
1271.1287	0.0119274
1269.2001	0.0118857
1267.2714	0.0118407
1265.3427	0.0118007
1263.4140	0.0117785
1261.4853	0.0117815
1259.5566	0.0118084
1257.6279	0.011855
1255.6992	0.0119126
1253.7705	0.0119541
1251.8418	0.0119637
1249.9132	0.0119788
1247.9845	0.0120277
1246.0558	0.0120604
1244.1271	0.0120233
1242.1984	0.0119339
1240.2697	0.0118327
1238.3410	0.0117315
1236.4123	0.0116255
1234.4836	0.0115128
1232.5549	0.0113958
1230.6263	0.011269
1228.6976	0.0111204
1226.7689	0.0109501
1224.8402	0.0107657
1222.9115	0.0105688
1220.9828	0.01037
1219.0541	0.0101988
1217.1254	0.0100734
1215.1967	0.00998165
1213.2680	0.0099083
1211.3394	0.00985055
1209.4107	0.00980185
1207.4820	0.00974346
1205.5533	0.00965652
1203.6246	0.00953795
1201.6959	0.0094048
1199.7672	0.00928323
1197.8385	0.00918779
1195.9098	0.00911019
1193.9811	0.00904271
1192.0525	0.00899425
1190.1238	0.00896767
1188.1951	0.00895064
1186.2664	0.00893608
1184.3377	0.00892976
1182.4090	0.00893977
1180.4803	0.00896561
1178.5516	0.00899489
[truncated: 608 more rows]
