# Supplementary material for: Vibrational Raman and IR data on brown hair subjected to bleaching
Source: Data Brief. 2021 Sep 30;38:107439. doi: 10.1016/j.dib.2021.107439 (PMC8502914; doi:10.1016/j.dib.2021.107439)
Supplement: Supplementary file 1 [file mmc1.zip › Supplementary Material raw data/Figure 1/Average Raman three bleaching treatments baseline corrected.txt]

TITLE	average Raman spectrum of brown hair after three bleaching treatments, baseline corrected
DATA TYPE
ORIGIN	JASCO
OWNER
SPECTROMETER/DATA SYSTEM
RESOLUTION
DELTAX	-1.92869
XUNITS	1/CM
YUNITS	AU
FIRSTX	5003.1440
LASTX	5.9082
NPOINTS	2592
FIRSTY	0.00003
MAXY	0.05228
MINY	-0.02634
XYDATA
5003.1440	2.521E-005
5001.2154	2.387E-005
4999.2867	2.757E-005
4997.3580	1.561E-005
4995.4293	2.156E-005
4993.5006	2.777E-005
4991.5719	2.218E-005
4989.6432	6.58E-006
4987.7145	2.228E-005
4985.7858	2.735E-005
4983.8571	1.675E-005
4981.9285	1.28E-006
4979.9998	-4.82002E-006
4978.0711	1.33999E-006
4976.1424	1.909E-005
4974.2137	2.242E-005
4972.2850	1.722E-005
4970.3563	1.716E-005
4968.4276	8.48001E-006
4966.4989	5.33998E-006
4964.5702	1.638E-005
4962.6416	2.922E-005
4960.7129	2.47E-005
4958.7842	2.21E-005
4956.8555	2.199E-005
4954.9268	5.93E-006
4952.9981	7.28001E-006
4951.0694	4.90002E-006
4949.1407	1.103E-005
4947.2120	1.472E-005
4945.2833	8.41998E-006
4943.3547	-2.48E-006
4941.4260	2.26002E-006
4939.4973	1.914E-005
4937.5686	9.37001E-006
4935.6399	7.46002E-006
4933.7112	3.60001E-006
4931.7825	1.189E-005
4929.8538	1.536E-005
4927.9251	4.57998E-006
4925.9964	6.59987E-007
4924.0678	1.419E-005
4922.1391	2.147E-005
4920.2104	1.372E-005
4918.2817	-1.541E-005
4916.3530	-1.355E-005
4914.4243	1.514E-005
4912.4956	2.76E-005
4910.5669	1.86E-005
4908.6382	1.822E-005
4906.7095	1.957E-005
4904.7809	1.777E-005
4902.8522	4.418E-005
4900.9235	3.279E-005
4898.9948	-9.98136E-009
4897.0661	3.68999E-006
4895.1374	2.268E-005
4893.2087	2.596E-005
4891.2800	1.149E-005
4889.3513	1.975E-005
4887.4226	3.445E-005
4885.4940	2.31E-005
4883.5653	8.56999E-006
4881.6366	3.47001E-006
4879.7079	2.136E-005
4877.7792	4.684E-005
4875.8505	5.079E-005
4873.9218	3.34E-005
4871.9931	3.892E-005
4870.0644	3.95E-005
4868.1357	2.471E-005
4866.2071	3.862E-005
4864.2784	2.731E-005
4862.3497	4.54001E-006
4860.4210	7.46002E-006
4858.4923	7.94E-006
4856.5636	3.76E-006
4854.6349	1.4E-005
4852.7062	1.728E-005
4850.7775	1.047E-005
4848.8488	3.54002E-006
4846.9202	1.514E-005
4844.9915	2.568E-005
4843.0628	1.327E-005
4841.1341	5.27001E-006
4839.2054	6.79998E-007
4837.2767	-2.82998E-006
4835.3480	7.41001E-006
4833.4193	2.86E-005
4831.4906	2.638E-005
4829.5619	8.93E-006
4827.6333	-1.72999E-006
4825.7046	2.35E-006
4823.7759	1.472E-005
4821.8472	3.781E-005
4819.9185	3.588E-005
4817.9898	4.407E-005
4816.0611	5.737E-005
4814.1324	5.822E-005
4812.2037	2.92E-005
4810.2750	2.195E-005
4808.3464	1.655E-005
4806.4177	1.779E-005
4804.4890	1.709E-005
4802.5603	2.728E-005
4800.6316	3.515E-005
4798.7029	3.506E-005
4796.7742	2.752E-005
4794.8455	2.084E-005
4792.9168	2.671E-005
4790.9881	2.773E-005
4789.0595	2.257E-005
4787.1308	1.45E-005
4785.2021	2.502E-005
4783.2734	3.596E-005
4781.3447	2.635E-005
4779.4160	1.318E-005
4777.4873	-4.59001E-006
4775.5586	-1.169E-005
4773.6299	4.25999E-006
4771.7012	7.41001E-006
4769.7726	3.13999E-006
4767.8439	7.59995E-007
4765.9152	6.53998E-006
4763.9865	1.632E-005
4762.0578	2.569E-005
4760.1291	2.115E-005
4758.2004	1.96E-005
4756.2717	1.139E-005
4754.3430	-3.34999E-006
4752.4143	5.64E-006
4750.4857	1.572E-005
4748.5570	1.233E-005
4746.6283	4.73998E-006
4744.6996	5.61001E-006
4742.7709	1.154E-005
4740.8422	1.343E-005
4738.9135	2.746E-005
4736.9848	3.385E-005
4735.0561	3.44E-005
4733.1274	4.137E-005
4731.1988	3.397E-005
4729.2701	1.239E-005
4727.3414	1.693E-005
4725.4127	3.097E-005
4723.4840	1.929E-005
4721.5553	7.46002E-006
4719.6266	1.413E-005
4717.6979	1.481E-005
4715.7692	2.069E-005
4713.8405	3.452E-005
4711.9119	3.939E-005
4709.9832	3.697E-005
4708.0545	3.201E-005
4706.1258	4.445E-005
4704.1971	4.353E-005
4702.2684	2.187E-005
4700.3397	1.66E-005
4698.4110	3.714E-005
4696.4823	2.659E-005
4694.5536	1.77999E-006
4692.6250	-5.59998E-006
4690.6963	2.40001E-006
4688.7676	1.541E-005
4686.8389	2.024E-005
4684.9102	2.991E-005
4682.9815	2.616E-005
4681.0528	-1.068E-005
4679.1241	-3.508E-005
4677.1954	-8.64001E-006
4675.2668	3.341E-005
4673.3381	4.95E-005
4671.4094	3.094E-005
4669.4807	2.759E-005
4667.5520	1.934E-005
4665.6233	3.16998E-006
4663.6946	6.29994E-007
4661.7659	7.18E-006
4659.8372	3.091E-005
4657.9085	4.222E-005
4655.9799	3.545E-005
4654.0512	3.734E-005
4652.1225	5.004E-005
4650.1938	5.252E-005
4648.2651	5.719E-005
4646.3364	6.924E-005
4644.4077	7.109E-005
4642.4790	6.144E-005
4640.5503	6.059E-005
4638.6216	5.357E-005
4636.6930	7.333E-005
4634.7643	9.609E-005
4632.8356	9.683E-005
4630.9069	9.519E-005
4628.9782	8.221E-005
4627.0495	7.623E-005
4625.1208	8.629E-005
4623.1921	9.093E-005
4621.2634	8.804E-005
4619.3347	0.00010202
4617.4061	8.803E-005
4615.4774	6.728E-005
4613.5487	6.461E-005
4611.6200	6.902E-005
4609.6913	5.98E-005
4607.7626	4.681E-005
4605.8339	3.203E-005
4603.9052	4.108E-005
4601.9765	5.765E-005
4600.0478	3.997E-005
4598.1192	2.512E-005
4596.1905	1.718E-005
4594.2618	1.501E-005
4592.3331	2.736E-005
4590.4044	4.693E-005
4588.4757	4.698E-005
4586.5470	4.243E-005
4584.6183	4.059E-005
4582.6896	2.509E-005
4580.7609	1.344E-005
4578.8323	2.418E-005
4576.9036	2.273E-005
4574.9749	3.614E-005
4573.0462	7.243E-005
4571.1175	0.00011296
4569.1888	0.00017684
4567.2601	0.00018923
4565.3314	0.00011097
4563.4027	6.302E-005
4561.4740	4.661E-005
4559.5454	3.329E-005
4557.6167	3.474E-005
4555.6880	4.003E-005
4553.7593	2.455E-005
4551.8306	1.679E-005
4549.9019	2.151E-005
4547.9732	3.521E-005
4546.0445	4.801E-005
4544.1158	3.228E-005
4542.1871	1.6E-005
4540.2585	2.779E-005
4538.3298	5.093E-005
4536.4011	4.084E-005
4534.4724	3.906E-005
4532.5437	2.434E-005
4530.6150	1.458E-005
4528.6863	1.77E-005
4526.7576	1.251E-005
4524.8289	1.623E-005
4522.9002	2.125E-005
4520.9716	3.11E-005
4519.0429	5.533E-005
4517.1142	5.971E-005
4515.1855	5.751E-005
4513.2568	3.646E-005
4511.3281	4.83998E-006
4509.3994	2.949E-005
4507.4707	4.284E-005
4505.5420	2.4E-005
4503.6133	1.221E-005
4501.6847	2.807E-005
4499.7560	3.961E-005
4497.8273	4.563E-005
4495.8986	3.143E-005
4493.9699	2.568E-005
4492.0412	2.403E-005
4490.1125	3.071E-005
4488.1838	3.767E-005
4486.2551	3.874E-005
4484.3264	5.354E-005
4482.3978	5.827E-005
4480.4691	4.613E-005
4478.5404	5.023E-005
4476.6117	6.031E-005
4474.6830	7.561E-005
4472.7543	8.048E-005
4470.8256	7.655E-005
4468.8969	6.082E-005
4466.9682	4.52E-005
4465.0395	4.206E-005
4463.1109	6.404E-005
4461.1822	6.499E-005
4459.2535	4.064E-005
4457.3248	2.166E-005
4455.3961	3.858E-005
4453.4674	5.005E-005
4451.5387	5.655E-005
4449.6100	5.498E-005
4447.6813	4.44E-005
4445.7526	3.47E-005
4443.8240	3.36E-005
4441.8953	3.979E-005
4439.9666	4.296E-005
4438.0379	2.672E-005
4436.1092	1.145E-005
4434.1805	3.872E-005
4432.2518	4.717E-005
4430.3231	3.072E-005
4428.3944	-3.62002E-006
4426.4657	-1.28E-005
4424.5371	5.79001E-006
4422.6084	1.912E-005
4420.6797	1.917E-005
4418.7510	1.14E-005
4416.8223	2.083E-005
4414.8936	2.365E-005
4412.9649	2.981E-005
4411.0362	3.186E-005
4409.1075	1.621E-005
4407.1788	2.067E-005
4405.2502	1.953E-005
4403.3215	2.482E-005
4401.3928	2.168E-005
4399.4641	2.608E-005
4397.5354	2.581E-005
4395.6067	2.833E-005
4393.6780	4.15E-005
4391.7493	2.542E-005
4389.8206	-1.385E-005
4387.8919	-8.64999E-006
4385.9633	1.994E-005
4384.0346	3.248E-005
4382.1059	2.705E-005
4380.1772	1.839E-005
4378.2485	1.094E-005
4376.3198	1.535E-005
4374.3911	1.516E-005
4372.4624	1.891E-005
4370.5337	2.048E-005
4368.6050	1.44E-005
4366.6764	1.604E-005
4364.7477	2.192E-005
4362.8190	1.952E-005
4360.8903	1.782E-005
4358.9616	1.173E-005
4357.0329	1.433E-005
4355.1042	1.243E-005
4353.1755	1.478E-005
4351.2468	8.93E-006
4349.3181	9.19999E-006
4347.3895	2.191E-005
4345.4608	3.03E-005
4343.5321	2.378E-005
4341.6034	1.924E-005
4339.6747	1.761E-005
4337.7460	2.249E-005
4335.8173	2.625E-005
4333.8886	3.434E-005
4331.9599	2.831E-005
4330.0312	2.398E-005
4328.1026	1.174E-005
4326.1739	8.79002E-006
4324.2452	6.74E-006
4322.3165	2.02E-005
4320.3878	5.36E-005
4318.4591	5.806E-005
4316.5304	4.74E-005
4314.6017	3.995E-005
4312.6730	4.103E-005
4310.7443	2.079E-005
4308.8157	1.132E-005
4306.8870	6.24998E-006
4304.9583	1.411E-005
4303.0296	4.018E-005
4301.1009	3.194E-005
4299.1722	1.96E-006
4297.2435	6.31002E-006
4295.3148	1.939E-005
4293.3861	1.142E-005
4291.4574	1.896E-005
4289.5288	3.204E-005
4287.6001	2.972E-005
4285.6714	2.302E-005
4283.7427	3.088E-005
4281.8140	3.353E-005
4279.8853	2.998E-005
4277.9566	2.055E-005
4276.0279	9.34002E-006
4274.0992	5.98E-006
4272.1705	7.94E-006
4270.2419	4.12001E-006
4268.3132	1.741E-005
4266.3845	1.135E-005
4264.4558	5.61001E-006
4262.5271	9.58001E-006
4260.5984	2.264E-005
4258.6697	3.582E-005
4256.7410	3.121E-005
4254.8123	3.112E-005
4252.8836	2.483E-005
4250.9550	2.593E-005
4249.0263	2.722E-005
4247.0976	2.337E-005
4245.1689	5.49997E-007
4243.2402	-1.15E-006
4241.3115	1.703E-005
4239.3828	3.141E-005
4237.4541	3.856E-005
4235.5254	4.507E-005
4233.5968	3.014E-005
4231.6681	9.22998E-006
4229.7394	8.64001E-006
4227.8107	1.936E-005
4225.8820	1.634E-005
4223.9533	2.11001E-006
4222.0246	1.925E-005
4220.0959	3.428E-005
4218.1672	1.724E-005
4216.2385	8.46E-006
4214.3099	1.028E-005
4212.3812	1.054E-005
4210.4525	1.336E-005
4208.5238	9.35E-006
4206.5951	2.519E-005
4204.6664	4.734E-005
4202.7377	5.514E-005
4200.8090	3.824E-005
4198.8803	2.263E-005
4196.9516	1.779E-005
4195.0230	1.544E-005
4193.0943	1.592E-005
4191.1656	1.424E-005
4189.2369	8.09999E-006
4187.3082	5.84002E-006
4185.3795	2.101E-005
4183.4508	2.841E-005
4181.5221	3.623E-005
4179.5934	3.934E-005
4177.6647	1.112E-005
4175.7361	-8.79002E-006
4173.8074	8.20998E-006
4171.8787	2.561E-005
4169.9500	3.552E-005
4168.0213	3.238E-005
4166.0926	1.643E-005
4164.1639	1.426E-005
4162.2352	2.844E-005
4160.3065	3.228E-005
4158.3778	3.991E-005
4156.4492	4.183E-005
4154.5205	2.808E-005
4152.5918	1.673E-005
4150.6631	9.06999E-006
4148.7344	1.56001E-006
4146.8057	1.349E-005
4144.8770	4.338E-005
4142.9483	4.967E-005
4141.0196	2.189E-005
4139.0909	8.38001E-006
4137.1623	6.09983E-007
4135.2336	-7.23001E-006
4133.3049	-1.40002E-006
4131.3762	7.26E-006
4129.4475	-3.30018E-007
4127.5188	1.564E-005
4125.5901	3.435E-005
4123.6614	3.002E-005
4121.7327	2.222E-005
4119.8040	3.001E-005
4117.8754	2.567E-005
4115.9467	8.83998E-006
4114.0180	1.523E-005
4112.0893	2.173E-005
4110.1606	2.823E-005
4108.2319	2.005E-005
4106.3032	-2.64E-006
4104.3745	-2.27E-006
4102.4458	9.74998E-006
4100.5171	1.714E-005
4098.5885	2.522E-005
4096.6598	1.541E-005
4094.7311	1.075E-005
4092.8024	1.235E-005
4090.8737	1.681E-005
4088.9450	2.846E-005
4087.0163	2.705E-005
4085.0876	2.447E-005
4083.1589	1.796E-005
4081.2302	9.77998E-006
4079.3016	5.17E-006
4077.3729	1.209E-005
4075.4442	1.03E-005
4073.5155	2.145E-005
4071.5868	3.315E-005
4069.6581	3.499E-005
4067.7294	2.506E-005
4065.8007	2.278E-005
4063.8720	3.542E-005
4061.9433	2.208E-005
4060.0147	2.08002E-006
4058.0860	2.92999E-006
4056.1573	2.847E-005
4054.2286	2.589E-005
4052.2999	1.194E-005
4050.3712	2.514E-005
4048.4425	3.705E-005
4046.5138	3.554E-005
4044.5851	2.804E-005
4042.6564	2.262E-005
4040.7278	3.298E-005
4038.7991	4.597E-005
4036.8704	5.552E-005
4034.9417	3.804E-005
4033.0130	1.868E-005
4031.0843	1.2E-006
4029.1556	4.43002E-006
4027.2269	1.404E-005
4025.2982	2.091E-005
4023.3695	2.967E-005
4021.4409	2.661E-005
4019.5122	2.501E-005
4017.5835	3.55E-005
4015.6548	2.682E-005
4013.7261	-6.79998E-007
4011.7974	3.57001E-006
4009.8687	2.324E-005
4007.9400	2.493E-005
4006.0113	1.77E-005
4004.0826	1.67E-005
4002.1540	1.029E-005
4000.2253	1.656E-005
3998.2966	2.66E-005
3996.3679	2.331E-005
3994.4392	1.177E-005
3992.5105	1.123E-005
3990.5818	1.199E-005
3988.6531	2.562E-005
3986.7244	4.471E-005
3984.7957	2.555E-005
3982.8671	3.16E-006
3980.9384	-1.2002E-007
3979.0097	6.4E-006
3977.0810	7.07001E-006
3975.1523	1.522E-005
3973.2236	3.15E-005
3971.2949	3.768E-005
3969.3662	4.25001E-006
3967.4375	-1.067E-005
3965.5088	1.106E-005
3963.5802	2.484E-005
3961.6515	3.58E-006
3959.7228	3.34999E-006
3957.7941	1.723E-005
3955.8654	1.874E-005
3953.9367	1.343E-005
3952.0080	2.018E-005
3950.0793	2.705E-005
3948.1506	2.289E-005
3946.2219	2.683E-005
3944.2933	3.652E-005
3942.3646	2.919E-005
3940.4359	3.36002E-006
3938.5072	1.105E-005
3936.5785	4.762E-005
3934.6498	6.017E-005
3932.7211	5.736E-005
3930.7924	5.963E-005
3928.8637	3.442E-005
3926.9350	7.77002E-006
3925.0064	6.24E-006
3923.0777	1.563E-005
3921.1490	1.425E-005
3919.2203	7.47E-006
3917.2916	-4.75999E-006
3915.3629	7.21E-006
3913.4342	1.562E-005
3911.5055	2.168E-005
3909.5768	3.687E-005
3907.6481	4.268E-005
3905.7195	3.306E-005
3903.7908	2.737E-005
3901.8621	3.448E-005
3899.9334	2.529E-005
3898.0047	2.471E-005
3896.0760	4.456E-005
3894.1473	4.037E-005
3892.2186	2.441E-005
3890.2899	1.25E-005
3888.3612	1.40002E-006
3886.4326	5.43999E-006
3884.5039	2.245E-005
3882.5752	3.434E-005
3880.6465	2.907E-005
3878.7178	1.761E-005
3876.7891	3.80022E-007
3874.8604	5.43E-006
3872.9317	3.42998E-006
3871.0030	4.46001E-006
3869.0743	1.786E-005
3867.1457	2.122E-005
3865.2170	2.832E-005
3863.2883	3.914E-005
3861.3596	3.474E-005
3859.4309	2.184E-005
3857.5022	7.47998E-006
3855.5735	3.19988E-007
3853.6448	5.99855E-008
3851.7161	3.52001E-006
3849.7874	1.207E-005
3847.8588	5.84002E-006
3845.9301	-6.42999E-006
3844.0014	-3.10006E-007
3842.0727	-6.71E-006
3840.1440	-2.125E-005
3838.2153	-1.638E-005
3836.2866	8.50022E-007
3834.3579	2.56E-006
3832.4292	-2.11001E-006
3830.5005	-1.053E-005
3828.5719	-1.387E-005
3826.6432	-7.52E-006
3824.7145	2.14E-006
3822.7858	8.67E-006
3820.8571	1.83E-006
3818.9284	9.06999E-006
3816.9997	3.23002E-006
3815.0710	1.038E-005
3813.1423	1.402E-005
3811.2136	2.426E-005
3809.2850	2.248E-005
3807.3563	2.773E-005
3805.4276	3.403E-005
3803.4989	2.973E-005
3801.5702	2.217E-005
3799.6415	1.974E-005
3797.7128	1.649E-005
3795.7841	-2.50021E-007
3793.8554	2.80014E-007
3791.9268	1.698E-005
3789.9981	2.417E-005
3788.0694	2.009E-005
3786.1407	3.452E-005
3784.2120	5.049E-005
3782.2833	3.286E-005
3780.3546	1.034E-005
3778.4259	7.6E-006
3776.4972	1.479E-005
3774.5685	1.185E-005
3772.6399	1.116E-005
3770.7112	1.368E-005
3768.7825	8.32002E-006
3766.8538	-1.136E-005
3764.9251	-2E-005
3762.9964	-3.50998E-006
3761.0677	2.195E-005
3759.1390	3.265E-005
3757.2103	2.768E-005
3755.2816	2.78E-005
3753.3530	2.692E-005
3751.4243	1.318E-005
3749.4956	-8.80998E-006
3747.5669	-2.37999E-006
3745.6382	8.45002E-006
3743.7095	-3.16998E-006
3741.7808	-1.141E-005
3739.8521	-2.58999E-006
3737.9234	2.53001E-006
3735.9947	-9.10008E-007
3734.0661	2.64998E-006
3732.1374	-5.82999E-006
3730.2087	-7.26E-006
3728.2800	2.71999E-006
3726.3513	4.26998E-006
3724.4226	-6.03999E-006
3722.4939	-1.462E-005
3720.5652	2.29002E-006
3718.6365	2.451E-005
3716.7078	1.342E-005
3714.7792	1.02E-006
3712.8505	-7.78001E-006
3710.9218	-1.171E-005
3708.9931	-4.1E-006
3707.0644	-1.294E-005
3705.1357	-7.51002E-006
3703.2070	-1.008E-005
3701.2783	-1.511E-005
3699.3496	-1.593E-005
3697.4209	-2.51998E-006
3695.4923	2.71999E-006
3693.5636	-3.16998E-006
3691.6349	-6.70002E-006
3689.7062	-4.57998E-006
3687.7775	-7.08E-006
3685.8488	-1.03E-005
3683.9201	9.26002E-006
3681.9914	1.76E-005
3680.0627	1.007E-005
3678.1340	-3.70002E-006
3676.2054	-8.54E-006
3674.2767	5.79001E-006
3672.3480	1.728E-005
3670.4193	2.796E-005
3668.4906	3.049E-005
3666.5619	2.458E-005
3664.6332	1.367E-005
3662.7045	-2.09998E-007
3660.7758	-9.40999E-006
3658.8471	-1.358E-005
3656.9185	-2.80014E-007
3654.9898	8.54E-006
3653.0611	1.187E-005
3651.1324	1.877E-005
3649.2037	2.075E-005
3647.2750	3.171E-005
3645.3463	1.886E-005
3643.4176	5.32001E-006
3641.4889	1.144E-005
3639.5602	1.611E-005
3637.6316	2.184E-005
3635.7029	3.872E-005
3633.7742	4.151E-005
3631.8455	5.381E-005
3629.9168	5.177E-005
3627.9881	2.266E-005
3626.0594	1.148E-005
3624.1307	-5.70009E-007
3622.2020	2.29002E-006
3620.2733	1.631E-005
3618.3447	3.044E-005
3616.4160	3.158E-005
3614.4873	1.912E-005
3612.5586	1.379E-005
3610.6299	1.341E-005
3608.7012	1.876E-005
3606.7725	-5.9002E-007
3604.8438	-2.40001E-006
3602.9151	2.40999E-006
3600.9864	3.99985E-007
3599.0578	3.89E-006
3597.1291	1.84E-005
3595.2004	2.635E-005
3593.2717	1.954E-005
3591.3430	1.342E-005
3589.4143	-2.61998E-006
3587.4856	-9.32001E-006
3585.5569	1.79002E-006
3583.6282	2.071E-005
3581.6995	1.504E-005
3579.7709	2.114E-005
3577.8422	1.722E-005
3575.9135	-4.77002E-006
3573.9848	-6.03999E-006
3572.0561	-1.417E-005
3570.1274	-6.83002E-006
3568.1987	-2.50021E-007
3566.2700	-6.61998E-006
3564.3413	-1.921E-005
3562.4126	-2.542E-005
3560.4840	-2.037E-005
3558.5553	-4.62999E-006
3556.6266	7.54001E-006
3554.6979	2.99976E-007
3552.7692	-4.1E-006
3550.8405	-5.35001E-006
3548.9118	4.56002E-006
3546.9831	9.84001E-006
3545.0544	-8.56001E-006
3543.1257	-2.776E-005
3541.1971	-3.657E-005
3539.2684	-4.44E-005
3537.3397	-4.201E-005
3535.4110	-3.231E-005
3533.4823	-1.76E-005
3531.5536	-1.105E-005
3529.6249	-9.63001E-006
3527.6962	-6.78002E-006
3525.7675	1.093E-005
3523.8388	1.707E-005
3521.9102	9.87E-006
3519.9815	-6.68001E-006
3518.0528	-2.202E-005
3516.1241	-1.305E-005
3514.1954	5.9E-006
3512.2667	1.211E-005
3510.3380	2.17998E-006
3508.4093	-7.89998E-006
3506.4806	-8.69001E-006
3504.5519	9.84999E-006
3502.6233	1.157E-005
3500.6946	1.013E-005
3498.7659	1.929E-005
3496.8372	3.568E-005
3494.9085	4.208E-005
3492.9798	4.073E-005
3491.0511	4.164E-005
3489.1224	5.212E-005
3487.1937	6.352E-005
3485.2650	7.994E-005
3483.3364	8.629E-005
3481.4077	8.597E-005
3479.4790	8.192E-005
3477.5503	7.769E-005
3475.6216	7.338E-005
3473.6929	7.07E-005
3471.7642	7.583E-005
3469.8355	9.187E-005
3467.9068	0.00011074
3465.9781	0.00012043
3464.0495	0.00012135
3462.1208	0.00013776
3460.1921	0.00016418
3458.2634	0.0001767
3456.3347	0.00018785
3454.4060	0.00020496
3452.4773	0.00021361
3450.5486	0.00021619
3448.6199	0.00021765
3446.6912	0.00023337
3444.7626	0.00026405
3442.8339	0.00029933
3440.9052	0.00032519
3438.9765	0.00033591
3437.0478	0.00035091
3435.1191	0.00036211
3433.1904	0.00038475
3431.2617	0.00042161
3429.3330	0.00046069
3427.4043	0.00050162
3425.4757	0.00053572
3423.5470	0.0005571
3421.6183	0.00057615
3419.6896	0.00059643
3417.7609	0.00062894
3415.8322	0.00066449
3413.9035	0.00070416
3411.9748	0.00074477
3410.0461	0.00078483
3408.1174	0.00082447
3406.1888	0.00086583
3404.2601	0.00090192
3402.3314	0.00092963
3400.4027	0.00095596
3398.4740	0.00099261
3396.5453	0.00104011
3394.6166	0.00108387
3392.6879	0.00112123
3390.7592	0.00116097
3388.8305	0.00121012
3386.9019	0.00126813
3384.9732	0.00132907
3383.0445	0.0013896
3381.1158	0.00144327
3379.1871	0.00149353
3377.2584	0.00153956
3375.3297	0.00158362
3373.4010	0.00162831
3371.4723	0.00166234
3369.5436	0.00169168
3367.6150	0.00174085
3365.6863	0.00180863
3363.7576	0.00186937
3361.8289	0.00190849
3359.9002	0.00193515
3357.9715	0.00196989
3356.0428	0.00202237
3354.1141	0.00207511
3352.1854	0.00211673
3350.2568	0.00216137
3348.3281	0.00221011
3346.3994	0.00225111
3344.4707	0.00227993
3342.5420	0.0023054
3340.6133	0.0023302
3338.6846	0.00235562
3336.7559	0.00238699
3334.8272	0.0024219
3332.8985	0.00245798
3330.9699	0.00249888
3329.0412	0.00254329
3327.1125	0.00258215
3325.1838	0.00261826
3323.2551	0.00266024
3321.3264	0.00269212
3319.3977	0.0027033
3317.4690	0.0027101
3315.5403	0.00272709
3313.6116	0.00275874
3311.6830	0.00280404
3309.7543	0.00285034
3307.8256	0.00288478
3305.8969	0.00291094
3303.9682	0.00293958
3302.0395	0.00297472
3300.1108	0.00301103
3298.1821	0.00302921
3296.2534	0.00302019
3294.3247	0.00300667
3292.3961	0.00300556
3290.4674	0.00300634
3288.5387	0.0030029
3286.6100	0.00300551
3284.6813	0.00301969
3282.7526	0.00303871
3280.8239	0.0030518
3278.8952	0.00305403
3276.9665	0.00304056
3275.0378	0.00300463
3273.1092	0.0029473
3271.1805	0.00287789
3269.2518	0.00281495
3267.3231	0.00277102
3265.3944	0.00273498
3263.4657	0.0026851
3261.5370	0.0026183
3259.6083	0.00255049
3257.6796	0.00248714
3255.7509	0.00242392
3253.8223	0.00236464
3251.8936	0.00231593
3249.9649	0.00226946
3248.0362	0.00221145
3246.1075	0.00214782
3244.1788	0.00209266
3242.2501	0.00204411
3240.3214	0.00199225
3238.3927	0.0019426
3236.4640	0.00191035
3234.5354	0.00189048
3232.6067	0.0018624
3230.6780	0.00181722
3228.7493	0.00176437
3226.8206	0.00171392
3224.8919	0.00166674
3222.9632	0.00162339
3221.0345	0.00159194
3219.1058	0.00157214
3217.1771	0.00155448
3215.2485	0.00152526
3213.3198	0.00148854
3211.3911	0.0014634
3209.4624	0.00144501
3207.5337	0.00141451
3205.6050	0.0013685
3203.6763	0.00131262
3201.7476	0.00124697
3199.8189	0.00118569
3197.8902	0.00114468
3195.9616	0.00111906
3194.0329	0.00109554
3192.1042	0.00106668
3190.1755	0.00103199
3188.2468	0.00099292
3186.3181	0.00095551
3184.3894	0.00092344
3182.4607	0.00088674
3180.5320	0.0008373
3178.6033	0.00079226
3176.6747	0.00076908
3174.7460	0.00075256
3172.8173	0.00072288
3170.8886	0.00068642
3168.9599	0.00065181
3167.0312	0.0006243
3165.1025	0.00060631
3163.1738	0.0006
3161.2451	0.00059567
3159.3164	0.00058277
3157.3878	0.00056003
3155.4591	0.00052818
3153.5304	0.00048922
3151.6017	0.000451
3149.6730	0.00041669
3147.7443	0.00039199
3145.8156	0.00039117
3143.8869	0.00041231
3141.9582	0.00042517
3140.0295	0.00040759
3138.1009	0.00037697
3136.1722	0.0003604
3134.2435	0.00036125
3132.3148	0.00036246
3130.3861	0.00035727
3128.4574	0.00035306
3126.5287	0.00035441
3124.6000	0.00035033
3122.6713	0.00033525
3120.7426	0.00031979
3118.8140	0.00030912
3116.8853	0.00030351
3114.9566	0.0002982
3113.0279	0.00029677
3111.0992	0.00030372
3109.1705	0.00031425
3107.2418	0.00031687
3105.3131	0.00031487
3103.3844	0.00032646
3101.4557	0.00035709
3099.5271	0.0003919
3097.5984	0.00041962
3095.6697	0.00044694
3093.7410	0.00048867
3091.8123	0.0005516
3089.8836	0.00062453
3087.9549	0.00069484
3086.0262	0.00075946
3084.0975	0.0008267
3082.1688	0.00091435
3080.2402	0.00103364
3078.3115	0.0011792
3076.3828	0.00134188
3074.4541	0.0015229
3072.5254	0.00171902
3070.5967	0.00191257
3068.6680	0.00208996
3066.7393	0.00224656
3064.8106	0.00237348
3062.8819	0.00245772
3060.9533	0.00248829
3059.0246	0.00246229
3057.0959	0.00239327
3055.1672	0.00229643
3053.2385	0.00217932
3051.3098	0.0020578
3049.3811	0.00196279
3047.4524	0.00191827
3045.5237	0.00192311
3043.5950	0.0019532
3041.6664	0.0019791
3039.7377	0.00199125
3037.8090	0.0020065
3035.8803	0.00203755
3033.9516	0.00208459
3032.0229	0.00215168
3030.0942	0.00224424
3028.1655	0.00236836
3026.2368	0.00253367
3024.3081	0.00274687
3022.3795	0.00300485
3020.4508	0.00329512
3018.5221	0.00360813
3016.5934	0.00395201
3014.6647	0.00434431
3012.7360	0.0047951
3010.8073	0.00529776
3008.8786	0.00583378
3006.9499	0.00640229
3005.0212	0.00702332
3003.0926	0.0076987
3001.1639	0.00841253
2999.2352	0.00916737
2997.3065	0.00997183
2995.3778	0.0108067
2993.4491	0.011646
2991.5204	0.0124877
2989.5917	0.0133381
2987.6630	0.0141863
2985.7343	0.0150026
2983.8057	0.0157592
2981.8770	0.0164457
2979.9483	0.0170626
2978.0196	0.0176127
2976.0909	0.0181101
2974.1622	0.0185802
2972.2335	0.0190399
2970.3048	0.0194934
2968.3761	0.01994
2966.4474	0.020382
2964.5188	0.0208318
2962.5901	0.0212974
2960.6614	0.0217704
2958.7327	0.0222497
2956.8040	0.022769
2954.8753	0.0233896
2952.9466	0.0241716
2951.0179	0.0251459
2949.0892	0.0263043
2947.1605	0.0276169
2945.2319	0.0290354
2943.3032	0.0304739
2941.3745	0.0318148
2939.4458	0.0329461
2937.5171	0.0337939
2935.5884	0.0343254
2933.6597	0.0345424
2931.7310	0.0344808
2929.8023	0.0341877
2927.8736	0.0336921
2925.9450	0.033019
2924.0163	0.0322058
2922.0876	0.0312808
2920.1589	0.0302496
2918.2302	0.0291173
2916.3015	0.0279023
2914.3728	0.0266272
2912.4441	0.025325
2910.5154	0.0240526
2908.5868	0.022872
2906.6581	0.0218215
2904.7294	0.0209169
2902.8007	0.0201633
2900.8720	0.0195518
2898.9433	0.0190552
2897.0146	0.0186338
2895.0859	0.0182521
2893.1572	0.0179019
2891.2285	0.0176062
2889.2999	0.0173922
2887.3712	0.0172652
2885.4425	0.0172033
2883.5138	0.0171603
2881.5851	0.017086
2879.6564	0.0169514
2877.7277	0.0167409
2875.7990	0.0164227
2873.8703	0.0159382
2871.9416	0.0152297
2870.0130	0.0142844
2868.0843	0.0131583
2866.1556	0.0119629
2864.2269	0.0108164
2862.2982	0.00978397
2860.3695	0.00887678
2858.4408	0.00810198
2856.5121	0.00746231
2854.5834	0.00692635
2852.6547	0.00643379
2850.7261	0.00591735
2848.7974	0.00533222
2846.8687	0.00467583
2844.9400	0.00398222
2843.0113	0.00330773
2841.0826	0.00270778
2839.1539	0.00221035
2837.2252	0.00181746
2835.2965	0.00151585
2833.3678	0.00128353
2831.4392	0.00109704
2829.5105	0.00093738
2827.5818	0.00079932
2825.6531	0.00068649
2823.7244	0.00059705
2821.7957	0.00052104
2819.8670	0.00045083
2817.9383	0.00038285
2816.0096	0.00031863
2814.0809	0.00026086
2812.1523	0.00020559
2810.2236	0.00014664
2808.2949	8.163E-005
2806.3662	1.607E-005
2804.4375	-3.982E-005
2802.5088	-8.234E-005
2800.5801	-0.00011401
2798.6514	-0.00014369
2796.7227	-0.00017848
2794.7940	-0.00021231
2792.8654	-0.00023519
2790.9367	-0.00024535
2789.0080	-0.00024347
2787.0793	-0.00022609
2785.1506	-0.00019911
2783.2219	-0.00017621
2781.2932	-0.00016032
2779.3645	-0.00014042
2777.4358	-0.00011051
2775.5071	-8.512E-005
2773.5785	-7.644E-005
2771.6498	-7.218E-005
2769.7211	-6.047E-005
2767.7924	-5.244E-005
2765.8637	-5.259E-005
2763.9350	-5.076E-005
2762.0063	-4.222E-005
2760.0776	-3.228E-005
2758.1489	-2.419E-005
2756.2202	-1.442E-005
2754.2916	7.89988E-007
2752.3629	2.028E-005
2750.4342	4.88E-005
2748.5055	9.447E-005
2746.5768	0.00015048
2744.6481	0.00020283
2742.7194	0.00024891
2740.7907	0.00029675
2738.8620	0.00035278
2736.9333	0.00041617
2735.0047	0.00047816
2733.0760	0.00052982
2731.1473	0.00056831
2729.2186	0.00059045
2727.2899	0.00059302
2725.3612	0.00058234
2723.4325	0.00056602
2721.5038	0.00054236
2719.5751	0.00050582
2717.6464	0.00044655
2715.7178	0.00036694
2713.7891	0.00028548
2711.8604	0.00021408
2709.9317	0.0001561
2708.0030	0.00011107
2706.0743	7.297E-005
2704.1456	3.947E-005
2702.2169	1.36E-005
2700.2882	-2.01E-006
2698.3595	-9.66001E-006
2696.4309	-1.697E-005
2694.5022	-2.754E-005
2692.5735	-3.16E-005
2690.6448	-2.048E-005
2688.7161	-4.30002E-006
2686.7874	7E-006
2684.8587	1.819E-005
2682.9300	3.567E-005
2681.0013	5.489E-005
2679.0726	6.555E-005
2677.1440	7.131E-005
2675.2153	8.431E-005
2673.2866	0.00010295
2671.3579	0.00010998
2669.4292	0.00010423
2667.5005	0.00010215
2665.5718	0.00011273
2663.6431	0.00013109
2661.7144	0.0001508
2659.7857	0.00017149
2657.8571	0.00019401
2655.9284	0.00021887
2653.9997	0.00024208
2652.0710	0.00025722
2650.1423	0.00026787
2648.2136	0.00028572
2646.2849	0.00030968
2644.3562	0.00032957
2642.4275	0.00034722
2640.4988	0.00037478
2638.5702	0.00041476
2636.6415	0.00045442
2634.7128	0.00047375
2632.7841	0.00046275
2630.8554	0.0004368
2628.9267	0.00042209
2626.9980	0.00043009
2625.0693	0.00045601
2623.1406	0.0004833
2621.2119	0.00049884
2619.2833	0.00050749
2617.3546	0.00051503
2615.4259	0.00051845
2613.4972	0.00051133
2611.5685	0.00049422
2609.6398	0.00047559
2607.7111	0.0004613
2605.7824	0.00045559
2603.8537	0.00046044
2601.9250	0.00046168
2599.9964	0.00044698
2598.0677	0.00043303
2596.1390	0.00043885
2594.2103	0.00045318
2592.2816	0.00046453
2590.3529	0.00047589
2588.4242	0.0004794
2586.4955	0.00046584
2584.5668	0.00044631
2582.6381	0.00043389
2580.7095	0.00042186
2578.7808	0.00040901
2576.8521	0.00041104
2574.9234	0.00042892
2572.9947	0.00044405
2571.0660	0.00045399
2569.1373	0.00047049
2567.2086	0.00048283
2565.2799	0.00047401
2563.3512	0.0004605
2561.4226	0.00046793
2559.4939	0.0004812
2557.5652	0.00046753
2555.6365	0.00043075
2553.7078	0.00039715
2551.7791	0.0003779
2549.8504	0.00037543
2547.9217	0.00039567
2545.9930	0.00043429
2544.0643	0.00046704
2542.1357	0.00047494
2540.2070	0.00046285
2538.2783	0.00044496
2536.3496	0.00043348
2534.4209	0.00043504
2532.4922	0.00044161
2530.5635	0.00043415
2528.6348	0.00040551
2526.7061	0.00037429
2524.7774	0.00037056
2522.8488	0.00039822
2520.9201	0.00042453
2518.9914	0.00042114
2517.0627	0.00040013
2515.1340	0.00038673
2513.2053	0.00038439
2511.2766	0.00038835
2509.3479	0.00039463
2507.4192	0.00038393
2505.4905	0.00034975
2503.5619	0.00032946
2501.6332	0.00035667
2499.7045	0.00040679
2497.7758	0.00043585
2495.8471	0.00043869
2493.9184	0.00043414
2491.9897	0.0004321
2490.0610	0.00043314
2488.1323	0.00043966
2486.2036	0.00045036
2484.2750	0.00043942
2482.3463	0.00037523
2480.4176	0.00029878
2478.4889	0.0002973
2476.5602	0.00036966
2474.6315	0.0004357
2472.7028	0.00046151
2470.7741	0.00045904
2468.8454	0.00042931
2466.9167	0.00038522
2464.9881	0.00035702
2463.0594	0.00034835
2461.1307	0.0003452
2459.2020	0.00035652
2457.2733	0.00039207
2455.3446	0.00042806
2453.4159	0.00043264
2451.4872	0.00040816
2449.5585	0.00038887
2447.6299	0.00039065
2445.7012	0.00038175
2443.7725	0.00033919
2441.8438	0.00030321
2439.9151	0.00032357
2437.9864	0.00038185
2436.0577	0.00042038
2434.1290	0.00042429
2432.2003	0.0004176
2430.2716	0.00040271
2428.3430	0.00036197
2426.4143	0.00031338
2424.4856	0.00030602
2422.5569	0.00034599
2420.6282	0.0003755
2418.6995	0.00034284
2416.7708	0.00027022
2414.8421	0.00022067
2412.9134	0.00021365
2410.9847	0.00023211
2409.0561	0.00027047
2407.1274	0.00031052
2405.1987	0.00032317
2403.2700	0.0003127
2401.3413	0.00029698
2399.4126	0.00027097
2397.4839	0.0002346
2395.5552	0.00020839
2393.6265	0.00020257
2391.6978	0.00021057
2389.7692	0.0002259
2387.8405	0.00023616
2385.9118	0.00022762
2383.9831	0.00020634
2382.0544	0.00019248
2380.1257	0.00019105
2378.1970	0.00017509
2376.2683	0.00011504
2374.3396	3.632E-005
2372.4109	4.91E-006
2370.4823	3.93E-005
2368.5536	0.00010387
2366.6249	0.00015761
2364.6962	0.00017548
2362.7675	0.00015436
2360.8388	0.00011698
2358.9101	8.128E-005
2356.9814	5.027E-005
2355.0527	5.03002E-006
2353.1240	-7.324E-005
2351.1954	-0.00015427
2349.2667	-0.00016382
2347.3380	-8.952E-005
2345.4093	-8.07E-006
2343.4806	2.025E-005
2341.5519	2.049E-005
2339.6232	3.897E-005
2337.6945	8.454E-005
2335.7658	0.0001312
2333.8371	0.00016984
2331.9085	0.00017801
2329.9798	8.668E-005
2328.0511	-0.00011674
2326.1224	-0.00028562
2324.1937	-0.00027083
2322.2650	-0.00011904
2320.3363	-5.29002E-006
2318.4076	-1.119E-005
2316.4789	-6.776E-005
2314.5502	-8.928E-005
2312.6216	-7.768E-005
2310.6929	-6.837E-005
2308.7642	-8.41E-005
2306.8355	-0.00017153
2304.9068	-0.00038454
2302.9781	-0.00063628
2301.0494	-0.00070444
2299.1207	-0.00051532
2297.1920	-0.00026981
2295.2633	-0.0002022
2293.3347	-0.00035568
2291.4060	-0.00055625
2289.4773	-0.00057895
2287.5486	-0.00040036
2285.6199	-0.00021295
2283.6912	-0.00024286
2281.7625	-0.00056999
2279.8338	-0.00094309
2277.9051	-0.00096541
2275.9764	-0.00062401
2274.0478	-0.00026068
2272.1191	-7.347E-005
2270.1904	-1.023E-005
2268.2617	1.877E-005
2266.3330	1.526E-005
2264.4043	-7.986E-005
2262.4756	-0.00028526
2260.5469	-0.00056791
2258.6182	-0.00083585
2256.6895	-0.00093043
2254.7609	-0.00081993
2252.8322	-0.00063197
2250.9035	-0.00039778
2248.9748	-0.00010075
2247.0461	0.00014803
2245.1174	0.00026017
2243.1887	0.00026493
2241.2600	0.00016749
2239.3313	-9.916E-005
2237.4026	-0.00048295
2235.4740	-0.00071859
2233.5453	-0.00069525
2231.6166	-0.00064821
2229.6879	-0.00068207
2227.7592	-0.000568
2225.8305	-0.00021536
2223.9018	0.00015331
2221.9731	0.00034297
2220.0444	0.00028097
2218.1157	-7.107E-005
2216.1871	-0.00049236
2214.2584	-0.00054081
2212.3297	-0.00014973
2210.4010	0.00028221
2208.4723	0.00048549
2206.5436	0.00051445
2204.6149	0.00046998
2202.6862	0.0004173
2200.7575	0.00042229
2198.8288	0.00043957
2196.9002	0.00029047
2194.9715	-8.267E-005
2193.0428	-0.00039885
2191.1141	-0.00030932
2189.1854	0.00010681
2187.2567	0.00043745
2185.3280	0.00048039
2183.3993	0.00036059
2181.4706	0.00020698
2179.5419	2.295E-005
2177.6133	-0.00010966
2175.6846	-4.901E-005
2173.7559	9.314E-005
2171.8272	8.978E-005
2169.8985	-9.472E-005
2167.9698	-0.00051582
2166.0411	-0.00111474
2164.1124	-0.00132454
2162.1837	-0.00078493
2160.2550	-6.856E-005
2158.3264	3.84E-005
2156.3977	-0.00051144
2154.4690	-0.00100476
2152.5403	-0.00077999
2150.6116	-2.686E-005
2148.6829	0.00054478
2146.7542	0.00060007
2144.8255	0.00039054
2142.8968	0.00034689
2140.9681	0.00057822
2139.0395	0.00078083
2137.1108	0.00071296
2135.1821	0.00053589
2133.2534	0.00052401
2131.3247	0.00067159
2129.3960	0.00080356
2127.4673	0.00084198
2125.5386	0.00079714
2123.6099	0.00074096
2121.6812	0.00077114
2119.7526	0.00086284
2117.8239	0.0009044
2115.8952	0.00087313
2113.9665	0.00080775
2112.0378	0.0006819
2110.1091	0.00050235
2108.1804	0.0003672
2106.2517	0.00022506
2104.3230	-1.794E-005
2102.3943	-0.00014961
2100.4657	-1.361E-005
2098.5370	0.00018609
2096.6083	0.00034027
2094.6796	0.00043908
2092.7509	0.00027706
2090.8222	-0.00012651
2088.8935	-0.00040678
2086.9648	-0.00041687
2085.0361	-0.00026177
2083.1074	-4.91E-006
2081.1788	0.00028718
2079.2501	0.00051009
2077.3214	0.0005368
2075.3927	0.00027467
2073.4640	-0.00018952
2071.5353	-0.00067359
2069.6066	-0.00094879
2067.6779	-0.00074351
2065.7492	-0.00013112
2063.8205	0.00040734
2061.8919	0.00047752
2059.9632	-2.486E-005
2058.0345	-0.00085236
2056.1058	-0.00142144
2054.1771	-0.00139491
2052.2484	-0.00104479
2050.3197	-0.00072761
2048.3910	-0.00043082
2046.4623	-0.00010872
2044.5336	4.72999E-006
2042.6050	-0.00014618
2040.6763	-0.00019277
2038.7476	1.762E-005
2036.8189	0.00021995
2034.8902	0.0002907
2032.9615	0.00029454
2031.0328	0.00021032
2029.1041	0.00012043
2027.1754	0.0002191
2025.2467	0.00037299
2023.3181	0.00027144
2021.3894	2.97E-005
2019.4607	-5.684E-005
2017.5320	-3.873E-005
2015.6033	1.018E-005
2013.6746	0.00021327
2011.7459	0.00051211
2009.8172	0.00068271
2007.8885	0.00068662
2005.9599	0.00064638
2004.0312	0.00064336
2002.1025	0.00068236
2000.1738	0.00074237
1998.2451	0.00081304
1996.3164	0.00087078
1994.3877	0.00085944
1992.4590	0.00079936
1990.5303	0.0008088
1988.6016	0.0009109
1986.6730	0.0009919
1984.7443	0.00098033
1982.8156	0.00090878
1980.8869	0.00082334
1978.9582	0.00075682
1977.0295	0.00076142
1975.1008	0.0008474
1973.1721	0.00093603
1971.2434	0.00096264
1969.3147	0.00094781
1967.3861	0.00093196
1965.4574	0.00092689
1963.5287	0.00092573
1961.6000	0.0009103
1959.6713	0.00087643
1957.7426	0.00084849
1955.8139	0.00084571
1953.8852	0.00085825
1951.9565	0.00086508
1950.0278	0.00086213
1948.0992	0.00085906
1946.1705	0.00085981
1944.2418	0.00086572
1942.3131	0.00087953
1940.3844	0.00089147
1938.4557	0.00088764
1936.5270	0.00087535
1934.5983	0.00087103
1932.6696	0.00087334
1930.7409	0.00086961
1928.8123	0.00085977
1926.8836	0.00085465
1924.9549	0.00085404
1923.0262	0.00085085
1921.0975	0.00084505
1919.1688	0.0008404
1917.2401	0.00083857
1915.3114	0.00083513
1913.3827	0.00082687
1911.4540	0.0008223
1909.5254	0.00082935
1907.5967	0.00084116
1905.6680	0.00084618
1903.7393	0.00084024
1901.8106	0.00082859
1899.8819	0.00081722
1897.9532	0.00080288
1896.0245	0.00077866
1894.0958	0.0007446
1892.1671	0.00070875
1890.2385	0.00067904
1888.3098	0.0006561
1886.3811	0.00063722
1884.4524	0.00062137
1882.5237	0.00060472
1880.5950	0.00058058
1878.6663	0.00054577
1876.7376	0.00050534
1874.8089	0.00046693
1872.8802	0.00043176
1870.9516	0.0004004
1869.0229	0.00037562
1867.0942	0.00035248
1865.1655	0.00031935
1863.2368	0.00027693
1861.3081	0.00024167
1859.3794	0.00022243
1857.4507	0.00020783
1855.5220	0.00018592
1853.5933	0.0001592
1851.6647	0.00013084
1849.7360	9.692E-005
1847.8073	5.828E-005
1845.8786	2.505E-005
1843.9499	5.30998E-006
1842.0212	-4.59001E-006
1840.0925	-1.154E-005
1838.1638	-1.598E-005
1836.2351	-1.659E-005
1834.3064	-1.393E-005
1832.3778	-8.93998E-006
1830.4491	-1.54998E-006
1828.5204	8.49998E-006
1826.5917	1.786E-005
1824.6630	2.137E-005
1822.7343	1.843E-005
1820.8056	1.262E-005
1818.8769	1.112E-005
1816.9482	2.285E-005
1815.0195	4.612E-005
1813.0909	7.136E-005
1811.1622	9.402E-005
1809.2335	0.00011145
1807.3048	0.00012104
1805.3761	0.00012854
1803.4474	0.00014174
1801.5187	0.0001581
1799.5900	0.00017169
1797.6613	0.00018132
1795.7326	0.0001872
1793.8040	0.00019481
1791.8753	0.0002125
1789.9466	0.00023407
1788.0179	0.00024328
1786.0892	0.00023943
1784.1605	0.00023921
1782.2318	0.00024389
1780.3031	0.00023742
1778.3744	0.00022126
1776.4457	0.00021182
1774.5171	0.00021126
1772.5884	0.00020484
1770.6597	0.00018172
1768.7310	0.00015167
1766.8023	0.00013126
1764.8736	0.00011938
1762.9449	0.00010323
1761.0162	8.214E-005
1759.0875	6.421E-005
1757.1588	4.964E-005
1755.2302	3.488E-005
1753.3015	2.254E-005
1751.3728	1.981E-005
1749.4441	3.112E-005
1747.5154	5.26E-005
1745.5867	7.449E-005
1743.6580	8.954E-005
1741.7293	0.00010158
1739.8006	0.00012218
1737.8719	0.00015405
1735.9433	0.00018926
1734.0146	0.00022854
1732.0859	0.0002813
1730.1572	0.00034911
1728.2285	0.00041919
1726.2998	0.00048128
1724.3711	0.00054807
1722.4424	0.00064064
1720.5137	0.00076007
1718.5850	0.00089441
1716.6564	0.00104337
1714.7277	0.00122272
1712.7990	0.00145182
1710.8703	0.00173764
1708.9416	0.00207243
1707.0129	0.00245362
1705.0842	0.0028877
1703.1555	0.00337439
1701.2268	0.00390256
1699.2981	0.0044525
1697.3695	0.00500318
1695.4408	0.00554342
1693.5121	0.00606849
1691.5834	0.00657172
1689.6547	0.00704663
1687.7260	0.00748864
1685.7973	0.00789663
1683.8686	0.00827866
1681.9399	0.00864565
1680.0112	0.00899756
1678.0826	0.00932945
1676.1539	0.00964222
1674.2252	0.00993184
1672.2965	0.0101835
1670.3678	0.0103875
1668.4391	0.0105519
1666.5104	0.010705
1664.5817	0.0108816
1662.6530	0.0111006
1660.7243	0.0113526
1658.7957	0.011597
1656.8670	0.0117665
1654.9383	0.0117784
1653.0096	0.0115519
1651.0809	0.0110496
1649.1522	0.0103128
1647.2235	0.00943695
1645.2948	0.00852423
1643.3661	0.00765597
1641.4374	0.00687861
1639.5088	0.00620354
1637.5801	0.00562663
1635.6514	0.00513663
1633.7227	0.00471098
1631.7940	0.00433284
1629.8653	0.00400901
1627.9366	0.00375918
1626.0079	0.00360019
1624.0792	0.00354093
1622.1505	0.00356926
1620.2219	0.00363923
1618.2932	0.00368871
1616.3645	0.00367609
1614.4358	0.00359824
1612.5071	0.00348414
1610.5784	0.00337738
1608.6497	0.00329893
1606.7210	0.00321624
1604.7923	0.00307062
1602.8636	0.00283977
1600.9350	0.00255865
1599.0063	0.00227822
1597.0776	0.00202534
1595.1489	0.00180854
1593.2202	0.00164027
1591.2915	0.00153638
1589.3628	0.001491
1587.4341	0.00145729
1585.5054	0.00137168
1583.5767	0.00120927
1581.6481	0.00100621
1579.7194	0.00082086
1577.7907	0.00068132
1575.8620	0.00057607
1573.9333	0.00048541
1572.0046	0.00040731
1570.0759	0.00035083
1568.1472	0.00031698
1566.2185	0.00029368
1564.2899	0.00027407
1562.3612	0.00027289
1560.4325	0.00030549
1558.5038	0.00035655
1556.5751	0.00039232
1554.6464	0.00039336
1552.7177	0.00036511
1550.7890	0.00032634
1548.8603	0.00028869
1546.9316	0.00024987
1545.0030	0.00020621
1543.0743	0.00016065
1541.1456	0.00011746
1539.2169	8.005E-005
1537.2882	5.142E-005
1535.3595	3.197E-005
1533.4308	1.918E-005
1531.5021	1.053E-005
1529.5734	7.41999E-006
1527.6447	1.576E-005
1525.7161	3.712E-005
1523.7874	6.27E-005
1521.8587	8.744E-005
1519.9300	0.00011629
1518.0013	0.00014698
1516.0726	0.00016592
1514.1439	0.00016825
1512.2152	0.00016587
1510.2865	0.00017132
1508.3578	0.00018816
1506.4292	0.00021308
1504.5005	0.00023864
1502.5718	0.00026848
1500.6431	0.00033175
1498.7144	0.00044477
1496.7857	0.00057377
1494.8570	0.00068832
1492.9283	0.00081151
1490.9996	0.00097914
1489.0709	0.00120451
1487.1423	0.00149376
1485.2136	0.00185631
1483.2849	0.00229917
1481.3562	0.00282813
1479.4275	0.00345333
1477.4988	0.00418138
1475.5701	0.0050017
1473.6414	0.00589317
1471.7127	0.00683306
1469.7840	0.00779161
1467.8554	0.00873178
1465.9267	0.00959746
1463.9980	0.0103072
1462.0693	0.0108227
1460.1406	0.0112093
1458.2119	0.0115758
1456.2832	0.011984
1454.3545	0.0124226
1452.4258	0.0128013
1450.4971	0.0129645
1448.5685	0.0127824
1446.6398	0.0122484
1444.7111	0.0114696
1442.7824	0.0105784
1440.8537	0.00966167
1438.9250	0.00874709
1436.9963	0.00784634
1435.0676	0.00699969
1433.1389	0.00627372
1431.2102	0.00572714
1429.2816	0.00538135
1427.3529	0.00521248
1425.4242	0.00517115
1423.4955	0.00520397
1421.5668	0.00525845
1419.6381	0.005296
1417.7094	0.00530098
1415.7807	0.00526589
1413.8520	0.00518404
1411.9233	0.0050572
1409.9947	0.00489622
1408.0660	0.00471177
1406.1373	0.00450759
1404.2086	0.0042904
1402.2799	0.00407695
1400.3512	0.00388301
1398.4225	0.0037197
1396.4938	0.00359468
1394.5651	0.00350329
1392.6364	0.00343165
1390.7078	0.003367
1388.7791	0.00329883
1386.8504	0.00322569
1384.9217	0.00315914
1382.9930	0.00310702
1381.0643	0.00306603
1379.1356	0.00304428
1377.2069	0.00306523
1375.2782	0.00313452
1373.3495	0.00323615
1371.4209	0.00335688
1369.4922	0.00348646
1367.5635	0.0036165
1365.6348	0.00374719
1363.7061	0.00388331
1361.7774	0.00403238
1359.8487	0.00420567
1357.9200	0.00441957
1355.9913	0.00469414
1354.0626	0.00504107
1352.1340	0.00545333
1350.2053	0.00590907
1348.2766	0.00637637
1346.3479	0.00680936
1344.4192	0.00715451
1342.4905	0.00737709
1340.5618	0.00747739
1338.6331	0.00747728
1336.7044	0.00740983
1334.7757	0.00732402
1332.8471	0.00727393
1330.9184	0.00729361
1328.9897	0.00738892
1327.0610	0.00754481
1325.1323	0.00773641
1323.2036	0.00794163
1321.2749	0.0081369
1319.3462	0.00828763
1317.4175	0.00836711
1315.4888	0.00837616
1313.5602	0.00833155
1311.6315	0.00825473
1309.7028	0.00817049
1307.7741	0.00809373
1305.8454	0.00802507
1303.9167	0.00796174
1301.9880	0.0079012
1300.0593	0.00783498
1298.1306	0.00773695
1296.2019	0.00757692
1294.2733	0.00736246
1292.3446	0.00714113
1290.4159	0.00695602
1288.4872	0.00681769
1286.5585	0.00671474
1284.6298	0.00664362
1282.7011	0.0066082
1280.7724	0.00659115
1278.8437	0.00656567
1276.9150	0.00652907
1274.9864	0.00649152
1273.0577	0.00645111
1271.1290	0.00640224
1269.2003	0.00634303
1267.2716	0.00627265
1265.3429	0.00620044
1263.4142	0.00613964
1261.4855	0.00609461
1259.5568	0.00607496
1257.6281	0.0060949
1255.6995	0.006142
1253.7708	0.00618004
1251.8421	0.00619044
1249.9134	0.00618251
1247.9847	0.00616237
1246.0560	0.00611722
1244.1273	0.00603814
1242.1986	0.00593527
1240.2699	0.00582059
1238.3412	0.00570056
1236.4126	0.00558312
1234.4839	0.00546675
1232.5552	0.00533977
1230.6265	0.00519681
1228.6978	0.00503172
1226.7691	0.0048334
1224.8404	0.00460924
1222.9117	0.00438349
1220.9830	0.00417176
1219.0543	0.0039825
1217.1257	0.00382973
1215.1970	0.00372692
1213.2683	0.00367324
1211.3396	0.00365026
1209.4109	0.0036259
1207.4822	0.00356062
1205.5535	0.00342859
1203.6248	0.00324244
1201.6961	0.00304078
1199.7674	0.00285609
1197.8388	0.00270448
1195.9101	0.00258417
1193.9814	0.00248021
1192.0527	0.00238766
1190.1240	0.0023187
1188.1953	0.00228298
1186.2666	0.00227676
1184.3379	0.00228852
1182.4092	0.002306
1180.4805	0.00232281
1178.5519	0.00233427
[truncated: 608 more rows]
