# Supplementary material for: Vibrational Raman and IR data on brown hair subjected to bleaching
Source: Data Brief. 2021 Sep 30;38:107439. doi: 10.1016/j.dib.2021.107439 (PMC8502914; doi:10.1016/j.dib.2021.107439)
Supplement: Supplementary file 1 [file mmc1.zip › Supplementary Material raw data/Figure 1/Average Raman three bleaching treatments.txt]

TITLE	average Raman spectrum of brown hair after three bleaching treatments
DATA TYPE
ORIGIN	JASCO
OWNER
SPECTROMETER/DATA SYSTEM
RESOLUTION
DELTAX	-1.92869
XUNITS	1/CM
YUNITS	AU
FIRSTX	5003.1440
LASTX	5.9082
NPOINTS	2592
FIRSTY	0.00109
MAXY	0.07923
MINY	0.00059
XYDATA
5003.1440	0.00109332
5001.2154	0.00109198
4999.2867	0.0010955
4997.3580	0.00108353
4995.4293	0.00108947
4993.5006	0.00109566
4991.5719	0.00109004
4989.6432	0.0010744
4987.7145	0.00109007
4985.7858	0.00109509
4983.8571	0.00108444
4981.9285	0.0010689
4979.9998	0.00106274
4978.0711	0.00106883
4976.1424	0.0010865
4974.2137	0.00108974
4972.2850	0.00108445
4970.3563	0.0010843
4968.4276	0.00107551
4966.4989	0.00107226
4964.5702	0.00108319
4962.6416	0.00109591
4960.7129	0.00109126
4958.7842	0.00108853
4956.8555	0.00108829
4954.9268	0.00107208
4952.9981	0.00107329
4951.0694	0.00107076
4949.1407	0.00107672
4947.2120	0.00108026
4945.2833	0.00107379
4943.3547	0.00106272
4941.4260	0.00106727
4939.4973	0.00108398
4937.5686	0.00107402
4935.6399	0.00107191
4933.7112	0.00106786
4931.7825	0.00107595
4929.8538	0.00107922
4927.9251	0.00106823
4925.9964	0.00106409
4924.0677	0.0010774
4922.1391	0.00108446
4920.2104	0.00107648
4918.2817	0.00104712
4916.3530	0.00104875
4914.4243	0.00107719
4912.4956	0.00108942
4910.5669	0.00108017
4908.6382	0.00107954
4906.7095	0.00108063
4904.7808	0.00107858
4902.8522	0.00110472
4900.9235	0.00109307
4898.9948	0.00106001
4897.0661	0.00106344
4895.1374	0.00108215
4893.2087	0.00108515
4891.2800	0.00107039
4889.3513	0.00107838
4887.4226	0.00109278
4885.4939	0.00108115
4883.5653	0.00106633
4881.6366	0.00106093
4879.7079	0.00107852
4877.7792	0.0011037
4875.8505	0.00110735
4873.9218	0.00108965
4871.9931	0.00109486
4870.0644	0.00109513
4868.1357	0.00108002
4866.2070	0.00109362
4864.2784	0.001082
4862.3497	0.00105891
4860.4210	0.0010615
4858.4923	0.00106166
4856.5636	0.00105716
4854.6349	0.00106707
4852.7062	0.00107002
4850.7775	0.00106287
4848.8488	0.00105562
4846.9201	0.00106688
4844.9915	0.00107708
4843.0628	0.00106433
4841.1341	0.00105599
4839.2054	0.00105107
4837.2767	0.00104722
4835.3480	0.00105711
4833.4193	0.00107796
4831.4906	0.0010754
4829.5619	0.0010576
4827.6332	0.0010466
4825.7046	0.00105033
4823.7759	0.00106236
4821.8472	0.0010851
4819.9185	0.00108282
4817.9898	0.00109066
4816.0611	0.0011036
4814.1324	0.0011041
4812.2037	0.00107474
4810.2750	0.00106713
4808.3463	0.00106139
4806.4177	0.00106227
4804.4890	0.00106122
4802.5603	0.00107106
4800.6316	0.00107858
4798.7029	0.00107814
4796.7742	0.00107025
4794.8455	0.00106322
4792.9168	0.00106874
4790.9881	0.00106941
4789.0594	0.0010639
4787.1308	0.00105548
4785.2021	0.00106565
4783.2734	0.00107624
4781.3447	0.00106629
4779.4160	0.00105278
4777.4873	0.00103466
4775.5586	0.00102721
4773.6299	0.00104282
4771.7012	0.00104563
4769.7725	0.00104102
4767.8439	0.0010383
4765.9152	0.00104374
4763.9865	0.00105319
4762.0578	0.00106222
4760.1291	0.00105735
4758.2004	0.00105546
4756.2717	0.00104691
4754.3430	0.00103183
4752.4143	0.00104049
4750.4856	0.00105022
4748.5570	0.0010465
4746.6283	0.00103857
4744.6996	0.0010391
4742.7709	0.00104468
4740.8422	0.00104624
4738.9135	0.00105991
4736.9848	0.00106596
4735.0561	0.00106617
4733.1274	0.00107279
4731.1987	0.00106504
4729.2701	0.00104312
4727.3414	0.00104732
4725.4127	0.00106101
4723.4840	0.00104898
4721.5553	0.0010368
4719.6266	0.00104311
4717.6979	0.00104344
4715.7692	0.00104897
4713.8405	0.00106245
4711.9118	0.00106697
4709.9832	0.0010642
4708.0545	0.00105888
4706.1258	0.00107097
4704.1971	0.00106969
4702.2684	0.00104768
4700.3397	0.00104205
4698.4110	0.00106223
4696.4823	0.00105132
4694.5536	0.00102616
4692.6249	0.00101841
4690.6963	0.00102606
4688.7676	0.0010387
4686.8389	0.00104317
4684.9102	0.00105248
4682.9815	0.00104837
4681.0528	0.00101117
4679.1241	0.000986403
4677.1954	0.00101248
4675.2667	0.00105417
4673.3380	0.0010699
4671.4093	0.00105096
4669.4807	0.00104725
4667.5520	0.00103863
4665.6233	0.0010221
4663.6946	0.00101919
4661.7659	0.00102537
4659.8372	0.00104873
4657.9085	0.00105967
4655.9798	0.00105253
4654.0511	0.00105405
4652.1224	0.00106639
4650.1938	0.0010685
4648.2651	0.0010728
4646.3364	0.00108447
4644.4077	0.00108595
4642.4790	0.00107593
4640.5503	0.0010747
4638.6216	0.00106731
4636.6929	0.00108669
4634.7642	0.00110908
4632.8355	0.00110945
4630.9069	0.00110743
4628.9782	0.00109407
4627.0495	0.00108773
4625.1208	0.00109741
4623.1921	0.00110167
4621.2634	0.00109841
4619.3347	0.001112
4617.4060	0.00109764
4615.4773	0.0010765
4613.5486	0.00107346
4611.6200	0.00107749
4609.6913	0.00106789
4607.7626	0.00105452
4605.8339	0.00103936
4603.9052	0.00104803
4601.9765	0.00106422
4600.0478	0.00104616
4598.1191	0.00103093
4596.1904	0.00102261
4594.2617	0.00102006
4592.3331	0.00103203
4590.4044	0.00105121
4588.4757	0.00105088
4586.5470	0.00104594
4584.6183	0.00104372
4582.6896	0.00102784
4580.7609	0.00101581
4578.8322	0.00102616
4576.9035	0.00102433
4574.9748	0.00103735
4573.0462	0.00107326
4571.1175	0.00111341
4569.1888	0.0011769
4567.2601	0.00118891
4565.3314	0.00111026
4563.4027	0.00106193
4561.4740	0.00104513
4559.5453	0.00103142
4557.6166	0.00103249
4555.6879	0.00103739
4553.7593	0.00102152
4551.8306	0.00101338
4549.9019	0.00101771
4547.9732	0.00103103
4546.0445	0.00104343
4544.1158	0.00102731
4542.1871	0.00101065
4540.2584	0.00102205
4538.3297	0.0010448
4536.4010	0.00103433
4534.4724	0.00103216
4532.5437	0.00101705
4530.6150	0.0010069
4528.6863	0.00100963
4526.7576	0.00100406
4524.8289	0.00100739
4522.9002	0.00101202
4520.9715	0.00102148
4519.0428	0.00104532
4517.1141	0.00104931
4515.1855	0.00104672
4513.2568	0.00102528
4511.3281	0.000993277
4509.3994	0.00101754
4507.4707	0.00103049
4505.5420	0.00101127
4503.6133	0.000999085
4501.6846	0.00101456
4499.7559	0.00102571
4497.8272	0.00103134
4495.8986	0.00101675
4493.9699	0.00101062
4492.0412	0.00100858
4490.1125	0.00101486
4488.1838	0.00102143
4486.2551	0.00102212
4484.3264	0.00103653
4482.3977	0.00104086
4480.4690	0.00102834
4478.5403	0.00103205
4476.6117	0.00104174
4474.6830	0.00105665
4472.7543	0.00106114
4470.8256	0.00105681
4468.8969	0.0010407
4466.9682	0.00102468
4465.0395	0.00102116
4463.1108	0.00104275
4461.1821	0.00104331
4459.2534	0.00101857
4457.3248	0.000999207
4455.3961	0.00101574
4453.4674	0.00102682
4451.5387	0.00103293
4449.6100	0.00103097
4447.6813	0.00102001
4445.7526	0.00100992
4443.8239	0.00100844
4441.8952	0.00101423
4439.9665	0.00101702
4438.0379	0.00100039
4436.1092	0.00098474
4434.1805	0.00101162
4432.2518	0.00101968
4430.3231	0.00100285
4428.3944	0.000968121
4426.4657	0.000958564
4424.5370	0.000976764
4422.6083	0.000989705
4420.6796	0.000989376
4418.7509	0.000981219
4416.8223	0.000990266
4414.8936	0.000992704
4412.9649	0.00099848
4411.0362	0.00100014
4409.1075	0.000984109
4407.1788	0.000988188
4405.2501	0.000986669
4403.3214	0.000991574
4401.3927	0.000988047
4399.4640	0.000992066
4397.5354	0.000991417
4395.6067	0.000993555
4393.6780	0.00100635
4391.7493	0.000989885
4389.8206	0.000950231
4387.8919	0.000955057
4385.9632	0.000983261
4384.0345	0.000995429
4382.1058	0.000989616
4380.1771	0.000980582
4378.2485	0.000972752
4376.3198	0.000976781
4374.3911	0.00097621
4372.4624	0.000979586
4370.5337	0.000980779
4368.6050	0.000974321
4366.6763	0.000975586
4364.7476	0.000981087
4362.8189	0.000978312
4360.8902	0.000976243
4358.9616	0.000969775
4357.0329	0.000972005
4355.1042	0.000969729
4353.1755	0.000971703
4351.2468	0.000965487
4349.3181	0.000965376
4347.3894	0.000977717
4345.4607	0.000985735
4343.5320	0.000978842
4341.6033	0.000973937
4339.6747	0.000971941
4337.7460	0.000976442
4335.8173	0.00097984
4333.8886	0.000987556
4331.9599	0.000981158
4330.0312	0.000976468
4328.1025	0.000963858
4326.1738	0.000960542
4324.2451	0.00095812
4322.3164	0.000971221
4320.3878	0.00100425
4318.4591	0.00100835
4316.5304	0.000997322
4314.6017	0.000989509
4312.6730	0.000990226
4310.7443	0.000969627
4308.8156	0.000959794
4306.8869	0.00095436
4304.9582	0.000961863
4303.0295	0.000987577
4301.1009	0.000978969
4299.1722	0.000948633
4297.2435	0.000952622
4295.3148	0.000965351
4293.3861	0.000957019
4291.4574	0.000964204
4289.5287	0.000976927
4287.6000	0.000974251
4285.6713	0.000967199
4283.7426	0.000974705
4281.8140	0.000977001
4279.8853	0.000973094
4277.9566	0.000963319
4276.0279	0.000951758
4274.0992	0.000948046
4272.1705	0.000949652
4270.2418	0.000945489
4268.3131	0.00095843
4266.3844	0.000952014
4264.4557	0.000945932
4262.5271	0.000949555
4260.5984	0.000962272
4258.6697	0.000975105
4256.7410	0.000970154
4254.8123	0.000969719
4252.8836	0.000963083
4250.9549	0.000963838
4249.0262	0.000964791
4247.0975	0.000960596
4245.1688	0.000937442
4243.2402	0.000935403
4241.3115	0.000953244
4239.3828	0.000967285
4237.4541	0.000974099
4235.5254	0.000980266
4233.5967	0.000965
4231.6680	0.000943755
4229.7393	0.000942838
4227.8106	0.000953223
4225.8819	0.000949876
4223.9533	0.000935304
4222.0246	0.000952117
4220.0959	0.000966816
4218.1672	0.000949449
4216.2385	0.000940347
4214.3098	0.000941833
4212.3811	0.000941771
4210.4524	0.000944277
4208.5237	0.000939956
4206.5950	0.000955496
4204.6664	0.000977361
4202.7377	0.000984891
4200.8090	0.000967716
4198.8803	0.000951846
4196.9516	0.000946761
4195.0229	0.000944165
4193.0942	0.000944417
4191.1655	0.000942509
4189.2368	0.000936156
4187.3081	0.00093368
4185.3795	0.000948652
4183.4508	0.000955857
4181.5221	0.000963487
4179.5934	0.00096642
4177.6647	0.000938027
4175.7360	0.000917943
4173.8073	0.000934784
4171.8786	0.00095203
4169.9499	0.000961786
4168.0212	0.000958509
4166.0926	0.00094241
4164.1639	0.000940107
4162.2352	0.000954161
4160.3065	0.000957871
4158.3778	0.000965385
4156.4491	0.000967187
4154.5204	0.000953325
4152.5917	0.000941863
4150.6630	0.000934096
4148.7343	0.000926475
4146.8056	0.00093831
4144.8770	0.000968098
4142.9483	0.000974293
4141.0196	0.000946416
4139.0909	0.000932819
4137.1622	0.000924953
4135.2335	0.000917022
4133.3048	0.000922769
4131.3761	0.000931336
4129.4474	0.000923662
4127.5187	0.000939545
4125.5901	0.000958168
4123.6614	0.00095375
4121.7327	0.000945863
4119.8040	0.000953576
4117.8753	0.000949144
4115.9466	0.000932223
4114.0179	0.000938523
4112.0892	0.000944933
4110.1605	0.000951339
4108.2318	0.000943065
4106.3032	0.000920282
4104.3745	0.000920553
4102.4458	0.000932466
4100.5171	0.000939758
4098.5884	0.00094773
4096.6597	0.000937812
4094.7310	0.000933036
4092.8023	0.000934518
4090.8736	0.000938851
4088.9449	0.000950375
4087.0163	0.000948834
4085.0876	0.000946122
4083.1589	0.000939472
4081.2302	0.000931148
4079.3015	0.000926382
4077.3728	0.000933133
4075.4441	0.000931163
4073.5154	0.000942118
4071.5867	0.000953607
4069.6580	0.000955229
4067.7294	0.000945073
4065.8007	0.000942551
4063.8720	0.000954935
4061.9433	0.000941322
4060.0146	0.000921044
4058.0859	0.000921607
4056.1572	0.000946852
4054.2285	0.00094396
4052.2998	0.000929697
4050.3711	0.000942563
4048.4425	0.000954139
4046.5138	0.000952283
4044.5851	0.00094443
4042.6564	0.000938642
4040.7277	0.000948625
4038.7990	0.000961237
4036.8703	0.000970404
4034.9416	0.000952528
4033.0129	0.00093276
4031.0842	0.000914875
4029.1556	0.000917681
4027.2269	0.000926876
4025.2982	0.000933309
4023.3695	0.000941633
4021.4408	0.000938135
4019.5121	0.000936091
4017.5834	0.000946134
4015.6547	0.000936998
4013.7260	0.000909033
4011.7973	0.000912825
4009.8687	0.000932019
4007.9400	0.000933237
4006.0113	0.000925531
4004.0826	0.000924055
4002.1539	0.000917169
4000.2252	0.000922949
3998.2965	0.000932511
3996.3678	0.000928729
3994.4391	0.0009167
3992.5104	0.000915665
3990.5818	0.000915938
3988.6531	0.000929077
3986.7244	0.000947669
3984.7957	0.000928011
3982.8670	0.000905129
3980.9383	0.000901357
3979.0096	0.000907386
3977.0809	0.000907558
3975.1522	0.000915215
3973.2235	0.000931009
3971.2949	0.0009367
3969.3662	0.000902783
3967.4375	0.00088738
3965.5088	0.000908628
3963.5801	0.000921922
3961.6514	0.000900187
3959.7227	0.000899489
3957.7940	0.000912894
3955.8653	0.000913936
3953.9366	0.000908171
3952.0080	0.000914459
3950.0793	0.000920878
3948.1506	0.00091627
3946.2219	0.000919764
3944.2932	0.000929011
3942.3645	0.000921258
3940.4358	0.000895001
3938.5071	0.000902265
3936.5784	0.000938425
3934.6497	0.000950567
3932.7211	0.000947353
3930.7924	0.000949235
3928.8637	0.000923641
3926.9350	0.000896614
3925.0063	0.000894716
3923.0776	0.000903743
3921.1489	0.000902011
3919.2202	0.000894893
3917.2915	0.000882333
3915.3628	0.000893975
3913.4342	0.000902073
3911.5055	0.000907828
3909.5768	0.000922726
3907.6481	0.000928252
3905.7194	0.000918354
3903.7907	0.00091241
3901.8620	0.000919268
3899.9333	0.000909839
3898.0046	0.000909035
3896.0759	0.000928674
3894.1472	0.000924281
3892.2186	0.000908131
3890.2899	0.000896051
3888.3612	0.000884791
3886.4325	0.000888682
3884.5038	0.000905561
3882.5751	0.000917324
3880.6464	0.000911952
3878.7177	0.0009004
3876.7890	0.000883093
3874.8603	0.000888084
3872.9317	0.000886037
3871.0030	0.000887037
3869.0743	0.00090043
3867.1456	0.000903792
3865.2169	0.000910918
3863.2882	0.000921771
3861.3595	0.000917427
3859.4308	0.000904596
3857.5021	0.000890327
3855.5734	0.000883279
3853.6448	0.000883139
3851.7161	0.000886743
3849.7874	0.000895462
3847.8587	0.00088941
3845.9300	0.000877347
3844.0013	0.000883687
3842.0726	0.000877535
3840.1439	0.000863255
3838.2152	0.000868407
3836.2865	0.000885941
3834.3579	0.000887972
3832.4292	0.000883646
3830.5005	0.000875597
3828.5718	0.000872646
3826.6431	0.000879408
3824.7144	0.000889506
3822.7857	0.000896492
3820.8570	0.000890132
3818.9283	0.00089787
3816.9996	0.000892558
3815.0710	0.000900261
3813.1423	0.000904469
3811.2136	0.00091531
3809.2849	0.000914158
3807.3562	0.000920049
3805.4275	0.000927021
3803.4988	0.000923428
3801.5701	0.00091659
3799.6414	0.00091491
3797.7127	0.000912436
3795.7841	0.000896503
3793.8554	0.000897857
3791.9267	0.000915417
3789.9980	0.000923484
3788.0693	0.000920226
3786.1406	0.000935407
3784.2119	0.000952057
3782.2832	0.000935051
3780.3545	0.000913082
3778.4258	0.000910841
3776.4972	0.000918475
3774.5685	0.000915908
3772.6398	0.000915541
3770.7111	0.00091833
3768.7824	0.00091319
3766.8537	0.000893679
3764.9250	0.000885153
3762.9963	0.000901705
3761.0676	0.000927185
3759.1389	0.000937858
3757.2103	0.000932826
3755.2816	0.000932833
3753.3529	0.000931803
3751.4242	0.000917868
3749.4955	0.000895648
3747.5668	0.000901815
3745.6381	0.000912348
3743.7094	0.000900397
3741.7807	0.000891804
3739.8520	0.000900229
3737.9234	0.000904925
3735.9947	0.000901045
3734.0660	0.000904133
3732.1373	0.000895157
3730.2086	0.000893214
3728.2799	0.000902659
3726.3512	0.00090365
3724.4225	0.00089277
3722.4938	0.000883605
3720.5651	0.00089992
3718.6365	0.000921523
3716.7078	0.000909806
3714.7791	0.000896779
3712.8504	0.000887342
3710.9217	0.000882765
3708.9930	0.000889717
3707.0643	0.000880233
3705.1356	0.000885005
3703.2069	0.000881784
3701.2782	0.000876098
3699.3496	0.000874626
3697.4209	0.000887397
3695.4922	0.000891994
3693.5635	0.00088547
3691.6348	0.000881329
3689.7061	0.000882841
3687.7774	0.000879738
3685.8487	0.000875935
3683.9200	0.000894933
3681.9913	0.000902724
3680.0627	0.000894669
3678.1340	0.000880387
3676.2053	0.000875055
3674.2766	0.00088893
3672.3479	0.000899977
3670.4192	0.000910251
3668.4905	0.000912393
3666.5618	0.000906135
3664.6331	0.000894905
3662.7044	0.000880733
3660.7758	0.000871279
3658.8471	0.000866899
3656.9184	0.000880019
3654.9897	0.000888701
3653.0610	0.000891929
3651.1323	0.000898774
3649.2036	0.000900748
3647.2749	0.000911734
3645.3462	0.00089897
3643.4175	0.00088556
3641.4888	0.000891864
3639.5602	0.000896764
3637.6315	0.000902782
3635.7028	0.000920003
3633.7741	0.000923186
3631.8454	0.00093595
3629.9167	0.000934426
3627.9880	0.000905888
3626.0593	0.000895353
3624.1306	0.000884005
3622.2019	0.000887639
3620.2733	0.000902493
3618.3446	0.000917528
3616.4159	0.000919652
3614.4872	0.000908242
3612.5585	0.000904036
3610.6298	0.000904859
3608.7011	0.000911478
3606.7724	0.000893484
3604.8437	0.000893111
3602.9150	0.000899442
3600.9864	0.000899028
3599.0577	0.00090421
3597.1290	0.000920492
3595.2003	0.000930306
3593.2716	0.000925438
3591.3429	0.000921361
3589.4142	0.00090746
3587.4855	0.000902981
3585.5568	0.00091642
3583.6281	0.000937755
3581.6995	0.000934607
3579.7708	0.00094333
3577.8421	0.000942134
3575.9134	0.000922973
3573.9847	0.000924634
3572.0560	0.000919536
3570.1273	0.000930023
3568.1986	0.000939858
3566.2699	0.000936861
3564.3412	0.000927749
3562.4126	0.000925143
3560.4839	0.000933901
3558.5552	0.000953469
3556.6265	0.000969595
3554.6978	0.000966417
3552.7691	0.000966215
3550.8404	0.000969284
3548.9117	0.000983629
3546.9830	0.000993485
3545.0543	0.000979783
3543.1257	0.000965414
3541.1970	0.000961558
3539.2683	0.000958824
3537.3396	0.00096644
3535.4109	0.00098151
3533.4822	0.00100172
3531.5535	0.00101392
3529.6248	0.00102112
3527.6961	0.0010299
3525.7674	0.00105369
3523.8388	0.00106604
3521.9101	0.00106521
3519.9814	0.00105517
3518.0527	0.00104649
3516.1240	0.00106228
3514.1953	0.00108821
3512.2666	0.00110154
3510.3379	0.0010989
3508.4092	0.00109626
3506.4805	0.00110307
3504.5519	0.00112937
3502.6232	0.00113902
3500.6945	0.00114568
3498.7658	0.00116309
3496.8371	0.00118791
3494.9084	0.0012029
3492.9797	0.00121032
3491.0510	0.00122017
3489.1223	0.00123976
3487.1936	0.00126045
3485.2650	0.00128627
3483.3363	0.0013021
3481.4076	0.00131137
3479.4789	0.00131701
3477.5502	0.00132255
3475.6215	0.00132811
3473.6928	0.00133539
3471.7641	0.00135057
3469.8354	0.00137676
3467.9067	0.00140587
3465.9781	0.00142589
3464.0494	0.00143723
3462.1207	0.00146414
3460.1920	0.00150116
3458.2633	0.00152438
3456.3346	0.00154629
3454.4059	0.00157427
3452.4772	0.00159388
3450.5485	0.0016075
3448.6198	0.00162009
3446.6912	0.00164702
3444.7625	0.00168901
3442.8338	0.00173567
3440.9051	0.001773
3438.9764	0.00179528
3437.0477	0.00182191
3435.1190	0.00184484
3433.1903	0.00187929
3431.2616	0.00192804
3429.3329	0.00197909
3427.4043	0.00203208
3425.4756	0.00207831
3423.5469	0.00211191
3421.6182	0.00214326
3419.6895	0.00217592
3417.7608	0.00222089
3415.8321	0.00226898
3413.9034	0.00232126
3411.9747	0.00237456
3410.0460	0.00242739
3408.1174	0.00247988
3406.1887	0.00253417
3404.2600	0.00258327
3402.3313	0.00262405
3400.4026	0.00266354
3398.4739	0.00271342
3396.5452	0.00277422
3394.6165	0.00283136
3392.6878	0.00288217
3390.7591	0.00293543
3388.8304	0.00299818
3386.9018	0.00306986
3384.9731	0.00314454
3383.0444	0.00321888
3381.1157	0.00328643
3379.1870	0.00335065
3377.2583	0.00341071
3375.3296	0.00346886
3373.4009	0.00352771
3371.4722	0.00357597
3369.5435	0.00361961
3367.6149	0.00368316
3365.6862	0.00376536
3363.7575	0.00384061
3361.8288	0.0038943
3359.9001	0.00393559
3357.9714	0.00398503
3356.0427	0.00405227
3354.1140	0.00411984
3352.1853	0.00417635
3350.2566	0.00423595
3348.3280	0.0042997
3346.3993	0.00435579
3344.4706	0.00439976
3342.5419	0.00444043
3340.6132	0.00448049
3338.6845	0.00452125
3336.7558	0.004568
3334.8271	0.00461836
3332.8984	0.00466995
3330.9697	0.00472642
3329.0411	0.00478645
3327.1124	0.00484099
3325.1837	0.00489285
3323.2550	0.00495062
3321.3263	0.00499836
3319.3976	0.00502545
3317.4689	0.00504822
3315.5402	0.00508123
3313.6115	0.00512895
3311.6828	0.00519039
3309.7542	0.00525287
3307.8255	0.00530354
3305.8968	0.00534599
3303.9681	0.00539098
3302.0394	0.00544252
3300.1107	0.00549528
3298.1820	0.00552996
3296.2533	0.00553749
3294.3246	0.00554056
3292.3959	0.0055561
3290.4673	0.00557359
3288.5386	0.00558689
3286.6099	0.0056063
3284.6812	0.00563732
3282.7525	0.00567323
3280.8238	0.00570326
3278.8951	0.00572247
3276.9664	0.00572604
3275.0377	0.00570718
3273.1090	0.00566697
3271.1804	0.00561472
3269.2517	0.005569
3267.3230	0.00554233
3265.3943	0.00552358
3263.4656	0.00549105
3261.5369	0.00544163
3259.6082	0.00539125
3257.6795	0.00534536
3255.7508	0.00529965
3253.8221	0.00525792
3251.8935	0.0052268
3249.9648	0.00519795
3248.0361	0.00515761
3246.1074	0.00511169
3244.1787	0.00507428
3242.2500	0.0050435
3240.3213	0.00500947
3238.3926	0.00497767
3236.4639	0.00496332
3234.5352	0.00496138
3232.6066	0.00495126
3230.6779	0.00492408
3228.7492	0.00488927
3226.8205	0.00485688
3224.8918	0.0048278
3222.9631	0.00480259
3221.0344	0.00478931
3219.1057	0.00478771
3217.1770	0.00478828
3215.2483	0.00477732
3213.3197	0.0047589
3211.3910	0.00475208
3209.4623	0.00475205
3207.5336	0.00473993
3205.6049	0.00471234
3203.6762	0.00467491
3201.7475	0.00462772
3199.8188	0.00458494
3197.8901	0.00456246
3195.9614	0.00455539
3194.0328	0.00455045
3192.1041	0.0045402
3190.1754	0.00452413
3188.2467	0.00450372
3186.3180	0.00448499
3184.3893	0.00447162
3182.4606	0.00445365
3180.5319	0.00442296
3178.6032	0.00439669
3176.6745	0.00439231
3174.7459	0.00439461
3172.8172	0.00438377
3170.8885	0.00436617
3168.9598	0.00435044
3167.0311	0.00434183
3165.1024	0.00434276
3163.1737	0.00435538
3161.2450	0.00437001
3159.3163	0.00437609
3157.3876	0.00437233
3155.4590	0.0043595
3153.5303	0.00433956
3151.6016	0.00432038
3149.6729	0.00430513
3147.7442	0.0042995
3145.8155	0.00431778
3143.8868	0.00435802
3141.9581	0.00438999
3140.0294	0.00439154
3138.1007	0.00438006
3136.1720	0.00438265
3134.2434	0.00440267
3132.3147	0.00442306
3130.3860	0.00443705
3128.4573	0.00445205
3126.5286	0.00447261
3124.5999	0.00448779
3122.6712	0.00449198
3120.7425	0.00449582
3118.8138	0.00450447
3116.8851	0.00451821
3114.9565	0.00453227
3113.0278	0.00455025
3111.0991	0.00457663
3109.1704	0.00460661
3107.2417	0.00462871
3105.3130	0.00464621
3103.3843	0.00467733
3101.4556	0.00472751
3099.5269	0.0047819
3097.5982	0.00482922
3095.6696	0.00487616
3093.7409	0.00493755
3091.8122	0.00502015
3089.8835	0.00511279
3087.9548	0.00520281
3086.0261	0.00528719
3084.0974	0.00537419
3082.1687	0.00548164
3080.2400	0.00562075
3078.3113	0.00578614
3076.3827	0.0059687
3074.4540	0.0061696
3072.5253	0.00638562
3070.5966	0.00659911
3068.6679	0.00679646
3066.7392	0.00697303
3064.8105	0.00711995
3062.8818	0.00722422
3060.9531	0.00727483
3059.0244	0.00726891
3057.0958	0.00721997
3055.1671	0.00714324
3053.2384	0.00704627
3051.3097	0.0069449
3049.3810	0.00687007
3047.4523	0.00684575
3045.5236	0.00687081
3043.5949	0.00692114
3041.6662	0.0069673
3039.7375	0.00699974
3037.8089	0.00703529
3035.8802	0.00708666
3033.9515	0.00715405
3032.0228	0.0072415
3030.0941	0.00735446
3028.1654	0.00749897
3026.2367	0.00768471
3024.3080	0.00791836
3022.3793	0.0081968
3020.4506	0.00850756
3018.5220	0.00884107
3016.5933	0.00920549
3014.6646	0.00961833
3012.7359	0.0100897
3010.8072	0.0106129
3008.8785	0.0111695
3006.9498	0.0117587
3005.0211	0.0124004
3003.0924	0.0130964
3001.1637	0.0138309
2999.2351	0.0146064
2997.3064	0.0154316
2995.3777	0.0162872
2993.4490	0.0171472
2991.5203	0.0180097
2989.5916	0.0188809
2987.6629	0.0197499
2985.7342	0.0205871
2983.8055	0.0213645
2981.8768	0.0220718
2979.9482	0.0227097
2978.0195	0.0232806
2976.0908	0.0237989
2974.1621	0.02429
2972.2334	0.0247705
2970.3047	0.0252451
2968.3760	0.0257126
2966.4473	0.0261756
2964.5186	0.0266464
2962.5899	0.027133
2960.6613	0.0276271
2958.7326	0.0281274
2956.8039	0.0286678
2954.8752	0.0293095
2952.9465	0.0301126
2951.0178	0.031108
2949.0891	0.0322875
2947.1604	0.0336213
2945.2317	0.035061
2943.3030	0.0365207
2941.3744	0.0378827
2939.4457	0.0390353
2937.5170	0.0399043
2935.5883	0.040457
2933.6596	0.0406952
2931.7309	0.0406549
2929.8022	0.0403831
2927.8735	0.0399088
2925.9448	0.039257
2924.0161	0.0384651
2922.0875	0.0375615
2920.1588	0.0365516
2918.2301	0.0354406
2916.3014	0.034247
2914.3727	0.0329933
2912.4440	0.0317125
2910.5153	0.0304615
2908.5866	0.0293024
2906.6579	0.0282733
2904.7292	0.0273901
2902.8006	0.0266581
2900.8719	0.026068
2898.9432	0.0255929
2897.0145	0.025193
2895.0858	0.0248328
2893.1571	0.0245041
2891.2284	0.02423
2889.2997	0.0240375
2887.3710	0.0239321
2885.4423	0.0238918
2883.5136	0.0238703
2881.5850	0.0238176
2879.6563	0.0237046
2877.7276	0.0235158
2875.7989	0.0232192
2873.8702	0.0227564
2871.9415	0.0220696
2870.0128	0.0211459
2868.0841	0.0200415
2866.1554	0.0188677
2864.2267	0.0177429
2862.2981	0.0167322
2860.3694	0.0158467
2858.4407	0.0150936
2856.5120	0.0144757
2854.5833	0.0139615
2852.6546	0.0134907
2850.7259	0.012996
2848.7972	0.0124326
2846.8685	0.011798
2844.9398	0.0111262
2843.0112	0.0104735
2841.0825	0.00989533
2839.1538	0.0094197
2837.2251	0.00904864
2835.2964	0.00876885
2833.3677	0.00855837
2831.4390	0.00839372
2829.5103	0.00825591
2827.5816	0.00813972
2825.6529	0.00804875
2823.7243	0.00798119
2821.7956	0.00792706
2819.8669	0.00787874
2817.9382	0.00783266
2816.0095	0.00779034
2814.0808	0.00775449
2812.1521	0.00772113
2810.2234	0.00768411
2808.2947	0.00764103
2806.3660	0.00759741
2804.4374	0.00756346
2802.5087	0.00754289
2800.5800	0.00753318
2798.6513	0.00752546
2796.7226	0.00751264
2794.7939	0.00750078
2792.8652	0.00749988
2790.9365	0.00751171
2789.0078	0.00753558
2787.0791	0.00757495
2785.1505	0.00762394
2783.2218	0.00766885
2781.2931	0.00770674
2779.3644	0.00774867
2777.4357	0.00780059
2775.5070	0.00784801
2773.5783	0.00787872
2771.6496	0.00790502
2769.7209	0.00793876
2767.7922	0.00796883
2765.8636	0.00799073
2763.9349	0.00801461
2762.0062	0.00804521
2760.0775	0.00807721
2758.1488	0.00810736
2756.2201	0.00813919
2754.2914	0.00817647
2752.3627	0.00821803
2750.4340	0.00826863
2748.5053	0.00833638
2746.5767	0.00841447
2744.6480	0.0084889
2742.7193	0.00855706
2740.7906	0.008627
2738.8619	0.00870511
2736.9332	0.00879059
2735.0045	0.00887468
2733.0758	0.00894843
2731.1471	0.00900902
2729.2184	0.00905326
2727.2898	0.00907793
2725.3611	0.00908936
2723.4324	0.00909514
2721.5037	0.00909359
2719.5750	0.00907916
2717.6463	0.009042
2715.7176	0.00898449
2713.7889	0.00892515
2711.8602	0.00887584
2709.9315	0.00883998
2708.0029	0.00881706
2706.0742	0.00880107
2704.1455	0.00878969
2702.2168	0.00878592
2700.2881	0.00879243
2698.3594	0.00880689
2696.4307	0.00882169
2694.5020	0.00883323
2692.5733	0.00885128
2690.6446	0.00888451
2688.7160	0.0089228
2686.7873	0.00895621
2684.8586	0.0089895
2682.9299	0.00902908
2681.0012	0.00907041
2679.0725	0.00910317
2677.1438	0.00913104
2675.2151	0.00916614
2673.2864	0.00920688
2671.3577	0.009236
2669.4291	0.00925234
2667.5004	0.00927235
2665.5717	0.00930502
2663.6430	0.00934547
2661.7143	0.00938727
2659.7856	0.00943004
2657.8569	0.00947464
2655.9282	0.00952158
2653.9995	0.00956686
2652.0708	0.00960406
2650.1422	0.00963679
2648.2135	0.00967671
2646.2848	0.00972272
2644.3561	0.00976467
2642.4274	0.00980437
2640.4987	0.00985398
2638.5700	0.00991601
2636.6413	0.00997771
2634.7126	0.0100191
2632.7839	0.0100301
2630.8552	0.0100262
2628.9266	0.0100335
2626.9979	0.0100635
2625.0692	0.0101115
2623.1405	0.0101608
2621.2118	0.0101983
2619.2831	0.010229
2617.3544	0.0102585
2615.4257	0.0102839
2613.4970	0.0102988
2611.5683	0.0103036
2609.6397	0.010307
2607.7110	0.0103146
2605.7823	0.0103309
2603.8536	0.0103577
2601.9249	0.0103809
2599.9962	0.0103881
2598.0675	0.0103961
2596.1388	0.0104239
2594.2101	0.0104601
2592.2814	0.0104934
2590.3528	0.0105267
2588.4241	0.0105521
2586.4954	0.0105604
2584.5667	0.0105628
2582.6380	0.0105722
2580.7093	0.0105821
2578.7806	0.0105911
2576.8519	0.010615
2574.9232	0.0106547
2572.9945	0.0106917
2571.0659	0.0107235
2569.1372	0.0107618
2567.2085	0.0107959
2565.2798	0.0108089
2563.3511	0.0108172
2561.4224	0.0108464
2559.4937	0.0108815
2557.5650	0.0108896
2555.6363	0.0108746
2553.7076	0.0108627
2551.7790	0.0108652
2549.8503	0.0108845
2547.9216	0.0109265
2545.9929	0.0109868
2544.0642	0.0110413
2542.1355	0.0110709
2540.2068	0.0110805
2538.2781	0.0110843
2536.3494	0.0110944
2534.4207	0.0111177
2532.4921	0.0111459
2530.5634	0.0111601
2528.6347	0.0111531
2526.7060	0.0111434
2524.7773	0.0111613
2522.8486	0.0112105
2520.9199	0.0112583
2518.9912	0.0112765
2517.0625	0.0112769
2515.1338	0.011285
2513.2052	0.0113042
2511.2765	0.0113296
2509.3478	0.0113573
2507.4191	0.0113681
2505.4904	0.0113553
2503.5617	0.0113565
2501.6330	0.0114051
2499.7043	0.0114767
2497.7756	0.0115271
2495.8469	0.0115514
2493.9183	0.0115683
2491.9896	0.0115877
2490.0609	0.0116102
2488.1322	0.0116381
2486.2035	0.0116703
2484.2748	0.0116808
2482.3461	0.0116381
2480.4174	0.0115832
2478.4887	0.0116032
2476.5600	0.0116971
2474.6314	0.0117847
2472.7027	0.0118321
2470.7740	0.0118512
2468.8453	0.0118431
2466.9166	0.0118206
2464.9879	0.0118141
2463.0592	0.0118271
2461.1305	0.0118457
2459.2018	0.0118788
2457.2731	0.0119361
2455.3445	0.0119939
2453.4158	0.0120204
2451.4871	0.0120178
2449.5584	0.0120204
2447.6297	0.0120442
2445.7010	0.0120573
2443.7723	0.0120368
2441.8436	0.012023
2439.9149	0.0120655
2437.9862	0.012146
2436.0576	0.0122068
2434.1289	0.012233
2432.2002	0.0122487
2430.2715	0.0122562
2428.3428	0.012238
2426.4141	0.0122119
2424.4854	0.0122272
2422.5567	0.0122898
2420.6280	0.0123421
2418.6993	0.0123322
2416.7707	0.0122825
2414.8420	0.0122558
2412.9133	0.0122718
2410.9846	0.0123134
2409.0559	0.0123749
2407.1272	0.0124381
2405.1985	0.0124741
2403.2698	0.012487
2401.3411	0.0124947
2399.4124	0.0124922
2397.4838	0.0124795
2395.5551	0.012477
2393.6264	0.012495
2391.6977	0.0125268
2389.7690	0.0125661
2387.8403	0.0126005
2385.9116	0.0126161
2383.9829	0.012619
2382.0542	0.0126295
2380.1255	0.0126525
2378.1968	0.0126611
2376.2682	0.0126257
2374.3395	0.0125717
2372.4108	0.0125652
2370.4821	0.0126245
2368.5534	0.0127141
2366.6247	0.012793
2364.6960	0.0128362
2362.7673	0.0128404
2360.8386	0.0128285
2358.9099	0.0128182
2356.9813	0.0128127
2355.0526	0.0127929
2353.1239	0.01274
2351.1952	0.0126845
2349.2665	0.0127003
2347.3378	0.0128001
2345.4091	0.012907
2343.4804	0.0129608
2341.5517	0.0129865
2339.6230	0.0130304
2337.6944	0.0131015
2335.7657	0.0131736
2333.8370	0.0132377
2331.9083	0.0132713
2329.9796	0.0132055
2328.0509	0.0130276
2326.1222	0.0128842
2324.1935	0.0129245
2322.2648	0.0131018
2320.3361	0.013241
2318.4075	0.0132606
2316.4788	0.0132296
2314.5501	0.0132336
2312.6214	0.0132707
2310.6927	0.0133056
2308.7640	0.0133154
2306.8353	0.0132535
2304.9066	0.0130661
2302.9779	0.0128399
2301.0492	0.0127973
2299.1206	0.013012
2297.1919	0.0132831
2295.2632	0.0133763
2293.3345	0.0132484
2291.4058	0.0130735
2289.4771	0.0130764
2287.5484	0.0132806
2285.6197	0.0134936
2283.6910	0.0134894
2281.7623	0.0131879
2279.8337	0.0128404
2277.9050	0.0128438
2275.9763	0.0132109
2274.0476	0.0135999
2272.1189	0.0138128
2270.1902	0.0139017
2268.2615	0.0139565
2266.3328	0.0139787
2264.4041	0.0139093
2262.4754	0.0137296
2260.5468	0.0134727
2258.6181	0.0132306
2256.6894	0.0131618
2254.7607	0.0132981
2252.8320	0.0135118
2250.9033	0.0137718
2248.9746	0.0140947
2247.0459	0.0143693
2245.1172	0.0145073
2243.1885	0.0145379
2241.2599	0.0144664
2239.3312	0.0142256
2237.4025	0.0138677
2235.4738	0.013658
2233.5451	0.0137072
2231.6164	0.0137802
2229.6877	0.0137723
2227.7590	0.0139123
2225.8303	0.014291
2223.9016	0.0146856
2221.9730	0.0149013
2220.0443	0.0148653
2218.1156	0.0145393
2216.1869	0.0141441
2214.2582	0.0141217
2212.3295	0.0145388
2210.4008	0.0149969
2208.4721	0.0152263
2206.5434	0.0152813
2204.6147	0.015263
2202.6861	0.0152365
2200.7574	0.0152676
2198.8287	0.0153111
2196.9000	0.0151882
2194.9713	0.0148413
2193.0426	0.0145513
2191.1139	0.0146671
2189.1852	0.0151095
2187.2565	0.0154665
2185.3278	0.0155357
2183.3992	0.0154422
2181.4705	0.015315
2179.5418	0.0151573
2177.6131	0.015051
2175.6844	0.0151381
2173.7557	0.0153067
2171.8270	0.0153297
2169.8983	0.0151717
2167.9696	0.014777
2166.0409	0.0142046
2164.1123	0.0140213
2162.1836	0.0145874
2160.2549	0.0153304
2158.3262	0.0154639
2156.3975	0.0149406
2154.4688	0.0144739
2152.5401	0.0147253
2150.6114	0.0155051
2148.6827	0.0161034
2146.7540	0.0161853
2144.8254	0.0160025
2142.8967	0.0159856
2140.9680	0.0162437
2139.0393	0.0164731
2137.1106	0.016432
2135.1819	0.0162817
2133.2532	0.0162967
2131.3245	0.0164711
2129.3958	0.01663
2127.4671	0.0166953
2125.5384	0.0166774
2123.6098	0.0166481
2121.6811	0.0167053
2119.7524	0.016824
2117.8237	0.0168925
2115.8950	0.0168883
2113.9663	0.01685
2112.0376	0.0167512
2110.1089	0.0165988
2108.1802	0.0164908
2106.2515	0.0163758
2104.3229	0.01616
2102.3942	0.0160555
2100.4655	0.0162187
2098.5368	0.0164457
2096.6081	0.0166272
2094.6794	0.0167533
2092.7507	0.0166186
2090.8220	0.0162424
2088.8933	0.0159895
2086.9646	0.0160068
2085.0360	0.0161893
2083.1073	0.0164737
2081.1786	0.0167932
2079.2499	0.0170437
2077.3212	0.0170979
2075.3925	0.0168633
2073.4638	0.0164268
2071.5351	0.0159703
2069.6064	0.0157227
2067.6777	0.0159557
2065.7491	0.0165958
2063.8204	0.017162
2061.8917	0.0172599
2059.9630	0.0167853
2058.0343	0.0159857
2056.1056	0.0154444
2054.1769	0.0154988
2052.2482	0.0158769
2050.3195	0.016222
2048.3908	0.0165467
2046.4622	0.0168968
2044.5335	0.0170383
2042.6048	0.0169154
2040.6761	0.0168969
2038.7474	0.0171354
2036.8187	0.0173659
2034.8900	0.0174648
2032.9613	0.0174969
2031.0326	0.0174409
2029.1039	0.0173793
2027.1753	0.0175062
2025.2466	0.0176884
2023.3179	0.0176152
2021.3892	0.0174019
2019.4605	0.0173438
2017.5318	0.0173903
2015.6031	0.0174677
2013.6744	0.0176993
2011.7457	0.0180267
2009.8170	0.0182259
2007.8884	0.0182585
2005.9597	0.0182469
2004.0310	0.0182725
2002.1023	0.0183402
2000.1736	0.018429
1998.2449	0.0185285
1996.3162	0.018615
1994.3875	0.0186325
1992.4588	0.0186013
1990.5301	0.0186397
1988.6015	0.0187707
1986.6728	0.0188807
1984.7441	0.0188982
1982.8154	0.0188557
1980.8867	0.0187995
1978.9580	0.0187626
1977.0293	0.0187973
1975.1006	0.0189137
1973.1719	0.0190332
1971.2432	0.019091
1969.3146	0.0191077
1967.3859	0.0191237
1965.4572	0.0191509
1963.5285	0.0191823
1961.5998	0.0191998
1959.6711	0.0191992
1957.7424	0.0192047
1955.8137	0.0192358
1953.8850	0.0192824
1951.9563	0.0193236
1950.0277	0.0193552
1948.0990	0.019387
1946.1703	0.0194229
1944.2416	0.0194641
1942.3129	0.0195135
1940.3842	0.0195612
1938.4555	0.0195933
1936.5268	0.0196172
1934.5981	0.0196492
1932.6694	0.019688
1930.7408	0.0197209
1928.8121	0.0197479
1926.8834	0.0197797
1924.9547	0.0198162
1923.0260	0.0198502
1921.0973	0.0198817
1919.1686	0.0199144
1917.2399	0.0199501
1915.3112	0.0199842
1913.3825	0.0200136
1911.4539	0.0200467
1909.5252	0.0200915
1907.5965	0.0201411
1905.6678	0.0201839
1903.7391	0.0202158
1901.8104	0.0202419
1899.8817	0.0202684
1897.9530	0.0202918
1896.0243	0.0203054
1894.0956	0.0203091
1892.1670	0.0203109
1890.2383	0.0203189
1888.3096	0.0203335
1886.3809	0.0203521
1884.4522	0.0203737
1882.5235	0.0203944
1880.5948	0.0204075
1878.6661	0.0204098
1876.7374	0.0204063
1874.8087	0.0204047
1872.8800	0.0204063
1870.9514	0.0204115
1869.0227	0.020423
1867.0940	0.0204361
1865.1653	0.020439
1863.2366	0.0204324
1861.3079	0.0204327
1859.3792	0.0204489
1857.4505	0.0204694
1855.5218	0.0204825
1853.5931	0.0204904
1851.6645	0.0204965
1849.7358	0.0204967
1847.8071	0.0204919
1845.8784	0.0204923
1843.9497	0.0205058
1842.0210	0.0205289
1840.0923	0.0205546
1838.1636	0.0205825
1836.2349	0.0206139
1834.3062	0.0206481
1832.3776	0.0206844
1830.4489	0.0207228
1828.5202	0.0207635
1826.5915	0.0208031
1824.6628	0.0208367
1822.7341	0.0208635
1820.8054	0.0208871
1818.8767	0.0209148
1816.9480	0.0209554
1815.0193	0.0210073
1813.0907	0.021061
1811.1620	0.0211118
1809.2333	0.0211572
1807.3046	0.0211945
1805.3759	0.0212295
1803.4472	0.02127
1801.5185	0.0213135
1799.5898	0.021354
1797.6611	0.0213904
1795.7324	0.0214229
1793.8038	0.0214569
1791.8751	0.0215009
1789.9464	0.0215486
1788.0177	0.0215839
1786.0890	0.021606
1784.1603	0.0216315
1782.2316	0.0216619
1780.3029	0.0216811
1778.3742	0.0216905
1776.4455	0.0217065
1774.5169	0.0217314
1772.5882	0.0217503
1770.6595	0.0217525
1768.7308	0.0217477
1766.8021	0.0217526
1764.8734	0.021766
1762.9447	0.021775
1761.0160	0.0217792
1759.0873	0.0217865
1757.1586	0.0217972
1755.2300	0.0218078
1753.3013	0.0218208
1751.3726	0.0218435
1749.4439	0.0218803
1747.5152	0.0219276
1745.5865	0.0219755
1743.6578	0.0220168
1741.7291	0.0220553
1739.8004	0.0221025
1737.8717	0.0221613
1735.9431	0.0222235
1734.0144	0.0222901
1732.0857	0.0223703
1730.1570	0.0224658
1728.2283	0.0225637
1726.2996	0.0226537
1724.3709	0.0227486
1722.4422	0.0228695
1720.5135	0.0230174
1718.5848	0.0231803
1716.6562	0.0233579
1714.7275	0.0235661
1712.7988	0.0238241
1710.8701	0.024139
1708.9414	0.024503
1707.0127	0.0249134
1705.0840	0.0253769
1703.1553	0.025893
1701.2266	0.0264507
1699.2979	0.0270302
1697.3693	0.0276105
1695.4406	0.0281805
1693.5119	0.0287353
1691.5832	0.0292683
1689.6545	0.0297731
1687.7258	0.0302449
1685.7971	0.0306828
1683.8684	0.0310947
1681.9397	0.0314916
1680.0110	0.0318735
1678.0824	0.0322353
1676.1537	0.0325779
1674.2250	0.0328974
1672.2963	0.0331789
1670.3676	0.0334127
1668.4389	0.033607
1666.5102	0.0337898
1664.5815	0.0339961
1662.6528	0.0342447
1660.7241	0.0345263
1658.7955	0.0348002
1656.8668	0.0349991
1654.9381	0.0350403
1653.0094	0.034843
1651.0807	0.0343699
1649.1520	0.0336621
1647.2233	0.0328151
1645.2946	0.0319312
1643.3659	0.0310916
1641.4372	0.0303428
1639.5086	0.0296961
1637.5799	0.0291474
1635.6512	0.0286855
1633.7225	0.0282878
1631.7938	0.0279374
1629.8651	0.0276412
1627.9364	0.0274187
1626.0077	0.027287
1624.0790	0.0272547
1622.1503	0.0273098
1620.2216	0.0274064
1618.2930	0.0274823
1616.3643	0.0274958
1614.4356	0.0274439
1612.5069	0.0273555
1610.5782	0.0272742
1608.6495	0.027221
1606.7208	0.0271632
1604.7921	0.0270423
1602.8634	0.0268359
1600.9347	0.0265789
1599.0061	0.0263223
1597.0774	0.026093
1595.1487	0.0258995
1593.2200	0.0257542
1591.2913	0.0256729
1589.3626	0.0256499
1587.4339	0.0256382
1585.5052	0.0255742
1583.5765	0.0254332
1581.6478	0.0252511
1579.7192	0.0250864
1577.7905	0.0249671
1575.8618	0.0248818
1573.9331	0.0248107
1572.0044	0.0247517
1570.0757	0.024714
1568.1470	0.0246986
1566.2183	0.0246933
1564.2896	0.0246912
1562.3609	0.0247072
1560.4323	0.0247565
1558.5036	0.0248239
1556.5749	0.0248756
1554.6462	0.0248921
1552.7175	0.0248788
1550.7888	0.0248546
1548.8601	0.024831
1546.9314	0.0248058
1545.0027	0.0247753
1543.0740	0.0247423
1541.1454	0.0247113
1539.2167	0.0246856
1537.2880	0.0246681
1535.3593	0.0246593
1533.4306	0.0246567
1531.5019	0.0246576
1529.5732	0.0246636
1527.6445	0.0246809
1525.7158	0.024711
1523.7871	0.0247452
1521.8585	0.0247784
1519.9298	0.0248155
1518.0011	0.0248543
1516.0724	0.0248812
1514.1437	0.0248913
1512.2150	0.0248965
1510.2863	0.0249095
1508.3576	0.0249336
1506.4289	0.0249657
1504.5002	0.0249983
1502.5716	0.0250349
1500.6429	0.0251049
1498.7142	0.0252245
1496.7855	0.0253599
1494.8568	0.0254807
1492.9281	0.02561
1490.9994	0.0257836
1489.0707	0.0260148
1487.1420	0.0263097
1485.2133	0.0266778
1483.2847	0.0271261
1481.3560	0.0276603
1479.4273	0.0282906
1477.4986	0.0290237
1475.5699	0.0298488
1473.6412	0.030745
1471.7125	0.0316895
1469.7838	0.0326525
1467.8551	0.033597
1465.9264	0.0344668
1463.9978	0.0351807
1462.0691	0.0357001
1460.1404	0.0360904
1458.2117	0.0364607
1456.2830	0.0368724
1454.3543	0.0373144
1452.4256	0.0376964
1450.4969	0.0378629
1448.5682	0.0376838
1446.6395	0.0371528
1444.7109	0.0363768
1442.7822	0.0354884
1440.8535	0.0345742
1438.9248	0.0336622
1436.9961	0.0327638
1435.0674	0.0319194
1433.1387	0.0311956
1431.2100	0.0306511
1429.2813	0.0303073
1427.3526	0.0301402
1425.4240	0.0301006
1423.4953	0.0301351
1421.5666	0.0301911
1419.6379	0.0302301
1417.7092	0.0302364
1415.7805	0.0302026
1413.8518	0.0301219
1411.9231	0.0299961
1409.9944	0.029836
1408.0657	0.0296524
1406.1371	0.029449
1404.2084	0.0292325
1402.2797	0.0290196
1400.3510	0.0288262
1398.4223	0.0286633
1396.4936	0.0285386
1394.5649	0.0284474
1392.6362	0.0283759
1390.7075	0.0283113
1388.7788	0.0282431
1386.8502	0.0281699
1384.9215	0.0281032
1382.9928	0.0280508
1381.0641	0.0280095
1379.1354	0.0279873
1377.2067	0.0280078
1375.2780	0.0280765
1373.3493	0.0281775
1371.4206	0.0282975
1369.4919	0.0284264
1367.5632	0.0285556
1365.6346	0.0286853
1363.7059	0.0288205
1361.7772	0.0289685
1359.8485	0.0291407
1357.9198	0.0293534
1355.9911	0.0296268
1354.0624	0.0299724
1352.1337	0.0303833
1350.2050	0.0308377
1348.2763	0.0313035
1346.3477	0.031735
1344.4190	0.0320785
1342.4903	0.0322995
1340.5616	0.0323981
1338.6329	0.0323963
1336.7042	0.0323271
1334.7755	0.0322394
1332.8468	0.0321874
1330.9181	0.0322052
1328.9894	0.0322985
1327.0608	0.0324524
1325.1321	0.032642
1323.2034	0.0328451
1321.2747	0.0330382
1319.3460	0.0331868
1317.4173	0.0332641
1315.4886	0.0332709
1313.5599	0.033224
1311.6312	0.0331448
1309.7025	0.0330582
1307.7739	0.0329791
1305.8452	0.032908
1303.9165	0.0328422
1301.9878	0.0327792
1300.0591	0.0327105
1298.1304	0.03261
1296.2017	0.0324474
1294.2730	0.0322304
1292.3443	0.0320064
1290.4156	0.0318187
1288.4870	0.0316777
1286.5583	0.0315721
1284.6296	0.0314983
1282.7009	0.0314602
1280.7722	0.0314405
1278.8435	0.0314123
1276.9148	0.031373
1274.9861	0.0313327
1273.0574	0.0312895
1271.1287	0.0312379
1269.2001	0.0311759
1267.2714	0.0311027
1265.3427	0.0310277
1263.4140	0.0309642
1261.4853	0.0309163
1259.5566	0.0308939
1257.6279	0.030911
1255.6992	0.0309554
1253.7705	0.0309906
1251.8418	0.0309982
1249.9132	0.0309875
1247.9845	0.0309646
1246.0558	0.0309167
1244.1271	0.0308348
1242.1984	0.0307292
1240.2697	0.0306117
1238.3410	0.030489
1236.4123	0.0303688
1234.4836	0.0302497
1232.5549	0.0301201
1230.6263	0.0299744
1228.6976	0.0298067
1226.7689	0.0296057
1224.8402	0.0293789
1222.9115	0.0291506
1220.9828	0.0289363
1219.0541	0.0287444
1217.1254	0.0285891
1215.1967	0.0284838
1213.2680	0.0284276
1211.3394	0.0284022
1209.4107	0.0283754
1207.4820	0.0283077
1205.5533	0.0281733
1203.6246	0.0279849
1201.6959	0.0277809
1199.7672	0.0275939
1197.8385	0.0274401
1195.9098	0.0273176
1193.9811	0.0272115
1192.0525	0.0271168
1190.1238	0.0270458
1188.1951	0.027008
1186.2664	0.0269998
1184.3377	0.0270096
1182.4090	0.0270252
1180.4803	0.0270402
1178.5516	0.0270498
[truncated: 608 more rows]
