# Supplementary material for: Vibrational Raman and IR data on brown hair subjected to bleaching
Source: Data Brief. 2021 Sep 30;38:107439. doi: 10.1016/j.dib.2021.107439 (PMC8502914; doi:10.1016/j.dib.2021.107439)
Supplement: Supplementary file 1 [file mmc1.zip › Supplementary Material raw data/Figure 2A/Average Raman three bleaching treatments pro fitting Amide I.txt]

TITLE	average Raman spectrum of brown hair after three bleaching treatments pro fitting Amide I
DATA TYPE
ORIGIN	JASCO
OWNER
SPECTROMETER/DATA SYSTEM
RESOLUTION
DELTAX	-1.92869
XUNITS	1/CM
YUNITS	AU
FIRSTX	1741.7292
LASTX	1568.1472
NPOINTS	91
FIRSTY	0.00000
MAXY	0.01166
MINY	0.00000
XYDATA
1741.7292	0
1739.8006	1.79E-005
1737.8719	4.72665E-005
1735.9432	8.01831E-005
1734.0145	0.00011736
1732.0858	0.000168215
1730.1571	0.000234289
1728.2284	0.00030281
1726.2997	0.000363497
1724.3710	0.000429053
1722.4423	0.000520539
1720.5137	0.000639033
1718.5850	0.000772569
1716.6563	0.000920866
1714.7276	0.00109967
1712.7989	0.00132834
1710.8702	0.00161385
1708.9415	0.00194843
1707.0128	0.00232951
1705.0841	0.00276357
1703.1554	0.00325033
1701.2268	0.00377864
1699.2981	0.00432879
1697.3694	0.00487974
1695.4407	0.00542032
1693.5120	0.00594577
1691.5833	0.00644944
1689.6546	0.00692481
1687.7259	0.00736731
1685.7972	0.00777582
1683.8685	0.00815838
1681.9399	0.00852591
1680.0112	0.00887837
1678.0825	0.00921079
1676.1538	0.00952409
1674.2251	0.00981421
1672.2964	0.0100663
1670.3677	0.0102708
1668.4390	0.0104357
1666.5103	0.0105891
1664.5816	0.010766
1662.6530	0.0109852
1660.7243	0.0112375
1658.7956	0.011482
1656.8669	0.0116515
1654.9382	0.0116634
1653.0095	0.0114367
1651.0808	0.0109342
1649.1521	0.0101971
1647.2234	0.00932074
1645.2947	0.00840743
1643.3661	0.00753847
1641.4374	0.00676028
1639.5087	0.00608423
1637.5800	0.00550618
1635.6513	0.0050149
1633.7226	0.00458779
1631.7939	0.00420805
1629.8652	0.00388242
1627.9365	0.00363062
1626.0078	0.00346948
1624.0792	0.00340787
1622.1505	0.00343363
1620.2218	0.00350084
1618.2931	0.00354734
1616.3644	0.00353152
1614.4357	0.00345023
1612.5070	0.00333247
1610.5783	0.00322179
1608.6496	0.00313918
1606.7209	0.00305207
1604.7923	0.00290177
1602.8636	0.00266596
1600.9349	0.00237961
1599.0062	0.00209367
1597.0775	0.00183498
1595.1488	0.00161207
1593.2201	0.0014374
1591.2914	0.00132679
1589.3627	0.00127437
1587.4340	0.00123329
1585.5054	0.00113999
1583.5767	0.000969553
1581.6480	0.000758113
1579.7193	0.000564039
1577.7906	0.0004154
1575.8619	0.000300696
1573.9332	0.000200214
1572.0045	0.000111908
1570.0758	4.48301E-005
1568.1471	0
