# Supplementary material for: Vibrational Raman and IR data on brown hair subjected to bleaching
Source: Data Brief. 2021 Sep 30;38:107439. doi: 10.1016/j.dib.2021.107439 (PMC8502914; doi:10.1016/j.dib.2021.107439)
Supplement: Supplementary file 1 [file mmc1.zip › Supplementary Material raw data/Figure 2A/band 10 Amide I.txt]

TITLE
DATA TYPE
ORIGIN	JASCO
OWNER
SPECTROMETER/DATA SYSTEM
RESOLUTION
DELTAX	-1.92869
XUNITS	1/CM
YUNITS	AU
FIRSTX	1741.7292
LASTX	1568.1472
NPOINTS	91
FIRSTY	0.00000
MAXY	0.00465
MINY	0.00000
XYDATA
1741.7292	0
1739.8006	0
1737.8719	0
1735.9432	0
1734.0145	0
1732.0858	4.32937E-010
1730.1571	3.4635E-009
1728.2284	2.0781E-008
1726.2997	1.15161E-007
1724.3710	5.84898E-007
1722.4423	2.70759E-006
1720.5137	1.14386E-005
1718.5850	4.40903E-005
1716.6563	0.000155059
1714.7276	0.000497546
1712.7989	0.00145665
1710.8702	0.00389102
1708.9415	0.00948323
1707.0128	0.0210879
1705.0841	0.0427856
1703.1554	0.0792037
1701.2268	0.133776
1699.2981	0.206157
1697.3694	0.289869
1695.4407	0.37187
1693.5120	0.435276
1691.5833	0.464862
1689.6546	0.45297
1687.7259	0.402716
1685.7972	0.326673
1683.8685	0.241776
1681.9399	0.163267
1680.0112	0.100593
1678.0825	0.0565491
1676.1538	0.0290046
1674.2251	0.0135735
1672.2964	0.00579567
1670.3677	0.00225787
1668.4390	0.000802568
1666.5103	0.000260284
1664.5816	7.70195E-005
1662.6530	2.0794E-005
1660.7243	5.12208E-006
1658.7956	1.15118E-006
1656.8669	2.35951E-007
1654.9382	4.41596E-008
1653.0095	7.35993E-009
1651.0808	1.29881E-009
1649.1521	0
1647.2234	0
1645.2948	0
1643.3661	0
1641.4374	0
1639.5087	0
1637.5800	0
1635.6513	0
1633.7226	0
1631.7939	0
1629.8652	0
1627.9365	0
1626.0079	0
1624.0792	0
1622.1505	0
1620.2218	0
1618.2931	0
1616.3644	0
1614.4357	0
1612.5070	0
1610.5783	0
1608.6496	0
1606.7210	0
1604.7923	0
1602.8636	0
1600.9349	0
1599.0062	0
1597.0775	0
1595.1488	0
1593.2201	0
1591.2914	0
1589.3627	0
1587.4341	0
1585.5054	0
1583.5767	0
1581.6480	0
1579.7193	0
1577.7906	0
1575.8619	0
1573.9332	0
1572.0045	0
1570.0758	0
1568.1472	0
