# Supplementary material for: Vibrational Raman and IR data on brown hair subjected to bleaching
Source: Data Brief. 2021 Sep 30;38:107439. doi: 10.1016/j.dib.2021.107439 (PMC8502914; doi:10.1016/j.dib.2021.107439)
Supplement: Supplementary file 1 [file mmc1.zip › Supplementary Material raw data/Figure 2A/band 11 Amide I.txt]

TITLE
DATA TYPE
ORIGIN	JASCO
OWNER
SPECTROMETER/DATA SYSTEM
RESOLUTION
DELTAX	-1.92869
XUNITS	1/CM
YUNITS	AU
FIRSTX	1741.7292
LASTX	1568.1472
NPOINTS	91
FIRSTY	0.00000
MAXY	0.00230
MINY	0.00000
XYDATA
1741.7292	1.07325E-009
1739.8006	6.65416E-009
1737.8719	3.82078E-008
1735.9432	1.98552E-007
1734.0145	9.40384E-007
1732.0858	4.06226E-006
1730.1571	1.60101E-005
1728.2284	5.75714E-005
1726.2997	0.000188888
1724.3710	0.000565442
1722.4423	0.00154439
1720.5137	0.00384868
1718.5850	0.00875086
1716.6563	0.0181541
1714.7276	0.0343625
1712.7989	0.0593444
1710.8702	0.0935104
1708.9415	0.134439
1707.0128	0.17635
1705.0841	0.211062
1703.1554	0.230479
1701.2268	0.229635
1699.2981	0.208751
1697.3694	0.173143
1695.4407	0.131029
1693.5120	0.0904718
1691.5833	0.0569961
1689.6546	0.0327614
1687.7259	0.0171816
1685.7972	0.00822151
1683.8685	0.00358942
1681.9399	0.00142982
1680.0112	0.000519666
1678.0825	0.000172327
1676.1538	5.21395E-005
1674.2251	1.43934E-005
1672.2964	3.62523E-006
1670.3677	8.33058E-007
1668.4390	1.74725E-007
1666.5103	3.34855E-008
1664.5816	5.79556E-009
1662.6530	8.58602E-010
1660.7243	2.1465E-010
1658.7956	0
1656.8669	0
1654.9382	0
1653.0095	0
1651.0808	0
1649.1521	0
1647.2234	0
1645.2948	0
1643.3661	0
1641.4374	0
1639.5087	0
1637.5800	0
1635.6513	0
1633.7226	0
1631.7939	0
1629.8652	0
1627.9365	0
1626.0079	0
1624.0792	0
1622.1505	0
1620.2218	0
1618.2931	0
1616.3644	0
1614.4357	0
1612.5070	0
1610.5783	0
1608.6496	0
1606.7210	0
1604.7923	0
1602.8636	0
1600.9349	0
1599.0062	0
1597.0775	0
1595.1488	0
1593.2201	0
1591.2914	0
1589.3627	0
1587.4341	0
1585.5054	0
1583.5767	0
1581.6480	0
1579.7193	0
1577.7906	0
1575.8619	0
1573.9332	0
1572.0045	0
1570.0758	0
1568.1472	0
