# Supplementary material for: Vibrational Raman and IR data on brown hair subjected to bleaching
Source: Data Brief. 2021 Sep 30;38:107439. doi: 10.1016/j.dib.2021.107439 (PMC8502914; doi:10.1016/j.dib.2021.107439)
Supplement: Supplementary file 1 [file mmc1.zip › Supplementary Material raw data/Figure 2A/band 12 Amide I.txt]

TITLE
DATA TYPE
ORIGIN	JASCO
OWNER
SPECTROMETER/DATA SYSTEM
RESOLUTION
DELTAX	-1.92869
XUNITS	1/CM
YUNITS	AU
FIRSTX	1741.7292
LASTX	1568.1472
NPOINTS	91
FIRSTY	0.00000
MAXY	0.00076
MINY	0.00000
XYDATA
1741.7292	8.52162E-005
1739.8006	0.000225218
1737.8719	0.000552301
1735.9432	0.00125672
1734.0145	0.00265334
1732.0858	0.005198
1730.1571	0.00944867
1728.2284	0.0159366
1726.2997	0.0249408
1724.3710	0.0362174
1722.4423	0.0487993
1720.5137	0.06101
1718.5850	0.0707748
1716.6563	0.0761811
1714.7276	0.0760862
1712.7989	0.0705107
1710.8702	0.060631
1708.9415	0.0483755
1707.0128	0.0358135
1705.0841	0.0246013
1703.1554	0.0156805
1701.2268	0.00927369
1699.2981	0.00508904
1697.3694	0.00259125
1695.4407	0.00122426
1693.5120	0.000536696
1691.5833	0.00021831
1689.6546	8.23967E-005
1687.7259	2.8856E-005
1685.7972	9.37678E-006
1683.8685	2.82725E-006
1681.9399	7.90941E-007
1680.0112	2.05327E-007
1678.0825	4.94515E-008
1676.1538	1.10681E-008
1674.2251	2.27037E-009
1672.2964	4.25695E-010
1670.3677	7.09491E-011
1668.4390	0
1666.5103	0
1664.5816	0
1662.6530	0
1660.7243	0
1658.7956	0
1656.8669	0
1654.9382	0
1653.0095	0
1651.0808	0
1649.1521	0
1647.2234	0
1645.2948	0
1643.3661	0
1641.4374	0
1639.5087	0
1637.5800	0
1635.6513	0
1633.7226	0
1631.7939	0
1629.8652	0
1627.9365	0
1626.0079	0
1624.0792	0
1622.1505	0
1620.2218	0
1618.2931	0
1616.3644	0
1614.4357	0
1612.5070	0
1610.5783	0
1608.6496	0
1606.7210	0
1604.7923	0
1602.8636	0
1600.9349	0
1599.0062	0
1597.0775	0
1595.1488	0
1593.2201	0
1591.2914	0
1589.3627	0
1587.4341	0
1585.5054	0
1583.5767	0
1581.6480	0
1579.7193	0
1577.7906	0
1575.8619	0
1573.9332	0
1572.0045	0
1570.0758	0
1568.1472	0
