# Supplementary material for: Vibrational Raman and IR data on brown hair subjected to bleaching
Source: Data Brief. 2021 Sep 30;38:107439. doi: 10.1016/j.dib.2021.107439 (PMC8502914; doi:10.1016/j.dib.2021.107439)
Supplement: Supplementary file 1 [file mmc1.zip › Supplementary Material raw data/Figure 2A/band 13 Amide I.txt]

TITLE
DATA TYPE
ORIGIN	JASCO
OWNER
SPECTROMETER/DATA SYSTEM
RESOLUTION
DELTAX	-1.92869
XUNITS	1/CM
YUNITS	AU
FIRSTX	1741.7292
LASTX	1568.1472
NPOINTS	91
FIRSTY	0.00000
MAXY	0.00017
MINY	0.00000
XYDATA
1741.7292	3.20144E-006
1739.8006	4.00252E-005
1737.8719	0.000322407
1735.9432	0.00167325
1734.0145	0.00559497
1732.0858	0.0120536
1730.1571	0.016731
1728.2284	0.0149627
1726.2997	0.00862142
1724.3710	0.0032006
1722.4423	0.000765539
1720.5137	0.000117974
1718.5850	1.17135E-005
1716.6563	7.49337E-007
1714.7276	3.08835E-008
1712.7989	8.25844E-010
1710.8702	1.5582E-011
1708.9415	0
1707.0128	0
1705.0841	0
1703.1554	0
1701.2268	0
1699.2981	0
1697.3694	0
1695.4407	0
1693.5120	0
1691.5833	0
1689.6546	0
1687.7259	0
1685.7972	0
1683.8685	0
1681.9399	0
1680.0112	0
1678.0825	0
1676.1538	0
1674.2251	0
1672.2964	0
1670.3677	0
1668.4390	0
1666.5103	0
1664.5816	0
1662.6530	0
1660.7243	0
1658.7956	0
1656.8669	0
1654.9382	0
1653.0095	0
1651.0808	0
1649.1521	0
1647.2234	0
1645.2948	0
1643.3661	0
1641.4374	0
1639.5087	0
1637.5800	0
1635.6513	0
1633.7226	0
1631.7939	0
1629.8652	0
1627.9365	0
1626.0079	0
1624.0792	0
1622.1505	0
1620.2218	0
1618.2931	0
1616.3644	0
1614.4357	0
1612.5070	0
1610.5783	0
1608.6496	0
1606.7210	0
1604.7923	0
1602.8636	0
1600.9349	0
1599.0062	0
1597.0775	0
1595.1488	0
1593.2201	0
1591.2914	0
1589.3627	0
1587.4341	0
1585.5054	0
1583.5767	0
1581.6480	0
1579.7193	0
1577.7906	0
1575.8619	0
1573.9332	0
1572.0045	0
1570.0758	0
1568.1472	0
