# Supplementary material for: Vibrational Raman and IR data on brown hair subjected to bleaching
Source: Data Brief. 2021 Sep 30;38:107439. doi: 10.1016/j.dib.2021.107439 (PMC8502914; doi:10.1016/j.dib.2021.107439)
Supplement: Supplementary file 1 [file mmc1.zip › Supplementary Material raw data/Figure 2A/band 2 Amide I.txt]

TITLE
DATA TYPE
ORIGIN	JASCO
OWNER
SPECTROMETER/DATA SYSTEM
RESOLUTION
DELTAX	-1.92869
XUNITS	1/CM
YUNITS	AU
FIRSTX	1741.7292
LASTX	1568.1472
NPOINTS	91
FIRSTY	0.00000
MAXY	0.00096
MINY	0.00000
XYDATA
1741.7292	0
1739.8006	0
1737.8719	0
1735.9432	0
1734.0145	0
1732.0858	0
1730.1571	0
1728.2284	0
1726.2997	0
1724.3710	0
1722.4423	0
1720.5137	0
1718.5850	0
1716.6563	0
1714.7276	0
1712.7989	0
1710.8702	0
1708.9415	0
1707.0128	0
1705.0841	0
1703.1554	0
1701.2268	0
1699.2981	0
1697.3694	0
1695.4407	0
1693.5120	0
1691.5833	0
1689.6546	0
1687.7259	0
1685.7972	0
1683.8685	0
1681.9399	0
1680.0112	0
1678.0825	0
1676.1538	0
1674.2251	0
1672.2964	0
1670.3677	0
1668.4390	0
1666.5103	0
1664.5816	0
1662.6530	0
1660.7243	0
1658.7956	0
1656.8669	0
1654.9382	0
1653.0095	0
1651.0808	0
1649.1521	0
1647.2234	0
1645.2948	0
1643.3661	0
1641.4374	0
1639.5087	0
1637.5800	0
1635.6513	0
1633.7226	0
1631.7939	0
1629.8652	0
1627.9365	0
1626.0079	0
1624.0792	0
1622.1505	0
1620.2218	0
1618.2931	0
1616.3644	2.67572E-010
1614.4357	2.76491E-009
1612.5070	2.8987E-008
1610.5783	2.56066E-007
1608.6496	1.90511E-006
1606.7210	1.19531E-005
1604.7923	6.32431E-005
1602.8636	0.000282169
1600.9349	0.00106163
1599.0062	0.0033682
1597.0775	0.00901134
1595.1488	0.0203304
1593.2201	0.0386782
1591.2914	0.0620516
1589.3627	0.0839467
1587.4341	0.0957678
1585.5054	0.0921298
1583.5767	0.0747387
1581.6480	0.0511277
1579.7193	0.0294938
1577.7906	0.0143473
1575.8619	0.00588541
1573.9332	0.00203585
1572.0045	0.000593856
1570.0758	0.000146077
1568.1472	3.03002E-005
