# Supplementary material for: Vibrational Raman and IR data on brown hair subjected to bleaching
Source: Data Brief. 2021 Sep 30;38:107439. doi: 10.1016/j.dib.2021.107439 (PMC8502914; doi:10.1016/j.dib.2021.107439)
Supplement: Supplementary file 1 [file mmc1.zip › Supplementary Material raw data/Figure 2A/band 3 Amide I.txt]

TITLE
DATA TYPE
ORIGIN	JASCO
OWNER
SPECTROMETER/DATA SYSTEM
RESOLUTION
DELTAX	-1.92869
XUNITS	1/CM
YUNITS	AU
FIRSTX	1741.7292
LASTX	1568.1472
NPOINTS	91
FIRSTY	0.00000
MAXY	0.00020
MINY	0.00000
XYDATA
1741.7292	0
1739.8006	0
1737.8719	0
1735.9432	0
1734.0145	0
1732.0858	0
1730.1571	0
1728.2284	0
1726.2997	0
1724.3710	0
1722.4423	0
1720.5137	0
1718.5850	0
1716.6563	0
1714.7276	0
1712.7989	0
1710.8702	0
1708.9415	0
1707.0128	0
1705.0841	0
1703.1554	0
1701.2268	0
1699.2981	0
1697.3694	0
1695.4407	0
1693.5120	0
1691.5833	0
1689.6546	0
1687.7259	0
1685.7972	0
1683.8685	0
1681.9399	0
1680.0112	0
1678.0825	0
1676.1538	0
1674.2251	0
1672.2964	0
1670.3677	0
1668.4390	0
1666.5103	0
1664.5816	0
1662.6530	0
1660.7243	0
1658.7956	0
1656.8669	0
1654.9382	0
1653.0095	0
1651.0808	0
1649.1521	0
1647.2234	0
1645.2948	0
1643.3661	0
1641.4374	0
1639.5087	0
1637.5800	0
1635.6513	0
1633.7226	0
1631.7939	0
1629.8652	0
1627.9365	0
1626.0079	0
1624.0792	0
1622.1505	0
1620.2218	0
1618.2931	0
1616.3644	0
1614.4357	0
1612.5070	0
1610.5783	2.85754E-010
1608.6496	1.99456E-008
1606.7210	8.03749E-007
1604.7923	1.82604E-005
1602.8636	0.000233915
1600.9349	0.00168952
1599.0062	0.0068805
1597.0775	0.0157991
1595.1488	0.020455
1593.2201	0.0149322
1591.2914	0.0061461
1589.3627	0.00142637
1587.4341	0.000186646
1585.5054	1.37708E-005
1583.5767	5.72879E-007
1581.6480	1.34304E-008
1579.7193	1.71452E-010
1577.7906	0
1575.8619	0
1573.9332	0
1572.0045	0
1570.0758	0
1568.1472	0
