# Supplementary material for: Vibrational Raman and IR data on brown hair subjected to bleaching
Source: Data Brief. 2021 Sep 30;38:107439. doi: 10.1016/j.dib.2021.107439 (PMC8502914; doi:10.1016/j.dib.2021.107439)
Supplement: Supplementary file 1 [file mmc1.zip › Supplementary Material raw data/Figure 2A/band 4 Amide I.txt]

TITLE
DATA TYPE
ORIGIN	JASCO
OWNER
SPECTROMETER/DATA SYSTEM
RESOLUTION
DELTAX	-1.92869
XUNITS	1/CM
YUNITS	AU
FIRSTX	1741.7292
LASTX	1568.1472
NPOINTS	91
FIRSTY	0.00000
MAXY	0.00293
MINY	0.00000
XYDATA
1741.7292	0
1739.8006	0
1737.8719	0
1735.9432	0
1734.0145	0
1732.0858	0
1730.1571	0
1728.2284	0
1726.2997	0
1724.3710	0
1722.4423	0
1720.5137	0
1718.5850	0
1716.6563	0
1714.7276	0
1712.7989	0
1710.8702	0
1708.9415	0
1707.0128	0
1705.0841	0
1703.1554	0
1701.2268	0
1699.2981	0
1697.3694	0
1695.4407	0
1693.5120	0
1691.5833	0
1689.6546	0
1687.7259	0
1685.7972	0
1683.8685	0
1681.9399	0
1680.0112	0
1678.0825	0
1676.1538	0
1674.2251	0
1672.2964	0
1670.3677	0
1668.4390	0
1666.5103	0
1664.5816	2.7325E-010
1662.6530	1.093E-009
1660.7243	3.82551E-009
1658.7956	1.36625E-008
1656.8669	4.67258E-008
1654.9382	1.53293E-007
1653.0095	4.79008E-007
1651.0808	1.42937E-006
1649.1521	4.06979E-006
1647.2234	1.10576E-005
1645.2948	2.86722E-005
1643.3661	7.09475E-005
1641.4374	0.000167533
1639.5087	0.000377531
1637.5800	0.000811878
1635.6513	0.00166615
1633.7226	0.00326307
1631.7939	0.0060985
1629.8652	0.0108769
1627.9365	0.018513
1626.0079	0.0300701
1624.0792	0.0466098
1622.1505	0.0689457
1620.2218	0.0973249
1618.2931	0.131107
1616.3644	0.168545
1614.4357	0.206772
1612.5070	0.242077
1610.5783	0.27046
1608.6496	0.288362
1606.7210	0.2934
1604.7923	0.284885
1602.8636	0.263976
1600.9349	0.233424
1599.0062	0.196976
1597.0775	0.158624
1595.1488	0.121901
1593.2201	0.0893998
1591.2914	0.0625677
1589.3627	0.0417879
1587.4341	0.0266341
1585.5054	0.0161999
1583.5767	0.00940311
1581.6480	0.00520857
1579.7193	0.00275329
1577.7906	0.0013889
1575.8619	0.000668616
1573.9332	0.000307164
1572.0045	0.000134663
1570.0758	5.63396E-005
1568.1472	2.2494E-005
