# Supplementary material for: Vibrational Raman and IR data on brown hair subjected to bleaching
Source: Data Brief. 2021 Sep 30;38:107439. doi: 10.1016/j.dib.2021.107439 (PMC8502914; doi:10.1016/j.dib.2021.107439)
Supplement: Supplementary file 1 [file mmc1.zip › Supplementary Material raw data/Figure 2A/band 5 Amide I.txt]

TITLE
DATA TYPE
ORIGIN	JASCO
OWNER
DATE	99/11/30
TIME	00:00:00
SPECTROMETER/DATA SYSTEM
RESOLUTION
DELTAX	-1.92869
XUNITS	1/CM
YUNITS	AU
FIRSTX	1741.7292
LASTX	1568.1472
NPOINTS	91
FIRSTY	0.00000
MAXY	0.00139
MINY	0.00000
XYDATA
1741.7292	0
1739.8006	0
1737.8719	0
1735.9432	0
1734.0145	0
1732.0858	0
1730.1571	0
1728.2284	0
1726.2997	0
1724.3710	0
1722.4423	0
1720.5137	0
1718.5850	0
1716.6563	0
1714.7276	0
1712.7989	0
1710.8702	0
1708.9415	0
1707.0128	0
1705.0841	0
1703.1554	0
1701.2268	0
1699.2981	0
1697.3694	0
1695.4407	0
1693.5120	0
1691.5833	0
1689.6546	0
1687.7259	0
1685.7972	0
1683.8685	0
1681.9399	0
1680.0112	0
1678.0825	0
1676.1538	0
1674.2251	0
1672.2964	0
1670.3677	0
1668.4390	0
1666.5103	0
1664.5816	0
1662.6530	0
1660.7243	0
1658.7956	0
1656.8669	0
1654.9382	0
1653.0095	0
1651.0808	2.59657E-010
1649.1521	2.85622E-009
1647.2234	2.5706E-008
1645.2948	1.97209E-007
1643.3661	1.30984E-006
1641.4374	7.53679E-006
1639.5087	3.75776E-005
1637.5800	0.000162355
1635.6513	0.000607841
1633.7226	0.00197199
1631.7939	0.00554384
1629.8652	0.0135054
1627.9365	0.0285096
1626.0079	0.0521515
1624.0792	0.0826671
1622.1505	0.11355
1620.2218	0.135155
1618.2931	0.139402
1616.3644	0.124593
1614.4357	0.0964963
1612.5070	0.0647615
1610.5783	0.0376628
1608.6496	0.0189801
1606.7210	0.00828847
1604.7923	0.00313646
1602.8636	0.00102848
1600.9349	0.000292242
1599.0062	7.1958E-005
1597.0775	1.53534E-005
1595.1488	2.8387E-006
1593.2201	4.54789E-007
1591.2914	6.30966E-008
1589.3627	7.65987E-009
1587.4341	7.7897E-010
1585.5054	1.29828E-010
1583.5767	0
1581.6480	0
1579.7193	0
1577.7906	0
1575.8619	0
1573.9332	0
1572.0045	0
1570.0758	0
1568.1472	0
