# Supplementary material for: Vibrational Raman and IR data on brown hair subjected to bleaching
Source: Data Brief. 2021 Sep 30;38:107439. doi: 10.1016/j.dib.2021.107439 (PMC8502914; doi:10.1016/j.dib.2021.107439)
Supplement: Supplementary file 1 [file mmc1.zip › Supplementary Material raw data/Figure 2A/band 6 Amide I.txt]

TITLE
DATA TYPE
ORIGIN	JASCO
OWNER
SPECTROMETER/DATA SYSTEM
RESOLUTION
DELTAX	-1.92869
XUNITS	1/CM
YUNITS	AU
FIRSTX	1741.7292
LASTX	1568.1472
NPOINTS	91
FIRSTY	0.00000
MAXY	0.00377
MINY	0.00000
XYDATA
1741.7292	0
1739.8006	0
1737.8719	0
1735.9432	0
1734.0145	0
1732.0858	0
1730.1571	0
1728.2284	0
1726.2997	0
1724.3710	0
1722.4423	0
1720.5137	0
1718.5850	0
1716.6563	0
1714.7276	0
1712.7989	0
1710.8702	0
1708.9415	0
1707.0128	0
1705.0841	0
1703.1554	0
1701.2268	0
1699.2981	0
1697.3694	0
1695.4407	3.51335E-010
1693.5120	7.02669E-010
1691.5833	2.81068E-009
1689.6546	9.48604E-009
1687.7259	3.16201E-008
1685.7972	1.0013E-007
1683.8685	3.05661E-007
1681.9399	8.92742E-007
1680.0112	2.49975E-006
1678.0825	6.70698E-006
1676.1538	1.72446E-005
1674.2251	4.24883E-005
1672.2964	0.000100317
1670.3677	0.000226971
1668.4390	0.000492103
1666.5103	0.00102243
1664.5816	0.00203565
1662.6530	0.00388386
1660.7243	0.00710094
1658.7956	0.0124411
1656.8669	0.0208878
1654.9382	0.0336061
1653.0095	0.0518126
1651.0808	0.0765497
1649.1521	0.108378
1647.2234	0.147039
1645.2948	0.191168
1643.3661	0.23817
1641.4374	0.284349
1639.5087	0.325317
1637.5800	0.35666
1635.6513	0.374707
1633.7226	0.377243
1631.7939	0.36395
1629.8652	0.336475
1627.9365	0.298096
1626.0079	0.253075
1624.0792	0.20589
1622.1505	0.160514
1620.2218	0.119917
1618.2931	0.0858497
1616.3644	0.0588964
1614.4357	0.0387196
1612.5070	0.0243929
1610.5783	0.0147261
1608.6496	0.00851927
1606.7210	0.0047229
1604.7923	0.00250903
1602.8636	0.00127731
1600.9349	0.000623126
1599.0062	0.000291305
1597.0775	0.0001305
1595.1488	5.60228E-005
1593.2201	2.30469E-005
1591.2914	9.08552E-006
1589.3627	3.43219E-006
1587.4341	1.24232E-006
1585.5054	4.31088E-007
1583.5767	1.43345E-007
1581.6480	4.56735E-008
1579.7193	1.40534E-008
1577.7906	4.21602E-009
1575.8619	1.054E-009
1573.9332	3.51335E-010
1572.0045	0
1570.0758	0
1568.1472	0
