# Supplementary material for: Vibrational Raman and IR data on brown hair subjected to bleaching
Source: Data Brief. 2021 Sep 30;38:107439. doi: 10.1016/j.dib.2021.107439 (PMC8502914; doi:10.1016/j.dib.2021.107439)
Supplement: Supplementary file 1 [file mmc1.zip › Supplementary Material raw data/Figure 2A/band 7 Amide I.txt]

TITLE
DATA TYPE
ORIGIN	JASCO
OWNER
SPECTROMETER/DATA SYSTEM
RESOLUTION
DELTAX	-1.92869
XUNITS	1/CM
YUNITS	AU
FIRSTX	1741.7292
LASTX	1568.1472
NPOINTS	91
FIRSTY	0.00000
MAXY	0.01011
MINY	0.00000
XYDATA
1741.7292	0
1739.8006	0
1737.8719	0
1735.9432	0
1734.0145	0
1732.0858	0
1730.1571	0
1728.2284	0
1726.2997	0
1724.3710	0
1722.4423	0
1720.5137	0
1718.5850	0
1716.6563	0
1714.7276	0
1712.7989	0
1710.8702	9.41451E-010
1708.9415	5.64871E-009
1707.0128	1.97705E-008
1705.0841	6.8726E-008
1703.1554	2.31597E-007
1701.2268	7.49395E-007
1699.2981	2.31032E-006
1697.3694	6.79822E-006
1695.4407	1.9086E-005
1693.5120	5.11378E-005
1691.5833	0.000130752
1689.6546	0.000319035
1687.7259	0.000742875
1685.7972	0.00165074
1683.8685	0.0035005
1681.9399	0.0070838
1680.0112	0.0136801
1678.0825	0.0252115
1676.1538	0.04434
1674.2251	0.074418
1672.2964	0.119192
1670.3677	0.182181
1668.4390	0.265733
1666.5103	0.369891
1664.5816	0.491348
1662.6530	0.622861
1660.7243	0.753493
1658.7956	0.86987
1656.8669	0.958331
1654.9382	1.00754
1653.0095	1.01088
1651.0808	0.967874
1649.1521	0.884354
1647.2234	0.771116
1645.2948	0.641653
1643.3661	0.509527
1641.4374	0.386118
1639.5087	0.279229
1637.5800	0.192702
1635.6513	0.126911
1633.7226	0.0797626
1631.7939	0.0478393
1629.8652	0.0273815
1627.9365	0.014956
1626.0079	0.00779582
1624.0792	0.00387788
1622.1505	0.00184082
1620.2218	0.000833907
1618.2931	0.000360503
1616.3644	0.000148726
1614.4357	5.85536E-005
1612.5070	2.19989E-005
1610.5783	7.88748E-006
1608.6496	2.69914E-006
1606.7210	8.81199E-007
1604.7923	2.74904E-007
1602.8636	8.19063E-008
1600.9349	2.35363E-008
1599.0062	6.59016E-009
1597.0775	1.8829E-009
1595.1488	0
1593.2201	0
1591.2914	0
1589.3627	0
1587.4341	0
1585.5054	0
1583.5767	0
1581.6480	0
1579.7193	0
1577.7906	0
1575.8619	0
1573.9332	0
1572.0045	0
1570.0758	0
1568.1472	0
