# Supplementary material for: Vibrational Raman and IR data on brown hair subjected to bleaching
Source: Data Brief. 2021 Sep 30;38:107439. doi: 10.1016/j.dib.2021.107439 (PMC8502914; doi:10.1016/j.dib.2021.107439)
Supplement: Supplementary file 1 [file mmc1.zip › Supplementary Material raw data/Figure 2A/band 8 Amide I.txt]

TITLE
DATA TYPE
ORIGIN	JASCO
OWNER
SPECTROMETER/DATA SYSTEM
RESOLUTION
DELTAX	-1.92869
XUNITS	1/CM
YUNITS	AU
FIRSTX	1741.7292
LASTX	1568.1472
NPOINTS	91
FIRSTY	0.00000
MAXY	0.00854
MINY	0.00000
XYDATA
1741.7292	0
1739.8006	0
1737.8719	0
1735.9432	0
1734.0145	0
1732.0858	0
1730.1571	7.95764E-010
1728.2284	2.38729E-009
1726.2997	1.03449E-008
1724.3710	3.66052E-008
1722.4423	1.24935E-007
1720.5137	4.10614E-007
1718.5850	1.28914E-006
1716.6563	3.85786E-006
1714.7276	1.10205E-005
1712.7989	3.00425E-005
1710.8702	7.81552E-005
1708.9415	0.000194032
1707.0128	0.000459699
1705.0841	0.00103935
1703.1554	0.00224251
1701.2268	0.00461738
1699.2981	0.00907283
1697.3694	0.0170128
1695.4407	0.0304436
1693.5120	0.051988
1691.5833	0.0847219
1689.6546	0.131757
1687.7259	0.195543
1685.7972	0.276945
1683.8685	0.374311
1681.9399	0.48279
1680.0112	0.594252
1678.0825	0.698022
1676.1538	0.782446
1674.2251	0.837001
1672.2964	0.854445
1670.3677	0.832394
1668.4390	0.773856
1666.5103	0.686559
1664.5816	0.581275
1662.6530	0.469648
1660.7243	0.362118
1658.7956	0.266449
1656.8669	0.187096
1654.9382	0.125372
1653.0095	0.0801722
1651.0808	0.0489253
1649.1521	0.0284924
1647.2234	0.0158348
1645.2948	0.00839811
1643.3661	0.00425047
1641.4374	0.00205296
1639.5087	0.000946255
1637.5800	0.00041622
1635.6513	0.000174713
1633.7226	6.99867E-005
1631.7939	2.67544E-005
1629.8652	9.76005E-006
1627.9365	3.39791E-006
1626.0079	1.12919E-006
1624.0792	3.58094E-007
1622.1505	1.08224E-007
1620.2218	3.10348E-008
1618.2931	8.75341E-009
1616.3644	2.38729E-009
1614.4357	7.95764E-010
1612.5070	0
1610.5783	0
1608.6496	0
1606.7210	0
1604.7923	0
1602.8636	0
1600.9349	0
1599.0062	0
1597.0775	0
1595.1488	0
1593.2201	0
1591.2914	0
1589.3627	0
1587.4341	0
1585.5054	0
1583.5767	0
1581.6480	0
1579.7193	0
1577.7906	0
1575.8619	0
1573.9332	0
1572.0045	0
1570.0758	0
1568.1472	0
