# Supplementary material for: Vibrational Raman and IR data on brown hair subjected to bleaching
Source: Data Brief. 2021 Sep 30;38:107439. doi: 10.1016/j.dib.2021.107439 (PMC8502914; doi:10.1016/j.dib.2021.107439)
Supplement: Supplementary file 1 [file mmc1.zip › Supplementary Material raw data/Figure 2A/band 9 Amide I.txt]

TITLE
DATA TYPE
ORIGIN	JASCO
OWNER
SPECTROMETER/DATA SYSTEM
RESOLUTION
DELTAX	-1.92869
XUNITS	1/CM
YUNITS	AU
FIRSTX	1741.7292
LASTX	1568.1472
NPOINTS	91
FIRSTY	0.00000
MAXY	0.00201
MINY	0.00000
XYDATA
1741.7292	0
1739.8006	0
1737.8719	0
1735.9432	0
1734.0145	0
1732.0858	0
1730.1571	0
1728.2284	0
1726.2997	0
1724.3710	0
1722.4423	0
1720.5137	0
1718.5850	0
1716.6563	0
1714.7276	3.73674E-010
1712.7989	3.92358E-009
1710.8702	3.51253E-008
1708.9415	2.70166E-007
1707.0128	1.80073E-006
1705.0841	1.03977E-005
1703.1554	5.20246E-005
1701.2268	0.000225565
1699.2981	0.000847473
1697.3694	0.00275911
1695.4407	0.00778401
1693.5120	0.0190295
1691.5833	0.0403127
1689.6546	0.0740024
1687.7259	0.117717
1685.7972	0.162265
1683.8685	0.19382
1681.9399	0.200615
1680.0112	0.179936
1678.0825	0.13985
1676.1538	0.0941881
1674.2251	0.0549693
1672.2964	0.0277994
1670.3677	0.0121826
1668.4390	0.00462631
1666.5103	0.00152237
1664.5816	0.000434104
1662.6530	0.000107265
1660.7243	2.29675E-005
1658.7956	4.26138E-006
1656.8669	6.85131E-007
1654.9382	9.54737E-008
1653.0095	1.15839E-008
1651.0808	1.12102E-009
1649.1521	1.86837E-010
1647.2234	0
1645.2948	0
1643.3661	0
1641.4374	0
1639.5087	0
1637.5800	0
1635.6513	0
1633.7226	0
1631.7939	0
1629.8652	0
1627.9365	0
1626.0079	0
1624.0792	0
1622.1505	0
1620.2218	0
1618.2931	0
1616.3644	0
1614.4357	0
1612.5070	0
1610.5783	0
1608.6496	0
1606.7210	0
1604.7923	0
1602.8636	0
1600.9349	0
1599.0062	0
1597.0775	0
1595.1488	0
1593.2201	0
1591.2914	0
1589.3627	0
1587.4341	0
1585.5054	0
1583.5767	0
1581.6480	0
1579.7193	0
1577.7906	0
1575.8619	0
1573.9332	0
1572.0045	0
1570.0758	0
1568.1472	0
