# Supplementary material for: Vibrational Raman and IR data on brown hair subjected to bleaching
Source: Data Brief. 2021 Sep 30;38:107439. doi: 10.1016/j.dib.2021.107439 (PMC8502914; doi:10.1016/j.dib.2021.107439)
Supplement: Supplementary file 1 [file mmc1.zip › Supplementary Material raw data/Figure 2A/fitted spectrum Amide I.txt]

TITLE
DATA TYPE
ORIGIN	JASCO
OWNER
SPECTROMETER/DATA SYSTEM
RESOLUTION
DELTAX	-1.92869
XUNITS	1/CM
YUNITS	AU
FIRSTX	1741.7292
LASTX	1568.1472
NPOINTS	91
FIRSTY	0.00000
MAXY	0.01167
MINY	0.00000
XYDATA
1741.7292	8.84184E-005
1739.8006	0.000265251
1737.8719	0.000874747
1735.9432	0.00293016
1734.0145	0.00824924
1732.0858	0.0172557
1730.1571	0.0261957
1728.2284	0.0309569
1726.2997	0.0337513
1724.3710	0.0399841
1722.4423	0.0511121
1720.5137	0.0649885
1718.5850	0.0795828
1716.6563	0.0944948
1714.7276	0.110957
1712.7989	0.131342
1710.8702	0.158111
1708.9415	0.192492
1707.0128	0.233713
1705.0841	0.279499
1703.1554	0.327658
1701.2268	0.377528
1699.2981	0.42992
1697.3694	0.485382
1695.4407	0.542369
1693.5120	0.597353
1691.5833	0.647242
1689.6546	0.691892
1687.7259	0.733929
1685.7972	0.775765
1683.8685	0.817001
1681.9399	0.855188
1680.0112	0.888984
1678.0825	0.919812
1676.1538	0.950048
1674.2251	0.980019
1672.2964	1.00734
1670.3677	1.02924
1668.4390	1.04551
1666.5103	1.05926
1664.5816	1.07517
1662.6530	1.09652
1660.7243	1.12274
1658.7956	1.14877
1656.8669	1.16632
1654.9382	1.16652
1653.0095	1.14286
1651.0808	1.09335
1649.1521	1.02123
1647.2234	0.934001
1645.2948	0.841248
1643.3661	0.75202
1641.4374	0.672696
1639.5087	0.605908
1637.5800	0.550752
1635.6513	0.504067
1633.7226	0.46231
1631.7939	0.423458
1629.8652	0.388249
1627.9365	0.360078
1626.0079	0.343094
1624.0792	0.339045
1622.1505	0.344851
1620.2218	0.353231
1618.2931	0.356719
1616.3644	0.352184
1614.4357	0.342047
1612.5070	0.331254
1610.5783	0.322857
1608.6496	0.315866
1606.7210	0.306425
1604.7923	0.290612
1602.8636	0.266798
1600.9349	0.237091
1599.0062	0.207588
1597.0775	0.183581
1595.1488	0.162754
1593.2201	0.143079
1591.2914	0.130983
1589.3627	0.12794
1587.4341	0.124934
1585.5054	0.114107
1583.5767	0.0956722
1581.6480	0.075102
1579.7193	0.0570973
1577.7906	0.0425101
1575.8619	0.0300239
1573.9332	0.019082
1572.0045	0.0104417
1570.0758	0.0047882
1568.1472	0.00181429
