# Supplementary material for: Vibrational Raman and IR data on brown hair subjected to bleaching
Source: Data Brief. 2021 Sep 30;38:107439. doi: 10.1016/j.dib.2021.107439 (PMC8502914; doi:10.1016/j.dib.2021.107439)
Supplement: Supplementary file 1 [file mmc1.zip › Supplementary Material raw data/Figure 2B/Average Raman three bleaching treatments pro fitting SS.txt]

TITLE	average Raman spectrum of brown hair after three bleaching treatments pro fitting SS
DATA TYPE
ORIGIN	JASCO
OWNER
SPECTROMETER/DATA SYSTEM
RESOLUTION
DELTAX	-1.92869
XUNITS	1/CM
YUNITS	AU
FIRSTX	580.6579
LASTX	468.7939
NPOINTS	59
FIRSTY	0.00000
MAXY	0.00221
MINY	0.00000
XYDATA
580.6579	0
578.7292	0.000127675
576.8005	0.000226723
574.8718	0.000305317
572.9431	0.000370728
571.0144	0.000424601
569.0858	0.000467815
567.1571	0.000507567
565.2284	0.000550507
563.2997	0.000590997
561.3710	0.000620555
559.4423	0.00064593
557.5136	0.000679387
555.5849	0.00072109
553.6562	0.000764824
551.7275	0.000805145
549.7989	0.000835864
547.8702	0.000858262
545.9415	0.00089339
544.0128	0.0009638
542.0841	0.00105472
540.1554	0.00113104
538.2267	0.00119315
536.2980	0.00126803
534.3693	0.00135641
532.4406	0.00144066
530.5120	0.00153422
528.5833	0.00166159
526.6546	0.00180778
524.7259	0.00193739
522.7972	0.00203251
520.8685	0.0020974
518.9398	0.00215025
517.0111	0.00219547
515.0824	0.00220889
513.1537	0.00218644
511.2251	0.00216971
509.2964	0.00216712
507.3677	0.00211444
505.4390	0.00196506
503.5103	0.00173645
501.5816	0.0014584
499.6529	0.00117061
497.7242	0.000942195
495.7955	0.000804126
493.8668	0.000704203
491.9382	0.000586079
490.0095	0.000462927
488.0808	0.000373313
486.1521	0.000317201
484.2234	0.000276754
482.2947	0.000248428
480.3660	0.000227362
478.4373	0.00020837
476.5086	0.000189252
474.5799	0.000150107
472.6513	8.15075E-005
470.7226	2.07555E-005
468.7939	0
