# Supplementary material for: Vibrational Raman and IR data on brown hair subjected to bleaching
Source: Data Brief. 2021 Sep 30;38:107439. doi: 10.1016/j.dib.2021.107439 (PMC8502914; doi:10.1016/j.dib.2021.107439)
Supplement: Supplementary file 1 [file mmc1.zip › Supplementary Material raw data/Figure 2B/band 1 SS.txt]

TITLE
DATA TYPE
ORIGIN	JASCO
OWNER
SPECTROMETER/DATA SYSTEM
RESOLUTION
DELTAX	-1.92869
XUNITS	1/CM
YUNITS	AU
FIRSTX	580.6579
LASTX	468.7939
NPOINTS	59
FIRSTY	0.00000
MAXY	0.00025
MINY	0.00000
XYDATA
580.6579	0
578.7292	0
576.8005	0
574.8718	0
572.9431	0
571.0144	0
569.0858	0
567.1571	0
565.2284	0
563.2997	0
561.3710	0
559.4423	0
557.5136	0
555.5849	0
553.6562	0
551.7275	0
549.7989	0
547.8702	0
545.9415	0
544.0128	0
542.0841	0
540.1554	0
538.2267	0
536.2980	0
534.3693	0
532.4406	0
530.5120	0
528.5833	0
526.6546	0
524.7259	0
522.7972	0
520.8685	7.10612E-011
518.9398	4.50054E-010
517.0111	2.72401E-009
515.0824	1.51597E-008
513.1537	7.68408E-008
511.2251	3.5315E-007
509.2964	1.47232E-006
507.3677	5.56833E-006
505.4390	1.91043E-005
503.5103	5.94594E-005
501.5816	0.000167879
499.6529	0.000429987
497.7242	0.00099908
495.7955	0.00210586
493.8668	0.00402665
491.9381	0.00698463
490.0095	0.0109908
488.0808	0.015689
486.1521	0.0203165
484.2234	0.0238665
482.2947	0.0254338
480.3660	0.0245878
478.4373	0.0215631
476.5086	0.0171549
474.5799	0.0123809
472.6512	0.00810585
470.7226	0.00481427
468.7939	0.00259386
