# Supplementary material for: Vibrational Raman and IR data on brown hair subjected to bleaching
Source: Data Brief. 2021 Sep 30;38:107439. doi: 10.1016/j.dib.2021.107439 (PMC8502914; doi:10.1016/j.dib.2021.107439)
Supplement: Supplementary file 1 [file mmc1.zip › Supplementary Material raw data/Figure 2B/band 2 SS.txt]

TITLE
DATA TYPE
ORIGIN	JASCO
OWNER
SPECTROMETER/DATA SYSTEM
RESOLUTION
DELTAX	-1.92869
XUNITS	1/CM
YUNITS	AU
FIRSTX	580.6579
LASTX	468.7939
NPOINTS	59
FIRSTY	0.00000
MAXY	0.00034
MINY	0.00000
XYDATA
580.6579	0
578.7292	0
576.8005	0
574.8718	0
572.9431	0
571.0144	0
569.0858	0
567.1571	0
565.2284	0
563.2997	0
561.3710	0
559.4423	0
557.5136	0
555.5849	0
553.6562	0
551.7275	0
549.7989	0
547.8702	0
545.9415	0
544.0128	0
542.0841	0
540.1554	0
538.2267	0
536.2980	0
534.3693	0
532.4406	0
530.5120	0
528.5833	0
526.6546	0
524.7259	0
522.7972	0
520.8685	0
518.9398	0
517.0111	0
515.0824	6.24496E-011
513.1537	1.99839E-009
511.2251	3.90623E-008
509.2964	5.69166E-007
507.3677	6.19569E-006
505.4390	5.03777E-005
503.5103	0.000305968
501.5816	0.00138805
499.6529	0.00470352
497.7242	0.0119051
495.7955	0.0225077
493.8668	0.0317849
491.9381	0.0335274
490.0095	0.0264162
488.0808	0.0155464
486.1521	0.00683407
484.2234	0.00224399
482.2947	0.000550365
480.3660	0.000100826
478.4373	1.37969E-005
476.5086	1.41021E-006
474.5799	1.07663E-007
472.6512	6.15129E-009
470.7226	2.49799E-010
468.7939	0
