# Supplementary material for: Vibrational Raman and IR data on brown hair subjected to bleaching
Source: Data Brief. 2021 Sep 30;38:107439. doi: 10.1016/j.dib.2021.107439 (PMC8502914; doi:10.1016/j.dib.2021.107439)
Supplement: Supplementary file 1 [file mmc1.zip › Supplementary Material raw data/Figure 2B/band 3 SS.txt]

TITLE
DATA TYPE
ORIGIN	JASCO
OWNER
SPECTROMETER/DATA SYSTEM
RESOLUTION
DELTAX	-1.92869
XUNITS	1/CM
YUNITS	AU
FIRSTX	580.6579
LASTX	468.7939
NPOINTS	59
FIRSTY	0.00000
MAXY	0.00140
MINY	0.00000
XYDATA
580.6579	0
578.7292	0
576.8005	0
574.8718	0
572.9431	0
571.0144	0
569.0858	0
567.1571	0
565.2284	0
563.2997	0
561.3710	0
559.4423	0
557.5136	0
555.5849	0
553.6562	0
551.7275	0
549.7989	0
547.8702	1.30031E-010
545.9415	9.10215E-010
544.0128	5.0712E-009
542.0841	2.71764E-008
540.1554	1.32241E-007
538.2267	5.90729E-007
536.2980	2.42247E-006
534.3693	9.12009E-006
532.4406	3.15242E-005
530.5120	0.000100046
528.5833	0.000291517
526.6546	0.000779888
524.7259	0.00191562
522.7972	0.00432008
520.8685	0.00894502
518.9398	0.017005
517.0111	0.0296812
515.0824	0.0475654
513.1537	0.0699856
511.2251	0.0945437
509.2964	0.117264
507.3677	0.133537
505.4390	0.139619
503.5103	0.134028
501.5816	0.118129
499.6529	0.0955917
497.7242	0.0710219
495.7955	0.0484474
493.8668	0.0303428
491.9381	0.0174481
490.0095	0.00921187
488.0808	0.00446533
486.1521	0.00198732
484.2234	0.000812057
482.2947	0.000304658
480.3660	0.000104941
478.4373	3.31884E-005
476.5086	9.63683E-006
474.5799	2.56915E-006
472.6512	6.28828E-007
470.7226	1.41343E-007
468.7939	2.91269E-008
