# Supplementary material for: Vibrational Raman and IR data on brown hair subjected to bleaching
Source: Data Brief. 2021 Sep 30;38:107439. doi: 10.1016/j.dib.2021.107439 (PMC8502914; doi:10.1016/j.dib.2021.107439)
Supplement: Supplementary file 1 [file mmc1.zip › Supplementary Material raw data/Figure 2B/band 4 SS.txt]

TITLE
DATA TYPE
ORIGIN	JASCO
OWNER
SPECTROMETER/DATA SYSTEM
RESOLUTION
DELTAX	-1.92869
XUNITS	1/CM
YUNITS	AU
FIRSTX	580.6579
LASTX	468.7939
NPOINTS	59
FIRSTY	0.00000
MAXY	0.00197
MINY	0.00000
XYDATA
580.6579	1.83211E-010
578.7292	3.66423E-010
576.8005	1.28248E-009
574.8718	4.58028E-009
572.9431	1.5573E-008
571.0144	5.01999E-008
569.0858	1.54997E-007
567.1571	4.58944E-007
565.2284	1.30025E-006
563.2997	3.52663E-006
561.3710	9.15818E-006
559.4423	2.27677E-005
557.5136	5.41888E-005
555.5849	0.000123475
553.6562	0.000269354
551.7275	0.000562531
549.7989	0.00112473
547.8702	0.0021529
545.9415	0.0039453
544.0128	0.0069217
542.0841	0.0116258
540.1554	0.0186944
538.2267	0.0287791
536.2980	0.042415
534.3693	0.0598467
532.4406	0.0808421
530.5120	0.104547
528.5833	0.129439
526.6546	0.153425
524.7259	0.174102
522.7972	0.189143
520.8685	0.196722
518.9398	0.195881
517.0111	0.186728
515.0824	0.170414
513.1537	0.148894
511.2251	0.124546
509.2964	0.0997369
507.3677	0.0764647
505.4390	0.0561234
503.5103	0.039437
501.5816	0.0265303
499.6529	0.0170866
497.7242	0.0105354
495.7955	0.00621899
493.8668	0.00351453
491.9381	0.00190148
490.0095	0.000984906
488.0808	0.000488399
486.1521	0.000231864
484.2234	0.000105382
482.2947	4.58543E-005
480.3660	1.91016E-005
478.4373	7.61792E-006
476.5086	2.90866E-006
474.5799	1.06318E-006
472.6512	3.72102E-007
470.7226	1.24584E-007
468.7939	3.99401E-008
