# Supplementary material for: Vibrational Raman and IR data on brown hair subjected to bleaching
Source: Data Brief. 2021 Sep 30;38:107439. doi: 10.1016/j.dib.2021.107439 (PMC8502914; doi:10.1016/j.dib.2021.107439)
Supplement: Supplementary file 1 [file mmc1.zip › Supplementary Material raw data/Figure 2B/band 5 SS.txt]

TITLE
DATA TYPE
ORIGIN	JASCO
OWNER
SPECTROMETER/DATA SYSTEM
RESOLUTION
DELTAX	-1.92869
XUNITS	1/CM
YUNITS	AU
FIRSTX	580.6579
LASTX	468.7939
NPOINTS	59
FIRSTY	0.00000
MAXY	0.00086
MINY	0.00000
XYDATA
580.6579	2.30453E-008
578.7292	8.93709E-008
576.8005	3.25686E-007
574.8718	1.11332E-006
572.9431	3.57098E-006
571.0144	1.07471E-005
569.0858	3.03492E-005
567.1571	8.04185E-005
565.2284	0.000199947
563.2997	0.000466473
561.3710	0.00102115
559.4423	0.00209749
557.5136	0.00404262
555.5849	0.00731102
553.6562	0.0124063
551.7275	0.0197542
549.7989	0.0295139
547.8702	0.0413757
545.9415	0.054427
544.0128	0.0671792
542.0841	0.0778047
540.1554	0.0845528
538.2267	0.0862186
536.2980	0.0824945
534.3693	0.0740628
532.4406	0.0623916
530.5120	0.0493178
528.5833	0.036579
526.6546	0.0254572
524.7259	0.0166242
522.7972	0.0101864
520.8685	0.0058567
518.9398	0.00315963
517.0111	0.00159945
515.0824	0.000759722
513.1537	0.000338603
511.2251	0.000141605
509.2964	5.55668E-005
507.3677	2.04599E-005
505.4390	7.06874E-006
503.5103	2.29161E-006
501.5816	6.97061E-007
499.6529	1.98977E-007
497.7242	5.33174E-008
495.7955	1.34097E-008
493.8668	3.1316E-009
491.9381	7.22676E-010
490.0095	1.60595E-010
488.0808	0
486.1521	0
484.2234	0
482.2947	0
480.3660	0
478.4373	0
476.5086	0
474.5799	0
472.6512	0
470.7226	0
468.7939	0
