# Supplementary material for: Vibrational Raman and IR data on brown hair subjected to bleaching
Source: Data Brief. 2021 Sep 30;38:107439. doi: 10.1016/j.dib.2021.107439 (PMC8502914; doi:10.1016/j.dib.2021.107439)
Supplement: Supplementary file 1 [file mmc1.zip › Supplementary Material raw data/Figure 2B/band 6 SS.txt]

TITLE
DATA TYPE
ORIGIN	JASCO
OWNER
SPECTROMETER/DATA SYSTEM
RESOLUTION
DELTAX	-1.92869
XUNITS	1/CM
YUNITS	AU
FIRSTX	580.6579
LASTX	468.7939
NPOINTS	59
FIRSTY	0.00000
MAXY	0.00061
MINY	0.00000
XYDATA
580.6579	4.4447E-005
578.7292	0.000121311
576.8005	0.000307138
574.8718	0.000721353
572.9431	0.00157159
571.0144	0.00317622
569.0858	0.00595469
567.1571	0.0103559
565.2284	0.0167067
563.2997	0.0250021
561.3710	0.0347087
559.4423	0.0446971
557.5136	0.0533948
555.5849	0.0591694
553.6562	0.0608238
551.7275	0.058
549.7989	0.0513052
547.8702	0.0420991
545.9415	0.0320452
544.0128	0.0226272
542.0841	0.014821
540.1554	0.00900542
538.2267	0.00507584
536.2980	0.00265394
534.3693	0.00128722
532.4406	0.000579149
530.5120	0.000241718
528.5833	9.35846E-005
526.6546	3.36108E-005
524.7259	1.11978E-005
522.7972	3.46071E-006
520.8685	9.92164E-007
518.9398	2.6386E-007
517.0111	6.50869E-008
515.0824	1.4898E-008
513.1537	3.17221E-009
511.2251	6.23112E-010
509.2964	1.13293E-010
507.3677	0
505.4390	0
503.5103	0
501.5816	0
499.6529	0
497.7242	0
495.7955	0
493.8668	0
491.9381	0
490.0095	0
488.0808	0
486.1521	0
484.2234	0
482.2947	0
480.3660	0
478.4373	0
476.5086	0
474.5799	0
472.6512	0
470.7226	0
468.7939	0
