# Supplementary material for: Vibrational Raman and IR data on brown hair subjected to bleaching
Source: Data Brief. 2021 Sep 30;38:107439. doi: 10.1016/j.dib.2021.107439 (PMC8502914; doi:10.1016/j.dib.2021.107439)
Supplement: Supplementary file 1 [file mmc1.zip › Supplementary Material raw data/Figure 2B/band 7 SS.txt]

TITLE
DATA TYPE
ORIGIN	JASCO
OWNER
SPECTROMETER/DATA SYSTEM
RESOLUTION
DELTAX	-1.92869
XUNITS	1/CM
YUNITS	AU
FIRSTX	580.6579
LASTX	468.7939
NPOINTS	59
FIRSTY	0.00006
MAXY	0.00042
MINY	0.00000
XYDATA
580.6579	0.00593547
578.7292	0.0103478
576.8005	0.0164599
574.8718	0.0238886
572.9431	0.031633
571.0144	0.0382187
569.0858	0.0421305
567.1571	0.0423743
565.2284	0.0388861
563.2997	0.032559
561.3710	0.0248733
559.4423	0.0173373
557.5136	0.011026
555.5849	0.00639787
553.6562	0.00338719
551.7275	0.00163618
549.7989	0.000721117
547.8702	0.000289979
545.9415	0.000106393
544.0128	3.5616E-005
542.0841	1.08783E-005
540.1554	3.03156E-006
538.2267	7.70814E-007
536.2980	1.78812E-007
534.3693	3.78461E-008
532.4406	7.30087E-009
530.5120	1.30232E-009
528.5833	1.97321E-010
526.6546	3.94642E-011
524.7259	0
522.7972	0
520.8685	0
518.9398	0
517.0111	0
515.0824	0
513.1537	0
511.2251	0
509.2964	0
507.3677	0
505.4390	0
503.5103	0
501.5816	0
499.6529	0
497.7242	0
495.7955	0
493.8668	0
491.9381	0
490.0095	0
488.0808	0
486.1521	0
484.2234	0
482.2947	0
480.3660	0
478.4373	0
476.5086	0
474.5799	0
472.6512	0
470.7226	0
468.7939	0
