# Supplementary material for: Vibrational Raman and IR data on brown hair subjected to bleaching
Source: Data Brief. 2021 Sep 30;38:107439. doi: 10.1016/j.dib.2021.107439 (PMC8502914; doi:10.1016/j.dib.2021.107439)
Supplement: Supplementary file 1 [file mmc1.zip › Supplementary Material raw data/Figure 2B/band 8 SS.txt]

TITLE
DATA TYPE
ORIGIN	JASCO
OWNER
SPECTROMETER/DATA SYSTEM
RESOLUTION
DELTAX	-1.92869
XUNITS	1/CM
YUNITS	AU
FIRSTX	580.6579
LASTX	468.7939
NPOINTS	59
FIRSTY	0.00002
MAXY	0.00004
MINY	0.00000
XYDATA
580.6579	0.00210039
578.7292	0.00329445
576.8005	0.00374363
574.8718	0.00308196
572.9431	0.00183818
571.0144	0.000794284
569.0858	0.00024865
567.1571	5.63935E-005
565.2284	9.26604E-006
563.2997	1.10302E-006
561.3710	9.51263E-008
559.4423	5.94452E-009
557.5136	2.68462E-010
555.5849	1.04596E-011
553.6562	0
551.7275	0
549.7989	0
547.8702	0
545.9415	0
544.0128	0
542.0841	0
540.1554	0
538.2267	0
536.2980	0
534.3693	0
532.4406	0
530.5120	0
528.5833	0
526.6546	0
524.7259	0
522.7972	0
520.8685	0
518.9398	0
517.0111	0
515.0824	0
513.1537	0
511.2251	0
509.2964	0
507.3677	0
505.4390	0
503.5103	0
501.5816	0
499.6529	0
497.7242	0
495.7955	0
493.8668	0
491.9381	0
490.0095	0
488.0808	0
486.1521	0
484.2234	0
482.2947	0
480.3660	0
478.4373	0
476.5086	0
474.5799	0
472.6512	0
470.7226	0
468.7939	0
