# Supplementary material for: Vibrational Raman and IR data on brown hair subjected to bleaching
Source: Data Brief. 2021 Sep 30;38:107439. doi: 10.1016/j.dib.2021.107439 (PMC8502914; doi:10.1016/j.dib.2021.107439)
Supplement: Supplementary file 1 [file mmc1.zip › Supplementary Material raw data/Figure 2B/fitted spectrum SS.txt]

TITLE
DATA TYPE
ORIGIN	JASCO
OWNER
SPECTROMETER/DATA SYSTEM
RESOLUTION
DELTAX	-1.92869
XUNITS	1/CM
YUNITS	AU
FIRSTX	580.6579
LASTX	468.7939
NPOINTS	59
FIRSTY	0.00008
MAXY	0.00219
MINY	0.00003
XYDATA
580.6579	0.00808033
578.7292	0.0137637
576.8005	0.020511
574.8718	0.0276931
572.9431	0.0350464
571.0144	0.0422
569.0858	0.0483643
567.1571	0.0528674
565.2284	0.0558034
563.2997	0.0580322
561.3710	0.0606125
559.4423	0.0641547
557.5136	0.0685176
555.5849	0.0730017
553.6562	0.0768866
551.7275	0.0799529
549.7989	0.0826649
547.8702	0.0859177
545.9415	0.0905239
544.0128	0.0967637
542.0841	0.104262
540.1554	0.112256
538.2267	0.120075
536.2980	0.127566
534.3693	0.135206
532.4406	0.143844
530.5120	0.154207
528.5833	0.166403
526.6546	0.179696
524.7259	0.192653
522.7972	0.203653
520.8685	0.211524
518.9398	0.216046
517.0111	0.218009
515.0824	0.218739
513.1537	0.219219
511.2251	0.219231
509.2964	0.217058
507.3677	0.210034
505.4390	0.195819
503.5103	0.173833
501.5816	0.146216
499.6529	0.117812
497.7242	0.0944614
495.7955	0.07928
493.8668	0.0696689
491.9381	0.0598616
490.0095	0.0476037
488.0808	0.0361892
486.1521	0.0293698
484.2234	0.0270279
482.2947	0.0263347
480.3660	0.0248126
478.4373	0.0216177
476.5086	0.0171689
474.5799	0.0123846
472.6512	0.00810685
470.7226	0.00481454
468.7939	0.00259393
