# Supplementary material for: Vibrational Raman and IR data on brown hair subjected to bleaching
Source: Data Brief. 2021 Sep 30;38:107439. doi: 10.1016/j.dib.2021.107439 (PMC8502914; doi:10.1016/j.dib.2021.107439)
Supplement: Supplementary file 1 [file mmc1.zip › Supplementary Material raw data/Figure 3A/Average Raman four bleaching treatments pro fitting Amide I.txt]

TITLE	average Raman spectrum of brown hair after four bleaching treatments pro fitting Amide I
DATA TYPE
ORIGIN	JASCO
OWNER
SPECTROMETER/DATA SYSTEM
RESOLUTION
DELTAX	-1.92869
XUNITS	1/CM
YUNITS	AU
FIRSTX	1741.7292
LASTX	1568.1472
NPOINTS	91
FIRSTY	0.00000
MAXY	0.00976
MINY	0.00000
XYDATA
1741.7292	0
1739.8006	0
1737.8719	3.30899E-006
1735.9432	1.91051E-005
1734.0145	4.20488E-005
1732.0858	6.92103E-005
1730.1571	0.000101461
1728.2284	0.000139748
1726.2997	0.000192531
1724.3710	0.000265007
1722.4423	0.000344432
1720.5137	0.000420631
1718.5850	0.00050583
1716.6563	0.000617239
1714.7276	0.000756375
1712.7989	0.000921296
1710.8702	0.00112408
1708.9415	0.00137942
1707.0128	0.0016902
1705.0841	0.002052
1703.1554	0.00246296
1701.2268	0.00291439
1699.2981	0.00338311
1697.3694	0.00385132
1695.4407	0.00431629
1693.5120	0.00477586
1691.5833	0.00522276
1689.6546	0.00564977
1687.7259	0.00605023
1685.7972	0.00642099
1683.8685	0.00676174
1681.9399	0.00707484
1680.0112	0.00737075
1678.0825	0.00765853
1676.1538	0.007931
1674.2251	0.00817424
1672.2964	0.00837943
1670.3677	0.00854356
1668.4390	0.00867581
1666.5103	0.0088026
1664.5816	0.00895478
1662.6530	0.00914783
1660.7243	0.00937031
1658.7956	0.00958283
1656.8669	0.00973231
1654.9382	0.00975949
1653.0095	0.00960034
1651.0808	0.00921545
1649.1521	0.00862277
1647.2234	0.00789578
1645.2947	0.00713245
1643.3661	0.00641563
1641.4374	0.00578611
1639.5087	0.00524278
1637.5800	0.00476399
1635.6513	0.00432599
1633.7226	0.00391735
1631.7939	0.00355097
1629.8652	0.00325351
1627.9365	0.00303449
1626.0078	0.00288126
1624.0792	0.00278109
1622.1505	0.00272167
1620.2218	0.00268237
1618.2931	0.00263984
1616.3644	0.0025708
1614.4357	0.00246232
1612.5070	0.0023401
1610.5783	0.00225162
1608.6496	0.00220269
1606.7209	0.00214257
1604.7923	0.00201789
1602.8636	0.00181926
1600.9349	0.00157671
1599.0062	0.00133357
1597.0775	0.00112268
1595.1488	0.000957319
1593.2201	0.000845127
1591.2914	0.000796339
1589.3627	0.000802997
1587.4340	0.00081644
1585.5054	0.000769884
1583.5767	0.000647277
1581.6480	0.000497953
1579.7193	0.000367274
1577.7906	0.000262905
1575.8619	0.000180718
1573.9332	0.000117372
1572.0045	6.68811E-005
1570.0758	2.73823E-005
1568.1471	0
