# Supplementary material for: Vibrational Raman and IR data on brown hair subjected to bleaching
Source: Data Brief. 2021 Sep 30;38:107439. doi: 10.1016/j.dib.2021.107439 (PMC8502914; doi:10.1016/j.dib.2021.107439)
Supplement: Supplementary file 1 [file mmc1.zip › Supplementary Material raw data/Figure 3A/fitting Amide I.csv]

Raman after three bleaching treatments, average spectrum
Wavenumber	Height	FWHM	Area	Percentage from single band	Assignment	Total percentage
1578.057815	0.000268	10	0.002856
1586.907921	0.000964	11	0.011285
1595.243849	0.000205	6	0.001307
1606.971171	0.002935	21	0.065612
1618.840946	0.001402	12	0.01791
1634.381784	0.003782	22	0.088564	14.59857384	unordered	15%
1653.837728	0.010152	21	0.226946	37.40896908	alfa-helix	37%
1672.410272	0.008545	21	0.191017	31.48656089	beta-sheet	32%
1682.440326	0.002016	12	0.02575	4.244538145	turns	16%
1691.164253	0.004659	15	0.074385	12.26135805	turns
1702.268383	0.002327	15	0.037159
1715.724102	0.000769	16.600001	0.01358
1729.682917	0.00017	6.85	0.001236
Raman after four bleaching treatments, average spectrum
Wavenumber	Height	FWHM	Area	Percentage from single band	Assignment	Total percentage
1577.506234	0.000136	10	0.001452
1586.467553	0.000661	11	0.007738
1594.890283	0.000064	6	0.000411
1607.675978	0.002081	21	0.046511
1619.789716	0.001009	12	0.01289
1635.033971	0.003271	22	0.076592	15.27766973	unordered	15%
1653.936905	0.008477	21	0.189492	37.79763151	alfa-helix	38%
1672.553505	0.007094	21	0.158568	31.62927635	beta-sheet	32%
1682.248869	0.001425	12	0.018198	3.629922626	turns	15%
1690.42789	0.003663	15	0.058483	11.66549978	turns
1701.026246	0.001906	15	0.030429
1714.369059	0.000575	16.600001	0.010161
1727.822362	0.000073	6.85	0.000532
