# Supplementary material for: Vibrational Raman and IR data on brown hair subjected to bleaching
Source: Data Brief. 2021 Sep 30;38:107439. doi: 10.1016/j.dib.2021.107439 (PMC8502914; doi:10.1016/j.dib.2021.107439)
Supplement: Supplementary file 1 [file mmc1.zip › Supplementary Material raw data/Figure 3B/fitting SS.csv]

Raman three bleaching treatments, single spectrum, p1							Raman three bleaching treatments, single spectrum, p2							Raman three bleaching treatments, single spectrum, p3
Wavenumber	Height	FWHM	Area	Assignment	Percentage		Wavenumber	Height	FWHM	Area	Assignment	Percentage		Wavenumber	Height	FWHM	Area	Assignment	Percentage
577.456	0.00032311	6.80078	0.00233906				576.163	0.000341218	8.75564	0.00318018				577.699	0.000169502	7.80855	0.00140889
568.801	8.21E-04	14.1269	0.0123519				566.545	0.000771793	15.1303	0.0124303				568.628	0.000508322	14.0635	0.00760964
553.38	0.00107575	16.8892	0.0193407				551.753	9.79E-04	15.3473	0.0159984				555.364	0.000657581	18.0506	0.012635
540.075	0.00136546	13.7834	0.0200342	tgt	22.37%		536.696	0.00112349	14.1907	0.0169709	tgt	21.39%		538.007	1.02E-03	18.2932	0.019856	tgt	21.74%
519.771	2.36E-03	16.1451	0.0405201	ggt	45.25%		520.481	0.001872	18.2855	0.0364911	ggt	45.99%		520.667	0.00195866	19.84	0.041365	ggt	45.28%
506.004	0.00185921	13.042	0.0258111	ggg	28.82%		505.834	1.43E-03	14.5989	0.0226522	ggg	28.55%		505.962	0.00163394	14.9823	0.0260582	ggg	28.53%
493.877	0.000421741	7.09046	0.00318378	strained	3.56%		493.381	0.000392676	7.73053	0.00323131	strained	4.07%		491.732	3.38E-04	11.3102	0.00406831	strained	4.45%
							479.147	0.000102431	11.7787	0.0012843				477.018	8.90E-05	6.62846	0.000627834
Raman three bleaching treatments, average of data obtained from single spectra
	Assignment	Average percentage	st. dev
	tgt	21.83%	0.41%
	ggt	45.51%	0.34%
	ggg	28.63%	0.14%
	Strained	4.03%	0.37%
Raman four bleaching treatments, single spectrum, p1							Raman four bleaching treatments, single spectrum, p2							Raman four bleaching treatments, single spectrum, p3
Wavenumber	Height	FWHM	Area	Assignment	Percentage		Wavenumber	Height	FWHM	Area	Assignment	Percentage		Wavenumber	Height	FWHM	Area	Assignment	Percentage
576.445	0.000147	7.57182	0.00118481				577.363	0.000128119	8.29093	0.00113071				575.819	0.000178343	10.6218	0.00201645
567.742	0.000326109	13.07	0.00453703				566.063	0.000344714	13.4106	0.00492085				565.754	0.000322283	17.0904	0.00586303
554.93	0.000528343	15.1734	0.00853358				550.004	0.0006753	17.7694	0.0127733				549.664	0.000670185	20.4803	0.0146104
539.61	0.00096148	17.2718	0.0182163	tgt	20.17%		536.601	0.000803918	16.233	0.0138913	tgt	17.45%		536.095	0.000771507	17.0379	0.0139922	tgt	16.29%
522.422	0.00200194	20.7433	0.044225	ggt	48.96%		521.457	0.00196929	20.6	0.0431827	ggt	54.23%		521.668	0.00196992	20.5923	0.0442723	ggt	51.53%
506.86	0.00143864	16.7713	0.0257117	ggg	28.46%		506.62	0.00117591	16.4505	0.0205914	ggg	25.86%		507.358	0.00137643	16.4965	0.0243372	ggg	28.33%
492.704	0.000224495	9.08264	0.00217724	strained	2.41%		492.001	0.000210797	8.71965	0.00195663	strained	2.46%		493.955	0.000278046	11.2057	0.00331675	strained	3.86%
484.376	0.000165438	11.0996	0.00195468				484.223	5.81E-05	5.425	0.000335287				486.119	0.000114137	10.6887	0.00134414
														475.276	2.93E-05	4.38444	0.000136993
Raman four bleaching treatments, average of data obtained from single spectra
	Assignment	Average percentage	st. dev
	tgt	17.97%	1.63%
	ggt	51.57%	2.15%
	ggg	27.55%	1.20%
	strained	2.91%	0.67%
