# Supplementary material for: Vibrational Raman and IR data on brown hair subjected to bleaching
Source: Data Brief. 2021 Sep 30;38:107439. doi: 10.1016/j.dib.2021.107439 (PMC8502914; doi:10.1016/j.dib.2021.107439)
Supplement: Supplementary file 1 [file mmc1.zip › Supplementary Material raw data/Figure 3B/Raman four bleaching treatments pro fitting SS p1.txt]

TITLE	Raman single spectrum (p1) of brown hair after four bleaching treatments
DATA TYPE
ORIGIN	JASCO
OWNER
SPECTROMETER/DATA SYSTEM
RESOLUTION
DELTAX	-1.92869
XUNITS	1/CM
YUNITS	AU
FIRSTX	580.6579
LASTX	468.7939
NPOINTS	59
FIRSTY	0.00000
MAXY	0.00218
MINY	0.00000
XYDATA
580.6579	0
578.7292	7.56639E-005
576.8005	0.000138351
574.8718	0.000184441
572.9431	0.000215271
571.0144	0.000242478
569.0858	0.000282545
567.1571	0.000326707
565.2284	0.000357173
563.2997	0.000383921
561.3710	0.000422145
559.4423	0.000468238
557.5136	0.000515603
555.5849	0.000563431
553.6562	0.000611563
551.7275	0.00065659
549.7989	0.000698039
547.8702	0.00074956
545.9415	0.000834596
544.0128	0.000955761
542.0841	0.00108628
540.1554	0.00120395
538.2267	0.0013074
536.2980	0.00139797
534.3693	0.00148169
532.4406	0.00158248
530.5120	0.0017168
528.5833	0.00186575
526.6546	0.00199696
524.7259	0.00209648
522.7972	0.00215893
520.8685	0.00217846
518.9398	0.00217607
517.0111	0.00217867
515.0824	0.00216926
513.1537	0.00212505
511.2251	0.002064
509.2964	0.00199837
507.3677	0.0018972
505.4390	0.00172846
503.5103	0.0014951
501.5816	0.00123151
499.6529	0.000980732
497.7242	0.00077607
495.7955	0.000630136
493.8668	0.000526821
491.9382	0.000439054
490.0095	0.000356909
488.0808	0.000287906
486.1521	0.000238629
484.2234	0.000203403
482.2947	0.000169419
480.3660	0.000128183
478.4373	8.49762E-005
476.5086	4.89047E-005
474.5799	1.97394E-005
472.6513	1.65077E-006
470.7226	0
468.7939	0
