# Supplementary material for: Vibrational Raman and IR data on brown hair subjected to bleaching
Source: Data Brief. 2021 Sep 30;38:107439. doi: 10.1016/j.dib.2021.107439 (PMC8502914; doi:10.1016/j.dib.2021.107439)
Supplement: Supplementary file 1 [file mmc1.zip › Supplementary Material raw data/Figure 3B/Raman four bleaching treatments pro fitting SS p2.txt]

TITLE	Raman single spectrum (p2) of brown hair after four bleaching treatments
DATA TYPE
ORIGIN	JASCO
OWNER
SPECTROMETER/DATA SYSTEM
RESOLUTION
DELTAX	-1.92869
XUNITS	1/CM
YUNITS	AU
FIRSTX	580.6579
LASTX	468.7939
NPOINTS	59
FIRSTY	0.00000
MAXY	0.00220
MINY	0.00000
XYDATA
580.6579	0
578.7292	4.47235E-005
576.8005	7.38758E-005
574.8718	0.000100835
572.9431	0.000132727
571.0144	0.000174463
569.0858	0.000228804
567.1571	0.000289475
565.2284	0.000337283
563.2997	0.000357924
561.3710	0.000370806
559.4423	0.00040354
557.5136	0.000451938
555.5849	0.000509986
553.6562	0.00059391
551.7275	0.00069187
549.7989	0.00076362
547.8702	0.000814246
545.9415	0.000881282
544.0128	0.000969172
542.0841	0.00106271
540.1554	0.00115875
538.2267	0.00126201
536.2980	0.00137194
534.3693	0.00148136
532.4406	0.00159427
530.5120	0.00172165
528.5833	0.00185245
526.6546	0.00196462
524.7259	0.00206062
522.7972	0.00214457
520.8685	0.00219457
518.9398	0.00219947
517.0111	0.00217349
515.0824	0.00212427
513.1537	0.00205463
511.2251	0.001977
509.2964	0.00189061
507.3677	0.00176956
505.4390	0.00159475
503.5103	0.00137156
501.5816	0.00112514
499.6529	0.000893322
497.7242	0.000709266
495.7955	0.000582742
493.8668	0.000497405
491.9382	0.000422015
490.0095	0.000336071
488.0808	0.000251256
486.1521	0.000195828
484.2234	0.000165191
482.2947	0.000129657
480.3660	8.94731E-005
478.4373	7.29919E-005
476.5086	8.53776E-005
474.5799	9.50112E-005
472.6513	7.38697E-005
470.7226	3.14172E-005
468.7939	0
