# Supplementary material for: Vibrational Raman and IR data on brown hair subjected to bleaching
Source: Data Brief. 2021 Sep 30;38:107439. doi: 10.1016/j.dib.2021.107439 (PMC8502914; doi:10.1016/j.dib.2021.107439)
Supplement: Supplementary file 1 [file mmc1.zip › Supplementary Material raw data/Figure 3B/Raman four bleaching treatments pro fitting SS p3.txt]

TITLE	Raman single spectrum (p3) of brown hair after four bleaching treatments
DATA TYPE
ORIGIN	JASCO
OWNER
SPECTROMETER/DATA SYSTEM
RESOLUTION
DELTAX	-1.92869
XUNITS	1/CM
YUNITS	AU
FIRSTX	580.6579
LASTX	468.7939
NPOINTS	59
FIRSTY	0.00000
MAXY	0.00221
MINY	0.00000
XYDATA
580.6579	0
578.7292	6.93128E-005
576.8005	0.000128533
574.8718	0.000175339
572.9431	0.000208448
571.0144	0.000237113
569.0858	0.000267801
567.1571	0.000295037
565.2284	0.000320916
563.2997	0.000357372
561.3710	0.000404974
559.4423	0.000456695
557.5136	0.00050774
555.5849	0.000553984
553.6562	0.000599928
551.7275	0.000657791
549.7989	0.000728645
547.8702	0.000802063
545.9415	0.000874038
544.0128	0.00095125
542.0841	0.00104058
540.1554	0.00114542
538.2267	0.00126276
536.2980	0.00138254
534.3693	0.00149789
532.4406	0.00161208
530.5120	0.00173279
528.5833	0.00186102
526.6546	0.00198571
524.7259	0.0020908
522.7972	0.0021646
520.8685	0.0022032
518.9398	0.00221385
517.0111	0.00220996
515.0824	0.00219634
513.1537	0.00216688
511.2251	0.00211342
509.2964	0.00202193
507.3677	0.00187383
505.4390	0.00166901
503.5103	0.0014343
501.5816	0.00119688
499.6529	0.000974011
497.7242	0.000787592
495.7955	0.000649884
493.8668	0.000542859
491.9382	0.000442096
490.0095	0.000347569
488.0808	0.000271869
486.1521	0.000212435
484.2234	0.000156253
482.2947	0.000102503
480.3660	6.23791E-005
478.4373	4.42145E-005
476.5086	4.28613E-005
474.5799	3.77684E-005
472.6513	1.81478E-005
470.7226	6.88247E-007
468.7939	0
