# Supplementary material for: Vibrational Raman and IR data on brown hair subjected to bleaching
Source: Data Brief. 2021 Sep 30;38:107439. doi: 10.1016/j.dib.2021.107439 (PMC8502914; doi:10.1016/j.dib.2021.107439)
Supplement: Supplementary file 1 [file mmc1.zip › Supplementary Material raw data/Figure 3B/Raman three bleaching treatments pro fitting SS p1.txt]

TITLE	Raman single spectrum (p1) of brown hair after three bleaching treatments
DATA TYPE
ORIGIN	JASCO
OWNER
SPECTROMETER/DATA SYSTEM
RESOLUTION
DELTAX	-1.92869
XUNITS	1/CM
YUNITS	AU
FIRSTX	580.6579
LASTX	468.7939
NPOINTS	59
FIRSTY	0.00000
MAXY	0.00260
MINY	0.00000
XYDATA
580.6579	0
578.7292	0.000182988
576.8005	0.000293834
574.8718	0.000357825
572.9431	0.000419507
571.0144	0.000484226
569.0858	0.000533674
567.1571	0.000568423
565.2284	0.000592858
563.2997	0.000600554
561.3710	0.000606595
559.4423	0.000646036
557.5136	0.000724016
555.5849	0.000805628
553.6562	0.000880292
551.7275	0.000966081
549.7989	0.0010473
547.8702	0.00110724
545.9415	0.00119246
544.0128	0.00133961
542.0841	0.00147701
540.1554	0.00151567
538.2267	0.00149624
536.2980	0.00152466
534.3693	0.00162379
532.4406	0.00174058
530.5120	0.0018435
528.5833	0.00195697
526.6546	0.0021049
524.7259	0.00227048
522.7972	0.0024237
520.8685	0.00254032
518.9398	0.00259611
517.0111	0.00259156
515.0824	0.00255102
513.1537	0.00249813
511.2251	0.00247339
509.2964	0.00250334
507.3677	0.00252413
505.4390	0.00241652
503.5103	0.00212685
501.5816	0.00172932
499.6529	0.0013702
497.7242	0.00114783
495.7955	0.00103876
493.8668	0.000934398
491.9382	0.00076752
490.0095	0.000578104
488.0808	0.000433294
486.1521	0.00035934
484.2234	0.000348639
482.2947	0.000357425
480.3660	0.000335751
478.4373	0.000289295
476.5086	0.000236699
474.5799	0.000157144
472.6513	5.65555E-005
470.7226	0
468.7939	0
