# Supplementary material for: Vibrational Raman and IR data on brown hair subjected to bleaching
Source: Data Brief. 2021 Sep 30;38:107439. doi: 10.1016/j.dib.2021.107439 (PMC8502914; doi:10.1016/j.dib.2021.107439)
Supplement: Supplementary file 1 [file mmc1.zip › Supplementary Material raw data/Figure 3B/Raman three bleaching treatments pro fitting SS p2.txt]

TITLE	Raman single spectrum (p2) of brown hair after three bleaching treatments
DATA TYPE
ORIGIN	JASCO
OWNER
SPECTROMETER/DATA SYSTEM
RESOLUTION
DELTAX	-1.92869
XUNITS	1/CM
YUNITS	AU
FIRSTX	580.6579
LASTX	468.7939
NPOINTS	59
FIRSTY	0.00000
MAXY	0.00195
MINY	0.00000
XYDATA
580.6579	0
578.7292	0.000158371
576.8005	0.000270993
574.8718	0.000353027
572.9431	0.000425683
571.0144	0.000483377
569.0858	0.000513444
567.1571	0.000533357
565.2284	0.000565775
563.2997	0.000598896
561.3710	0.000614818
559.4423	0.000631213
557.5136	0.000668732
555.5849	0.000725644
553.6562	0.000790486
551.7275	0.000836223
549.7989	0.000833085
547.8702	0.000792284
545.9415	0.000773409
544.0128	0.000822851
542.0841	0.000925021
540.1554	0.0010375
538.2267	0.00114613
536.2980	0.00124422
534.3693	0.00130365
532.4406	0.00131839
530.5120	0.00134117
528.5833	0.00142538
526.6546	0.00156119
524.7259	0.00170714
522.7972	0.00183084
520.8685	0.0019071
518.9398	0.00193928
517.0111	0.00195394
515.0824	0.00194323
513.1537	0.0018966
511.2251	0.00186811
509.2964	0.00188374
507.3677	0.00186403
505.4390	0.00174315
503.5103	0.0015399
501.5816	0.00128742
499.6529	0.00102991
497.7242	0.00084818
495.7955	0.000766085
493.8668	0.000692515
491.9382	0.000547428
490.0095	0.000368468
488.0808	0.000236178
486.1521	0.000171594
484.2234	0.000149053
482.2947	0.000145519
480.3660	0.000145905
478.4373	0.000148481
476.5086	0.000149326
474.5799	0.00011868
472.6513	5.4121E-005
470.7226	5.77979E-006
468.7939	0
