# Supplementary material for: Vibrational Raman and IR data on brown hair subjected to bleaching
Source: Data Brief. 2021 Sep 30;38:107439. doi: 10.1016/j.dib.2021.107439 (PMC8502914; doi:10.1016/j.dib.2021.107439)
Supplement: Supplementary file 1 [file mmc1.zip › Supplementary Material raw data/Figure 3B/Raman three bleaching treatments pro fitting SS p3.txt]

TITLE	Raman single spectrum (p3) of brown hair after three bleaching treatments
DATA TYPE
ORIGIN	JASCO
OWNER
SPECTROMETER/DATA SYSTEM
RESOLUTION
DELTAX	-1.92869
XUNITS	1/CM
YUNITS	AU
FIRSTX	580.6579
LASTX	468.7939
NPOINTS	59
FIRSTY	0.00000
MAXY	0.00222
MINY	0.00000
XYDATA
580.6579	0
578.7292	8.38265E-005
576.8005	0.000150616
574.8718	0.000216642
572.9431	0.000283453
571.0144	0.000346816
569.0858	0.000406155
567.1571	0.000457907
565.2284	0.000493499
563.2997	0.000507842
561.3710	0.000509212
559.4423	0.000517922
557.5136	0.000544415
555.5849	0.000575271
553.6562	0.000592847
551.7275	0.000605389
549.7989	0.00063819
547.8702	0.000696481
545.9415	0.000764182
544.0128	0.000845105
542.0841	0.000953317
540.1554	0.00107021
538.2267	0.00116597
536.2980	0.0012445
534.3693	0.00133214
532.4406	0.00143743
530.5120	0.0015519
528.5833	0.00167533
526.6546	0.00181176
524.7259	0.00195024
522.7972	0.00206012
520.8685	0.00211586
518.9398	0.00213566
517.0111	0.0021632
515.0824	0.00219832
513.1537	0.00220983
511.2251	0.00220951
509.2964	0.00222126
507.3677	0.00220297
505.4390	0.00208222
503.5103	0.00184497
501.5816	0.00153634
499.6529	0.00122141
497.7242	0.000971116
495.7955	0.000806472
493.8668	0.000677367
491.9382	0.000554062
490.0095	0.000453761
488.0808	0.00036887
486.1521	0.000271048
484.2234	0.000176094
482.2947	0.000128819
480.3660	0.000129325
478.4373	0.000137188
476.5086	0.000129312
474.5799	9.79984E-005
472.6513	4.5808E-005
470.7226	4.95464E-006
468.7939	0
