# Supplementary material for: Vibrational Raman and IR data on brown hair subjected to bleaching
Source: Data Brief. 2021 Sep 30;38:107439. doi: 10.1016/j.dib.2021.107439 (PMC8502914; doi:10.1016/j.dib.2021.107439)
Supplement: Supplementary file 1 [file mmc1.zip › Supplementary Material raw data/Figure 4/Raman four bleaching treatments p1.txt]

TITLE	Raman single spectrum (p1) of brown hair after four bleaching treatments
DATA TYPE
ORIGIN	JASCO
OWNER
SPECTROMETER/DATA SYSTEM
RESOLUTION
DELTAX	-1.92869
XUNITS	1/CM
YUNITS	AU
FIRSTX	5003.1440
LASTX	5.9082
NPOINTS	2592
FIRSTY	0.00074
MAXY	0.05098
MINY	0.00040
XYDATA
5003.1440	0.000738125
5001.2154	0.000717206
4999.2867	0.000720975
4997.3580	0.000751094
4995.4293	0.000751444
4993.5006	0.000725009
4991.5719	0.000685577
4989.6432	0.000664487
4987.7145	0.000703882
4985.7858	0.000744366
4983.8571	0.000752015
4981.9285	0.000741969
4979.9998	0.000756248
4978.0711	0.000761889
4976.1424	0.000740033
4974.2137	0.000754973
4972.2850	0.000789103
4970.3563	0.00081302
4968.4276	0.000810206
4966.4989	0.000785208
4964.5702	0.000789538
4962.6416	0.000795265
4960.7129	0.00077196
4958.7842	0.00072933
4956.8555	0.000756957
4954.9268	0.000776157
4952.9981	0.000758669
4951.0694	0.000763384
4949.1407	0.000758011
4947.2120	0.000751591
4945.2833	0.000734916
4943.3547	0.000751244
4941.4260	0.000750391
4939.4973	0.000736952
4937.5686	0.000750142
4935.6399	0.000757533
4933.7112	0.000748638
4931.7825	0.000748901
4929.8538	0.000744381
4927.9251	0.000760284
4925.9964	0.000779236
4924.0677	0.000771927
4922.1391	0.000776693
4920.2104	0.000752695
4918.2817	0.000689188
4916.3530	0.000702524
4914.4243	0.000730915
4912.4956	0.000738037
4910.5669	0.000720645
4908.6382	0.00070215
4906.7095	0.000697995
4904.7808	0.000732248
4902.8522	0.000763168
4900.9235	0.000769194
4898.9948	0.000760477
4897.0661	0.000742723
4895.1374	0.000746095
4893.2087	0.000776835
4891.2800	0.000780891
4889.3513	0.000767987
4887.4226	0.000746801
4885.4939	0.000700167
4883.5653	0.000675306
4881.6366	0.000694213
4879.7079	0.00072653
4877.7792	0.000708511
4875.8505	0.000654568
4873.9218	0.000672883
4871.9931	0.000707104
4870.0644	0.000731621
4868.1357	0.000744075
4866.2070	0.000749151
4864.2784	0.000733527
4862.3497	0.000745848
4860.4210	0.000757984
4858.4923	0.000751792
4856.5636	0.000737011
4854.6349	0.000706962
4852.7062	0.000648079
4850.7775	0.000645819
4848.8488	0.000718262
4846.9201	0.000740514
4844.9915	0.000722315
4843.0628	0.00073361
4841.1341	0.000748664
4839.2054	0.000760985
4837.2767	0.00073987
4835.3480	0.00073809
4833.4193	0.000735559
4831.4906	0.000755752
4829.5619	0.000739749
4827.6332	0.00072683
4825.7046	0.000703132
4823.7759	0.000688805
4821.8472	0.000717495
4819.9185	0.000731507
4817.9898	0.000728352
4816.0611	0.00073972
4814.1324	0.000745018
4812.2037	0.000728819
4810.2750	0.00075605
4808.3463	0.000740472
4806.4177	0.000734653
4804.4890	0.000733555
4802.5603	0.000709678
4800.6316	0.000712195
4798.7029	0.000732445
4796.7742	0.00072447
4794.8455	0.000716321
4792.9168	0.000706035
4790.9881	0.000700315
4789.0594	0.000709337
4787.1308	0.000723944
4785.2021	0.000755434
4783.2734	0.00078273
4781.3447	0.000765774
4779.4160	0.000748155
4777.4873	0.000752485
4775.5586	0.000749338
4773.6299	0.000732224
4771.7012	0.000750364
4769.7725	0.000781029
4767.8439	0.000764565
4765.9152	0.000732716
4763.9865	0.000714824
4762.0578	0.000725997
4760.1291	0.000740837
4758.2004	0.000758162
4756.2717	0.000750091
4754.3430	0.000734958
4752.4143	0.000725435
4750.4856	0.000697895
4748.5570	0.000689702
4746.6283	0.000705326
4744.6996	0.000706913
4742.7709	0.000695543
4740.8422	0.000718482
4738.9135	0.000736344
4736.9848	0.000751981
4735.0561	0.000757194
4733.1274	0.000733058
4731.1987	0.000752714
4729.2701	0.000759394
4727.3414	0.000753277
4725.4127	0.000756988
4723.4840	0.000741296
4721.5553	0.000734219
4719.6266	0.000732722
4717.6979	0.000726844
4715.7692	0.000725611
4713.8405	0.000704376
4711.9118	0.000685518
4709.9832	0.000727257
4708.0545	0.000756284
4706.1258	0.000735451
4704.1971	0.00072549
4702.2684	0.000738213
4700.3397	0.000763607
4698.4110	0.00076092
4696.4823	0.000743757
4694.5536	0.000718622
4692.6249	0.000743278
4690.6963	0.000759435
4688.7676	0.00074907
4686.8389	0.000728938
4684.9102	0.000684639
4682.9815	0.000671872
4681.0528	0.000696687
4679.1241	0.000736619
4677.1954	0.000769884
4675.2667	0.000774267
4673.3380	0.000728085
4671.4093	0.000721508
4669.4807	0.000771604
4667.5520	0.000772792
4665.6233	0.000722613
4663.6946	0.000710727
4661.7659	0.000753349
4659.8372	0.000777136
4657.9085	0.000742581
4655.9798	0.000735543
4654.0511	0.000724064
4652.1224	0.000719844
4650.1938	0.000758403
4648.2651	0.000755153
4646.3364	0.000747732
4644.4077	0.000734766
4642.4790	0.00070897
4640.5503	0.000699656
4638.6216	0.000689806
4636.6929	0.000689821
4634.7642	0.000705122
4632.8355	0.000715765
4630.9069	0.000708312
4628.9782	0.000686598
4627.0495	0.000686153
4625.1208	0.000714435
4623.1921	0.00072478
4621.2634	0.000711257
4619.3347	0.00069819
4617.4060	0.000715228
4615.4773	0.000721203
4613.5486	0.000705819
4611.6200	0.000716073
4609.6913	0.000727893
4607.7626	0.000743247
4605.8339	0.00074907
4603.9052	0.000749931
4601.9765	0.00073061
4600.0478	0.000727773
4598.1191	0.000723929
4596.1904	0.00070324
4594.2617	0.000680541
4592.3331	0.000713383
4590.4044	0.000741495
4588.4757	0.000746437
4586.5470	0.000729811
4584.6183	0.000706946
4582.6896	0.000711201
4580.7609	0.000719379
4578.8322	0.000710133
4576.9035	0.000670456
4574.9748	0.0006868
4573.0462	0.000723351
4571.1175	0.000773633
4569.1888	0.000818347
4567.2601	0.000822301
4565.3314	0.000777358
4563.4027	0.000730012
4561.4740	0.000720975
4559.5453	0.00071296
4557.6166	0.00072038
4555.6879	0.00072291
4553.7593	0.000726765
4551.8306	0.000725573
4549.9019	0.00071781
4547.9732	0.000727198
4546.0445	0.000725842
4544.1158	0.000722334
4542.1871	0.00072323
4540.2584	0.000749108
4538.3297	0.000765714
4536.4010	0.000763775
4534.4724	0.000729992
4532.5437	0.000733719
4530.6150	0.000781643
4528.6863	0.000827364
4526.7576	0.000831334
4524.8289	0.0008346
4522.9002	0.000853163
4520.9715	0.000834704
4519.0428	0.00083486
4517.1141	0.000855686
4515.1855	0.00087076
4513.2568	0.000884966
4511.3281	0.000866477
4509.3994	0.000830393
4507.4707	0.000829817
4505.5420	0.000819543
4503.6133	0.000805097
4501.6846	0.000796923
4499.7559	0.000795504
4497.8272	0.000776487
4495.8986	0.000802432
4493.9699	0.000837485
4492.0412	0.00082087
4490.1125	0.000766668
4488.1838	0.000769905
4486.2551	0.000802899
4484.3264	0.000785225
4482.3977	0.000771227
4480.4690	0.000778125
4478.5403	0.000772881
4476.6117	0.000731362
4474.6830	0.000706295
4472.7543	0.000712145
4470.8256	0.00072483
4468.8969	0.000703399
4466.9682	0.000667626
4465.0395	0.000685352
4463.1108	0.000725475
4461.1821	0.000711153
4459.2534	0.000667863
4457.3248	0.000666838
4455.3961	0.000684689
4453.4674	0.00069253
4451.5387	0.000700209
4449.6100	0.00068179
4447.6813	0.000710303
4445.7526	0.000743055
4443.8239	0.000731872
4441.8952	0.000724494
4439.9665	0.000716282
4438.0379	0.0006946
4436.1092	0.000664436
4434.1805	0.000654002
4432.2518	0.000677702
4430.3231	0.000697785
4428.3944	0.00069951
4426.4657	0.000706244
4424.5370	0.000732851
4422.6083	0.000759708
4420.6796	0.000753519
4418.7509	0.000713765
4416.8223	0.000687325
4414.8936	0.0006866
4412.9649	0.000714871
4411.0362	0.000709471
4409.1075	0.000693231
4407.1788	0.000696433
4405.2501	0.000703403
4403.3214	0.000678671
4401.3927	0.000648146
4399.4640	0.000642394
4397.5354	0.000641361
4395.6067	0.000632971
4393.6780	0.000619776
4391.7493	0.000621527
4389.8206	0.000645892
4387.8919	0.000654295
4385.9632	0.000679725
4384.0345	0.000694521
4382.1058	0.000693278
4380.1771	0.000707889
4378.2485	0.000689004
4376.3198	0.000672441
4374.3911	0.000639986
4372.4624	0.000623178
4370.5337	0.000660626
4368.6050	0.00068629
4366.6763	0.000701853
4364.7476	0.00071911
4362.8189	0.000727634
4360.8902	0.000701813
4358.9616	0.000661489
4357.0329	0.000637723
4355.1042	0.00065487
4353.1755	0.000685023
4351.2468	0.000691697
4349.3181	0.000684343
4347.3894	0.000664851
4345.4607	0.000659825
4343.5320	0.000683236
4341.6033	0.000667353
4339.6747	0.00065381
4337.7460	0.000658551
4335.8173	0.000648421
4333.8886	0.000665038
4331.9599	0.000689465
4330.0312	0.000703995
4328.1025	0.000699458
4326.1738	0.000674195
4324.2451	0.000678805
4322.3164	0.000708167
4320.3878	0.000734571
4318.4591	0.00074224
4316.5304	0.000742919
4314.6017	0.000741183
4312.6730	0.000707744
4310.7443	0.000692323
4308.8156	0.000688935
4306.8869	0.000649436
4304.9582	0.00063509
4303.0295	0.000651755
4301.1009	0.000658888
4299.1722	0.000676197
4297.2435	0.000676007
4295.3148	0.000703797
4293.3861	0.000686651
4291.4574	0.000651545
4289.5287	0.000647292
4287.6000	0.000683584
4285.6713	0.000687563
4283.7426	0.000663048
4281.8140	0.000671926
4279.8853	0.000701801
4277.9566	0.00070343
4276.0279	0.000673589
4274.0992	0.000656484
4272.1705	0.00064714
4270.2418	0.000625796
4268.3131	0.000613843
4266.3844	0.00065214
4264.4557	0.000686784
4262.5271	0.000663754
4260.5984	0.00067731
4258.6697	0.000686213
4256.7410	0.000661966
4254.8123	0.000648579
4252.8836	0.00060367
4250.9549	0.000588535
4249.0262	0.000634281
4247.0975	0.00063433
4245.1688	0.000635919
4243.2402	0.000678574
4241.3115	0.000705257
4239.3828	0.000667389
4237.4541	0.000621319
4235.5254	0.000639605
4233.5967	0.000661618
4231.6680	0.000673031
4229.7393	0.000663098
4227.8106	0.000655314
4225.8819	0.00065686
4223.9533	0.000650628
4222.0246	0.000645615
4220.0959	0.00065475
4218.1672	0.000647321
4216.2385	0.000653373
4214.3098	0.000663335
4212.3811	0.00066723
4210.4524	0.000666055
4208.5237	0.000654848
4206.5950	0.000663965
4204.6664	0.000673472
4202.7377	0.000654315
4200.8090	0.000630217
4198.8803	0.000639008
4196.9516	0.000674669
4195.0229	0.000681853
4193.0942	0.000639904
4191.1655	0.000655218
4189.2368	0.000675507
4187.3081	0.000659374
4185.3795	0.000634156
4183.4508	0.000627274
4181.5221	0.000635872
4179.5934	0.000644976
4177.6647	0.000658624
4175.7360	0.000665445
4173.8073	0.000659695
4171.8786	0.000659784
4169.9499	0.000666805
4168.0212	0.000672698
4166.0926	0.000670043
4164.1639	0.000659822
4162.2352	0.00066388
4160.3065	0.000655658
4158.3778	0.000666603
4156.4491	0.000667368
4154.5204	0.000655744
4152.5917	0.000669547
4150.6630	0.000670485
4148.7343	0.000665703
4146.8056	0.000667767
4144.8770	0.000643335
4142.9483	0.000635093
4141.0196	0.000639963
4139.0909	0.000652109
4137.1622	0.000671803
4135.2335	0.00065366
4133.3048	0.00064862
4131.3761	0.000639834
4129.4474	0.000620145
4127.5187	0.000600081
4125.5901	0.000603214
4123.6614	0.000632776
4121.7327	0.000632753
4119.8040	0.000631922
4117.8753	0.000622954
4115.9466	0.000631728
4114.0179	0.000659968
4112.0892	0.000675189
4110.1605	0.000692283
4108.2318	0.000688674
4106.3032	0.000652521
4104.3745	0.000614029
4102.4458	0.000607392
4100.5171	0.000603307
4098.5884	0.000617915
4096.6597	0.000647934
4094.7310	0.000662625
4092.8023	0.000637855
4090.8736	0.000622575
4088.9449	0.000644943
4087.0163	0.000656775
4085.0876	0.000636572
4083.1589	0.000630289
4081.2302	0.000644789
4079.3015	0.000650984
4077.3728	0.000636625
4075.4441	0.000621462
4073.5154	0.000663562
4071.5867	0.00069297
4069.6580	0.000686094
4067.7294	0.000679125
4065.8007	0.000656345
4063.8720	0.000650567
4061.9433	0.00064812
4060.0146	0.000646239
4058.0859	0.000663153
4056.1572	0.000672463
4054.2285	0.000669459
4052.2998	0.000651869
4050.3711	0.000647283
4048.4425	0.000638458
4046.5138	0.000645253
4044.5851	0.000662356
4042.6564	0.000681479
4040.7277	0.000670574
4038.7990	0.000663451
4036.8703	0.000676103
4034.9416	0.000677001
4033.0129	0.00066151
4031.0842	0.00065463
4029.1556	0.000659694
4027.2269	0.000691132
4025.2982	0.000704909
4023.3695	0.000710185
4021.4408	0.000716502
4019.5121	0.000708737
4017.5834	0.000685269
4015.6547	0.000658063
4013.7260	0.000659571
4011.7973	0.000693398
4009.8687	0.000698864
4007.9400	0.000663907
4006.0113	0.000644677
4004.0826	0.000659344
4002.1539	0.000659031
4000.2252	0.000643992
3998.2965	0.000635148
3996.3678	0.000617377
3994.4391	0.000617716
3992.5104	0.000632205
3990.5818	0.000626432
3988.6531	0.000632236
3986.7244	0.000638783
3984.7957	0.000646957
3982.8670	0.000628066
3980.9383	0.000621489
3979.0096	0.000620608
3977.0809	0.000603218
3975.1522	0.000582816
3973.2235	0.000606758
3971.2949	0.000633611
3969.3662	0.000632466
3967.4375	0.000646095
3965.5088	0.000649966
3963.5801	0.000656949
3961.6514	0.00064697
3959.7227	0.000643925
3957.7940	0.000655727
3955.8653	0.000627297
3953.9366	0.000616997
3952.0080	0.000623427
3950.0793	0.000635621
3948.1506	0.000634899
3946.2219	0.000634838
3944.2932	0.000639526
3942.3645	0.000637769
3940.4358	0.000632184
3938.5071	0.000636537
3936.5784	0.000662458
3934.6497	0.000677449
3932.7211	0.000679421
3930.7924	0.000665029
3928.8637	0.000640799
3926.9350	0.000624801
3925.0063	0.000612001
3923.0776	0.00061898
3921.1489	0.000626464
3919.2202	0.000628841
3917.2915	0.000634928
3915.3628	0.000616866
3913.4342	0.000608267
3911.5055	0.000619958
3909.5768	0.000627278
3907.6481	0.000629339
3905.7194	0.000635464
3903.7907	0.000650722
3901.8620	0.000665678
3899.9333	0.000654398
3898.0046	0.000640843
3896.0759	0.000646797
3894.1472	0.00065039
3892.2186	0.000665957
3890.2899	0.000660736
3888.3612	0.00064124
3886.4325	0.000627909
3884.5038	0.000585281
3882.5751	0.000574216
3880.6464	0.000617594
3878.7177	0.000643342
3876.7890	0.000649254
3874.8603	0.000640225
3872.9317	0.000615997
3871.0030	0.000602308
3869.0743	0.000610674
3867.1456	0.000624561
3865.2169	0.000627486
3863.2882	0.00063277
3861.3595	0.000638987
3859.4308	0.000633651
3857.5021	0.000642511
3855.5734	0.000644662
3853.6448	0.000627531
3851.7161	0.000601951
3849.7874	0.000616012
3847.8587	0.000632105
3845.9300	0.000605242
3844.0013	0.000598532
3842.0726	0.000607759
3840.1439	0.00061443
3838.2152	0.000609051
3836.2865	0.000618599
3834.3579	0.000629671
3832.4292	0.000600647
3830.5005	0.000593914
3828.5718	0.000599561
3826.6431	0.000600531
3824.7144	0.000591594
3822.7857	0.000585545
3820.8570	0.000607683
3818.9283	0.00061692
3816.9996	0.000605293
3815.0710	0.000625193
3813.1423	0.000618929
3811.2136	0.000610166
3809.2849	0.000622805
3807.3562	0.000631452
3805.4275	0.000644722
3803.4988	0.000643853
3801.5701	0.000620008
3799.6414	0.000619905
3797.7127	0.000618523
3795.7841	0.000605649
3793.8554	0.000594084
3791.9267	0.000572288
3789.9980	0.000568965
3788.0693	0.000587876
3786.1406	0.000603683
3784.2119	0.000612441
3782.2832	0.000618206
3780.3545	0.000618964
3778.4258	0.000636869
3776.4972	0.000643838
3774.5685	0.000661304
3772.6398	0.000671964
3770.7111	0.000674054
3768.7824	0.000648992
3766.8537	0.000613942
3764.9250	0.000596657
3762.9963	0.000582845
3761.0676	0.000602564
3759.1389	0.000635104
3757.2103	0.000627661
3755.2816	0.000608243
3753.3529	0.000600929
3751.4242	0.000590899
3749.4955	0.000595565
3747.5668	0.000599229
3745.6381	0.000624838
3743.7094	0.000632671
3741.7807	0.000619794
3739.8520	0.000614885
3737.9234	0.000605199
3735.9947	0.000620022
3734.0660	0.00060794
3732.1373	0.000580883
3730.2086	0.000593115
3728.2799	0.000603367
3726.3512	0.000619885
3724.4225	0.000618629
3722.4938	0.000609122
3720.5651	0.00062691
3718.6365	0.000641952
3716.7078	0.000629943
3714.7791	0.000624055
3712.8504	0.000632469
3710.9217	0.000629303
3708.9930	0.000635704
3707.0643	0.000635329
3705.1356	0.000619553
3703.2069	0.000615068
3701.2782	0.000623299
3699.3496	0.000612828
3697.4209	0.000584127
3695.4922	0.000583162
3693.5635	0.000625071
3691.6348	0.00066284
3689.7061	0.000662885
3687.7774	0.000644243
3685.8487	0.000621116
3683.9200	0.000616515
3681.9913	0.000613337
3680.0627	0.000598357
3678.1340	0.00061487
3676.2053	0.000639157
3674.2766	0.000629299
3672.3479	0.000612338
3670.4192	0.000598019
3668.4905	0.000609038
3666.5618	0.000624059
3664.6331	0.000611011
3662.7044	0.000589493
3660.7758	0.000601641
3658.8471	0.000609825
3656.9184	0.000605665
3654.9897	0.000616813
3653.0610	0.000621061
3651.1323	0.000603329
3649.2036	0.00059934
3647.2749	0.000606424
3645.3462	0.000622025
3643.4175	0.000620539
3641.4888	0.000638031
3639.5602	0.000658295
3637.6315	0.000657126
3635.7028	0.000635258
3633.7741	0.00063601
3631.8454	0.000639342
3629.9167	0.000622517
3627.9880	0.000622094
3626.0593	0.00063173
3624.1306	0.000634797
3622.2019	0.000632925
3620.2733	0.000612095
3618.3446	0.000607134
3616.4159	0.000602746
3614.4872	0.00060621
3612.5585	0.000617621
3610.6298	0.000622281
3608.7011	0.00062512
3606.7724	0.000634659
3604.8437	0.000656379
3602.9150	0.000646491
3600.9864	0.00062451
3599.0577	0.000607844
3597.1290	0.000597222
3595.2003	0.000600529
3593.2716	0.000616444
3591.3429	0.000642413
3589.4142	0.000669482
3587.4855	0.000665016
3585.5568	0.000651763
3583.6281	0.000625787
3581.6995	0.0006087
3579.7708	0.000611705
3577.8421	0.000632879
3575.9134	0.000631629
3573.9847	0.000643447
3572.0560	0.000659363
3570.1273	0.000644821
3568.1986	0.000623259
3566.2699	0.000619702
3564.3412	0.000635439
3562.4126	0.000621093
3560.4839	0.000609974
3558.5552	0.000625773
3556.6265	0.000641549
3554.6978	0.000659067
3552.7691	0.000672758
3550.8404	0.000675763
3548.9117	0.000665611
3546.9830	0.000658448
3545.0543	0.00064447
3543.1257	0.000633935
3541.1970	0.000658172
3539.2683	0.000683034
3537.3396	0.000680512
3535.4109	0.000674976
3533.4822	0.000701648
3531.5535	0.000722597
3529.6248	0.000713783
3527.6961	0.000701718
3525.7674	0.000675927
3523.8388	0.000679021
3521.9101	0.000704848
3519.9814	0.000711706
3518.0527	0.000704622
3516.1240	0.000719859
3514.1953	0.000739379
3512.2666	0.000753932
3510.3379	0.000752938
3508.4092	0.000747912
3506.4805	0.000754518
3504.5519	0.000769927
3502.6232	0.000774177
3500.6945	0.000789231
3498.7658	0.000820382
3496.8371	0.000823777
3494.9084	0.000804539
3492.9797	0.000834764
3491.0510	0.000867384
3489.1223	0.000874119
3487.1936	0.000892048
3485.2650	0.000909227
3483.3363	0.000902184
3481.4076	0.000899823
3479.4789	0.000917976
3477.5502	0.000941718
3475.6215	0.000967815
3473.6928	0.00101234
3471.7641	0.00100745
3469.8354	0.000977313
3467.9067	0.000965546
3465.9781	0.00100069
3464.0494	0.00101323
3462.1207	0.00100497
3460.1920	0.000992551
3458.2633	0.000992487
3456.3346	0.00100842
3454.4059	0.00103227
3452.4772	0.00105732
3450.5485	0.00109009
3448.6198	0.00112391
3446.6912	0.0011349
3444.7625	0.00114815
3442.8338	0.00117918
3440.9051	0.00121147
3438.9764	0.00123461
3437.0477	0.00124285
3435.1190	0.00125599
3433.1903	0.00129419
3431.2616	0.00134906
3429.3329	0.00138341
3427.4043	0.00141468
3425.4756	0.00143408
3423.5469	0.00144178
3421.6182	0.00144867
3419.6895	0.00147889
3417.7608	0.0015324
3415.8321	0.00157902
3413.9034	0.00161946
3411.9747	0.00166435
3410.0460	0.00169817
3408.1174	0.0017274
3406.1887	0.00177225
3404.2600	0.0018267
3402.3313	0.00187354
3400.4026	0.0019123
3398.4739	0.00194851
3396.5452	0.00199197
3394.6165	0.0020455
3392.6878	0.00209142
3390.7591	0.00211957
3388.8304	0.00214848
3386.9018	0.0021942
3384.9731	0.00224822
3383.0444	0.00228414
3381.1157	0.00230193
3379.1870	0.00233068
3377.2583	0.00238758
3375.3296	0.00246615
3373.4009	0.00253947
3371.4722	0.00258915
3369.5435	0.00261284
3367.6149	0.00261836
3365.6862	0.00262892
3363.7575	0.00266796
3361.8288	0.00273211
3359.9001	0.00280116
3357.9714	0.00286537
3356.0427	0.00292283
3354.1140	0.00296761
3352.1853	0.00299627
3350.2566	0.00303053
3348.3280	0.00308447
3346.3993	0.00313365
3344.4706	0.00315946
3342.5419	0.00317461
3340.6132	0.00318521
3338.6845	0.00319129
3336.7558	0.00320576
3334.8271	0.0032325
3332.8984	0.00326904
3330.9697	0.00332627
3329.0411	0.00341239
3327.1124	0.00349898
3325.1837	0.00354783
3323.2550	0.00356097
3321.3263	0.00356246
3319.3976	0.00356264
3317.4689	0.00357586
3315.5402	0.00361932
3313.6115	0.00367706
3311.6828	0.0037151
3309.7542	0.00373651
3307.8255	0.0037733
3305.8968	0.00382211
3303.9681	0.00386234
3302.0394	0.00389809
3300.1107	0.00393716
3298.1820	0.00396482
3296.2533	0.00396886
3294.3246	0.0039682
3292.3959	0.00397769
3290.4673	0.00398411
3288.5386	0.00398057
3286.6099	0.00398769
3284.6812	0.00401861
3282.7525	0.00405549
3280.8238	0.00406606
3278.8951	0.00405288
3276.9664	0.00405299
3275.0377	0.00406949
3273.1090	0.0040686
3271.1804	0.00404436
3269.2517	0.00400705
3267.3230	0.00395614
3265.3943	0.0038976
3263.4656	0.00384658
3261.5369	0.00380745
3259.6082	0.0037703
3257.6795	0.00372625
3255.7508	0.00366856
3253.8221	0.00359648
3251.8935	0.00352141
3249.9648	0.00346028
3248.0361	0.00342134
3246.1074	0.00340187
3244.1787	0.00338352
3242.2500	0.00335309
3240.3213	0.00332013
3238.3926	0.00328636
3236.4639	0.00324396
3234.5352	0.00319552
3232.6066	0.00314139
3230.6779	0.00309425
3228.7492	0.00307565
3226.8205	0.00307517
3224.8918	0.00306765
3222.9631	0.00304446
3221.0344	0.00301109
3219.1057	0.00298389
3217.1770	0.00297864
3215.2483	0.00297224
3213.3197	0.00293569
3211.3910	0.00288883
3209.4623	0.00286053
3207.5336	0.00284948
3205.6049	0.00284534
3203.6762	0.00284518
3201.7475	0.0028402
3199.8188	0.00281706
3197.8901	0.00277686
3195.9614	0.00272286
3194.0328	0.00265588
3192.1041	0.00258979
3190.1754	0.00254192
3188.2467	0.00251502
3186.3180	0.00251291
3184.3893	0.00253057
3182.4606	0.00253771
3180.5319	0.00251678
3178.6032	0.00248401
3176.6745	0.00245014
3174.7459	0.00241662
3172.8172	0.00238694
3170.8885	0.00236722
3168.9598	0.00236202
3167.0311	0.00234536
3165.1024	0.0023026
3163.1737	0.0022523
3161.2450	0.0022226
3159.3163	0.00222994
3157.3876	0.00224871
3155.4590	0.00225301
3153.5303	0.0022406
3151.6016	0.00221831
3149.6729	0.00220457
3147.7442	0.0022093
3145.8155	0.00222383
3143.8868	0.00223453
3141.9581	0.00223642
3140.0294	0.00222608
3138.1007	0.0022079
3136.1720	0.002191
3134.2434	0.00219223
3132.3147	0.00222179
3130.3860	0.00225527
3128.4573	0.00225874
3126.5286	0.00223662
3124.5999	0.0022214
3122.6712	0.00222463
3120.7425	0.00224513
3118.8138	0.00227184
3116.8851	0.00229098
3114.9565	0.00229855
3113.0278	0.00229083
3111.0991	0.00227486
3109.1704	0.00226387
3107.2417	0.00227548
3105.3130	0.00232467
3103.3843	0.00237669
3101.4556	0.00239589
3099.5269	0.00239426
3097.5982	0.00240858
3095.6696	0.00245031
3093.7409	0.00250407
3091.8122	0.00255194
3089.8835	0.0026003
3087.9548	0.00266638
3086.0261	0.00275893
3084.0974	0.00286562
3082.1687	0.00296292
3080.2400	0.00305755
3078.3113	0.00317472
3076.3827	0.00333307
3074.4540	0.00351438
3072.5253	0.00368949
3070.5966	0.00385549
3068.6679	0.00402
3066.7392	0.00416702
3064.8105	0.00427123
3062.8818	0.00433424
3060.9531	0.004366
3059.0244	0.004351
3057.0958	0.00428272
3055.1671	0.00420265
3053.2384	0.00414376
3051.3097	0.00409625
3049.3810	0.0040475
3047.4523	0.00401175
3045.5236	0.00401423
3043.5949	0.00404488
3041.6662	0.00406761
3039.7375	0.00407996
3037.8089	0.00410263
3035.8802	0.00414686
3033.9515	0.00421411
3032.0228	0.00431436
3030.0941	0.00445798
3028.1654	0.00463477
3026.2367	0.00482358
3024.3080	0.00503189
3022.3793	0.00528495
3020.4506	0.00559538
3018.5220	0.00595032
3016.5933	0.00632692
3014.6646	0.00672584
3012.7359	0.00717935
3010.8072	0.00771143
3008.8785	0.00830518
3006.9498	0.00892544
3005.0211	0.00956167
3003.0924	0.0102353
3001.1637	0.0109615
2999.2351	0.0117257
2997.3064	0.01251
2995.3777	0.0133117
2993.4490	0.0141229
2991.5203	0.0149317
2989.5916	0.0157394
2987.6629	0.0165408
2985.7342	0.0173057
2983.8055	0.0180012
2981.8768	0.0186178
2979.9482	0.0191652
2978.0195	0.019659
2976.0908	0.0201177
2974.1621	0.0205625
2972.2334	0.0210155
2970.3047	0.0214883
2968.3760	0.0219766
2966.4473	0.0224655
2964.5186	0.0229406
2962.5899	0.0234076
2960.6613	0.0238934
2958.7326	0.0244227
2956.8039	0.0250178
2954.8752	0.0257158
2952.9465	0.0265555
2951.0178	0.0275565
2949.0891	0.0287255
2947.1604	0.0300437
2945.2317	0.0314352
2943.3030	0.0327803
2941.3744	0.0339597
2939.4457	0.0348917
2937.5170	0.0355407
2935.5883	0.0358908
2933.6596	0.0359362
2931.7309	0.0357073
2929.8022	0.0352621
2927.8735	0.0346537
2925.9448	0.033915
2924.0161	0.0330571
2922.0875	0.0320948
2920.1588	0.0310633
2918.2301	0.0299748
2916.3014	0.0288142
2914.3727	0.0275998
2912.4440	0.0263895
2910.5153	0.0252418
2908.5866	0.0242029
2906.6579	0.0233035
2904.7292	0.0225469
2902.8006	0.0219184
2900.8719	0.0214088
2898.9432	0.0210034
2897.0145	0.0206651
2895.0858	0.0203607
2893.1571	0.0200858
2891.2284	0.0198475
2889.2997	0.0196554
2887.3710	0.019532
2885.4423	0.0194925
2883.5136	0.0194965
2881.5850	0.0194567
2879.6563	0.019312
2877.7276	0.0190604
2875.7989	0.0187081
2873.8702	0.018214
2871.9415	0.0175063
2870.0128	0.0165563
2868.0841	0.0154169
2866.1554	0.0141976
2864.2267	0.0130254
2862.2981	0.0120033
2860.3694	0.0111767
2858.4407	0.0105317
2856.5120	0.0100156
2854.5833	0.00956056
2852.6546	0.00910983
2850.7259	0.00862871
2848.7972	0.0080944
2846.8685	0.00749681
2844.9398	0.00685828
2843.0112	0.00623051
2841.0825	0.00566937
2839.1538	0.00521128
2837.2251	0.00485482
2835.2964	0.00457505
2833.3677	0.00436221
2831.4390	0.00421512
2829.5103	0.004106
2827.5816	0.0040034
2825.6529	0.00390363
2823.7243	0.00381109
2821.7956	0.00373762
2819.8669	0.00368474
2817.9382	0.00362583
2816.0095	0.00355505
2814.0808	0.00350069
2812.1521	0.00347243
2810.2234	0.00344645
2808.2947	0.00340092
2806.3660	0.00334469
2804.4374	0.00329637
2802.5087	0.00326659
2800.5800	0.00325196
2798.6513	0.00323463
2796.7226	0.00321113
2794.7939	0.00319883
2792.8652	0.00319776
2790.9365	0.00320182
2789.0078	0.00321619
2787.0791	0.00323307
2785.1505	0.00323386
2783.2218	0.00322577
2781.2931	0.00324028
2779.3644	0.00329
2777.4357	0.00335867
2775.5070	0.00342455
2773.5783	0.00347457
2771.6496	0.00350115
2769.7209	0.00350542
2767.7922	0.00349763
2765.8636	0.00349091
2763.9349	0.00349335
2762.0062	0.00351038
2760.0775	0.00353892
2758.1488	0.00357775
2756.2201	0.00362042
2754.2914	0.00364318
2752.3627	0.00363806
2750.4340	0.00362831
2748.5053	0.00364129
2746.5767	0.00368254
2744.6480	0.00374952
2742.7193	0.00383612
2740.7906	0.00391846
2738.8619	0.00397265
2736.9332	0.00400048
2735.0045	0.0040238
2733.0758	0.00406294
2731.1471	0.00411407
2729.2184	0.00415606
2727.2898	0.00417489
2725.3611	0.00417226
2723.4324	0.00415153
2721.5037	0.00410327
2719.5750	0.00401938
2717.6463	0.00391466
2715.7176	0.00382245
2713.7889	0.00375753
2711.8602	0.0037001
2709.9315	0.00363588
2708.0029	0.00358232
2706.0742	0.00355214
2704.1455	0.00353603
2702.2168	0.00352033
2700.2881	0.0034899
2698.3594	0.00344503
2696.4307	0.00341198
2694.5020	0.00341354
2692.5733	0.00343703
2690.6446	0.00345181
2688.7160	0.00345087
2686.7873	0.00344444
2684.8586	0.00343493
2682.9299	0.0034299
2681.0012	0.00344372
2679.0725	0.00346758
2677.1438	0.00348063
2675.2151	0.00347794
2673.2864	0.00346673
2671.3577	0.00345249
2669.4291	0.00343598
2667.5004	0.00342262
2665.5717	0.00341992
2663.6430	0.00342117
2661.7143	0.00341649
2659.7856	0.00341123
2657.8569	0.00341973
2655.9282	0.00344534
2653.9995	0.00346924
2652.0708	0.00346248
2650.1422	0.00342814
2648.2135	0.00340628
2646.2848	0.00343142
2644.3561	0.00348294
2642.4274	0.00351967
2640.4987	0.0035317
2638.5700	0.00352057
2636.6413	0.00349831
2634.7126	0.00349238
2632.7839	0.00350919
2630.8552	0.00352972
2628.9266	0.00354191
2626.9979	0.00354588
2625.0692	0.00354085
2623.1405	0.00352175
2621.2118	0.00348811
2619.2831	0.00347071
2617.3544	0.00348835
2615.4257	0.00351159
2613.4970	0.00350694
2611.5683	0.00347693
2609.6397	0.0034501
2607.7110	0.00343995
2605.7823	0.00344156
2603.8536	0.00344537
2601.9249	0.0034428
2599.9962	0.003429
2598.0675	0.00340963
2596.1388	0.00339445
2594.2101	0.00337863
2592.2814	0.00336417
2590.3528	0.00335141
2588.4241	0.00333003
2586.4954	0.00329888
2584.5667	0.00327148
2582.6380	0.00326893
2580.7093	0.00329501
2578.7806	0.00331571
2576.8519	0.00329976
2574.9232	0.00327042
2572.9945	0.00327135
2571.0659	0.00329723
2569.1372	0.00331452
2567.2085	0.0033181
2565.2798	0.0033202
2563.3511	0.00331884
2561.4224	0.00331375
2559.4937	0.00331538
2557.5650	0.00331937
2555.6363	0.00330388
2553.7076	0.00326613
2551.7790	0.00323327
2549.8503	0.00321928
2547.9216	0.00321696
2545.9929	0.00321902
2544.0642	0.00323029
2542.1355	0.0032563
2540.2068	0.00328163
2538.2781	0.00327915
2536.3494	0.00325718
2534.4207	0.00323968
2532.4921	0.00322682
2530.5634	0.00322018
2528.6347	0.00323266
2526.7060	0.00324967
2524.7773	0.00324618
2522.8486	0.0032367
2520.9199	0.00324337
2518.9912	0.0032531
2517.0625	0.00325499
2515.1338	0.00325521
2513.2052	0.00324878
2511.2765	0.00323507
2509.3478	0.00323352
2507.4191	0.00324525
2505.4904	0.00324136
2503.5617	0.0032164
2501.6330	0.00319643
2499.7043	0.00319318
2497.7756	0.00319795
2495.8469	0.00320641
2493.9183	0.00321965
2491.9896	0.00324358
2490.0609	0.00327924
2488.1322	0.0033167
2486.2035	0.00333055
2484.2748	0.003306
2482.3461	0.00325631
2480.4174	0.00320559
2478.4887	0.00318197
2476.5600	0.00319649
2474.6314	0.00322476
2472.7027	0.00323271
2470.7740	0.00321863
2468.8453	0.00321131
2466.9166	0.00322499
2464.9879	0.00324059
2463.0592	0.00323691
2461.1305	0.00322473
2459.2018	0.00323409
2457.2731	0.00326619
2455.3445	0.00328914
2453.4158	0.00328495
2451.4871	0.00326836
2449.5584	0.00325041
2447.6297	0.00322974
2445.7010	0.00321326
2443.7723	0.00320824
2441.8436	0.00321173
2439.9149	0.00322125
2437.9862	0.00323261
2436.0576	0.00323666
2434.1289	0.00323165
2432.2002	0.00322452
2430.2715	0.00322618
2428.3428	0.00324196
2426.4141	0.00325825
2424.4854	0.00325943
2422.5567	0.00325732
2420.6280	0.00327023
2418.6993	0.00328901
2416.7707	0.00328709
2414.8420	0.00326954
2412.9133	0.00326427
2410.9846	0.00327309
2409.0559	0.00328234
2407.1272	0.00328383
2405.1985	0.0032802
2403.2698	0.0032806
2401.3411	0.00329931
2399.4124	0.00333765
2397.4838	0.00336075
2395.5551	0.00334659
2393.6264	0.00331544
2391.6977	0.00329397
2389.7690	0.00328345
2387.8403	0.00328353
2385.9116	0.00330133
2383.9829	0.00332287
2382.0542	0.00333214
2380.1255	0.00332653
2378.1968	0.00331577
2376.2682	0.00331853
2374.3395	0.00333353
2372.4108	0.00334675
2370.4821	0.00335586
2368.5534	0.00335559
2366.6247	0.00334414
2364.6960	0.00333491
2362.7673	0.00333877
2360.8386	0.00334829
2358.9099	0.00335329
2356.9813	0.00334375
2355.0526	0.00331119
2353.1239	0.00326385
2351.1952	0.00323155
2349.2665	0.00323852
2347.3378	0.00328349
2345.4091	0.0033319
2343.4804	0.00335104
2341.5517	0.00335192
2339.6230	0.0033545
2337.6944	0.00336694
2335.7657	0.00340474
2333.8370	0.00349414
2331.9083	0.00361972
2329.9796	0.00367459
2328.0509	0.00358457
2326.1222	0.00343235
2324.1935	0.00334798
2322.2648	0.00334907
2320.3361	0.00336555
2318.4075	0.00336385
2316.4788	0.00337311
2314.5501	0.00340536
2312.6214	0.00342658
2310.6927	0.00341379
2308.7640	0.00338112
2306.8353	0.0033367
2304.9066	0.0032746
2302.9779	0.00322583
2301.0492	0.00323109
2299.1206	0.00328015
2297.1919	0.00333568
2295.2632	0.00335239
2293.3345	0.0033129
2291.4058	0.00325807
2289.4771	0.00324798
2287.5484	0.00329705
2285.6197	0.00335493
2283.6910	0.00334893
2281.7623	0.00325777
2279.8337	0.0031603
2277.9050	0.00316244
2275.9763	0.00326637
2274.0476	0.00338256
2272.1189	0.00344889
2270.1902	0.00346323
2268.2615	0.00344406
2266.3328	0.00342427
2264.4041	0.00341833
2262.4754	0.00340585
2260.5468	0.00336075
2258.6181	0.00329514
2256.6894	0.00325708
2254.7607	0.00326257
2252.8320	0.00329519
2250.9033	0.00335298
2248.9746	0.00342278
2247.0459	0.00347973
2245.1172	0.00352112
2243.1885	0.00354778
2241.2599	0.00354067
2239.3312	0.00348635
2237.4025	0.00340425
2235.4738	0.00334436
2233.5451	0.00332481
2231.6164	0.00330706
2229.6877	0.00329463
2227.7590	0.00335235
2225.8303	0.00348279
2223.9016	0.00359854
2221.9730	0.00364187
2220.0443	0.00360788
2218.1156	0.00350715
2216.1869	0.00341164
2214.2582	0.00341802
2212.3295	0.0035154
2210.4008	0.00361052
2208.4721	0.00365635
2206.5434	0.00366093
2204.6147	0.00363965
2202.6861	0.00361647
2200.7574	0.00362016
2198.8287	0.00364924
2196.9000	0.0036574
2194.9713	0.00361044
2193.0426	0.00355676
2191.1139	0.0035801
2189.1852	0.00366594
2187.2565	0.00372269
2185.3278	0.0037098
2183.3992	0.00366029
2181.4705	0.00360907
2179.5418	0.00356523
2177.6131	0.00354497
2175.6844	0.00356918
2173.7557	0.00359724
2171.8270	0.00358196
2169.8983	0.00353956
2167.9696	0.00347038
2166.0409	0.00336944
2164.1123	0.00334234
2162.1836	0.00345992
2160.2549	0.0035981
2158.3262	0.00360593
2156.3975	0.00349252
2154.4688	0.00340453
2152.5401	0.0034611
2150.6114	0.00361518
2148.6827	0.00372576
2146.7540	0.00374128
2144.8254	0.00372681
2142.8967	0.00374552
2140.9680	0.00379377
2139.0393	0.00382146
2137.1106	0.00380008
2135.1819	0.0037597
2133.2532	0.00374767
2131.3245	0.00376941
2129.3958	0.0037936
2127.4671	0.00379715
2125.5384	0.00378274
2123.6098	0.0037771
2121.6811	0.00379796
2119.7524	0.00382632
2117.8237	0.00383835
2115.8950	0.00384037
2113.9663	0.00384769
2112.0376	0.00384012
2110.1089	0.00380785
2108.1802	0.00377767
2106.2515	0.00373799
2104.3229	0.00366779
2102.3942	0.00362317
2100.4655	0.00364696
2098.5368	0.00368897
2096.6081	0.00372094
2094.6794	0.00375064
2092.7507	0.00373754
2090.8220	0.00367144
2088.8933	0.00362307
2086.9646	0.00363175
2085.0360	0.00367575
2083.1073	0.00373076
2081.1786	0.00378081
2079.2499	0.0038169
2077.3212	0.00382171
2075.3925	0.00376629
2073.4638	0.00365713
2071.5351	0.00354564
2069.6064	0.00349503
2067.6777	0.00354655
2065.7491	0.0036714
2063.8204	0.00378266
2061.8917	0.0038087
2059.9630	0.00372149
2058.0343	0.00356107
2056.1056	0.00344147
2054.1769	0.00344261
2052.2482	0.00353542
2050.3195	0.00364269
2048.3908	0.00372936
2046.4622	0.00378864
2044.5335	0.00379094
2042.6048	0.00373887
2040.6761	0.00371087
2038.7474	0.00374525
2036.8187	0.00379163
2034.8900	0.00381027
2032.9613	0.00380818
2031.0326	0.00379986
2029.1039	0.00380852
2027.1753	0.00384721
2025.2466	0.00387008
2023.3179	0.0038346
2021.3892	0.00379659
2019.4605	0.00381859
2017.5318	0.00385574
2015.6031	0.00386734
2013.6744	0.00389188
2011.7457	0.00394026
2009.8170	0.00396648
2007.8884	0.00395765
2005.9597	0.00394612
2004.0310	0.00395085
2002.1023	0.00396401
2000.1736	0.00398179
1998.2449	0.00400746
1996.3162	0.00403282
1994.3875	0.00403739
1992.4588	0.00401918
1990.5301	0.00401106
1988.6015	0.00403448
1986.6728	0.00406581
1984.7441	0.00407534
1982.8154	0.00405837
1980.8867	0.00403056
1978.9580	0.00401302
1977.0293	0.00401521
1975.1006	0.00402776
1973.1719	0.00403795
1971.2432	0.00405641
1969.3146	0.00409448
1967.3859	0.00413155
1965.4572	0.00413432
1963.5285	0.00410305
1961.5998	0.00407323
1959.6711	0.00406935
1957.7424	0.00407617
1955.8137	0.00407522
1953.8850	0.00407127
1951.9563	0.00407663
1950.0277	0.00409238
1948.0990	0.00409959
1946.1703	0.00408242
1944.2416	0.00406958
1942.3129	0.00409789
1940.3842	0.00414151
1938.4555	0.00415617
1936.5268	0.0041482
1934.5981	0.00414591
1932.6694	0.00415683
1930.7408	0.00416913
1928.8121	0.00417541
1926.8834	0.00417964
1924.9547	0.00418645
1923.0260	0.00419751
1921.0973	0.00421639
1919.1686	0.00424492
1917.2399	0.00427749
1915.3112	0.0043019
1913.3825	0.00430385
1911.4539	0.00429096
1909.5252	0.0042883
1907.5965	0.00430697
1905.6678	0.00433341
1903.7391	0.00435089
1901.8104	0.00435993
1899.8817	0.00436109
1897.9530	0.0043467
1896.0243	0.00432454
1894.0956	0.00431106
1892.1670	0.00431483
1890.2383	0.00432674
1888.3096	0.00432875
1886.3809	0.0043209
1884.4522	0.00431435
1882.5235	0.00431694
1880.5948	0.00433809
1878.6661	0.00437531
1876.7374	0.00440753
1874.8087	0.00441531
1872.8800	0.00439793
1870.9514	0.00437543
1869.0227	0.00436405
1867.0940	0.00435779
1865.1653	0.00434328
1863.2366	0.00432346
1861.3079	0.00431052
1859.3792	0.00430607
1857.4505	0.00430424
1855.5218	0.00429815
1853.5931	0.00429682
1851.6645	0.00431502
1849.7358	0.00433947
1847.8071	0.00434816
1845.8784	0.00435258
1843.9497	0.00436675
1842.0210	0.00437304
1840.0923	0.00436536
1838.1636	0.00436653
1836.2349	0.00438056
1834.3062	0.00438847
1832.3776	0.00438838
1830.4489	0.00439562
1828.5202	0.00441542
1826.5915	0.00443679
1824.6628	0.00445447
1822.7341	0.00447507
1820.8054	0.0044926
1818.8767	0.00448385
1816.9480	0.00444975
1815.0193	0.00442562
1813.0907	0.00443634
1811.1620	0.0044646
1809.2333	0.00447854
1807.3046	0.00447421
1805.3759	0.00447335
1803.4472	0.00450202
1801.5185	0.00455437
1799.5898	0.00458621
1797.6611	0.00457771
1795.7324	0.00456027
1793.8038	0.00456523
1791.8751	0.00458745
1789.9464	0.00460731
1788.0177	0.00462084
1786.0890	0.00464212
1784.1603	0.00467201
1782.2316	0.00468728
1780.3029	0.00467971
1778.3742	0.00467271
1776.4455	0.00468905
1774.5169	0.00472006
1772.5882	0.0047435
1770.6595	0.00475786
1768.7308	0.00477254
1766.8021	0.00478668
1764.8734	0.00479353
1762.9447	0.00478465
1761.0160	0.00475464
1759.0873	0.00472359
1757.1586	0.0047172
1755.2300	0.00473002
1753.3013	0.00475007
1751.3726	0.00477907
1749.4439	0.00481976
1747.5152	0.00486688
1745.5865	0.00491193
1743.6578	0.00494554
1741.7291	0.00497004
1739.8004	0.00499436
1737.8717	0.00501726
1735.9431	0.00503395
1734.0144	0.00504721
1732.0857	0.00506831
1730.1570	0.00510851
1728.2283	0.00516301
1726.2996	0.00523068
1724.3709	0.00532242
1722.4422	0.00543605
1720.5135	0.00555636
1718.5848	0.00567692
1716.6562	0.00578895
1714.7275	0.00589274
1712.7988	0.00603255
1710.8701	0.00626237
1708.9414	0.00658014
1707.0127	0.00694362
1705.0840	0.00732862
1703.1553	0.00774334
1701.2266	0.00819787
1699.2979	0.00868079
1697.3693	0.00916943
1695.4406	0.0096496
1693.5119	0.0101223
1691.5832	0.0105966
1689.6545	0.0110622
1687.7258	0.011489
1685.7971	0.0118674
1683.8684	0.012218
1681.9397	0.0125568
1680.0110	0.0128803
1678.0824	0.0131785
1676.1537	0.0134508
1674.2250	0.0137022
1672.2963	0.0139253
1670.3676	0.0141012
1668.4389	0.0142319
1666.5102	0.0143546
1664.5815	0.0145053
1662.6528	0.0146966
1660.7241	0.0149205
1658.7955	0.0151375
1656.8668	0.0152875
1654.9381	0.0153151
1653.0094	0.015165
1651.0807	0.0147972
1649.1520	0.0142273
1647.2233	0.0135265
1645.2946	0.012786
1643.3659	0.0120855
1641.4372	0.0114667
1639.5086	0.0109319
1637.5799	0.0104644
1635.6512	0.010048
1633.7225	0.00967997
1631.7938	0.0093703
1629.8651	0.00912463
1627.9364	0.00893342
1626.0077	0.00878477
1624.0790	0.0086858
1622.1503	0.00864654
1620.2216	0.00864506
1618.2930	0.0086303
1616.3643	0.00856354
1614.4356	0.00844887
1612.5069	0.00833009
1610.5782	0.00825331
1608.6495	0.00822332
1606.7208	0.00819431
1604.7921	0.00809993
1602.8634	0.0079146
1600.9347	0.00767921
1599.0061	0.00745236
1597.0774	0.00726175
1595.1487	0.00711142
1593.2200	0.00701301
1591.2913	0.00698138
1589.3626	0.00700053
1587.4339	0.0070155
1585.5052	0.00696957
1583.5765	0.00685962
1581.6478	0.00673479
1579.7192	0.00663402
1577.7905	0.00656424
1575.8618	0.00651906
1573.9331	0.00648018
1572.0044	0.0064317
1570.0757	0.00638208
1568.1470	0.0063463
1566.2183	0.00633708
1564.2896	0.00636409
1562.3609	0.00642216
1560.4323	0.00649155
1558.5036	0.00655262
1556.5749	0.00659214
1554.6462	0.00660655
1552.7175	0.00660062
1550.7888	0.00657717
1548.8601	0.00653669
1546.9314	0.0064901
1545.0027	0.00644238
1543.0740	0.00638928
1541.1454	0.0063447
1539.2167	0.00632562
1537.2880	0.00632518
1535.3593	0.00631895
1533.4306	0.00629768
1531.5019	0.0062868
1529.5732	0.00629678
1527.6445	0.00630795
1525.7158	0.0062997
1523.7871	0.00627783
1521.8585	0.00626735
1519.9298	0.00627868
1518.0011	0.00629776
1516.0724	0.00630806
1514.1437	0.00630194
1512.2150	0.00628466
1510.2863	0.00627676
1508.3576	0.00628437
1506.4289	0.00628836
1504.5002	0.00627786
1502.5716	0.00627948
1500.6429	0.00636365
1498.7142	0.00655585
1496.7855	0.006755
1494.8568	0.00686533
1492.9281	0.00692897
1490.9994	0.00702992
1489.0707	0.00720196
1487.1420	0.00745151
1485.2133	0.00778112
1483.2847	0.00819169
1481.3560	0.00868936
1479.4273	0.00928049
1477.4986	0.00995869
1475.5699	0.0107129
1473.6412	0.0115293
1471.7125	0.0123792
1469.7838	0.0132307
1467.8551	0.0140569
1465.9264	0.0148078
1463.9978	0.0154104
1462.0691	0.0158412
1460.1404	0.016172
1458.2117	0.01651
1456.2830	0.016909
1454.3543	0.0173365
1452.4256	0.017679
1450.4969	0.0177876
1448.5682	0.0175765
1446.6395	0.0170831
1444.7109	0.0164117
1442.7822	0.0156447
1440.8535	0.0148259
1438.9248	0.0140001
1436.9961	0.013217
1435.0674	0.0125135
1433.1387	0.0119305
1431.2100	0.0115127
1429.2813	0.0112727
1427.3526	0.0111783
1425.4240	0.0111761
1423.4953	0.0112124
1421.5666	0.0112461
1419.6379	0.0112631
1417.7092	0.0112696
1415.7805	0.0112628
1413.8518	0.0112196
1411.9231	0.0111107
1409.9944	0.010935
1408.0657	0.0107215
1406.1371	0.0104765
1404.2084	0.0101982
1402.2797	0.00993173
1400.3510	0.00973574
1398.4223	0.00961021
1396.4936	0.00950812
1394.5649	0.00939936
1392.6362	0.00928992
1390.7075	0.00919303
1388.7788	0.00910708
1386.8502	0.00902986
1384.9215	0.00896336
1382.9928	0.00891422
1381.0641	0.00889346
1379.1354	0.00890021
1377.2067	0.00893107
1375.2780	0.00898992
1373.3493	0.00908124
1371.4206	0.00920315
1369.4919	0.00934105
1367.5632	0.00947869
1365.6346	0.00961754
1363.7059	0.00976501
1361.7772	0.0099165
1359.8485	0.0100778
1357.9198	0.0102785
1355.9911	0.0105438
1354.0624	0.0108813
1352.1337	0.0112876
1350.2050	0.0117398
1348.2763	0.0121918
1346.3477	0.0125921
1344.4190	0.0129078
1342.4903	0.0131234
1340.5616	0.0132242
1338.6329	0.0132117
1336.7042	0.0131337
1334.7755	0.0130619
1332.8468	0.0130479
1330.9181	0.0131097
1328.9894	0.0132292
1327.0608	0.0133729
1325.1321	0.0135331
1323.2034	0.0137117
1321.2747	0.0138755
1319.3460	0.0139859
1317.4173	0.0140348
1315.4886	0.0140214
1313.5599	0.0139495
1311.6312	0.0138538
1309.7025	0.0137737
1307.7739	0.0137079
1305.8452	0.0136298
1303.9165	0.0135344
1301.9878	0.0134428
1300.0591	0.0133682
1298.1304	0.0132903
1296.2017	0.0131746
1294.2730	0.0130163
1292.3443	0.0128471
1290.4156	0.0127049
1288.4870	0.0126047
1286.5583	0.0125341
1284.6296	0.0124796
1282.7009	0.0124455
1280.7722	0.0124312
1278.8435	0.0124204
1276.9148	0.0124033
1274.9861	0.0123823
1273.0574	0.0123612
1271.1287	0.0123381
1269.2001	0.0123072
1267.2714	0.0122686
1265.3427	0.0122362
1263.4140	0.0122227
1261.4853	0.0122321
1259.5566	0.0122612
1257.6279	0.0123022
1255.6992	0.012347
1253.7705	0.0123778
1251.8418	0.0123782
1249.9132	0.0123756
1247.9845	0.0124028
1246.0558	0.0124306
1244.1271	0.0124118
1242.1984	0.0123438
1240.2697	0.0122477
1238.3410	0.0121436
1236.4123	0.0120418
1234.4836	0.0119372
1232.5549	0.0118208
1230.6263	0.0116893
1228.6976	0.0115412
1226.7689	0.0113817
1224.8402	0.0112153
1222.9115	0.011033
1220.9828	0.0108306
1219.0541	0.0106382
1217.1254	0.0104954
1215.1967	0.010399
1213.2680	0.0103242
1211.3394	0.0102676
1209.4107	0.0102232
1207.4820	0.0101646
1205.5533	0.0100746
1203.6246	0.00995831
1201.6959	0.00982876
1199.7672	0.00970253
1197.8385	0.0095967
1195.9098	0.00951272
1193.9811	0.00944707
1192.0525	0.00940327
1190.1238	0.00937947
1188.1951	0.00936596
1186.2664	0.00935435
1184.3377	0.00934871
1182.4090	0.0093605
1180.4803	0.00938581
1178.5516	0.00941116
[truncated: 608 more rows]
