# Supplementary material for: Vibrational Raman and IR data on brown hair subjected to bleaching
Source: Data Brief. 2021 Sep 30;38:107439. doi: 10.1016/j.dib.2021.107439 (PMC8502914; doi:10.1016/j.dib.2021.107439)
Supplement: Supplementary file 1 [file mmc1.zip › Supplementary Material raw data/Figure 4/Raman four bleaching treatments p2.txt]

TITLE	Raman single spectrum (p2) of brown hair after four bleaching treatments
DATA TYPE
ORIGIN	JASCO
OWNER
SPECTROMETER/DATA SYSTEM
RESOLUTION
DELTAX	-1.92869
XUNITS	1/CM
YUNITS	AU
FIRSTX	5003.1440
LASTX	5.9082
NPOINTS	2592
FIRSTY	0.00076
MAXY	0.05249
MINY	0.00038
XYDATA
5003.1440	0.000756159
5001.2154	0.000749066
4999.2867	0.00071615
4997.3580	0.000665716
4995.4293	0.000651406
4993.5006	0.000669035
4991.5719	0.000694039
4989.6432	0.000701561
4987.7145	0.000731832
4985.7858	0.000738444
4983.8571	0.000727226
4981.9285	0.000700976
4979.9998	0.000707348
4978.0711	0.000703831
4976.1424	0.000683848
4974.2137	0.000661134
4972.2850	0.00065695
4970.3563	0.000701446
4968.4276	0.000753487
4966.4989	0.000802274
4964.5702	0.000797214
4962.6416	0.000758219
4960.7129	0.000764432
4958.7842	0.000786999
4956.8555	0.000793017
4954.9268	0.000794409
4952.9981	0.000736834
4951.0694	0.000646403
4949.1407	0.000681014
4947.2120	0.000729848
4945.2833	0.000733827
4943.3547	0.000695814
4941.4260	0.000690511
4939.4973	0.000725194
4937.5686	0.000766368
4935.6399	0.000802246
4933.7112	0.000749708
4931.7825	0.000646968
4929.8538	0.000642516
4927.9251	0.000690865
4925.9964	0.000748167
4924.0677	0.000747078
4922.1391	0.000704623
4920.2104	0.000657465
4918.2817	0.00062387
4916.3530	0.000647502
4914.4243	0.000679489
4912.4956	0.000718933
4910.5669	0.000775141
4908.6382	0.000783142
4906.7095	0.000757747
4904.7808	0.000707843
4902.8522	0.000686456
4900.9235	0.000698507
4898.9948	0.000679582
4897.0661	0.00065911
4895.1374	0.000659222
4893.2087	0.000671007
4891.2800	0.000696883
4889.3513	0.000669912
4887.4226	0.000637676
4885.4939	0.000657911
4883.5653	0.000711682
4881.6366	0.000731647
4879.7079	0.000741755
4877.7792	0.000792303
4875.8505	0.000788026
4873.9218	0.000754836
4871.9931	0.000722036
4870.0644	0.000721148
4868.1357	0.000705433
4866.2070	0.000683618
4864.2784	0.000661898
4862.3497	0.000665032
4860.4210	0.000703113
4858.4923	0.000727541
4856.5636	0.000750378
4854.6349	0.000743402
4852.7062	0.000697786
4850.7775	0.000707896
4848.8488	0.000679391
4846.9201	0.000685495
4844.9915	0.000668571
4843.0628	0.000675604
4841.1341	0.000696463
4839.2054	0.000695735
4837.2767	0.00071133
4835.3480	0.000694403
4833.4193	0.000717512
4831.4906	0.000728451
4829.5619	0.000709965
4827.6332	0.000694797
4825.7046	0.000747587
4823.7759	0.000791763
4821.8472	0.000777889
4819.9185	0.000725636
4817.9898	0.000725048
4816.0611	0.00075011
4814.1324	0.000739293
4812.2037	0.000723831
4810.2750	0.000732185
4808.3463	0.000728343
4806.4177	0.000729501
4804.4890	0.000724982
4802.5603	0.000705189
4800.6316	0.000685887
4798.7029	0.000700568
4796.7742	0.000726185
4794.8455	0.000778076
4792.9168	0.000758587
4790.9881	0.000711123
4789.0594	0.000703898
4787.1308	0.000688966
4785.2021	0.000699611
4783.2734	0.000733763
4781.3447	0.000761322
4779.4160	0.000742817
4777.4873	0.000711161
4775.5586	0.000686274
4773.6299	0.000694129
4771.7012	0.000740225
4769.7725	0.000773451
4767.8439	0.000801197
4765.9152	0.000787864
4763.9865	0.000764378
4762.0578	0.000711051
4760.1291	0.000660777
4758.2004	0.000675097
4756.2717	0.000680462
4754.3430	0.000665205
4752.4143	0.000665668
4750.4856	0.000702438
4748.5570	0.000723415
4746.6283	0.000726198
4744.6996	0.000703427
4742.7709	0.000690066
4740.8422	0.000697564
4738.9135	0.000753275
4736.9848	0.000768786
4735.0561	0.000721523
4733.1274	0.000644605
4731.1987	0.000631354
4729.2701	0.000699771
4727.3414	0.000734731
4725.4127	0.000650136
4723.4840	0.000611794
4721.5553	0.000656345
4719.6266	0.000717147
4717.6979	0.000746497
4715.7692	0.000694713
4713.8405	0.000640691
4711.9118	0.000661945
4709.9832	0.000726951
4708.0545	0.000729399
4706.1258	0.000687023
4704.1971	0.000701293
4702.2684	0.000675927
4700.3397	0.000700587
4698.4110	0.000753057
4696.4823	0.000756522
4694.5536	0.00071796
4692.6249	0.000710414
4690.6963	0.000713658
4688.7676	0.00071214
4686.8389	0.0006766
4684.9102	0.000666035
4682.9815	0.000675221
4681.0528	0.000680585
4679.1241	0.000708125
4677.1954	0.000735423
4675.2667	0.000724327
4673.3380	0.000681887
4671.4093	0.00066356
4669.4807	0.00068212
4667.5520	0.000682759
4665.6233	0.000619199
4663.6946	0.000639658
4661.7659	0.000670324
4659.8372	0.000714221
4657.9085	0.000743049
4655.9798	0.000729405
4654.0511	0.000710681
4652.1224	0.000703148
4650.1938	0.000710803
4648.2651	0.000708498
4646.3364	0.000714096
4644.4077	0.000749627
4642.4790	0.00071153
4640.5503	0.000628341
4638.6216	0.000615801
4636.6929	0.000659595
4634.7642	0.000677169
4632.8355	0.000681381
4630.9069	0.000665826
4628.9782	0.000660896
4627.0495	0.000655426
4625.1208	0.000685772
4623.1921	0.000685494
4621.2634	0.000626994
4619.3347	0.000613799
4617.4060	0.000669392
4615.4773	0.000716287
4613.5486	0.000720009
4611.6200	0.000690404
4609.6913	0.000650675
4607.7626	0.000666975
4605.8339	0.000636135
4603.9052	0.000639658
4601.9765	0.000645148
4600.0478	0.000631583
4598.1191	0.000650786
4596.1904	0.000692968
4594.2617	0.000691174
4592.3331	0.000690732
4590.4044	0.000655425
4588.4757	0.000659756
4586.5470	0.000700833
4584.6183	0.000682334
4582.6896	0.000673387
4580.7609	0.000670087
4578.8322	0.000667646
4576.9035	0.000702901
4574.9748	0.000736503
4573.0462	0.000752424
4571.1175	0.000784341
4569.1888	0.00082795
4567.2601	0.000857831
4565.3314	0.00083238
4563.4027	0.0007954
4561.4740	0.00080725
4559.5453	0.000883139
4557.6166	0.000867931
4555.6879	0.000837718
4553.7593	0.000835789
4551.8306	0.000843636
4549.9019	0.000850549
4547.9732	0.000873817
4546.0445	0.000907352
4544.1158	0.000911715
4542.1871	0.000885784
4540.2584	0.000852776
4538.3297	0.000865569
4536.4010	0.000859545
4534.4724	0.000808331
4532.5437	0.000788392
4530.6150	0.000797576
4528.6863	0.000772917
4526.7576	0.000763695
4524.8289	0.000764352
4522.9002	0.000745611
4520.9715	0.000730142
4519.0428	0.00069468
4517.1141	0.000706994
4515.1855	0.000707168
4513.2568	0.00071218
4511.3281	0.000718092
4509.3994	0.000691317
4507.4707	0.000635274
4505.5420	0.000652549
4503.6133	0.00068737
4501.6846	0.000696571
4499.7559	0.000692203
4497.8272	0.000672886
4495.8986	0.000645752
4493.9699	0.000656454
4492.0412	0.000629007
4490.1125	0.000600639
4488.1838	0.000595872
4486.2551	0.000617061
4484.3264	0.000640046
4482.3977	0.000665599
4480.4690	0.000689687
4478.5403	0.000694875
4476.6117	0.000668019
4474.6830	0.00064
4472.7543	0.000660834
4470.8256	0.000632635
4468.8969	0.000632578
4466.9682	0.00066068
4465.0395	0.000675149
4463.1108	0.000675737
4461.1821	0.000657253
4459.2534	0.000615606
4457.3248	0.000601842
4455.3961	0.000586601
4453.4674	0.00060955
4451.5387	0.000632006
4449.6100	0.000630919
4447.6813	0.000630579
4445.7526	0.000649538
4443.8239	0.000664537
4441.8952	0.000643078
4439.9665	0.000637491
4438.0379	0.000640189
4436.1092	0.000632497
4434.1805	0.000644124
4432.2518	0.000695047
4430.3231	0.000724366
4428.3944	0.000750994
4426.4657	0.000723636
4424.5370	0.000657933
4422.6083	0.000658969
4420.6796	0.000699506
4418.7509	0.000735491
4416.8223	0.000728239
4414.8936	0.000709807
4412.9649	0.000691295
4411.0362	0.000683526
4409.1075	0.000672996
4407.1788	0.000660477
4405.2501	0.000642903
4403.3214	0.000658273
4401.3927	0.000664063
4399.4640	0.000653777
4397.5354	0.000664856
4395.6067	0.000676222
4393.6780	0.000647626
4391.7493	0.000639596
4389.8206	0.000644253
4387.8919	0.000626671
4385.9632	0.000606705
4384.0345	0.000637173
4382.1058	0.000656619
4380.1771	0.000626179
4378.2485	0.000603496
4376.3198	0.000634319
4374.3911	0.000660507
4372.4624	0.000647497
4370.5337	0.000624593
4368.6050	0.000613945
4366.6763	0.000644754
4364.7476	0.000696876
4362.8189	0.000710465
4360.8902	0.000698207
4358.9616	0.000655094
4357.0329	0.000617654
4355.1042	0.0006123
4353.1755	0.000605102
4351.2468	0.000616704
4349.3181	0.00065544
4347.3894	0.000643076
4345.4607	0.000610489
4343.5320	0.000630511
4341.6033	0.000624277
4339.6747	0.000620904
4337.7460	0.000655041
4335.8173	0.000697794
4333.8886	0.000694855
4331.9599	0.000699079
4330.0312	0.000677131
4328.1025	0.000641324
4326.1738	0.000681246
4324.2451	0.000702686
4322.3164	0.000722843
4320.3878	0.000703643
4318.4591	0.000657789
4316.5304	0.000626906
4314.6017	0.000649097
4312.6730	0.000690353
4310.7443	0.000694473
4308.8156	0.000688926
4306.8869	0.00065229
4304.9582	0.000615769
4303.0295	0.000585961
4301.1009	0.00058712
4299.1722	0.000616191
4297.2435	0.000641551
4295.3148	0.000661033
4293.3861	0.000661224
4291.4574	0.000667889
4289.5287	0.000642279
4287.6000	0.000614512
4285.6713	0.000630301
4283.7426	0.000659922
4281.8140	0.000666428
4279.8853	0.000646007
4277.9566	0.000615004
4276.0279	0.000622627
4274.0992	0.000662982
4272.1705	0.000697378
4270.2418	0.000688102
4268.3131	0.000660561
4266.3844	0.000667893
4264.4557	0.000652173
4262.5271	0.000656921
4260.5984	0.000670241
4258.6697	0.000642954
4256.7410	0.000614861
4254.8123	0.000658806
4252.8836	0.000684818
4250.9549	0.00063742
4249.0262	0.000607065
4247.0975	0.000600766
4245.1688	0.00062273
4243.2402	0.000626508
4241.3115	0.000645777
4239.3828	0.000653997
4237.4541	0.000615558
4235.5254	0.000595523
4233.5967	0.000604492
4231.6680	0.000640584
4229.7393	0.000640934
4227.8106	0.000592188
4225.8819	0.000566368
4223.9533	0.000554335
4222.0246	0.000568933
4220.0959	0.000593307
4218.1672	0.000644083
4216.2385	0.000695617
4214.3098	0.000695178
4212.3811	0.000674838
4210.4524	0.000689961
4208.5237	0.000683099
4206.5950	0.000663418
4204.6664	0.000621397
4202.7377	0.000617173
4200.8090	0.000641088
4198.8803	0.000655945
4196.9516	0.000660369
4195.0229	0.000647886
4193.0942	0.000653456
4191.1655	0.000656697
4189.2368	0.000654041
4187.3081	0.000645085
4185.3795	0.000631544
4183.4508	0.000604369
4181.5221	0.00058746
4179.5934	0.000570759
4177.6647	0.000591653
4175.7360	0.0006025
4173.8073	0.00059658
4171.8786	0.000611408
4169.9499	0.000621412
4168.0212	0.000616867
4166.0926	0.000601952
4164.1639	0.000583642
4162.2352	0.000565459
4160.3065	0.000587671
4158.3778	0.000628684
4156.4491	0.000654972
4154.5204	0.000665501
4152.5917	0.000635369
4150.6630	0.000617416
4148.7343	0.000641886
4146.8056	0.000660083
4144.8770	0.000634391
4142.9483	0.000592742
4141.0196	0.000552873
4139.0909	0.000585317
4137.1622	0.000620389
4135.2335	0.000644986
4133.3048	0.000656712
4131.3761	0.000624972
4129.4474	0.00059825
4127.5187	0.000635483
4125.5901	0.00062317
4123.6614	0.00059935
4121.7327	0.000632485
4119.8040	0.000657377
4117.8753	0.000627403
4115.9466	0.000613077
4114.0179	0.000618145
4112.0892	0.000643247
4110.1605	0.000612959
4108.2318	0.000600836
4106.3032	0.000625109
4104.3745	0.000649095
4102.4458	0.000667266
4100.5171	0.000642592
4098.5884	0.000633431
4096.6597	0.00064092
4094.7310	0.000637628
4092.8023	0.000603824
4090.8736	0.000627237
4088.9449	0.000644277
4087.0163	0.000628404
4085.0876	0.000603087
4083.1589	0.000656535
4081.2302	0.000686751
4079.3015	0.000677293
4077.3728	0.00061249
4075.4441	0.000566255
4073.5154	0.000574418
4071.5867	0.000590284
4069.6580	0.000606064
4067.7294	0.000634874
4065.8007	0.000620415
4063.8720	0.000582964
4061.9433	0.000603708
4060.0146	0.000624754
4058.0859	0.000615634
4056.1572	0.000592486
4054.2285	0.000586834
4052.2998	0.000589097
4050.3711	0.000595998
4048.4425	0.000607459
4046.5138	0.000598242
4044.5851	0.000607101
4042.6564	0.000632731
4040.7277	0.000620807
4038.7990	0.000635539
4036.8703	0.000661916
4034.9416	0.000674596
4033.0129	0.000644043
4031.0842	0.000606777
4029.1556	0.000588133
4027.2269	0.000602213
4025.2982	0.000640479
4023.3695	0.000653789
4021.4408	0.000634388
4019.5121	0.000593845
4017.5834	0.00059899
4015.6547	0.000650094
4013.7260	0.000621577
4011.7973	0.000600034
4009.8687	0.000647417
4007.9400	0.000686899
4006.0113	0.000660854
4004.0826	0.000651177
4002.1539	0.000665198
4000.2252	0.000672006
3998.2965	0.000653862
3996.3678	0.000616676
3994.4391	0.000623862
3992.5104	0.000641703
3990.5818	0.000655704
3988.6531	0.000644578
3986.7244	0.000609751
3984.7957	0.000609887
3982.8670	0.000641869
3980.9383	0.000606181
3979.0096	0.000568067
3977.0809	0.000594985
3975.1522	0.00059891
3973.2235	0.000593077
3971.2949	0.000618084
3969.3662	0.000643705
3967.4375	0.000635189
3965.5088	0.000623091
3963.5801	0.000613136
3961.6514	0.000619493
3959.7227	0.000627483
3957.7940	0.000664178
3955.8653	0.000650536
3953.9366	0.000617278
3952.0080	0.000581874
3950.0793	0.000547254
3948.1506	0.000555352
3946.2219	0.000619384
3944.2932	0.000629554
3942.3645	0.000609911
3940.4358	0.000609469
3938.5071	0.000609492
3936.5784	0.000641463
3934.6497	0.000658322
3932.7211	0.000613544
3930.7924	0.000579294
3928.8637	0.000598391
3926.9350	0.000621404
3925.0063	0.000633428
3923.0776	0.000629555
3921.1489	0.000618707
3919.2202	0.000613402
3917.2915	0.000636779
3915.3628	0.000624621
3913.4342	0.000616988
3911.5055	0.000624749
3909.5768	0.000631996
3907.6481	0.000617327
3905.7194	0.000605186
3903.7907	0.00059459
3901.8620	0.000561521
3899.9333	0.000583386
3898.0046	0.000607441
3896.0759	0.00061726
3894.1472	0.000639613
3892.2186	0.000653789
3890.2899	0.00064936
3888.3612	0.000606458
3886.4325	0.000589415
3884.5038	0.000599471
3882.5751	0.000624442
3880.6464	0.000585779
3878.7177	0.000585674
3876.7890	0.000606769
3874.8603	0.000582697
3872.9317	0.000592392
3871.0030	0.000603835
3869.0743	0.000562592
3867.1456	0.000542698
3865.2169	0.000559917
3863.2882	0.000585249
3861.3595	0.00061263
3859.4308	0.000601635
3857.5021	0.000602842
3855.5734	0.00061653
3853.6448	0.000599468
3851.7161	0.000549896
3849.7874	0.000524276
3847.8587	0.00054805
3845.9300	0.000587875
3844.0013	0.000599419
3842.0726	0.000566455
3840.1439	0.000538534
3838.2152	0.000547745
3836.2865	0.000553386
3834.3579	0.000574756
3832.4292	0.000569513
3830.5005	0.000539079
3828.5718	0.000543475
3826.6431	0.00059471
3824.7144	0.000607083
3822.7857	0.000603265
3820.8570	0.000598551
3818.9283	0.000573642
3816.9996	0.000571373
3815.0710	0.000575432
3813.1423	0.000552547
3811.2136	0.000541405
3809.2849	0.000561522
3807.3562	0.000576741
3805.4275	0.000580611
3803.4988	0.000584341
3801.5701	0.000563814
3799.6414	0.000553163
3797.7127	0.000588221
3795.7841	0.000593315
3793.8554	0.000579523
3791.9267	0.000592
3789.9980	0.000622612
3788.0693	0.000610207
3786.1406	0.00060829
3784.2119	0.000617038
3782.2832	0.000623821
3780.3545	0.000588262
3778.4258	0.000607386
3776.4972	0.000605098
3774.5685	0.000557657
3772.6398	0.000547735
3770.7111	0.000541762
3768.7824	0.000547719
3766.8537	0.000581265
3764.9250	0.000582939
3762.9963	0.000566859
3761.0676	0.000555725
3759.1389	0.000564826
3757.2103	0.000586815
3755.2816	0.000629084
3753.3529	0.000628547
3751.4242	0.000617198
3749.4955	0.000615417
3747.5668	0.000626452
3745.6381	0.000616132
3743.7094	0.000610006
3741.7807	0.000631514
3739.8520	0.000620444
3737.9234	0.000613013
3735.9947	0.000592968
3734.0660	0.000568073
3732.1373	0.00052688
3730.2086	0.000551746
3728.2799	0.00059466
3726.3512	0.000604747
3724.4225	0.000586706
3722.4938	0.000606411
3720.5651	0.000628349
3718.6365	0.00059093
3716.7078	0.000517026
3714.7791	0.000538347
3712.8504	0.00057684
3710.9217	0.000601191
3708.9930	0.000589111
3707.0643	0.000584422
3705.1356	0.000607859
3703.2069	0.000646565
3701.2782	0.00063763
3699.3496	0.000621584
3697.4209	0.000625735
3695.4922	0.000630895
3693.5635	0.000582099
3691.6348	0.000555172
3689.7061	0.000569146
3687.7774	0.000583237
3685.8487	0.000574623
3683.9200	0.000615425
3681.9913	0.000616645
3680.0627	0.000574528
3678.1340	0.000557873
3676.2053	0.000584746
3674.2766	0.000598906
3672.3479	0.000612074
3670.4192	0.000619432
3668.4905	0.000605136
3666.5618	0.000604179
3664.6331	0.00064139
3662.7044	0.000652485
3660.7758	0.000644816
3658.8471	0.000628658
3656.9184	0.000632487
3654.9897	0.000641899
3653.0610	0.000634217
3651.1323	0.000587726
3649.2036	0.000566951
3647.2749	0.000594088
3645.3462	0.000586787
3643.4175	0.00059703
3641.4888	0.000616047
3639.5602	0.000605674
3637.6315	0.000605577
3635.7028	0.000638808
3633.7741	0.000606406
3631.8454	0.000585842
3629.9167	0.000595547
3627.9880	0.000597837
3626.0593	0.000572892
3624.1306	0.00056187
3622.2019	0.000581565
3620.2733	0.000621304
3618.3446	0.00064776
3616.4159	0.000625651
3614.4872	0.00058899
3612.5585	0.000598193
3610.6298	0.000596853
3608.7011	0.000602351
3606.7724	0.00064487
3604.8437	0.000633096
3602.9150	0.000578606
3600.9864	0.000590049
3599.0577	0.000571152
3597.1290	0.000548285
3595.2003	0.000603225
3593.2716	0.000595309
3591.3429	0.000566307
3589.4142	0.00058413
3587.4855	0.000598021
3585.5568	0.000591676
3583.6281	0.000585502
3581.6995	0.000568207
3579.7708	0.000576357
3577.8421	0.00062821
3575.9134	0.000657664
3573.9847	0.000634176
3572.0560	0.000583286
3570.1273	0.000603224
3568.1986	0.000660911
3566.2699	0.000674237
3564.3412	0.000653563
3562.4126	0.000637096
3560.4839	0.000625821
3558.5552	0.000622208
3556.6265	0.000604673
3554.6978	0.000579764
3552.7691	0.000584829
3550.8404	0.000615051
3548.9117	0.000640658
3546.9830	0.000651885
3545.0543	0.000674035
3543.1257	0.000667204
3541.1970	0.000653557
3539.2683	0.000666038
3537.3396	0.000697334
3535.4109	0.000679709
3533.4822	0.000651613
3531.5535	0.000672787
3529.6248	0.000672451
3527.6961	0.000635063
3525.7674	0.00064329
3523.8388	0.000687764
3521.9101	0.000686525
3519.9814	0.000676526
3518.0527	0.000683233
3516.1240	0.000665227
3514.1953	0.000682466
3512.2666	0.000695909
3510.3379	0.000672487
3508.4092	0.000659558
3506.4805	0.000694891
3504.5519	0.000732138
3502.6232	0.000747042
3500.6945	0.000754054
3498.7658	0.000779626
3496.8371	0.000796978
3494.9084	0.000820161
3492.9797	0.000794557
3491.0510	0.000754032
3489.1223	0.000713061
3487.1936	0.000681188
3485.2650	0.000700698
3483.3363	0.00073508
3481.4076	0.000784114
3479.4789	0.000841953
3477.5502	0.000865611
3475.6215	0.000866774
3473.6928	0.000857801
3471.7641	0.000875295
3469.8354	0.000887562
3467.9067	0.000880309
3465.9781	0.000858986
3464.0494	0.000856854
3462.1207	0.000876209
3460.1920	0.000885499
3458.2633	0.000901494
3456.3346	0.000920691
3454.4059	0.000957678
3452.4772	0.00100362
3450.5485	0.00101311
3448.6198	0.00100833
3446.6912	0.00101146
3444.7625	0.00104093
3442.8338	0.00107908
3440.9051	0.00111045
3438.9764	0.00110607
3437.0477	0.00110044
3435.1190	0.0011103
3433.1903	0.00109115
3431.2616	0.00109003
3429.3329	0.00113378
3427.4043	0.00119882
3425.4756	0.00128486
3423.5469	0.00135294
3421.6182	0.0013979
3419.6895	0.00144207
3417.7608	0.00148478
3415.8321	0.00150113
3413.9034	0.00150205
3411.9747	0.00151391
3410.0460	0.00153232
3408.1174	0.00156165
3406.1887	0.00162055
3404.2600	0.00167429
3402.3313	0.00168501
3400.4026	0.00168416
3398.4739	0.00171205
3396.5452	0.00175715
3394.6165	0.00180689
3392.6878	0.0018691
3390.7591	0.0019438
3388.8304	0.0020155
3386.9018	0.00204751
3384.9731	0.00204322
3383.0444	0.00205976
3381.1157	0.00210767
3379.1870	0.00214011
3377.2583	0.00215701
3375.3296	0.00218387
3373.4009	0.0022201
3371.4722	0.00224564
3369.5435	0.00225632
3367.6149	0.00227494
3365.6862	0.00231249
3363.7575	0.00235819
3361.8288	0.002401
3359.9001	0.00243973
3357.9714	0.00246737
3356.0427	0.00248985
3354.1140	0.00252542
3352.1853	0.00259273
3350.2566	0.00267338
3348.3280	0.00272491
3346.3993	0.00275277
3344.4706	0.00279806
3342.5419	0.00285626
3340.6132	0.00287543
3338.6845	0.00286466
3336.7558	0.00290587
3334.8271	0.00303022
3332.8984	0.00315476
3330.9697	0.00319999
3329.0411	0.00317076
3327.1124	0.0031341
3325.1837	0.00313742
3323.2550	0.00316707
3321.3263	0.00320121
3319.3976	0.00323715
3317.4689	0.0032795
3315.5402	0.00331732
3313.6115	0.00333518
3311.6828	0.00336366
3309.7542	0.00341788
3307.8255	0.00345727
3305.8968	0.00346246
3303.9681	0.00346825
3302.0394	0.00349723
3300.1107	0.00352209
3298.1820	0.00353273
3296.2533	0.0035528
3294.3246	0.00358083
3292.3959	0.00360714
3290.4673	0.00363677
3288.5386	0.00366347
3286.6099	0.00367551
3284.6812	0.00366571
3282.7525	0.00364251
3280.8238	0.00362506
3278.8951	0.00362548
3276.9664	0.00363805
3275.0377	0.00364233
3273.1090	0.00363149
3271.1804	0.00361242
3269.2517	0.00357623
3267.3230	0.00352516
3265.3943	0.0034863
3263.4656	0.00346874
3261.5369	0.00344819
3259.6082	0.00340446
3257.6795	0.00333821
3255.7508	0.00326496
3253.8221	0.00320406
3251.8935	0.00317864
3249.9648	0.0031887
3248.0361	0.00319783
3246.1074	0.00317095
3244.1787	0.00310911
3242.2500	0.00302593
3240.3213	0.00295498
3238.3926	0.00292317
3236.4639	0.00289449
3234.5352	0.00282309
3232.6066	0.00272928
3230.6779	0.00266473
3228.7492	0.00264667
3226.8205	0.00265319
3224.8918	0.00266108
3222.9631	0.00265789
3221.0344	0.00263831
3219.1057	0.00259394
3217.1770	0.0025393
3215.2483	0.00251668
3213.3197	0.00252662
3211.3910	0.00253742
3209.4623	0.00253988
3207.5336	0.00254503
3205.6049	0.00253778
3203.6762	0.00249511
3201.7475	0.00243114
3199.8188	0.00238672
3197.8901	0.00236346
3195.9614	0.00234455
3194.0328	0.00233327
3192.1041	0.0023294
3190.1754	0.00231144
3188.2467	0.00226811
3186.3180	0.00222192
3184.3893	0.00217595
3182.4606	0.00211915
3180.5319	0.00207838
3178.6032	0.00207076
3176.6745	0.00207449
3174.7459	0.0020876
3172.8172	0.00209601
3170.8885	0.0020949
3168.9598	0.00208733
3167.0311	0.0020641
3165.1024	0.00202186
3163.1737	0.00198617
3161.2450	0.00196779
3159.3163	0.00196094
3157.3876	0.00195601
3155.4590	0.00195608
3153.5303	0.00196188
3151.6016	0.00193641
3149.6729	0.0018833
3147.7442	0.00184671
3145.8155	0.00185229
3143.8868	0.00188456
3141.9581	0.00190017
3140.0294	0.00186804
3138.1007	0.0018348
3136.1720	0.00182779
3134.2434	0.00183428
3132.3147	0.00185776
3130.3860	0.00189383
3128.4573	0.00192731
3126.5286	0.00193071
3124.5999	0.00190318
3122.6712	0.00187809
3120.7425	0.00185443
3118.8138	0.00184132
3116.8851	0.00185749
3114.9565	0.00187422
3113.0278	0.00187001
3111.0991	0.00186191
3109.1704	0.00188469
3107.2417	0.00192754
3105.3130	0.00196251
3103.3843	0.00198182
3101.4556	0.00200151
3099.5269	0.00204566
3097.5982	0.00209939
3095.6696	0.00211629
3093.7409	0.00210838
3091.8122	0.00212395
3089.8835	0.00219948
3087.9548	0.00230918
3086.0261	0.00239756
3084.0974	0.00245581
3082.1687	0.00253144
3080.2400	0.00267508
3078.3113	0.00287014
3076.3827	0.00303946
3074.4540	0.00316232
3072.5253	0.00327347
3070.5966	0.00338866
3068.6679	0.00350584
3066.7392	0.00361733
3064.8105	0.00371686
3062.8818	0.00378902
3060.9531	0.00381208
3059.0244	0.00377684
3057.0958	0.00369548
3055.1671	0.00360069
3053.2384	0.00352925
3051.3097	0.00349627
3049.3810	0.0034884
3047.4523	0.00348349
3045.5236	0.00349163
3043.5949	0.0035325
3041.6662	0.00358056
3039.7375	0.00360417
3037.8089	0.00361681
3035.8802	0.00364973
3033.9515	0.003692
3032.0228	0.00373932
3030.0941	0.00383716
3028.1654	0.004
3026.2367	0.00418068
3024.3080	0.00435722
3022.3793	0.00456088
3020.4506	0.00483513
3018.5220	0.00517932
3016.5933	0.0055569
3014.6646	0.00595318
3012.7359	0.00638446
3010.8072	0.00685977
3008.8785	0.00737221
3006.9498	0.00792502
3005.0211	0.00853551
3003.0924	0.00919925
3001.1637	0.00987672
2999.2351	0.0105462
2997.3064	0.011236
2995.3777	0.0119662
2993.4490	0.0127147
2991.5203	0.0134567
2989.5916	0.0141811
2987.6629	0.0148923
2985.7342	0.0155926
2983.8055	0.016253
2981.8768	0.0168348
2979.9482	0.0173381
2978.0195	0.0178033
2976.0908	0.0182565
2974.1621	0.018683
2972.2334	0.0190829
2970.3047	0.0194959
2968.3760	0.0199359
2966.4473	0.0203688
2964.5186	0.0207814
2962.5899	0.0212173
2960.6613	0.021712
2958.7326	0.0222471
2956.8039	0.0228049
2954.8752	0.0234246
2952.9465	0.0241786
2951.0178	0.0251049
2949.0891	0.0261807
2947.1604	0.0273563
2945.2317	0.028589
2943.3030	0.029811
2941.3744	0.030909
2939.4457	0.0317728
2937.5170	0.0323455
2935.5883	0.0326329
2933.6596	0.0326743
2931.7309	0.0324946
2929.8022	0.0321062
2927.8735	0.0315384
2925.9448	0.0308274
2924.0161	0.0300011
2922.0875	0.0290914
2920.1588	0.0281276
2918.2301	0.0271173
2916.3014	0.0260569
2914.3727	0.0249555
2912.4440	0.0238497
2910.5153	0.022804
2908.5866	0.0218708
2906.6579	0.0210585
2904.7292	0.0203704
2902.8006	0.0198209
2900.8719	0.0193855
2898.9432	0.019004
2897.0145	0.0186506
2895.0858	0.0183378
2893.1571	0.0180766
2891.2284	0.0178768
2889.2997	0.0177506
2887.3710	0.017699
2885.4423	0.0177066
2883.5136	0.0177337
2881.5850	0.017711
2879.6563	0.0175698
2877.7276	0.0172972
2875.7989	0.0169237
2873.8702	0.0164357
2871.9415	0.0157725
2870.0128	0.0149019
2868.0841	0.013855
2866.1554	0.0127278
2864.2267	0.011651
2862.2981	0.0107231
2860.3694	0.00997878
2858.4407	0.00939947
2856.5120	0.00892463
2854.5833	0.00848763
2852.6546	0.00805647
2850.7259	0.00761336
2848.7972	0.00712966
2846.8685	0.00659293
2844.9398	0.00602678
2843.0112	0.00546871
2841.0825	0.00494868
2839.1538	0.00449698
2837.2251	0.0041481
2835.2964	0.00389818
2833.3677	0.00370215
2831.4390	0.00351994
2829.5103	0.00334827
2827.5816	0.0031982
2825.6529	0.00308063
2823.7243	0.00301429
2821.7956	0.00298532
2819.8669	0.00295376
2817.9382	0.00290868
2816.0095	0.00286833
2814.0808	0.00283798
2812.1521	0.00280285
2810.2234	0.00275263
2808.2947	0.00269968
2806.3660	0.00266601
2804.4374	0.00265168
2802.5087	0.00263527
2800.5800	0.00260413
2798.6513	0.00257346
2796.7226	0.00255487
2794.7939	0.00252453
2792.8652	0.00248008
2790.9365	0.00246053
2789.0078	0.00247858
2787.0791	0.00250678
2785.1505	0.00252256
2783.2218	0.00253401
2781.2931	0.00257065
2779.3644	0.00262936
2777.4357	0.00267869
2775.5070	0.00270735
2773.5783	0.0027238
2771.6496	0.00273083
2769.7209	0.00273531
2767.7922	0.00274473
2765.8636	0.00276717
2763.9349	0.00280232
2762.0062	0.00283063
2760.0775	0.00284725
2758.1488	0.00286368
2756.2201	0.00288061
2754.2914	0.00288763
2752.3627	0.00287617
2750.4340	0.00286761
2748.5053	0.00290612
2746.5767	0.00298749
2744.6480	0.00306424
2742.7193	0.00311343
2740.7906	0.00314795
2738.8619	0.00318587
2736.9332	0.00322797
2735.0045	0.00327329
2733.0758	0.00331814
2731.1471	0.00334279
2729.2184	0.00333389
2727.2898	0.00330514
2725.3611	0.00329489
2723.4324	0.00330235
2721.5037	0.00329375
2719.5750	0.00325838
2717.6463	0.00319646
2715.7176	0.00310533
2713.7889	0.0030005
2711.8602	0.00291309
2709.9315	0.00283651
2708.0029	0.00275178
2706.0742	0.00268086
2704.1455	0.00264763
2702.2168	0.00264438
2700.2881	0.00264944
2698.3594	0.00265166
2696.4307	0.00264963
2694.5020	0.00265115
2692.5733	0.0026516
2690.6446	0.00264513
2688.7160	0.00265443
2686.7873	0.00267722
2684.8586	0.00268979
2682.9299	0.0026872
2681.0012	0.00267181
2679.0725	0.00264216
2677.1438	0.0026249
2675.2151	0.00263412
2673.2864	0.00264971
2671.3577	0.00266621
2669.4291	0.00269057
2667.5004	0.00271194
2665.5717	0.00270182
2663.6430	0.00267412
2661.7143	0.00267434
2659.7856	0.00271025
2657.8569	0.00274432
2655.9282	0.00274193
2653.9995	0.00270479
2652.0708	0.00265388
2650.1422	0.00262376
2648.2135	0.00263898
2646.2848	0.00267263
2644.3561	0.00268087
2642.4274	0.00266974
2640.4987	0.00267231
2638.5700	0.00268809
2636.6413	0.00270159
2634.7126	0.00272621
2632.7839	0.00277587
2630.8552	0.00282825
2628.9266	0.00283874
2626.9979	0.00280472
2625.0692	0.00277283
2623.1405	0.00275439
2621.2118	0.00272082
2619.2831	0.00268404
2617.3544	0.00267143
2615.4257	0.00267059
2613.4970	0.00265038
2611.5683	0.00261474
2609.6397	0.00260124
2607.7110	0.00263018
2605.7823	0.0026801
2603.8536	0.00272319
2601.9249	0.002732
2599.9962	0.00267896
2598.0675	0.00258684
2596.1388	0.00251985
2594.2101	0.00250384
2592.2814	0.0025235
2590.3528	0.00255559
2588.4241	0.00257226
2586.4954	0.00256539
2584.5667	0.00255969
2582.6380	0.00256822
2580.7093	0.0025705
2578.7806	0.00255149
2576.8519	0.00252448
2574.9232	0.00250274
2572.9945	0.00250288
2571.0659	0.00253214
2569.1372	0.0025643
2567.2085	0.00257661
2565.2798	0.0025525
2563.3511	0.00249329
2561.4224	0.00244214
2559.4937	0.00243626
2557.5650	0.0024521
2555.6363	0.00246348
2553.7076	0.00246686
2551.7790	0.00246378
2549.8503	0.00245944
2547.9216	0.00244949
2545.9929	0.00242149
2544.0642	0.00238885
2542.1355	0.0023718
2540.2068	0.0023682
2538.2781	0.00236856
2536.3494	0.00236824
2534.4207	0.00237468
2532.4921	0.00238231
2530.5634	0.00238548
2528.6347	0.00238992
2526.7060	0.00239092
2524.7773	0.00238523
2522.8486	0.00238908
2520.9199	0.00240352
2518.9912	0.00242452
2517.0625	0.00243348
2515.1338	0.00242152
2513.2052	0.00241025
2511.2765	0.00241037
2509.3478	0.00240351
2507.4191	0.00237746
2505.4904	0.00234361
2503.5617	0.00232207
2501.6330	0.00233893
2499.7043	0.00237451
2497.7756	0.00238881
2495.8469	0.00239053
2493.9183	0.0024128
2491.9896	0.00244986
2490.0609	0.00247131
2488.1322	0.00247297
2486.2035	0.00246833
2484.2748	0.00247058
2482.3461	0.00246376
2480.4174	0.00243962
2478.4887	0.00244448
2476.5600	0.00247604
2474.6314	0.00248753
2472.7027	0.00247646
2470.7740	0.00247702
2468.8453	0.00248854
2466.9166	0.00249284
2464.9879	0.00248402
2463.0592	0.0024578
2461.1305	0.0024191
2459.2018	0.00238824
2457.2731	0.00238038
2455.3445	0.00239498
2453.4158	0.0024139
2451.4871	0.00242398
2449.5584	0.00242521
2447.6297	0.00242826
2445.7010	0.00244424
2443.7723	0.00246468
2441.8436	0.00247323
2439.9149	0.00246328
2437.9862	0.00243847
2436.0576	0.00241235
2434.1289	0.00240448
2432.2002	0.00240779
2430.2715	0.00241006
2428.3428	0.00242187
2426.4141	0.0024524
2424.4854	0.00248774
2422.5567	0.0025074
2420.6280	0.00251133
2418.6993	0.00249989
2416.7707	0.0024731
2414.8420	0.00244404
2412.9133	0.00242289
2410.9846	0.00241436
2409.0559	0.0024224
2407.1272	0.00243944
2405.1985	0.00244964
2403.2698	0.00245332
2401.3411	0.0024659
2399.4124	0.0024741
2397.4838	0.00245962
2395.5551	0.00243447
2393.6264	0.00241456
2391.6977	0.00239765
2389.7690	0.0023928
2387.8403	0.00242039
2385.9116	0.00247195
2383.9829	0.00251612
2382.0542	0.00254031
2380.1255	0.00253946
2378.1968	0.00252521
2376.2682	0.00251956
2374.3395	0.00252218
2372.4108	0.00253404
2370.4821	0.00254856
2368.5534	0.00254894
2366.6247	0.00254061
2364.6960	0.00253032
2362.7673	0.0025158
2360.8386	0.00250322
2358.9099	0.00249548
2356.9813	0.00248251
2355.0526	0.00246557
2353.1239	0.00245845
2351.1952	0.0024575
2349.2665	0.00245298
2347.3378	0.00246288
2345.4091	0.00249991
2343.4804	0.00254533
2341.5517	0.00257522
2339.6230	0.00259089
2337.6944	0.00261031
2335.7657	0.00264153
2333.8370	0.00269739
2331.9083	0.00277314
2329.9796	0.00280244
2328.0509	0.00274259
2326.1222	0.00265493
2324.1935	0.00260753
2322.2648	0.00258937
2320.3361	0.00259052
2318.4075	0.00261393
2316.4788	0.00263837
2314.5501	0.00264498
2312.6214	0.0026497
2310.6927	0.0026611
2308.7640	0.00265982
2306.8353	0.0026349
2304.9066	0.00259573
2302.9779	0.00255527
2301.0492	0.00254429
2299.1206	0.00257517
2297.1919	0.00261486
2295.2632	0.00262701
2293.3345	0.00259667
2291.4058	0.00255055
2289.4771	0.0025462
2287.5484	0.002584
2285.6197	0.00260088
2283.6910	0.0025664
2281.7623	0.00250168
2279.8337	0.00245514
2277.9050	0.00246029
2275.9763	0.0025049
2274.0476	0.00257095
2272.1189	0.00263063
2270.1902	0.00266401
2268.2615	0.00269707
2266.3328	0.00273574
2264.4041	0.00273676
2262.4754	0.0026903
2260.5468	0.00263411
2258.6181	0.00259159
2256.6894	0.00256827
2254.7607	0.00257829
2252.8320	0.00261824
2250.9033	0.0026775
2248.9746	0.0027401
2247.0459	0.00277065
2245.1172	0.00277256
2243.1885	0.00276737
2241.2599	0.00276428
2239.3312	0.00275468
2237.4025	0.00273223
2235.4738	0.00270241
2233.5451	0.00270069
2231.6164	0.00271693
2229.6877	0.00270982
2227.7590	0.00270629
2225.8303	0.00275395
2223.9016	0.00282266
2221.9730	0.0028706
2220.0443	0.00287849
2218.1156	0.00282693
2216.1869	0.00274988
2214.2582	0.00273226
2212.3295	0.00278906
2210.4008	0.00285758
2208.4721	0.00290464
2206.5434	0.00294565
2204.6147	0.00297335
2202.6861	0.00298339
2200.7574	0.00300622
2198.8287	0.00303879
2196.9000	0.00301406
2194.9713	0.00292333
2193.0426	0.00283763
2191.1139	0.00283562
2189.1852	0.00290796
2187.2565	0.00297806
2185.3278	0.00300841
2183.3992	0.00301481
2181.4705	0.00298872
2179.5418	0.00292095
2177.6131	0.00287533
2175.6844	0.00291235
2173.7557	0.00298378
2171.8270	0.00300701
2169.8983	0.00296714
2167.9696	0.00286816
2166.0409	0.00272539
2164.1123	0.0026594
2162.1836	0.00275612
2160.2549	0.00290948
2158.3262	0.00296032
2156.3975	0.00287087
2154.4688	0.00275684
2152.5401	0.00277058
2150.6114	0.00287729
2148.6827	0.00294696
2146.7540	0.00293201
2144.8254	0.00288507
2142.8967	0.0028961
2140.9680	0.00297746
2139.0393	0.00306098
2137.1106	0.00309037
2135.1819	0.0030829
2133.2532	0.00308182
2131.3245	0.00309077
2129.3958	0.0030954
2127.4671	0.00309142
2125.5384	0.00308555
2123.6098	0.00308634
2121.6811	0.00311012
2119.7524	0.00314042
2117.8237	0.00314294
2115.8950	0.00311529
2113.9663	0.00308899
2112.0376	0.00307238
2110.1089	0.00305762
2108.1802	0.00305372
2106.2515	0.00305299
2104.3229	0.00304821
2102.3942	0.00306513
2100.4655	0.00310492
2098.5368	0.00313866
2096.6081	0.0031462
2094.6794	0.00312751
2092.7507	0.00307795
2090.8220	0.00302876
2088.8933	0.00303051
2086.9646	0.00305525
2085.0360	0.00306754
2083.1073	0.00307991
2081.1786	0.00309336
2079.2499	0.00310436
2077.3212	0.00311952
2075.3925	0.00310254
2073.4638	0.00303256
2071.5351	0.00295167
2069.6064	0.00289983
2067.6777	0.00291175
2065.7491	0.00299834
2063.8204	0.00310661
2061.8917	0.00314688
2059.9630	0.00307416
2058.0343	0.00295047
2056.1056	0.00289139
2054.1769	0.00293476
2052.2482	0.0030122
2050.3195	0.00306364
2048.3908	0.00309777
2046.4622	0.003147
2044.5335	0.00318457
2042.6048	0.00317425
2040.6761	0.00314524
2038.7474	0.00313007
2036.8187	0.00313175
2034.8900	0.0031528
2032.9613	0.00317387
2031.0326	0.00317485
2029.1039	0.00316784
2027.1753	0.00317049
2025.2466	0.00317764
2023.3179	0.00316393
2021.3892	0.00314462
2019.4605	0.00314553
2017.5318	0.00315361
2015.6031	0.00316914
2013.6744	0.0032107
2011.7457	0.00326995
2009.8170	0.00331713
2007.8884	0.00333996
2005.9597	0.00334105
2004.0310	0.00333795
2002.1023	0.00335399
2000.1736	0.00338104
1998.2449	0.00340572
1996.3162	0.00342605
1994.3875	0.00343616
1992.4588	0.0034268
1990.5301	0.00340496
1988.6015	0.00338927
1986.6728	0.00339249
1984.7441	0.00341306
1982.8154	0.00342594
1980.8867	0.00343412
1978.9580	0.0034702
1977.0293	0.00351396
1975.1006	0.00351972
1973.1719	0.00348982
1971.2432	0.00346699
1969.3146	0.00346644
1967.3859	0.00348105
1965.4572	0.00350472
1963.5285	0.00351935
1961.5998	0.00352008
1959.6711	0.00351151
1957.7424	0.00348489
1955.8137	0.00344074
1953.8850	0.00341448
1951.9563	0.00343537
1950.0277	0.00348575
1948.0990	0.0035374
1946.1703	0.0035859
1944.2416	0.00363589
1942.3129	0.00366648
1940.3842	0.00365283
1938.4555	0.00360908
1936.5268	0.00358095
1934.5981	0.00359165
1932.6694	0.00363397
1930.7408	0.0036631
1928.8121	0.00365056
1926.8834	0.00362328
1924.9547	0.00360527
1923.0260	0.00360802
1921.0973	0.00362256
1919.1686	0.00364409
1917.2399	0.00366233
1915.3112	0.00366233
1913.3825	0.00364817
1911.4539	0.00364128
1909.5252	0.00364462
1907.5965	0.00365216
1905.6678	0.00367987
1903.7391	0.0037263
1901.8104	0.00376393
1899.8817	0.00376859
1897.9530	0.00373527
1896.0243	0.00368803
1894.0956	0.0036681
1892.1670	0.00368907
1890.2383	0.00370699
1888.3096	0.00368452
1886.3809	0.00364254
1884.4522	0.00362022
1882.5235	0.00362985
1880.5948	0.00366115
1878.6661	0.00370043
1876.7374	0.0037326
1874.8087	0.00374048
1872.8800	0.00372734
1870.9514	0.00371481
1869.0227	0.00371526
1867.0940	0.0037348
1865.1653	0.00375515
1863.2366	0.0037464
1861.3079	0.00369978
1859.3792	0.00364133
1857.4505	0.00362327
1855.5218	0.00366382
1853.5931	0.0037121
1851.6645	0.00375252
1849.7358	0.00378274
1847.8071	0.00379995
1845.8784	0.00379156
1843.9497	0.00377111
1842.0210	0.00375606
1840.0923	0.00375318
1838.1636	0.00376259
1836.2349	0.00378377
1834.3062	0.00380801
1832.3776	0.00382598
1830.4489	0.003844
1828.5202	0.00386375
1826.5915	0.00386052
1824.6628	0.00382433
1822.7341	0.00378913
1820.8054	0.00378843
1818.8767	0.00381877
1816.9480	0.00385896
1815.0193	0.00386914
1813.0907	0.00384338
1811.1620	0.00382851
1809.2333	0.00385613
1807.3046	0.00391578
1805.3759	0.00398321
1803.4472	0.00402961
1801.5185	0.0040446
1799.5898	0.00404478
1797.6611	0.00405349
1795.7324	0.00406566
1793.8038	0.00405035
1791.8751	0.0040035
1789.9464	0.0039683
1788.0177	0.00399102
1786.0890	0.00405374
1784.1603	0.00411676
1782.2316	0.00415917
1780.3029	0.00417288
1778.3742	0.00415794
1776.4455	0.00412588
1774.5169	0.00409433
1772.5882	0.00407687
1770.6595	0.00407148
1768.7308	0.00406824
1766.8021	0.00407321
1764.8734	0.00408569
1762.9447	0.0041043
1761.0160	0.00413932
1759.0873	0.00417388
1757.1586	0.00418273
1755.2300	0.00417859
1753.3013	0.00419798
1751.3726	0.00424953
1749.4439	0.00430982
1747.5152	0.00436683
1745.5865	0.00441434
1743.6578	0.00442977
1741.7291	0.00441708
1739.8004	0.004406
1737.8717	0.0044161
1735.9431	0.00445241
1734.0144	0.00450259
1732.0857	0.0045503
1730.1570	0.00459076
1728.2283	0.00463582
1726.2996	0.00471117
1724.3709	0.00481475
1722.4422	0.00490768
1720.5135	0.00497475
1718.5848	0.0050515
1716.6562	0.00518856
1714.7275	0.00539303
1712.7988	0.00562023
1710.8701	0.00584269
1708.9414	0.0060886
1707.0127	0.00639859
1705.0840	0.00678178
1703.1553	0.00722709
1701.2266	0.0077069
1699.2979	0.00818101
1697.3693	0.00864008
1695.4406	0.00910673
1693.5119	0.00958981
1691.5832	0.0100667
1689.6545	0.0105095
1687.7258	0.0109112
1685.7971	0.0112842
1683.8684	0.0116296
1681.9397	0.0119399
1680.0110	0.0122369
1678.0824	0.0125516
1676.1537	0.0128659
1674.2250	0.0131379
1672.2963	0.0133581
1670.3676	0.0135396
1668.4389	0.0136922
1666.5102	0.0138364
1664.5815	0.0140094
1662.6528	0.0142274
1660.7241	0.0144664
1658.7955	0.0146814
1656.8668	0.0148306
1654.9381	0.0148674
1653.0094	0.0147265
1651.0807	0.014357
1649.1520	0.0137683
1647.2233	0.0130428
1645.2946	0.0122996
1643.3659	0.0116266
1641.4372	0.011051
1639.5086	0.0105586
1637.5799	0.0101196
1635.6512	0.00969476
1633.7225	0.00925959
1631.7938	0.00884846
1629.8651	0.00853249
1627.9364	0.00833973
1626.0077	0.00823916
1624.0790	0.00818702
1622.1503	0.0081509
1620.2216	0.00811765
1618.2930	0.00809375
1616.3643	0.00806623
1614.4356	0.00799665
1612.5069	0.00789107
1610.5782	0.00780507
1608.6495	0.00775238
1606.7208	0.00768112
1604.7921	0.0075569
1602.8634	0.00739071
1600.9347	0.00719035
1599.0061	0.00696936
1597.0774	0.00676308
1595.1487	0.00659813
1593.2200	0.00648941
1591.2913	0.00645441
1589.3626	0.00649389
1587.4339	0.00655796
1585.5052	0.00656101
1583.5765	0.00646958
1581.6478	0.0063327
1579.7192	0.00619968
1577.7905	0.0060812
1575.8618	0.00598445
1573.9331	0.005925
1572.0044	0.00590085
1570.0757	0.00589576
1568.1470	0.00590052
1566.2183	0.00592162
1564.2896	0.00595548
1562.3609	0.00598129
1560.4323	0.00599825
1558.5036	0.00602577
1556.5749	0.00605693
1554.6462	0.00606427
1552.7175	0.00604615
1550.7888	0.00602051
1548.8601	0.00599403
1546.9314	0.00596849
1545.0027	0.00594912
1543.0740	0.00592545
1541.1454	0.00587122
1539.2167	0.00578773
1537.2880	0.00573037
1535.3593	0.00573781
1533.4306	0.00576736
1531.5019	0.00576469
1529.5732	0.00574339
1527.6445	0.00574306
1525.7158	0.00576135
1523.7871	0.00576557
1521.8585	0.0057485
1519.9298	0.00574113
1518.0011	0.00576561
1516.0724	0.00579537
1514.1437	0.00579094
1512.2150	0.00576117
1510.2863	0.00574975
1508.3576	0.00577319
1506.4289	0.00580496
1504.5002	0.00580832
1502.5716	0.00579389
1500.6429	0.00584363
1498.7142	0.00601002
1496.7855	0.006208
1494.8568	0.00633607
1492.9281	0.00642395
1490.9994	0.00653533
1489.0707	0.00668119
1487.1420	0.00688477
1485.2133	0.00721138
1483.2847	0.00768186
1481.3560	0.00824175
1479.4273	0.00885028
1477.4986	0.00953332
1475.5699	0.0103197
1473.6412	0.0111774
1471.7125	0.0120533
1469.7838	0.0129259
1467.8551	0.0137781
1465.9264	0.0145539
1463.9978	0.015182
1462.0691	0.0156379
1460.1404	0.0159792
1458.2117	0.0163075
1456.2830	0.0166856
1454.3543	0.0170897
1452.4256	0.0174173
1450.4969	0.01753
1448.5682	0.017329
1446.6395	0.0168251
1444.7109	0.016126
1442.7822	0.0153485
1440.8535	0.0145559
1438.9248	0.0137591
1436.9961	0.0129536
1435.0674	0.012178
1433.1387	0.0115329
1431.2100	0.0111028
1429.2813	0.0108806
1427.3526	0.0108006
1425.4240	0.0108024
1423.4953	0.0108437
1421.5666	0.0108907
1419.6379	0.0109169
1417.7092	0.0109057
1415.7805	0.0108554
1413.8518	0.0107741
1411.9231	0.0106629
1409.9944	0.0105058
1408.0657	0.010294
1406.1371	0.0100481
1404.2084	0.00979162
1402.2797	0.00953749
1400.3510	0.00931533
1398.4223	0.00914938
1396.4936	0.00901711
1394.5649	0.0088859
1392.6362	0.00876316
1390.7075	0.00867786
1388.7788	0.00863563
1386.8502	0.00860661
1384.9215	0.00856161
1382.9928	0.00850824
1381.0641	0.00846737
1379.1354	0.00844023
1377.2067	0.00843784
1375.2780	0.00849193
1373.3493	0.00860144
1371.4206	0.00873334
1369.4919	0.00887394
1367.5632	0.00902435
1365.6346	0.00917614
1363.7059	0.00932209
1361.7772	0.00947584
1359.8485	0.00966701
1357.9198	0.00991121
1355.9911	0.0102015
1354.0624	0.0105396
1352.1337	0.0109358
1350.2050	0.0113767
1348.2763	0.0118223
1346.3477	0.0122184
1344.4190	0.0125142
1342.4903	0.0126989
1340.5616	0.0128009
1338.6329	0.0128399
1336.7042	0.0128191
1334.7755	0.0127585
1332.8468	0.0127096
1330.9181	0.0127269
1328.9894	0.0128265
1327.0608	0.0129802
1325.1321	0.0131528
1323.2034	0.0133212
1321.2747	0.0134652
1319.3460	0.0135671
1317.4173	0.0136154
1315.4886	0.0136108
1313.5599	0.0135606
1311.6312	0.0134612
1309.7025	0.0133086
1307.7739	0.0131432
1305.8452	0.0130365
1303.9165	0.0130082
1301.9878	0.0130093
1300.0591	0.012995
1298.1304	0.0129508
1296.2017	0.0128511
1294.2730	0.0126809
1292.3443	0.0124863
1290.4156	0.0123359
1288.4870	0.0122455
1286.5583	0.0121853
1284.6296	0.0121351
1282.7009	0.0120897
1280.7722	0.0120412
1278.8435	0.0120008
1276.9148	0.011996
1274.9861	0.0120112
1273.0574	0.0120009
1271.1287	0.0119593
1269.2001	0.0119082
1267.2714	0.0118529
1265.3427	0.0118017
1263.4140	0.0117763
1261.4853	0.0117843
1259.5566	0.0118153
1257.6279	0.0118605
1255.6992	0.0119165
1253.7705	0.0119605
1251.8418	0.0119764
1249.9132	0.012009
1247.9845	0.0120855
1246.0558	0.012132
1244.1271	0.0120769
1242.1984	0.0119562
1240.2697	0.0118405
1238.3410	0.0117382
1236.4123	0.0116233
1234.4836	0.0114976
1232.5549	0.0113803
1230.6263	0.0112615
1228.6976	0.0111151
1226.7689	0.0109383
1224.8402	0.0107422
1222.9115	0.0105328
1220.9828	0.0103358
1219.0541	0.0101895
1217.1254	0.0100868
1215.1967	0.00999268
1213.2680	0.00990267
1211.3394	0.00982778
1209.4107	0.00976549
1207.4820	0.0097084
1205.5533	0.00963788
1203.6246	0.00952952
1201.6959	0.00939361
1199.7672	0.00927558
1197.8385	0.00919424
1195.9098	0.00912093
1193.9811	0.00904195
1192.0525	0.00898628
1190.1238	0.00896981
1188.1951	0.00896814
1186.2664	0.00896159
1184.3377	0.00895343
1182.4090	0.00895338
1180.4803	0.00897184
1178.5516	0.0090018
[truncated: 608 more rows]
