# Supplementary material for: Vibrational Raman and IR data on brown hair subjected to bleaching
Source: Data Brief. 2021 Sep 30;38:107439. doi: 10.1016/j.dib.2021.107439 (PMC8502914; doi:10.1016/j.dib.2021.107439)
Supplement: Supplementary file 1 [file mmc1.zip › Supplementary Material raw data/Figure 4/Raman four bleaching treatments p3.txt]

TITLE	Raman single spectrum (p3) of brown hair after four bleaching treatments
DATA TYPE
ORIGIN	JASCO
OWNER
SPECTROMETER/DATA SYSTEM
RESOLUTION
DELTAX	-1.92869
XUNITS	1/CM
YUNITS	AU
FIRSTX	5003.1440
LASTX	5.9082
NPOINTS	2592
FIRSTY	0.00076
MAXY	0.05100
MINY	0.00040
XYDATA
5003.1440	0.000760408
5001.2154	0.000754818
4999.2867	0.000733719
4997.3580	0.000736077
4995.4293	0.000753012
4993.5006	0.000741428
4991.5719	0.000730098
4989.6432	0.000750487
4987.7145	0.000776114
4985.7858	0.000764418
4983.8571	0.000770768
4981.9285	0.000784189
4979.9998	0.000785305
4978.0711	0.000762721
4976.1424	0.000754411
4974.2137	0.00075232
4972.2850	0.000738692
4970.3563	0.000741037
4968.4276	0.000752661
4966.4989	0.000756026
4964.5702	0.000747172
4962.6416	0.000728306
4960.7129	0.000713879
4958.7842	0.000716991
4956.8555	0.000737505
4954.9268	0.000750008
4952.9981	0.000742753
4951.0694	0.000736661
4949.1407	0.000729311
4947.2120	0.000715804
4945.2833	0.000721195
4943.3547	0.000750218
4941.4260	0.000759879
4939.4973	0.000747092
4937.5686	0.000740716
4935.6399	0.000725374
4933.7112	0.000713449
4931.7825	0.00071636
4929.8538	0.000728507
4927.9251	0.000739494
4925.9964	0.000745612
4924.0677	0.000744355
4922.1391	0.00073358
4920.2104	0.000726137
4918.2817	0.000722233
4916.3530	0.000728169
4914.4243	0.000731403
4912.4956	0.000745793
4910.5669	0.000736866
4908.6382	0.000738941
4906.7095	0.000749095
4904.7808	0.000747757
4902.8522	0.000744865
4900.9235	0.000740041
4898.9948	0.000729179
4897.0661	0.000728296
4895.1374	0.000729682
4893.2087	0.000727978
4891.2800	0.000731821
4889.3513	0.00073284
4887.4226	0.000735618
4885.4939	0.000739607
4883.5653	0.000724715
4881.6366	0.000717134
4879.7079	0.000718673
4877.7792	0.000728442
4875.8505	0.000717782
4873.9218	0.000735038
4871.9931	0.000750628
4870.0644	0.000749243
4868.1357	0.000737762
4866.2070	0.000735946
4864.2784	0.000726309
4862.3497	0.000734218
4860.4210	0.000725496
4858.4923	0.000721962
4856.5636	0.000716139
4854.6349	0.000715228
4852.7062	0.000734943
4850.7775	0.000756072
4848.8488	0.000749865
4846.9201	0.000738468
4844.9915	0.00075109
4843.0628	0.000753125
4841.1341	0.000747595
4839.2054	0.000733763
4837.2767	0.00072016
4835.3480	0.00072079
4833.4193	0.000713595
4831.4906	0.000716019
4829.5619	0.000725598
4827.6332	0.000719113
4825.7046	0.000702958
4823.7759	0.000701471
4821.8472	0.00073281
4819.9185	0.000754026
4817.9898	0.000763775
4816.0611	0.000765497
4814.1324	0.00075348
4812.2037	0.00073329
4810.2750	0.000718162
4808.3463	0.000717058
4806.4177	0.000714121
4804.4890	0.000709011
4802.5603	0.000699275
4800.6316	0.000694433
4798.7029	0.000692313
4796.7742	0.000693668
4794.8455	0.000712262
4792.9168	0.000722998
4790.9881	0.000723419
4789.0594	0.000729999
4787.1308	0.000727267
4785.2021	0.000715622
4783.2734	0.000704938
4781.3447	0.000708648
4779.4160	0.000705637
4777.4873	0.00071598
4775.5586	0.000715675
4773.6299	0.0007095
4771.7012	0.000721281
4769.7725	0.000725307
4767.8439	0.000713328
4765.9152	0.000718125
4763.9865	0.00070834
4762.0578	0.00069116
4760.1291	0.000695802
4758.2004	0.000712763
4756.2717	0.000722246
4754.3430	0.000725323
4752.4143	0.000737947
4750.4856	0.000745745
4748.5570	0.000722006
4746.6283	0.000706578
4744.6996	0.000726375
4742.7709	0.000731923
4740.8422	0.000725025
4738.9135	0.000722694
4736.9848	0.000726143
4735.0561	0.000725958
4733.1274	0.000720507
4731.1987	0.000720674
4729.2701	0.000716212
4727.3414	0.00071593
4725.4127	0.000717229
4723.4840	0.000711676
4721.5553	0.000707062
4719.6266	0.000713947
4717.6979	0.000726237
4715.7692	0.000728899
4713.8405	0.000718871
4711.9118	0.000722405
4709.9832	0.000734044
4708.0545	0.000716313
4706.1258	0.000703795
4704.1971	0.000695788
4702.2684	0.00070334
4700.3397	0.000724075
4698.4110	0.000748043
4696.4823	0.000742204
4694.5536	0.000709278
4692.6249	0.000700512
4690.6963	0.000723991
4688.7676	0.000711184
4686.8389	0.000698223
4684.9102	0.000713065
4682.9815	0.000721454
4681.0528	0.000724116
4679.1241	0.000714913
4677.1954	0.000693015
4675.2667	0.000687519
4673.3380	0.000699311
4671.4093	0.000705662
4669.4807	0.000711518
4667.5520	0.000703379
4665.6233	0.000699427
4663.6946	0.000709119
4661.7659	0.000715773
4659.8372	0.00071549
4657.9085	0.000700186
4655.9798	0.000698884
4654.0511	0.000697792
4652.1224	0.000703393
4650.1938	0.00071243
4648.2651	0.000704487
4646.3364	0.000701143
4644.4077	0.000707539
4642.4790	0.000702017
4640.5503	0.000700232
4638.6216	0.000702161
4636.6929	0.000691209
4634.7642	0.000686118
4632.8355	0.000686782
4630.9069	0.000695865
4628.9782	0.000704451
4627.0495	0.00070175
4625.1208	0.000700546
4623.1921	0.000714534
4621.2634	0.000719421
4619.3347	0.000721914
4617.4060	0.000698415
4615.4773	0.000671699
4613.5486	0.000674936
4611.6200	0.00069589
4609.6913	0.000709039
4607.7626	0.00069367
4605.8339	0.000679699
4603.9052	0.000677435
4601.9765	0.000693071
4600.0478	0.000695766
4598.1191	0.00069879
4596.1904	0.000700665
4594.2617	0.000711032
4592.3331	0.000729629
4590.4044	0.000723276
4588.4757	0.000704112
4586.5470	0.000695316
4584.6183	0.000704868
4582.6896	0.000686578
4580.7609	0.000681992
4578.8322	0.000705607
4576.9035	0.000721766
4574.9748	0.000717432
4573.0462	0.000728663
4571.1175	0.000760798
4569.1888	0.000847339
4567.2601	0.000917954
4565.3314	0.000867195
4563.4027	0.000776115
4561.4740	0.000742461
4559.5453	0.000727709
4557.6166	0.000728589
4555.6879	0.000730896
4553.7593	0.00073945
4551.8306	0.000763445
4549.9019	0.000810091
4547.9732	0.000844334
4546.0445	0.000863327
4544.1158	0.000872586
4542.1871	0.000890397
4540.2584	0.000914849
4538.3297	0.000915874
4536.4010	0.000909297
4534.4724	0.000904071
4532.5437	0.000905811
4530.6150	0.000900899
4528.6863	0.000889516
4526.7576	0.00087977
4524.8289	0.000873975
4522.9002	0.000885709
4520.9715	0.000880927
4519.0428	0.000851012
4517.1141	0.000834876
4515.1855	0.000812908
4513.2568	0.000796033
4511.3281	0.000791026
4509.3994	0.000789017
4507.4707	0.000770008
4505.5420	0.000747264
4503.6133	0.0007328
4501.6846	0.000725226
4499.7559	0.000724576
4497.8272	0.000714749
4495.8986	0.000713945
4493.9699	0.000723996
4492.0412	0.000715241
4490.1125	0.000701883
4488.1838	0.00069592
4486.2551	0.000703014
4484.3264	0.000709685
4482.3977	0.000716659
4480.4690	0.000695595
4478.5403	0.000676904
4476.6117	0.000671906
4474.6830	0.0006702
4472.7543	0.000679296
4470.8256	0.000676044
4468.8969	0.000680978
4466.9682	0.000686123
4465.0395	0.000690124
4463.1108	0.000696752
4461.1821	0.000694905
4459.2534	0.000683036
4457.3248	0.000693049
4455.3961	0.000700213
4453.4674	0.000702772
4451.5387	0.000691457
4449.6100	0.000690218
4447.6813	0.000688915
4445.7526	0.000689607
4443.8239	0.000694268
4441.8952	0.000707188
4439.9665	0.000704492
4438.0379	0.000698867
4436.1092	0.000713116
4434.1805	0.000712837
4432.2518	0.000692106
4430.3231	0.000670812
4428.3944	0.000666049
4426.4657	0.000658716
4424.5370	0.000667408
4422.6083	0.000679545
4420.6796	0.000697445
4418.7509	0.000698013
4416.8223	0.000678262
4414.8936	0.00067339
4412.9649	0.000675448
4411.0362	0.000678004
4409.1075	0.000690518
4407.1788	0.000698131
4405.2501	0.000696784
4403.3214	0.000674008
4401.3927	0.000660784
4399.4640	0.000662185
4397.5354	0.000673418
4395.6067	0.000678101
4393.6780	0.000665059
4391.7493	0.000660731
4389.8206	0.000662054
4387.8919	0.000666114
4385.9632	0.00067463
4384.0345	0.000676477
4382.1058	0.000672346
4380.1771	0.000661264
4378.2485	0.000657147
4376.3198	0.000658799
4374.3911	0.000681193
4372.4624	0.000689583
4370.5337	0.000672733
4368.6050	0.000671852
4366.6763	0.000660871
4364.7476	0.000643135
4362.8189	0.000647779
4360.8902	0.000662525
4358.9616	0.000667345
4357.0329	0.000679916
4355.1042	0.000689826
4353.1755	0.000688671
4351.2468	0.000678269
4349.3181	0.000666055
4347.3894	0.000678275
4345.4607	0.00069215
4343.5320	0.000681206
4341.6033	0.000674797
4339.6747	0.000674446
4337.7460	0.000673222
4335.8173	0.000659794
4333.8886	0.000656847
4331.9599	0.00066462
4330.0312	0.000662652
4328.1025	0.000666662
4326.1738	0.000670726
4324.2451	0.000669901
4322.3164	0.000680893
4320.3878	0.000685197
4318.4591	0.000670131
4316.5304	0.000662472
4314.6017	0.000668539
4312.6730	0.000650962
4310.7443	0.000650256
4308.8156	0.000653351
4306.8869	0.000655279
4304.9582	0.000670446
4303.0295	0.000671141
4301.1009	0.000659655
4299.1722	0.000648708
4297.2435	0.000652121
4295.3148	0.000660301
4293.3861	0.000670936
4291.4574	0.000678813
4289.5287	0.000683798
4287.6000	0.000673102
4285.6713	0.000663196
4283.7426	0.000661651
4281.8140	0.000668686
4279.8853	0.000680131
4277.9566	0.000686553
4276.0279	0.000690077
4274.0992	0.00069038
4272.1705	0.000688652
4270.2418	0.000666679
4268.3131	0.000644588
4266.3844	0.00062338
4264.4557	0.000636245
4262.5271	0.000663239
4260.5984	0.000656637
4258.6697	0.000639025
4256.7410	0.000636964
4254.8123	0.000653897
4252.8836	0.000665494
4250.9549	0.000676811
4249.0262	0.000661046
4247.0975	0.000650878
4245.1688	0.000652527
4243.2402	0.000650244
4241.3115	0.000658061
4239.3828	0.000670138
4237.4541	0.000666811
4235.5254	0.000666712
4233.5967	0.000663888
4231.6680	0.000650505
4229.7393	0.000646886
4227.8106	0.000645289
4225.8819	0.000658271
4223.9533	0.000683163
4222.0246	0.000686632
4220.0959	0.000676433
4218.1672	0.000662712
4216.2385	0.00066964
4214.3098	0.00069007
4212.3811	0.000684135
4210.4524	0.000659438
4208.5237	0.000660111
4206.5950	0.000680215
4204.6664	0.000675445
4202.7377	0.000647094
4200.8090	0.000633037
4198.8803	0.000647433
4196.9516	0.000656357
4195.0229	0.000664604
4193.0942	0.000674236
4191.1655	0.000685176
4189.2368	0.000684181
4187.3081	0.000666033
4185.3795	0.000666193
4183.4508	0.000673248
4181.5221	0.000660738
4179.5934	0.000639809
4177.6647	0.00062968
4175.7360	0.000641192
4173.8073	0.000652113
4171.8786	0.000651388
4169.9499	0.000660523
4168.0212	0.00065073
4166.0926	0.000639971
4164.1639	0.000639846
4162.2352	0.000636102
4160.3065	0.000650074
4158.3778	0.000660858
4156.4491	0.000664839
4154.5204	0.000650521
4152.5917	0.000649125
4150.6630	0.000648955
4148.7343	0.000645255
4146.8056	0.000647155
4144.8770	0.000648331
4142.9483	0.000643335
4141.0196	0.000647834
4139.0909	0.000640769
4137.1622	0.000635227
4135.2335	0.000645232
4133.3048	0.000661872
4131.3761	0.00065725
4129.4474	0.000640253
4127.5187	0.000639002
4125.5901	0.000650938
4123.6614	0.00065714
4121.7327	0.000662748
4119.8040	0.000656653
4117.8753	0.000653245
4115.9466	0.000657
4114.0179	0.000653464
4112.0892	0.000643638
4110.1605	0.000646913
4108.2318	0.000651618
4106.3032	0.000637459
4104.3745	0.000625592
4102.4458	0.000635883
4100.5171	0.00064577
4098.5884	0.000652894
4096.6597	0.00065729
4094.7310	0.000649865
4092.8023	0.00063925
4090.8736	0.000632333
4088.9449	0.000637084
4087.0163	0.00065718
4085.0876	0.000656524
4083.1589	0.000652285
4081.2302	0.000637326
4079.3015	0.000628447
4077.3728	0.000623402
4075.4441	0.000619205
4073.5154	0.000612485
4071.5867	0.000606756
4069.6580	0.000611314
4067.7294	0.000627552
4065.8007	0.000637883
4063.8720	0.000637985
4061.9433	0.000633783
4060.0146	0.00063164
4058.0859	0.000626439
4056.1572	0.000630143
4054.2285	0.000636114
4052.2998	0.000635798
4050.3711	0.000632609
4048.4425	0.000644546
4046.5138	0.000650447
4044.5851	0.000632511
4042.6564	0.000628794
4040.7277	0.000645676
4038.7990	0.000653328
4036.8703	0.000646997
4034.9416	0.000637095
4033.0129	0.000634623
4031.0842	0.000629832
4029.1556	0.000641533
4027.2269	0.000653239
4025.2982	0.000637365
4023.3695	0.000625007
4021.4408	0.000628229
4019.5121	0.000635604
4017.5834	0.000641207
4015.6547	0.000645656
4013.7260	0.000637314
4011.7973	0.000647653
4009.8687	0.000653621
4007.9400	0.000646055
4006.0113	0.000631028
4004.0826	0.000631022
4002.1539	0.00063169
4000.2252	0.000635614
3998.2965	0.000631368
3996.3678	0.000623142
3994.4391	0.000622457
3992.5104	0.000626851
3990.5818	0.000631714
3988.6531	0.000636016
3986.7244	0.000632619
3984.7957	0.000628963
3982.8670	0.000641659
3980.9383	0.00065355
3979.0096	0.000649232
3977.0809	0.000630524
3975.1522	0.000628731
3973.2235	0.000647802
3971.2949	0.000646283
3969.3662	0.000627782
3967.4375	0.000623464
3965.5088	0.00064231
3963.5801	0.00064238
3961.6514	0.000655374
3959.7227	0.0006584
3957.7940	0.000634376
3955.8653	0.000637424
3953.9366	0.000640009
3952.0080	0.000624289
3950.0793	0.000625039
3948.1506	0.000623636
3946.2219	0.000620282
3944.2932	0.00062433
3942.3645	0.000634474
3940.4358	0.000625937
3938.5071	0.000631805
3936.5784	0.000625959
3934.6497	0.000620933
3932.7211	0.00062745
3930.7924	0.000629158
3928.8637	0.000634824
3926.9350	0.000646619
3925.0063	0.000652855
3923.0776	0.000645421
3921.1489	0.000639295
3919.2202	0.000631499
3917.2915	0.000636651
3915.3628	0.000629939
3913.4342	0.000611012
3911.5055	0.000600948
3909.5768	0.000598885
3907.6481	0.000611197
3905.7194	0.000625013
3903.7907	0.000640687
3901.8620	0.000644991
3899.9333	0.000649944
3898.0046	0.00063784
3896.0759	0.000631759
3894.1472	0.000632073
3892.2186	0.000638244
3890.2899	0.000643025
3888.3612	0.000646753
3886.4325	0.000650556
3884.5038	0.000644648
3882.5751	0.00062457
3880.6464	0.000621036
3878.7177	0.000633198
3876.7890	0.000638776
3874.8603	0.000636701
3872.9317	0.000629264
3871.0030	0.000624839
3869.0743	0.000622153
3867.1456	0.000620633
3865.2169	0.000627946
3863.2882	0.000613737
3861.3595	0.00060145
3859.4308	0.000597714
3857.5021	0.000606289
3855.5734	0.000609791
3853.6448	0.000611729
3851.7161	0.000622336
3849.7874	0.000635281
3847.8587	0.000637155
3845.9300	0.00063575
3844.0013	0.000629251
3842.0726	0.000637331
3840.1439	0.000644437
3838.2152	0.000645027
3836.2865	0.000647238
3834.3579	0.00063126
3832.4292	0.000598376
3830.5005	0.000608312
3828.5718	0.000633436
3826.6431	0.000628764
3824.7144	0.00061712
3822.7857	0.000620274
3820.8570	0.00062618
3818.9283	0.000624899
3816.9996	0.000627793
3815.0710	0.000639045
3813.1423	0.000637237
3811.2136	0.000631499
3809.2849	0.000632295
3807.3562	0.000632576
3805.4275	0.000631848
3803.4988	0.000631298
3801.5701	0.000631852
3799.6414	0.000629847
3797.7127	0.000628249
3795.7841	0.000618369
3793.8554	0.000612639
3791.9267	0.000609475
3789.9980	0.000628798
3788.0693	0.000630681
3786.1406	0.000616527
3784.2119	0.00062776
3782.2832	0.000623845
3780.3545	0.000607759
3778.4258	0.000616546
3776.4972	0.000634784
3774.5685	0.000633203
3772.6398	0.000630339
3770.7111	0.000635437
3768.7824	0.000626648
3766.8537	0.000613322
3764.9250	0.000614093
3762.9963	0.000627105
3761.0676	0.000632378
3759.1389	0.000620262
3757.2103	0.000613282
3755.2816	0.000610834
3753.3529	0.000616791
3751.4242	0.000616101
3749.4955	0.000610483
3747.5668	0.000613181
3745.6381	0.000621454
3743.7094	0.000632665
3741.7807	0.000635314
3739.8520	0.000628114
3737.9234	0.000622541
3735.9947	0.000617973
3734.0660	0.000618435
3732.1373	0.000620805
3730.2086	0.000616601
3728.2799	0.000610784
3726.3512	0.000611829
3724.4225	0.000637196
3722.4938	0.000644792
3720.5651	0.000639076
3718.6365	0.000629153
3716.7078	0.000634031
3714.7791	0.000622186
3712.8504	0.00061235
3710.9217	0.000608236
3708.9930	0.000621397
3707.0643	0.000636808
3705.1356	0.000640685
3703.2069	0.000634366
3701.2782	0.000630428
3699.3496	0.000635609
3697.4209	0.000635963
3695.4922	0.000628212
3693.5635	0.000621585
3691.6348	0.000619244
3689.7061	0.000609757
3687.7774	0.000608444
3685.8487	0.000614614
3683.9200	0.00061399
3681.9913	0.000611742
3680.0627	0.000612096
3678.1340	0.000596666
3676.2053	0.000597336
3674.2766	0.000609956
3672.3479	0.000619045
3670.4192	0.000616482
3668.4905	0.00061591
3666.5618	0.000621742
3664.6331	0.000624057
3662.7044	0.000605561
3660.7758	0.000613384
3658.8471	0.000616742
3656.9184	0.000609385
3654.9897	0.000611858
3653.0610	0.000618002
3651.1323	0.000613027
3649.2036	0.000609622
3647.2749	0.000616845
3645.3462	0.000622528
3643.4175	0.000619388
3641.4888	0.000603405
3639.5602	0.000588691
3637.6315	0.000581587
3635.7028	0.000594833
3633.7741	0.000619295
3631.8454	0.000618603
3629.9167	0.000596736
3627.9880	0.000589828
3626.0593	0.000606422
3624.1306	0.000606311
3622.2019	0.000609209
3620.2733	0.000616527
3618.3446	0.000619512
3616.4159	0.000612042
3614.4872	0.000607539
3612.5585	0.000604637
3610.6298	0.000609517
3608.7011	0.000615
3606.7724	0.000625094
3604.8437	0.000623794
3602.9150	0.000611037
3600.9864	0.000612593
3599.0577	0.000620957
3597.1290	0.000623412
3595.2003	0.000615342
3593.2716	0.000625241
3591.3429	0.000625584
3589.4142	0.000608651
3587.4855	0.000601629
3585.5568	0.000610809
3583.6281	0.000630811
3581.6995	0.000630438
3579.7708	0.000614654
3577.8421	0.000608803
3575.9134	0.000608429
3573.9847	0.000620817
3572.0560	0.000641004
3570.1273	0.000650338
3568.1986	0.00064626
3566.2699	0.000644678
3564.3412	0.000639625
3562.4126	0.000640708
3560.4839	0.000632556
3558.5552	0.000631564
3556.6265	0.000636341
3554.6978	0.000633131
3552.7691	0.000625617
3550.8404	0.000623533
3548.9117	0.000635628
3546.9830	0.000651977
3545.0543	0.000644246
3543.1257	0.000636976
3541.1970	0.000638426
3539.2683	0.000639218
3537.3396	0.000647756
3535.4109	0.000667082
3533.4822	0.000678065
3531.5535	0.000681864
3529.6248	0.000686647
3527.6961	0.000690583
3525.7674	0.000689274
3523.8388	0.000683593
3521.9101	0.00067711
3519.9814	0.000682587
3518.0527	0.000693039
3516.1240	0.000710095
3514.1953	0.000725118
3512.2666	0.000718153
3510.3379	0.000703551
3508.4092	0.00069354
3506.4805	0.000706502
3504.5519	0.000724808
3502.6232	0.00073248
3500.6945	0.000744677
3498.7658	0.000757896
3496.8371	0.000756361
3494.9084	0.000758431
3492.9797	0.000758891
3491.0510	0.000762656
3489.1223	0.000786579
3487.1936	0.000812828
3485.2650	0.000830839
3483.3363	0.000843068
3481.4076	0.000854538
3479.4789	0.0008608
3477.5502	0.000847213
3475.6215	0.000827693
3473.6928	0.000833227
3471.7641	0.000860466
3469.8354	0.000901912
3467.9067	0.000929895
3465.9781	0.00093336
3464.0494	0.000937153
3462.1207	0.000954924
3460.1920	0.000965236
3458.2633	0.000961187
3456.3346	0.000964617
3454.4059	0.000979547
3452.4772	0.000985589
3450.5485	0.000987823
3448.6198	0.00100062
3446.6912	0.00101347
3444.7625	0.00103775
3442.8338	0.00107159
3440.9051	0.00109737
3438.9764	0.00111215
3437.0477	0.00112898
3435.1190	0.0011547
3433.1903	0.00118409
3431.2616	0.00121572
3429.3329	0.0012534
3427.4043	0.00129029
3425.4756	0.00132093
3423.5469	0.00134331
3421.6182	0.00136182
3419.6895	0.00137998
3417.7608	0.00140741
3415.8321	0.00143903
3413.9034	0.00146379
3411.9747	0.00147551
3410.0460	0.00148626
3408.1174	0.00150701
3406.1887	0.00152984
3404.2600	0.00155967
3402.3313	0.00159415
3400.4026	0.00163944
3398.4739	0.00169446
3396.5452	0.00175283
3394.6165	0.00179979
3392.6878	0.00181801
3390.7591	0.0018301
3388.8304	0.00186936
3386.9018	0.00192734
3384.9731	0.00197517
3383.0444	0.00200931
3381.1157	0.0020492
3379.1870	0.00209228
3377.2583	0.00212579
3375.3296	0.00215585
3373.4009	0.00219034
3371.4722	0.00222775
3369.5435	0.00226838
3367.6149	0.00230913
3365.6862	0.00234801
3363.7575	0.0023858
3361.8288	0.00242307
3359.9001	0.00246955
3357.9714	0.00251816
3356.0427	0.00255661
3354.1140	0.00258636
3352.1853	0.00261667
3350.2566	0.00265228
3348.3280	0.00269557
3346.3993	0.00274122
3344.4706	0.00278473
3342.5419	0.0028219
3340.6132	0.00285223
3338.6845	0.00287967
3336.7558	0.00290981
3334.8271	0.00293965
3332.8984	0.00296121
3330.9697	0.00297888
3329.0411	0.00300815
3327.1124	0.00304613
3325.1837	0.00307509
3323.2550	0.00309361
3321.3263	0.00311853
3319.3976	0.00315848
3317.4689	0.0032016
3315.5402	0.00323684
3313.6115	0.00326701
3311.6828	0.00330397
3309.7542	0.00335061
3307.8255	0.00338932
3305.8968	0.00340618
3303.9681	0.00340548
3302.0394	0.00340853
3300.1107	0.00343314
3298.1820	0.00347557
3296.2533	0.0035158
3294.3246	0.00354699
3292.3959	0.00357507
3290.4673	0.00359617
3288.5386	0.00359859
3286.6099	0.00358795
3284.6812	0.00358161
3282.7525	0.00358079
3280.8238	0.00358334
3278.8951	0.00359172
3276.9664	0.0035962
3275.0377	0.00358481
3273.1090	0.00355824
3271.1804	0.00352601
3269.2517	0.00349559
3267.3230	0.00346563
3265.3943	0.00342605
3263.4656	0.00337172
3261.5369	0.00331042
3259.6082	0.00324734
3257.6795	0.00318503
3255.7508	0.00313134
3253.8221	0.00308961
3251.8935	0.00305636
3249.9648	0.00301705
3248.0361	0.0029636
3246.1074	0.00290629
3244.1787	0.00284913
3242.2500	0.00278985
3240.3213	0.00273803
3238.3926	0.00270387
3236.4639	0.0026856
3234.5352	0.00266726
3232.6066	0.00263994
3230.6779	0.00261075
3228.7492	0.00258511
3226.8205	0.00255804
3224.8918	0.0025236
3222.9631	0.00248971
3221.0344	0.00246421
3219.1057	0.00244094
3217.1770	0.0024172
3215.2483	0.0023989
3213.3197	0.00239542
3211.3910	0.00239539
3209.4623	0.00237987
3207.5336	0.0023567
3205.6049	0.00233906
3203.6762	0.00231654
3201.7475	0.00227568
3199.8188	0.0022316
3197.8901	0.00219593
3195.9614	0.00216615
3194.0328	0.0021376
3192.1041	0.00211538
3190.1754	0.00209804
3188.2467	0.00207148
3186.3180	0.00203397
3184.3893	0.00199794
3182.4606	0.00196569
3180.5319	0.00193476
3178.6032	0.00191071
3176.6745	0.00190133
3174.7459	0.00190929
3172.8172	0.00191238
3170.8885	0.00190237
3168.9598	0.00188786
3167.0311	0.00187515
3165.1024	0.0018664
3163.1737	0.00186017
3161.2450	0.00185253
3159.3163	0.00182921
3157.3876	0.00179557
3155.4590	0.00177226
3153.5303	0.00176758
3151.6016	0.00177382
3149.6729	0.00177123
3147.7442	0.0017545
3145.8155	0.00173788
3143.8868	0.00173132
3141.9581	0.00172638
3140.0294	0.00172071
3138.1007	0.00171161
3136.1720	0.00170046
3134.2434	0.00168668
3132.3147	0.00168228
3130.3860	0.00170117
3128.4573	0.00173006
3126.5286	0.00174667
3124.5999	0.00174797
3122.6712	0.00174821
3120.7425	0.00175337
3118.8138	0.00176391
3116.8851	0.0017812
3114.9565	0.0017963
3113.0278	0.00180305
3111.0991	0.00180551
3109.1704	0.00181318
3107.2417	0.00182738
3105.3130	0.00184213
3103.3843	0.00185637
3101.4556	0.00187268
3099.5269	0.00189296
3097.5982	0.0019244
3095.6696	0.001968
3093.7409	0.00201947
3091.8122	0.00207027
3089.8835	0.0021116
3087.9548	0.00215948
3086.0261	0.00222704
3084.0974	0.00231013
3082.1687	0.00240419
3080.2400	0.00251009
3078.3113	0.00263078
3076.3827	0.00276706
3074.4540	0.00291851
3072.5253	0.00307618
3070.5966	0.00322934
3068.6679	0.00337184
3066.7392	0.00349819
3064.8105	0.00359409
3062.8818	0.0036456
3060.9531	0.00365564
3059.0244	0.00363488
3057.0958	0.00359802
3055.1671	0.0035543
3053.2384	0.00349797
3051.3097	0.00342557
3049.3810	0.00335866
3047.4523	0.00332693
3045.5236	0.0033362
3043.5949	0.00336306
3041.6662	0.0033857
3039.7375	0.00339871
3037.8089	0.00341763
3035.8802	0.00345865
3033.9515	0.00352516
3032.0228	0.00361644
3030.0941	0.00372988
3028.1654	0.00386412
3026.2367	0.00402549
3024.3080	0.00422051
3022.3793	0.0044523
3020.4506	0.00471806
3018.5220	0.00501681
3016.5933	0.00535424
3014.6646	0.0057378
3012.7359	0.00617149
3010.8072	0.00665041
3008.8785	0.00716306
3006.9498	0.00770171
3005.0211	0.00826708
3003.0924	0.00886456
3001.1637	0.00950039
2999.2351	0.0101796
2997.3064	0.0108996
2995.3777	0.0116464
2993.4490	0.0124054
2991.5203	0.0131644
2989.5916	0.0139085
2987.6629	0.0146208
2985.7342	0.0152895
2983.8055	0.0159104
2981.8768	0.0164843
2979.9482	0.0170043
2978.0195	0.0174601
2976.0908	0.0178669
2974.1621	0.0182624
2972.2334	0.0186705
2970.3047	0.0190896
2968.3760	0.019516
2966.4473	0.0199586
2964.5186	0.020422
2962.5899	0.0208938
2960.6613	0.0213597
2958.7326	0.0218314
2956.8039	0.0223518
2954.8752	0.0229677
2952.9465	0.0237112
2951.0178	0.0246063
2949.0891	0.0256611
2947.1604	0.0268417
2945.2317	0.0280746
2943.3030	0.0292733
2941.3744	0.030351
2939.4457	0.031227
2937.5170	0.031843
2935.5883	0.0321712
2933.6596	0.0322136
2931.7309	0.0320011
2929.8022	0.0315841
2927.8735	0.031012
2925.9448	0.0303164
2924.0161	0.0295175
2922.0875	0.0286414
2920.1588	0.0277101
2918.2301	0.0267249
2916.3014	0.0256821
2914.3727	0.0245937
2912.4440	0.023496
2910.5153	0.0224434
2908.5866	0.0214861
2906.6579	0.0206589
2904.7292	0.0199783
2902.8006	0.0194266
2900.8719	0.0189646
2898.9432	0.0185635
2897.0145	0.0182103
2895.0858	0.0179042
2893.1571	0.0176488
2891.2284	0.0174409
2889.2997	0.0172805
2887.3710	0.0171795
2885.4423	0.0171471
2883.5136	0.0171601
2881.5850	0.0171491
2879.6563	0.0170434
2877.7276	0.016823
2875.7989	0.0164965
2873.8702	0.0160414
2871.9415	0.0154041
2870.0128	0.0145566
2868.0841	0.0135352
2866.1554	0.0124333
2864.2267	0.0113679
2862.2981	0.0104359
2860.3694	0.00967287
2858.4407	0.00905158
2856.5120	0.00853515
2854.5833	0.00809688
2852.6546	0.00769357
2850.7259	0.00727471
2848.7972	0.00681151
2846.8685	0.00630034
2844.9398	0.00575364
2843.0112	0.00519797
2841.0825	0.00467356
2839.1538	0.00422651
2837.2251	0.00387881
2835.2964	0.00361643
2833.3677	0.00341092
2831.4390	0.00324715
2829.5103	0.00311401
2827.5816	0.00301041
2825.6529	0.00293823
2823.7243	0.00288644
2821.7956	0.00283263
2819.8669	0.0027706
2817.9382	0.00270811
2816.0095	0.00265147
2814.0808	0.00259753
2812.1521	0.00254311
2810.2234	0.00249727
2808.2947	0.00246354
2806.3660	0.00243257
2804.4374	0.00239797
2802.5087	0.00236728
2800.5800	0.00234508
2798.6513	0.00233136
2796.7226	0.00232226
2794.7939	0.00231089
2792.8652	0.00229173
2790.9365	0.00227717
2789.0078	0.00228636
2787.0791	0.00231163
2785.1505	0.0023351
2783.2218	0.00235939
2781.2931	0.00239041
2779.3644	0.00242349
2777.4357	0.00245273
2775.5070	0.00247915
2773.5783	0.00250337
2771.6496	0.0025205
2769.7209	0.00252827
2767.7922	0.0025347
2765.8636	0.00254306
2763.9349	0.00254986
2762.0062	0.00255265
2760.0775	0.00255298
2758.1488	0.00256367
2756.2201	0.00258773
2754.2914	0.00261233
2752.3627	0.00263307
2750.4340	0.0026564
2748.5053	0.00269364
2746.5767	0.00273711
2744.6480	0.00277805
2742.7193	0.00281225
2740.7906	0.00284441
2738.8619	0.00287851
2736.9332	0.00292023
2735.0045	0.00297342
2733.0758	0.00302093
2731.1471	0.00304769
2729.2184	0.0030604
2727.2898	0.00306625
2725.3611	0.00305905
2723.4324	0.00303817
2721.5037	0.00300851
2719.5750	0.00295963
2717.6463	0.0028742
2715.7176	0.00277521
2713.7889	0.00270232
2711.8602	0.00265518
2709.9315	0.00260915
2708.0029	0.00255567
2706.0742	0.0025067
2704.1455	0.00247563
2702.2168	0.00245876
2700.2881	0.00245022
2698.3594	0.00244479
2696.4307	0.00243534
2694.5020	0.00242576
2692.5733	0.00242607
2690.6446	0.0024305
2688.7160	0.00242962
2686.7873	0.00242553
2684.8586	0.00242467
2682.9299	0.00243292
2681.0012	0.00244431
2679.0725	0.00244911
2677.1438	0.00245001
2675.2151	0.00244918
2673.2864	0.00244582
2671.3577	0.00243651
2669.4291	0.00242536
2667.5004	0.00241976
2665.5717	0.00241333
2663.6430	0.0023921
2661.7143	0.00236957
2659.7856	0.00236592
2657.8569	0.00237676
2655.9282	0.0023916
2653.9995	0.00240012
2652.0708	0.00239686
2650.1422	0.00239069
2648.2135	0.00238846
2646.2848	0.00239188
2644.3561	0.00240604
2642.4274	0.002425
2640.4987	0.00243529
2638.5700	0.00243055
2636.6413	0.00242126
2634.7126	0.00242021
2632.7839	0.00243101
2630.8552	0.00244546
2628.9266	0.0024533
2626.9979	0.00244904
2625.0692	0.00243714
2623.1405	0.00242486
2621.2118	0.00241562
2619.2831	0.00241115
2617.3544	0.00240689
2615.4257	0.00239998
2613.4970	0.00239211
2611.5683	0.00238442
2609.6397	0.00237197
2607.7110	0.00235454
2605.7823	0.00233822
2603.8536	0.00232985
2601.9249	0.00232512
2599.9962	0.00231715
2598.0675	0.00230445
2596.1388	0.00228765
2594.2101	0.00227067
2592.2814	0.00225922
2590.3528	0.0022573
2588.4241	0.00226592
2586.4954	0.0022731
2584.5667	0.00226918
2582.6380	0.00225865
2580.7093	0.00225468
2578.7806	0.0022555
2576.8519	0.00225094
2574.9232	0.00224463
2572.9945	0.00224097
2571.0659	0.00223405
2569.1372	0.00222276
2567.2085	0.00221095
2565.2798	0.00220472
2563.3511	0.00220739
2561.4224	0.00221199
2559.4937	0.00221094
2557.5650	0.00220495
2555.6363	0.00219685
2553.7076	0.00218533
2551.7790	0.00216898
2549.8503	0.00215566
2547.9216	0.00216152
2545.9929	0.00218803
2544.0642	0.00221027
2542.1355	0.00221145
2540.2068	0.00219571
2538.2781	0.00217126
2536.3494	0.00214681
2534.4207	0.00212598
2532.4921	0.00211322
2530.5634	0.00210046
2528.6347	0.00208166
2526.7060	0.00206816
2524.7773	0.0020725
2522.8486	0.00208304
2520.9199	0.00209119
2518.9912	0.00209972
2517.0625	0.00210407
2515.1338	0.00210264
2513.2052	0.00209797
2511.2765	0.00209602
2509.3478	0.0020917
2507.4191	0.00207928
2505.4904	0.00207018
2503.5617	0.00207672
2501.6330	0.00209432
2499.7043	0.00211028
2497.7756	0.00211565
2495.8469	0.00211555
2493.9183	0.00211955
2491.9896	0.00211813
2490.0609	0.00211393
2488.1322	0.00210782
2486.2035	0.00209565
2484.2748	0.00208269
2482.3461	0.00207492
2480.4174	0.00207303
2478.4887	0.0020797
2476.5600	0.00208966
2474.6314	0.00209484
2472.7027	0.00210576
2470.7740	0.00212685
2468.8453	0.0021431
2466.9166	0.00214515
2464.9879	0.0021359
2463.0592	0.00211793
2461.1305	0.00210831
2459.2018	0.00211053
2457.2731	0.00211131
2455.3445	0.00210365
2453.4158	0.00209931
2451.4871	0.00210718
2449.5584	0.00211714
2447.6297	0.00211987
2445.7010	0.00212086
2443.7723	0.00212429
2441.8436	0.00212376
2439.9149	0.00212057
2437.9862	0.0021204
2436.0576	0.00212798
2434.1289	0.00213701
2432.2002	0.00214036
2430.2715	0.00213851
2428.3428	0.00213079
2426.4141	0.00212252
2424.4854	0.0021227
2422.5567	0.00213704
2420.6280	0.00215485
2418.6993	0.00216343
2416.7707	0.00215435
2414.8420	0.00213599
2412.9133	0.00212529
2410.9846	0.00212538
2409.0559	0.00212283
2407.1272	0.00211707
2405.1985	0.00211829
2403.2698	0.00212036
2401.3411	0.00211165
2399.4124	0.00209348
2397.4838	0.00207652
2395.5551	0.00206847
2393.6264	0.00208095
2391.6977	0.00210943
2389.7690	0.00214212
2387.8403	0.00216639
2385.9116	0.00217612
2383.9829	0.00217419
2382.0542	0.0021635
2380.1255	0.00215272
2378.1968	0.00214902
2376.2682	0.00214241
2374.3395	0.00213026
2372.4108	0.00212585
2370.4821	0.00213188
2368.5534	0.00213919
2366.6247	0.00214872
2364.6960	0.0021585
2362.7673	0.00215586
2360.8386	0.00214297
2358.9099	0.00213561
2356.9813	0.0021418
2355.0526	0.00214668
2353.1239	0.00213752
2351.1952	0.00212763
2349.2665	0.00213034
2347.3378	0.00213588
2345.4091	0.00213936
2343.4804	0.00214805
2341.5517	0.00216617
2339.6230	0.00219429
2337.6944	0.00221928
2335.7657	0.00224252
2333.8370	0.00230407
2331.9083	0.0024073
2329.9796	0.00245712
2328.0509	0.00238624
2326.1222	0.0022729
2324.1935	0.0022188
2322.2648	0.00222577
2320.3361	0.00224703
2318.4075	0.00225743
2316.4788	0.00225421
2314.5501	0.00225299
2312.6214	0.0022567
2310.6927	0.00225708
2308.7640	0.00224712
2306.8353	0.00223003
2304.9066	0.00220155
2302.9779	0.00215863
2301.0492	0.00213756
2299.1206	0.00216431
2297.1919	0.00220767
2295.2632	0.00222822
2293.3345	0.00221296
2291.4058	0.00218974
2289.4771	0.00218897
2287.5484	0.00221515
2285.6197	0.0022396
2283.6910	0.00222811
2281.7623	0.00217553
2279.8337	0.00212558
2277.9050	0.00212349
2275.9763	0.00216742
2274.0476	0.00222283
2272.1189	0.0022686
2270.1902	0.00230163
2268.2615	0.00231982
2266.3328	0.00231315
2264.4041	0.00228874
2262.4754	0.00227086
2260.5468	0.00226124
2258.6181	0.00225065
2256.6894	0.00224981
2254.7607	0.00225983
2252.8320	0.00227172
2250.9033	0.00230252
2248.9746	0.00235821
2247.0459	0.0024122
2245.1172	0.00244111
2243.1885	0.00244795
2241.2599	0.00244205
2239.3312	0.0024075
2237.4025	0.00234814
2235.4738	0.00230107
2233.5451	0.00228228
2231.6164	0.00227877
2229.6877	0.0022934
2227.7590	0.00234053
2225.8303	0.00240488
2223.9016	0.00245251
2221.9730	0.00247648
2220.0443	0.0024693
2218.1156	0.00241633
2216.1869	0.00234832
2214.2582	0.00233489
2212.3295	0.00238329
2210.4008	0.0024354
2208.4721	0.00246458
2206.5434	0.00248373
2204.6147	0.0024932
2202.6861	0.00249186
2200.7574	0.00249416
2198.8287	0.00250316
2196.9000	0.00249373
2194.9713	0.00245096
2193.0426	0.00240704
2191.1139	0.00240928
2189.1852	0.00246161
2187.2565	0.00251265
2185.3278	0.00253493
2183.3992	0.00254794
2181.4705	0.00255568
2179.5418	0.00254273
2177.6131	0.00252142
2175.6844	0.00251823
2173.7557	0.00252591
2171.8270	0.00252337
2169.8983	0.0025024
2167.9696	0.0024427
2166.0409	0.00234659
2164.1123	0.00229998
2162.1836	0.00236885
2160.2549	0.00247618
2158.3262	0.00250275
2156.3975	0.00243231
2154.4688	0.00236663
2152.5401	0.00240544
2150.6114	0.00252386
2148.6827	0.00261652
2146.7540	0.00263709
2144.8254	0.00261994
2142.8967	0.00262299
2140.9680	0.00266192
2139.0393	0.00268694
2137.1106	0.00266223
2135.1819	0.00262643
2133.2532	0.00263296
2131.3245	0.00267615
2129.3958	0.00270811
2127.4671	0.00270598
2125.5384	0.00268522
2123.6098	0.00267588
2121.6811	0.00268742
2119.7524	0.00270676
2117.8237	0.00271272
2115.8950	0.00270443
2113.9663	0.0026891
2112.0376	0.00266699
2110.1089	0.00264812
2108.1802	0.00264342
2106.2515	0.00263727
2104.3229	0.00261349
2102.3942	0.00259808
2100.4655	0.0026096
2098.5368	0.002614
2096.6081	0.00261294
2094.6794	0.00262979
2092.7507	0.00262869
2090.8220	0.00258613
2088.8933	0.00254316
2086.9646	0.00253803
2085.0360	0.00257305
2083.1073	0.00263255
2081.1786	0.00268896
2079.2499	0.00272777
2077.3212	0.00273081
2075.3925	0.00268956
2073.4638	0.0026221
2071.5351	0.00255221
2069.6064	0.0025052
2067.6777	0.00252307
2065.7491	0.00260749
2063.8204	0.00269201
2061.8917	0.00271326
2059.9630	0.00264959
2058.0343	0.00253368
2056.1056	0.00245144
2054.1769	0.00245644
2052.2482	0.00251314
2050.3195	0.00257218
2048.3908	0.00263135
2046.4622	0.00268181
2044.5335	0.00269709
2042.6048	0.00268511
2040.6761	0.00269254
2038.7474	0.00273571
2036.8187	0.00277327
2034.8900	0.00277956
2032.9613	0.00277132
2031.0326	0.00275674
2029.1039	0.00273989
2027.1753	0.0027391
2025.2466	0.00274276
2023.3179	0.00272478
2021.3892	0.00270126
2019.4605	0.00270546
2017.5318	0.00273141
2015.6031	0.00275962
2013.6744	0.00279348
2011.7457	0.00282701
2009.8170	0.00284391
2007.8884	0.00284599
2005.9597	0.00284691
2004.0310	0.00285131
2002.1023	0.00285628
2000.1736	0.00286651
1998.2449	0.00288391
1996.3162	0.00289713
1994.3875	0.00289206
1992.4588	0.0028793
1990.5301	0.00288743
1988.6015	0.00291832
1986.6728	0.0029401
1984.7441	0.00293643
1982.8154	0.00292667
1980.8867	0.00292677
1978.9580	0.00293185
1977.0293	0.00294187
1975.1006	0.00296385
1973.1719	0.002986
1971.2432	0.00299279
1969.3146	0.00298476
1967.3859	0.00297596
1965.4572	0.00297661
1963.5285	0.00298628
1961.5998	0.00299669
1959.6711	0.00299925
1957.7424	0.00298849
1955.8137	0.00297119
1953.8850	0.00297296
1951.9563	0.00300541
1950.0277	0.00304918
1948.0990	0.00308722
1946.1703	0.00311748
1944.2416	0.00313408
1942.3129	0.00313543
1940.3842	0.00313089
1938.4555	0.00312333
1936.5268	0.00310877
1934.5981	0.00309558
1932.6694	0.00309268
1930.7408	0.00309098
1928.8121	0.00308138
1926.8834	0.00307109
1924.9547	0.00307196
1923.0260	0.0030867
1921.0973	0.00310362
1919.1686	0.00310623
1917.2399	0.00309885
1915.3112	0.00310228
1913.3825	0.00311974
1911.4539	0.0031356
1909.5252	0.00313885
1907.5965	0.00313425
1905.6678	0.00312875
1903.7391	0.00312607
1901.8104	0.00313266
1899.8817	0.00315229
1897.9530	0.0031794
1896.0243	0.00319785
1894.0956	0.00319887
1892.1670	0.00319469
1890.2383	0.00319854
1888.3096	0.00320618
1886.3809	0.00320843
1884.4522	0.00320314
1882.5235	0.00319705
1880.5948	0.00319657
1878.6661	0.00319815
1876.7374	0.00319747
1874.8087	0.00319161
1872.8800	0.00318756
1870.9514	0.00319863
1869.0227	0.00321746
1867.0940	0.00322663
1865.1653	0.00322723
1863.2366	0.00323135
1861.3079	0.00323549
1859.3792	0.00323198
1857.4505	0.00322954
1855.5218	0.00323556
1853.5931	0.00324115
1851.6645	0.0032389
1849.7358	0.00323331
1847.8071	0.0032334
1845.8784	0.00324217
1843.9497	0.00325257
1842.0210	0.00325954
1840.0923	0.00326715
1838.1636	0.00328253
1836.2349	0.00330256
1834.3062	0.00331552
1832.3776	0.00331777
1830.4489	0.00331308
1828.5202	0.00330892
1826.5915	0.00331504
1824.6628	0.0033306
1822.7341	0.00334325
1820.8054	0.00334474
1818.8767	0.00334392
1816.9480	0.00335164
1815.0193	0.00336952
1813.0907	0.00338971
1811.1620	0.00340616
1809.2333	0.0034224
1807.3046	0.00343805
1805.3759	0.00344311
1803.4472	0.00344036
1801.5185	0.0034444
1799.5898	0.00345819
1797.6611	0.00347409
1795.7324	0.00349097
1793.8038	0.00350757
1791.8751	0.00351906
1789.9464	0.00352617
1788.0177	0.00353486
1786.0890	0.00355126
1784.1603	0.0035746
1782.2316	0.00359679
1780.3029	0.00360758
1778.3742	0.00360913
1776.4455	0.00361625
1774.5169	0.00363083
1772.5882	0.00363936
1770.6595	0.00363908
1768.7308	0.00364051
1766.8021	0.0036436
1764.8734	0.00364252
1762.9447	0.00364221
1761.0160	0.0036484
1759.0873	0.00365569
1757.1586	0.00365796
1755.2300	0.00366143
1753.3013	0.00367717
1751.3726	0.00370695
1749.4439	0.0037424
1747.5152	0.00377934
1745.5865	0.00381769
1743.6578	0.00384699
1741.7291	0.00385729
1739.8004	0.00386502
1737.8717	0.00389071
1735.9431	0.00393387
1734.0144	0.00398802
1732.0857	0.00404946
1730.1570	0.00411431
1728.2283	0.00417838
1726.2996	0.00424247
1724.3709	0.00431335
1722.4422	0.00439382
1720.5135	0.0044838
1718.5848	0.00459085
1716.6562	0.00472475
1714.7275	0.00488266
1712.7988	0.00505918
1710.8701	0.00526401
1708.9414	0.00551513
1707.0127	0.00582275
1705.0840	0.00618871
1703.1553	0.00661035
1701.2266	0.00707905
1699.2979	0.00757694
1697.3693	0.00808264
1695.4406	0.0085795
1693.5119	0.00905119
1691.5832	0.00948945
1689.6545	0.00991085
1687.7258	0.0103326
1685.7971	0.0107422
1683.8684	0.0111171
1681.9397	0.0114561
1680.0110	0.0117721
1678.0824	0.0120713
1676.1537	0.0123509
1674.2250	0.012606
1672.2963	0.012827
1670.3676	0.0130108
1668.4389	0.013173
1666.5102	0.0133352
1664.5815	0.0135168
1662.6528	0.0137355
1660.7241	0.0139887
1658.7955	0.0142431
1656.8668	0.0144411
1654.9381	0.014507
1653.0094	0.0143693
1651.0807	0.0140006
1649.1520	0.01343
1647.2233	0.0127241
1645.2946	0.0119665
1643.3659	0.0112384
1641.4372	0.010593
1639.5086	0.0100389
1637.5799	0.00955781
1635.6512	0.00913388
1633.7225	0.00875986
1631.7938	0.00843029
1629.8651	0.00814832
1627.9364	0.00792398
1626.0077	0.00776229
1624.0790	0.00766165
1622.1503	0.00760754
1620.2216	0.00757311
1618.2930	0.00753295
1616.3643	0.00746887
1614.4356	0.00737646
1612.5069	0.00728293
1610.5782	0.00722901
1608.6495	0.00721368
1606.7208	0.00718236
1604.7921	0.00707568
1602.8634	0.00688007
1600.9347	0.00663693
1599.0061	0.00640411
1597.0774	0.0062171
1595.1487	0.00608506
1593.2200	0.00600438
1591.2913	0.00597341
1589.3626	0.00598351
1587.4339	0.00599357
1585.5052	0.00594555
1583.5765	0.00582787
1581.6478	0.00569036
1579.7192	0.00558088
1577.7905	0.0055048
1575.8618	0.00544893
1573.9331	0.00540598
1572.0044	0.00537591
1570.0757	0.00536088
1568.1470	0.00535852
1566.2183	0.00536351
1564.2896	0.00537392
1562.3609	0.00539158
1560.4323	0.00542189
1558.5036	0.00547087
1556.5749	0.00552602
1554.6462	0.00555719
1552.7175	0.00555218
1550.7888	0.00552526
1548.8601	0.00549216
1546.9314	0.00546104
1545.0027	0.00543548
1543.0740	0.00541126
1541.1454	0.0053815
1539.2167	0.00534862
1537.2880	0.00531868
1535.3593	0.00529412
1533.4306	0.00527534
1531.5019	0.00526347
1529.5732	0.00525848
1527.6445	0.00526059
1525.7158	0.0052743
1523.7871	0.00529393
1521.8585	0.00530591
1519.9298	0.00531039
1518.0011	0.00531568
1516.0724	0.00531664
1514.1437	0.00530874
1512.2150	0.0053005
1510.2863	0.00529482
1508.3576	0.00529009
1506.4289	0.00528494
1504.5002	0.00526833
1502.5716	0.00525524
1500.6429	0.00532416
1498.7142	0.00551582
1496.7855	0.0057315
1494.8568	0.00586433
1492.9281	0.00594051
1490.9994	0.00603514
1489.0707	0.00618668
1487.1420	0.00641621
1485.2133	0.00674332
1483.2847	0.00717023
1481.3560	0.00768232
1479.4273	0.00827634
1477.4986	0.00896011
1475.5699	0.00971992
1473.6412	0.0105251
1471.7125	0.0113567
1469.7838	0.0122065
1467.8551	0.0130458
1465.9264	0.0138078
1463.9978	0.014422
1462.0691	0.0148781
1460.1404	0.0152366
1458.2117	0.0155777
1456.2830	0.0159512
1454.3543	0.0163505
1452.4256	0.0166929
1450.4969	0.0168369
1448.5682	0.0166635
1446.6395	0.0161657
1444.7109	0.0154528
1442.7822	0.0146592
1440.8535	0.0138559
1438.9248	0.0130558
1436.9961	0.012279
1435.0674	0.0115768
1433.1387	0.0109994
1431.2100	0.0105744
1429.2813	0.0103112
1427.3526	0.0102
1425.4240	0.0102055
1423.4953	0.0102711
1421.5666	0.0103417
1419.6379	0.0103856
1417.7092	0.0103935
1415.7805	0.0103564
1413.8518	0.0102627
1411.9231	0.0101115
1409.9944	0.00991091
1408.0657	0.00967585
1406.1371	0.00943499
1404.2084	0.0092137
1402.2797	0.00901337
1400.3510	0.00882262
1398.4223	0.00864555
1396.4936	0.00850226
1394.5649	0.00839976
1392.6362	0.00832098
1390.7075	0.00824892
1388.7788	0.00818026
1386.8502	0.00811399
1384.9215	0.00804606
1382.9928	0.00798027
1381.0641	0.00793658
1379.1354	0.00793444
1377.2067	0.0079722
1375.2780	0.00803971
1373.3493	0.00813687
1371.4206	0.00826029
1369.4919	0.0083928
1367.5632	0.00852504
1365.6346	0.008662
1363.7059	0.00880797
1361.7772	0.00896801
1359.8485	0.00915266
1357.9198	0.00937387
1355.9911	0.00964315
1354.0624	0.00997035
1352.1337	0.0103584
1350.2050	0.0107902
1348.2763	0.0112252
1346.3477	0.0116155
1344.4190	0.0119248
1342.4903	0.0121309
1340.5616	0.0122257
1338.6329	0.0122289
1336.7042	0.0121926
1334.7755	0.0121691
1332.8468	0.0121792
1330.9181	0.0122271
1328.9894	0.0123256
1327.0608	0.0124787
1325.1321	0.0126663
1323.2034	0.0128607
1321.2747	0.0130345
1319.3460	0.013155
1317.4173	0.0131995
1315.4886	0.0131736
1313.5599	0.0131024
1311.6312	0.0130095
1309.7025	0.0129105
1307.7739	0.0128143
1305.8452	0.0127262
1303.9165	0.0126495
1301.9878	0.0125879
1300.0591	0.012541
1298.1304	0.0124845
1296.2017	0.0123736
1294.2730	0.0121982
1292.3443	0.012011
1290.4156	0.0118661
1288.4870	0.0117661
1286.5583	0.0116897
1284.6296	0.0116292
1282.7009	0.0115852
1280.7722	0.0115546
1278.8435	0.011537
1276.9148	0.0115332
1274.9861	0.0115325
1273.0574	0.0115184
1271.1287	0.0114849
1269.2001	0.0114417
1267.2714	0.0114006
1265.3427	0.0113642
1263.4140	0.0113365
1261.4853	0.0113281
1259.5566	0.0113486
1257.6279	0.0114025
1255.6992	0.0114742
1253.7705	0.011524
1251.8418	0.0115365
1249.9132	0.0115519
1247.9845	0.0115948
1246.0558	0.0116186
1244.1271	0.0115812
1242.1984	0.0115018
1240.2697	0.0114099
1238.3410	0.0113128
1236.4123	0.0112112
1234.4836	0.0111034
1232.5549	0.0109863
1230.6263	0.010856
1228.6976	0.0107048
1226.7689	0.0105304
1224.8402	0.0103397
1222.9115	0.0101406
1220.9828	0.00994347
1219.0541	0.00976885
1217.1254	0.00963797
1215.1967	0.00955328
1213.2680	0.00949806
1211.3394	0.00945622
1209.4107	0.00941688
1207.4820	0.00935741
1205.5533	0.00925703
1203.6246	0.00912603
1201.6959	0.00899203
1199.7672	0.00887157
1197.8385	0.00877242
1195.9098	0.00869692
1193.9811	0.00863911
1192.0525	0.00859319
1190.1238	0.00855372
1188.1951	0.0085178
1186.2664	0.0084923
1184.3377	0.00848714
1182.4090	0.00850545
1180.4803	0.00853917
1178.5516	0.0085717
[truncated: 608 more rows]
