# Supplementary material for: Vibrational Raman and IR data on brown hair subjected to bleaching
Source: Data Brief. 2021 Sep 30;38:107439. doi: 10.1016/j.dib.2021.107439 (PMC8502914; doi:10.1016/j.dib.2021.107439)
Supplement: Supplementary file 1 [file mmc1.zip › Supplementary Material raw data/Figure 4/Raman ratios.csv]

Raman after three bleaching treatments
single spectrum	A1040/A1450	As-s/A1450	A1040/A1004	As-s/A1004
p1	0.1247	0.3348	3.882	10.418
p2	0.1256	0.284	4.046	9.152
p3	0.1298	0.2909	4.054	9.129
p4	0.134	0.277	4.1193	8.4496
p5	0.1318	0.2771	4.2112	8.6474
p6	0.1249	0.2599	3.8209	8.1876
p7	0.1288	0.2486	3.9487	7.5753
p8	0.1343	0.2717	4.2262	8.657
p9	0.133	0.2528	4.2529	8.0964
average	0.130	0.28	4.06	8.7
st. dev.	0.004	0.03	0.16	0.8
Raman after four bleaching treatments
single spectrum	A1040/A1450	As-s/A1450	A1040/A1004	As-s/A1004
p1	0.2162	0.2384	6.928	7.306
p2	0.2151	0.2135	7.059	6.771
p3	0.2173	0.2338	6.703	6.979
average	0.216	0.229	6.897	7.0
st. dev.	0.001	0.013	0.180	0.3
