# Supplementary material for: Vibrational Raman and IR data on brown hair subjected to bleaching
Source: Data Brief. 2021 Sep 30;38:107439. doi: 10.1016/j.dib.2021.107439 (PMC8502914; doi:10.1016/j.dib.2021.107439)
Supplement: Supplementary file 1 [file mmc1.zip › Supplementary Material raw data/Figure 4/Raman three bleaching treatments p1.txt]

TITLE	Raman single spectrum (p1) of brown hair after three bleaching treatments
DATA TYPE
ORIGIN	JASCO
OWNER
SPECTROMETER/DATA SYSTEM
RESOLUTION
DELTAX	-1.92869
XUNITS	1/CM
YUNITS	AU
FIRSTX	5003.1440
LASTX	5.9082
NPOINTS	2592
FIRSTY	0.00104
MAXY	0.07224
MINY	0.00046
XYDATA
5003.1440	0.0010414
5001.2154	0.00101145
4999.2867	0.00105218
4997.3580	0.00107462
4995.4293	0.00103136
4993.5006	0.00103
4991.5719	0.00103685
4989.6432	0.000987571
4987.7145	0.000993102
4985.7858	0.00105958
4983.8571	0.00106098
4981.9285	0.000959233
4979.9998	0.000959155
4978.0711	0.00104069
4976.1424	0.00098644
4974.2137	0.000974618
4972.2850	0.000940407
4970.3563	0.000994749
4968.4276	0.00105704
4966.4989	0.00103459
4964.5702	0.00098189
4962.6416	0.00100286
4960.7129	0.000982102
4958.7842	0.00100306
4956.8555	0.00102697
4954.9268	0.00101512
4952.9981	0.0010255
4951.0694	0.000939754
4949.1407	0.000965957
4947.2120	0.00106723
4945.2833	0.00107991
4943.3547	0.00103986
4941.4260	0.000994263
4939.4973	0.00102034
4937.5686	0.00109071
4935.6399	0.00109026
4933.7112	0.00100771
4931.7825	0.000969246
4929.8538	0.00102307
4927.9251	0.0010573
4925.9964	0.00103938
4924.0677	0.00100599
4922.1391	0.00102932
4920.2104	0.00105912
4918.2817	0.000984516
4916.3530	0.000963252
4914.4243	0.00100981
4912.4956	0.00102769
4910.5669	0.000993726
4908.6382	0.000974281
4906.7095	0.000951211
4904.7808	0.00096389
4902.8522	0.00104838
4900.9235	0.00109553
4898.9948	0.00105173
4897.0661	0.00104981
4895.1374	0.00104299
4893.2087	0.00102513
4891.2800	0.000976585
4889.3513	0.00106245
4887.4226	0.00111242
4885.4939	0.00102841
4883.5653	0.000992653
4881.6366	0.00100992
4879.7079	0.00100478
4877.7792	0.0010511
4875.8505	0.00107498
4873.9218	0.00106625
4871.9931	0.0010454
4870.0644	0.000993231
4868.1357	0.000992171
4866.2070	0.00103144
4864.2784	0.000998079
4862.3497	0.000958926
4860.4210	0.000969151
4858.4923	0.000935378
4856.5636	0.000921797
4854.6349	0.00102332
4852.7062	0.00109683
4850.7775	0.0010723
4848.8488	0.00102102
4846.9201	0.00102221
4844.9915	0.00101585
4843.0628	0.00103004
4841.1341	0.0010106
4839.2054	0.000997821
4837.2767	0.000965864
4835.3480	0.000968425
4833.4193	0.000984952
4831.4906	0.00101784
4829.5619	0.000938626
4827.6332	0.000915212
4825.7046	0.000978342
4823.7759	0.00106054
4821.8472	0.00104298
4819.9185	0.000984717
4817.9898	0.00100251
4816.0611	0.00100827
4814.1324	0.00104724
4812.2037	0.00103457
4810.2750	0.00100747
4808.3463	0.000948291
4806.4177	0.000885795
4804.4890	0.000912308
4802.5603	0.00100483
4800.6316	0.00105794
4798.7029	0.00105738
4796.7742	0.00100288
4794.8455	0.0010081
4792.9168	0.000991709
4790.9881	0.000931748
4789.0594	0.000958633
4787.1308	0.00103082
4785.2021	0.00108271
4783.2734	0.00115045
4781.3447	0.00113031
4779.4160	0.00107205
4777.4873	0.000972508
4775.5586	0.000930882
4773.6299	0.000999732
4771.7012	0.00099187
4769.7725	0.000962817
4767.8439	0.000963382
4765.9152	0.00101173
4763.9865	0.00101366
4762.0578	0.00103953
4760.1291	0.00104398
4758.2004	0.00101863
4756.2717	0.000994218
4754.3430	0.000974994
4752.4143	0.000997496
4750.4856	0.00106848
4748.5570	0.00103758
4746.6283	0.00100574
4744.6996	0.00098079
4742.7709	0.000993205
4740.8422	0.0010142
4738.9135	0.00103315
4736.9848	0.00104018
4735.0561	0.00104834
4733.1274	0.00110253
4731.1987	0.00109656
4729.2701	0.00104983
4727.3414	0.00104618
4725.4127	0.00101908
4723.4840	0.000957322
4721.5553	0.000929424
4719.6266	0.000995575
4717.6979	0.001004
4715.7692	0.000984122
4713.8405	0.000986025
4711.9118	0.000988924
4709.9832	0.000971914
4708.0545	0.000984598
4706.1258	0.000950806
4704.1971	0.00088269
4702.2684	0.000829373
4700.3397	0.000896269
4698.4110	0.00100381
4696.4823	0.00102311
4694.5536	0.00102479
4692.6249	0.00106192
4690.6963	0.000995817
4688.7676	0.000995038
4686.8389	0.00102043
4684.9102	0.000994302
4682.9815	0.000983417
4681.0528	0.000962789
4679.1241	0.000917919
4677.1954	0.000912134
4675.2667	0.000948649
4673.3380	0.000995291
4671.4093	0.000990855
4669.4807	0.00097859
4667.5520	0.000978945
4665.6233	0.00102145
4663.6946	0.000936182
4661.7659	0.000869712
4659.8372	0.000966398
4657.9085	0.00106865
4655.9798	0.0010726
4654.0511	0.00107256
4652.1224	0.00112334
4650.1938	0.00114959
4648.2651	0.00119867
4646.3364	0.00121056
4644.4077	0.00119665
4642.4790	0.00114177
4640.5503	0.00109511
4638.6216	0.000993372
4636.6929	0.00101096
4634.7642	0.00109422
4632.8355	0.0011257
4630.9069	0.00106805
4628.9782	0.000975163
4627.0495	0.00099044
4625.1208	0.00106012
4623.1921	0.00110874
4621.2634	0.00114761
4619.3347	0.00116684
4617.4060	0.00109778
4615.4773	0.00103225
4613.5486	0.0010681
4611.6200	0.0010758
4609.6913	0.00104744
4607.7626	0.0010532
4605.8339	0.00100088
4603.9052	0.000965977
4601.9765	0.000985094
4600.0478	0.000923863
4598.1191	0.000950811
4596.1904	0.0010128
4594.2617	0.00100609
4592.3331	0.000986104
4590.4044	0.00101296
4588.4757	0.000949824
4586.5470	0.000911477
4584.6183	0.000951284
4582.6896	0.00091678
4580.7609	0.000926004
4578.8322	0.000938627
4576.9035	0.00091094
4574.9748	0.000920647
4573.0462	0.000971814
4571.1175	0.00101932
4569.1888	0.00111137
4567.2601	0.00111735
4565.3314	0.0010613
4563.4027	0.00107226
4561.4740	0.0010125
4559.5453	0.00089708
4557.6166	0.000861859
4555.6879	0.000866689
4553.7593	0.000875475
4551.8306	0.00092481
4549.9019	0.00101309
4547.9732	0.00102722
4546.0445	0.000974522
4544.1158	0.000902615
4542.1871	0.000901748
4540.2584	0.000939169
4538.3297	0.000936023
4536.4010	0.00088616
4534.4724	0.000914115
4532.5437	0.000895995
4530.6150	0.000885991
4528.6863	0.000880642
4526.7576	0.000908601
4524.8289	0.00095105
4522.9002	0.000965369
4520.9715	0.000925955
4519.0428	0.00096379
4517.1141	0.0010073
4515.1855	0.0009642
4513.2568	0.000894037
4511.3281	0.00090383
4509.3994	0.000970802
4507.4707	0.000990624
4505.5420	0.000947306
4503.6133	0.000911405
4501.6846	0.000906782
4499.7559	0.000950906
4497.8272	0.00101138
4495.8986	0.00102158
4493.9699	0.000965072
4492.0412	0.00091937
4490.1125	0.00103667
4488.1838	0.00114246
4486.2551	0.00119307
4484.3264	0.00128443
4482.3977	0.00129465
4480.4690	0.00122192
4478.5403	0.00120938
4476.6117	0.00126264
4474.6830	0.00124534
4472.7543	0.00119598
4470.8256	0.00127687
4468.8969	0.00131917
4466.9682	0.00122742
4465.0395	0.00111814
4463.1108	0.00112832
4461.1821	0.00119908
4459.2534	0.00113941
4457.3248	0.00107601
4455.3961	0.00117367
4453.4674	0.00120486
4451.5387	0.00117418
4449.6100	0.00114566
4447.6813	0.00109582
4445.7526	0.0010654
4443.8239	0.00106514
4441.8952	0.00104231
4439.9665	0.00100819
4438.0379	0.000988628
4436.1092	0.000912025
4434.1805	0.000951655
4432.2518	0.000989072
4430.3231	0.00102602
4428.3944	0.000957786
4426.4657	0.000866086
4424.5370	0.000865715
4422.6083	0.000898503
4420.6796	0.00087563
4418.7509	0.000858997
4416.8223	0.000973601
4414.8936	0.00102297
4412.9649	0.00100168
4411.0362	0.000996115
4409.1075	0.000900741
4407.1788	0.000885073
4405.2501	0.000901686
4403.3214	0.000859323
4401.3927	0.000873929
4399.4640	0.000962236
4397.5354	0.000956902
4395.6067	0.000919072
4393.6780	0.00100511
4391.7493	0.00103946
4389.8206	0.000962017
4387.8919	0.000890445
4385.9632	0.000929894
4384.0345	0.000980319
4382.1058	0.00104744
4380.1771	0.00108381
4378.2485	0.00102378
4376.3198	0.000990642
4374.3911	0.000983405
4372.4624	0.00101326
4370.5337	0.00101392
4368.6050	0.000965996
4366.6763	0.000915294
4364.7476	0.000931806
4362.8189	0.00090094
4360.8902	0.00087651
4358.9616	0.000944568
4357.0329	0.00100426
4355.1042	0.000999991
4353.1755	0.000976112
4351.2468	0.000944639
4349.3181	0.000928021
4347.3894	0.000951544
4345.4607	0.000945969
4343.5320	0.000925554
4341.6033	0.000927988
4339.6747	0.000923648
4337.7460	0.000917334
4335.8173	0.000920808
4333.8886	0.000929297
4331.9599	0.000946191
4330.0312	0.000921003
4328.1025	0.000867639
4326.1738	0.000897355
4324.2451	0.000870082
4322.3164	0.000827986
4320.3878	0.000910104
4318.4591	0.000979705
4316.5304	0.00095199
4314.6017	0.00102826
4312.6730	0.00102648
4310.7443	0.00100264
4308.8156	0.000911511
4306.8869	0.000841993
4304.9582	0.000911796
4303.0295	0.00099597
4301.1009	0.00098844
4299.1722	0.000948742
4297.2435	0.000976735
4295.3148	0.0010031
4293.3861	0.000951285
4291.4574	0.000923011
4289.5287	0.000848386
4287.6000	0.000790078
4285.6713	0.000861542
4283.7426	0.000928507
4281.8140	0.000967104
4279.8853	0.00092366
4277.9566	0.000852763
4276.0279	0.000775041
4274.0992	0.000816085
4272.1705	0.000858778
4270.2418	0.000843983
4268.3131	0.000860915
4266.3844	0.000861371
4264.4557	0.000872438
4262.5271	0.000927865
4260.5984	0.000978657
4258.6697	0.00099702
4256.7410	0.000923067
4254.8123	0.000899901
4252.8836	0.000872309
4250.9549	0.000840678
4249.0262	0.000846977
4247.0975	0.000907951
4245.1688	0.000895244
4243.2402	0.000863077
4241.3115	0.000867992
4239.3828	0.000924953
4237.4541	0.000972378
4235.5254	0.000972043
4233.5967	0.000924393
4231.6680	0.000881368
4229.7393	0.000894229
4227.8106	0.000926446
4225.8819	0.000915812
4223.9533	0.000910171
4222.0246	0.00086686
4220.0959	0.000899488
4218.1672	0.000905785
4216.2385	0.000884951
4214.3098	0.000853845
4212.3811	0.000834944
4210.4524	0.000853665
4208.5237	0.000878657
4206.5950	0.00085618
4204.6664	0.000824991
4202.7377	0.000849852
4200.8090	0.000939549
4198.8803	0.000972598
4196.9516	0.000947574
4195.0229	0.000941195
4193.0942	0.000937217
4191.1655	0.000893984
4189.2368	0.000827686
4187.3081	0.000840226
4185.3795	0.000897856
4183.4508	0.000921828
4181.5221	0.00092904
4179.5934	0.000929873
4177.6647	0.000816551
4175.7360	0.000756086
4173.8073	0.000867303
4171.8786	0.000911251
4169.9499	0.000887835
4168.0212	0.000865915
4166.0926	0.000887028
4164.1639	0.000886403
4162.2352	0.000928236
4160.3065	0.000968438
4158.3778	0.00102714
4156.4491	0.00104794
4154.5204	0.000988794
4152.5917	0.000892794
4150.6630	0.000840429
4148.7343	0.000795641
4146.8056	0.000808183
4144.8770	0.000862834
4142.9483	0.000873761
4141.0196	0.000893133
4139.0909	0.000953528
4137.1622	0.000932075
4135.2335	0.000839972
4133.3048	0.000832932
4131.3761	0.000874839
4129.4474	0.000895057
4127.5187	0.000930156
4125.5901	0.000999386
4123.6614	0.00104324
4121.7327	0.00101768
4119.8040	0.000960929
4117.8753	0.000911745
4115.9466	0.000866884
4114.0179	0.000855846
4112.0892	0.000863634
4110.1605	0.000876819
4108.2318	0.000817926
4106.3032	0.000787447
4104.3745	0.000828701
4102.4458	0.000855443
4100.5171	0.000932026
4098.5884	0.00101892
4096.6597	0.00104694
4094.7310	0.000963527
4092.8023	0.000920881
4090.8736	0.000887804
4088.9449	0.000874238
4087.0163	0.000896563
4085.0876	0.000915837
4083.1589	0.000941194
4081.2302	0.00091481
4079.3015	0.000880329
4077.3728	0.000886441
4075.4441	0.000818611
4073.5154	0.00084262
4071.5867	0.000921772
4069.6580	0.00095774
4067.7294	0.000932164
4065.8007	0.000924021
4063.8720	0.000951986
4061.9433	0.000921595
4060.0146	0.000860796
4058.0859	0.000866011
4056.1572	0.000952753
4054.2285	0.000923903
4052.2998	0.000821249
4050.3711	0.000841316
4048.4425	0.000951033
4046.5138	0.000955823
4044.5851	0.00084113
4042.6564	0.000796765
4040.7277	0.000849894
4038.7990	0.000898096
4036.8703	0.000964651
4034.9416	0.000991883
4033.0129	0.00095359
4031.0842	0.000903033
4029.1556	0.000884191
4027.2269	0.000898825
4025.2982	0.000890302
4023.3695	0.000893108
4021.4408	0.000916164
4019.5121	0.000926687
4017.5834	0.000937692
4015.6547	0.000864086
4013.7260	0.000781233
4011.7973	0.000834039
4009.8687	0.000905812
4007.9400	0.000907967
4006.0113	0.000823731
4004.0826	0.000866657
4002.1539	0.000957237
4000.2252	0.00093875
3998.2965	0.000885604
3996.3678	0.000849672
3994.4391	0.000876496
3992.5104	0.000884098
3990.5818	0.000913941
3988.6531	0.00093227
3986.7244	0.000910612
3984.7957	0.000820787
3982.8670	0.000810583
3980.9383	0.000836606
3979.0096	0.000897289
3977.0809	0.000906932
3975.1522	0.000917911
3973.2235	0.000901353
3971.2949	0.000905118
3969.3662	0.000882021
3967.4375	0.000891601
3965.5088	0.0009346
3963.5801	0.000920408
3961.6514	0.000844803
3959.7227	0.000877551
3957.7940	0.00093053
3955.8653	0.000885624
3953.9366	0.000828318
3952.0080	0.000855238
3950.0793	0.000870416
3948.1506	0.000841573
3946.2219	0.00088218
3944.2932	0.000908073
3942.3645	0.000910848
3940.4358	0.000906056
3938.5071	0.000902138
3936.5784	0.00088894
3934.6497	0.000877258
3932.7211	0.000953157
3930.7924	0.00104328
3928.8637	0.00102689
3926.9350	0.000957584
3925.0063	0.000912689
3923.0776	0.00085979
3921.1489	0.000849116
3919.2202	0.000847883
3917.2915	0.000848453
3915.3628	0.000857832
3913.4342	0.000815235
3911.5055	0.000783106
3909.5768	0.000810415
3907.6481	0.000907849
3905.7194	0.000911911
3903.7907	0.00085819
3901.8620	0.000900905
3899.9333	0.000940533
3898.0046	0.000920076
3896.0759	0.000951699
3894.1472	0.000899228
3892.2186	0.000845521
3890.2899	0.000812232
3888.3612	0.000800855
3886.4325	0.000794442
3884.5038	0.000834448
3882.5751	0.000885768
3880.6464	0.00092071
3878.7177	0.000922545
3876.7890	0.000894466
3874.8603	0.000930256
3872.9317	0.000934861
3871.0030	0.000887118
3869.0743	0.000867627
3867.1456	0.000880862
3865.2169	0.000939384
3863.2882	0.000965576
3861.3595	0.00090639
3859.4308	0.000880263
3857.5021	0.000821703
3855.5734	0.000750926
3853.6448	0.000792115
3851.7161	0.000815183
3849.7874	0.000804188
3847.8587	0.00076535
3845.9300	0.000770053
3844.0013	0.000826589
3842.0726	0.000802148
3840.1439	0.000795328
3838.2152	0.000861786
3836.2865	0.000898459
3834.3579	0.000887053
3832.4292	0.000860503
3830.5005	0.000809544
3828.5718	0.000760961
3826.6431	0.000820467
3824.7144	0.000846052
3822.7857	0.000855405
3820.8570	0.000835858
3818.9283	0.000827339
3816.9996	0.000879866
3815.0710	0.000856028
3813.1423	0.000778004
3811.2136	0.000815295
3809.2849	0.0008366
3807.3562	0.000874352
3805.4275	0.000895442
3803.4988	0.00093426
3801.5701	0.00092715
3799.6414	0.000896922
3797.7127	0.000856532
3795.7841	0.0007895
3793.8554	0.000771412
3791.9267	0.000781266
3789.9980	0.000793393
3788.0693	0.000851079
3786.1406	0.000946272
3784.2119	0.00097898
3782.2832	0.000896447
3780.3545	0.000843991
3778.4258	0.000871868
3776.4972	0.000881556
3774.5685	0.000879229
3772.6398	0.000865799
3770.7111	0.000880499
3768.7824	0.000890684
3766.8537	0.000851264
3764.9250	0.000782822
3762.9963	0.000812922
3761.0676	0.000779973
3759.1389	0.000741565
3757.2103	0.000736645
3755.2816	0.000790693
3753.3529	0.000836498
3751.4242	0.000811823
3749.4955	0.000746093
3747.5668	0.000796148
3745.6381	0.000885406
3743.7094	0.000868713
3741.7807	0.000814576
3739.8520	0.000796111
3737.9234	0.000782279
3735.9947	0.000783243
3734.0660	0.000807256
3732.1373	0.000818712
3730.2086	0.000831919
3728.2799	0.000856013
3726.3512	0.000865699
3724.4225	0.000857804
3722.4938	0.000797134
3720.5651	0.000801159
3718.6365	0.000898484
3716.7078	0.000887589
3714.7791	0.000829304
3712.8504	0.000846578
3710.9217	0.000862858
3708.9930	0.000851752
3707.0643	0.00085092
3705.1356	0.00088928
3703.2069	0.000851714
3701.2782	0.000877094
3699.3496	0.000927841
3697.4209	0.000863879
3695.4922	0.000801445
3693.5635	0.000815153
3691.6348	0.000839461
3689.7061	0.000843165
3687.7774	0.000783894
3685.8487	0.000758444
3683.9200	0.00077772
3681.9913	0.000808579
3680.0627	0.000887218
3678.1340	0.000863363
3676.2053	0.000790162
3674.2766	0.000795161
3672.3479	0.000857233
3670.4192	0.000850322
3668.4905	0.000843201
3666.5618	0.000825768
3664.6331	0.000819869
3662.7044	0.000834913
3660.7758	0.000845939
3658.8471	0.000837774
3656.9184	0.000878524
3654.9897	0.000862456
3653.0610	0.000822015
3651.1323	0.000809985
3649.2036	0.000847287
3647.2749	0.000953993
3645.3462	0.000935182
3643.4175	0.000876508
3641.4888	0.000876037
3639.5602	0.00084517
3637.6315	0.000817296
3635.7028	0.000865973
3633.7741	0.000952735
3631.8454	0.00100321
3629.9167	0.000920848
3627.9880	0.000785265
3626.0593	0.000790549
3624.1306	0.000800591
3622.2019	0.000801594
3620.2733	0.000815758
3618.3446	0.000835284
3616.4159	0.000894641
3614.4872	0.000938122
3612.5585	0.000903815
3610.6298	0.000876255
3608.7011	0.000845473
3606.7724	0.000790686
3604.8437	0.000813817
3602.9150	0.000868074
3600.9864	0.000850407
3599.0577	0.000851687
3597.1290	0.000878644
3595.2003	0.000863707
3593.2716	0.000797699
3591.3429	0.000787646
3589.4142	0.000808395
3587.4855	0.000793988
3585.5568	0.000787854
3583.6281	0.000795861
3581.6995	0.000783637
3579.7708	0.000810889
3577.8421	0.000868221
3575.9134	0.000896608
3573.9847	0.000925327
3572.0560	0.000936793
3570.1273	0.000933973
3568.1986	0.00090685
3566.2699	0.00085257
3564.3412	0.000839763
3562.4126	0.000830125
3560.4839	0.000830507
3558.5552	0.000860799
3556.6265	0.000885244
3554.6978	0.00089989
3552.7691	0.000935049
3550.8404	0.000890732
3548.9117	0.000907659
3546.9830	0.000976956
3545.0543	0.000997329
3543.1257	0.000897073
3541.1970	0.000814851
3539.2683	0.000774924
3537.3396	0.000766556
3535.4109	0.000761759
3533.4822	0.000813879
3531.5535	0.0008514
3529.6248	0.00088875
3527.6961	0.00091794
3525.7674	0.000943455
3523.8388	0.000959035
3521.9101	0.00100196
3519.9814	0.000969606
3518.0527	0.000882536
3516.1240	0.000876408
3514.1953	0.000879778
3512.2666	0.00090481
3510.3379	0.000937386
3508.4092	0.000940361
3506.4805	0.000926435
3504.5519	0.000975193
3502.6232	0.00101567
3500.6945	0.00101696
3498.7658	0.00102899
3496.8371	0.00107569
3494.9084	0.00110814
3492.9797	0.00112662
3491.0510	0.00112554
3489.1223	0.00114001
3487.1936	0.00116389
3485.2650	0.00114773
3483.3363	0.00111079
3481.4076	0.00109184
3479.4789	0.00108153
3477.5502	0.00108255
3475.6215	0.00107395
3473.6928	0.00109568
3471.7641	0.00111271
3469.8354	0.00114954
3467.9067	0.00111775
3465.9781	0.00110321
3464.0494	0.00113052
3462.1207	0.00118738
3460.1920	0.00122767
3458.2633	0.00124329
3456.3346	0.00123845
3454.4059	0.00124447
3452.4772	0.0012334
3450.5485	0.00126462
3448.6198	0.00129596
3446.6912	0.00133649
3444.7625	0.00138124
3442.8338	0.00144582
3440.9051	0.00147691
3438.9764	0.00145594
3437.0477	0.00144476
3435.1190	0.00143835
3433.1903	0.00145388
3431.2616	0.00147716
3429.3329	0.00150825
3427.4043	0.00156279
3425.4756	0.00161644
3423.5469	0.00164471
3421.6182	0.00164698
3419.6895	0.00162484
3417.7608	0.00165027
3415.8321	0.00168496
3413.9034	0.0017047
3411.9747	0.00174899
3410.0460	0.00183149
3408.1174	0.00192532
3406.1887	0.00196991
3404.2600	0.00194577
3402.3313	0.00191675
3400.4026	0.00194815
3398.4739	0.00204113
3396.5452	0.00216037
3394.6165	0.00221763
3392.6878	0.00218191
3390.7591	0.00215702
3388.8304	0.00219954
3386.9018	0.00228776
3384.9731	0.0023754
3383.0444	0.00244966
3381.1157	0.00250163
3379.1870	0.00257885
3377.2583	0.00271191
3375.3296	0.00283609
3373.4009	0.00287651
3371.4722	0.002831
3369.5435	0.0027943
3367.6149	0.00285863
3365.6862	0.00297513
3363.7575	0.00305602
3361.8288	0.00308292
3359.9001	0.0030945
3357.9714	0.00313083
3356.0427	0.00318114
3354.1140	0.00323279
3352.1853	0.0032827
3350.2566	0.00333511
3348.3280	0.00337127
3346.3993	0.00336569
3344.4706	0.00334102
3342.5419	0.00333964
3340.6132	0.00337168
3338.6845	0.00342856
3336.7558	0.0034878
3334.8271	0.00352786
3332.8984	0.00356591
3330.9697	0.00363902
3329.0411	0.00375566
3327.1124	0.00385103
3325.1837	0.00388173
3323.2550	0.00389712
3321.3263	0.00392266
3319.3976	0.00396462
3317.4689	0.00403617
3315.5402	0.00410335
3313.6115	0.00413393
3311.6828	0.0041619
3309.7542	0.00422019
3307.8255	0.00425591
3305.8968	0.00423569
3303.9681	0.00421082
3302.0394	0.00423499
3300.1107	0.00430504
3298.1820	0.00434501
3296.2533	0.00430861
3294.3246	0.00426429
3292.3959	0.00427573
3290.4673	0.0043102
3288.5386	0.00434232
3286.6099	0.00437019
3284.6812	0.00439901
3282.7525	0.00444886
3280.8238	0.00450766
3278.8951	0.00453915
3276.9664	0.00451557
3275.0377	0.00445146
3273.1090	0.0043917
3271.1804	0.00434316
3269.2517	0.00428625
3267.3230	0.00422328
3265.3943	0.00417379
3263.4656	0.00413022
3261.5369	0.00409593
3259.6082	0.00409816
3257.6795	0.00412561
3255.7508	0.00414899
3253.8221	0.00413801
3251.8935	0.00410804
3249.9648	0.00408539
3248.0361	0.0040492
3246.1074	0.00399359
3244.1787	0.00394235
3242.2500	0.00392087
3240.3213	0.0039337
3238.3926	0.00392961
3236.4639	0.00389002
3234.5352	0.00387545
3232.6066	0.00391135
3230.6779	0.00394241
3228.7492	0.0039311
3226.8205	0.00388717
3224.8918	0.00381148
3222.9631	0.00372799
3221.0344	0.00369711
3219.1057	0.00371875
3217.1770	0.00375489
3215.2483	0.00373901
3213.3197	0.0036771
3211.3910	0.00366907
3209.4623	0.0037142
3207.5336	0.00372075
3205.6049	0.00365053
3203.6762	0.00355561
3201.7475	0.00348914
3199.8188	0.00348022
3197.8901	0.00351308
3195.9614	0.00353407
3194.0328	0.00353316
3192.1041	0.0035399
3190.1754	0.00355307
3188.2467	0.00355765
3186.3180	0.00356706
3184.3893	0.00358128
3182.4606	0.00358098
3180.5319	0.00354337
3178.6032	0.00348501
3176.6745	0.00345123
3174.7459	0.00342686
3172.8172	0.00337777
3170.8885	0.00332971
3168.9598	0.00329696
3167.0311	0.00327167
3165.1024	0.00327123
3163.1737	0.00329645
3161.2450	0.00332023
3159.3163	0.00333301
3157.3876	0.00334603
3155.4590	0.00334797
3153.5303	0.00330063
3151.6016	0.0031997
3149.6729	0.0031192
3147.7442	0.0031301
3145.8155	0.00321625
3143.8868	0.00332819
3141.9581	0.00340357
3140.0294	0.00340395
3138.1007	0.00337787
3136.1720	0.00338036
3134.2434	0.00341598
3132.3147	0.00344391
3130.3860	0.00344967
3128.4573	0.00343605
3126.5286	0.00341755
3124.5999	0.00337254
3122.6712	0.00329951
3120.7425	0.00325045
3118.8138	0.00323259
3116.8851	0.00324026
3114.9565	0.00328167
3113.0278	0.0033561
3111.0991	0.00343661
3109.1704	0.0035116
3107.2417	0.00355359
3105.3130	0.00353423
3103.3843	0.00349222
3101.4556	0.00349499
3099.5269	0.00356075
3097.5982	0.00365987
3095.6696	0.00375659
3093.7409	0.00383387
3091.8122	0.00389976
3089.8835	0.00394945
3087.9548	0.00400249
3086.0261	0.00406107
3084.0974	0.00411274
3082.1687	0.00416558
3080.2400	0.00425195
3078.3113	0.00435888
3076.3827	0.00446607
3074.4540	0.00461217
3072.5253	0.00477598
3070.5966	0.00490973
3068.6679	0.00504234
3066.7392	0.00519672
3064.8105	0.0053235
3062.8818	0.00538426
3060.9531	0.00541884
3059.0244	0.00547021
3057.0958	0.00551892
3055.1671	0.00551217
3053.2384	0.00542083
3051.3097	0.00527828
3049.3810	0.00515527
3047.4523	0.00511134
3045.5236	0.00513444
3043.5949	0.00517574
3041.6662	0.00520216
3039.7375	0.00519904
3037.8089	0.0051951
3035.8802	0.00521811
3033.9515	0.00527937
3032.0228	0.00537708
3030.0941	0.00547334
3028.1654	0.00556259
3026.2367	0.00570243
3024.3080	0.00591315
3022.3793	0.0061438
3020.4506	0.00638196
3018.5220	0.00664285
3016.5933	0.00691352
3014.6646	0.00719296
3012.7359	0.00752412
3010.8072	0.00792998
3008.8785	0.00837231
3006.9498	0.00883084
3005.0211	0.00933297
3003.0924	0.00989218
3001.1637	0.0104887
2999.2351	0.0111011
2997.3064	0.0117337
2995.3777	0.0123923
2993.4490	0.013062
2991.5203	0.0137265
2989.5916	0.0143919
2987.6629	0.0150796
2985.7342	0.015765
2983.8055	0.0163734
2981.8768	0.0168704
2979.9482	0.017294
2978.0195	0.0176928
2976.0908	0.018089
2974.1621	0.0184857
2972.2334	0.0188887
2970.3047	0.0192984
2968.3760	0.0196729
2966.4473	0.019983
2964.5186	0.0202889
2962.5899	0.0206476
2960.6613	0.0210189
2958.7326	0.0213838
2956.8039	0.0218152
2954.8752	0.0223644
2952.9465	0.0230263
2951.0178	0.0238139
2949.0891	0.024742
2947.1604	0.025786
2945.2317	0.0269099
2943.3030	0.0280548
2941.3744	0.029117
2939.4457	0.0300085
2937.5170	0.0306844
2935.5883	0.031105
2933.6596	0.0312557
2931.7309	0.0311769
2929.8022	0.0309065
2927.8735	0.0304586
2925.9448	0.029875
2924.0161	0.0292224
2922.0875	0.028544
2920.1588	0.0278281
2918.2301	0.0270308
2916.3014	0.0261437
2914.3727	0.0251876
2912.4440	0.0241872
2910.5153	0.0232036
2908.5866	0.0223015
2906.6579	0.0215009
2904.7292	0.0208219
2902.8006	0.0202768
2900.8719	0.0198311
2898.9432	0.0194715
2897.0145	0.0191965
2895.0858	0.0189485
2893.1571	0.0186871
2891.2284	0.0184561
2889.2997	0.0183107
2887.3710	0.0182609
2885.4423	0.0182752
2883.5136	0.0182843
2881.5850	0.0182361
2879.6563	0.0181385
2877.7276	0.0180073
2875.7989	0.0178129
2873.8702	0.0175017
2871.9415	0.0170234
2870.0128	0.0163674
2868.0841	0.0156397
2866.1554	0.015017
2864.2267	0.0144929
2862.2981	0.0137842
2860.3694	0.0127405
2858.4407	0.0116727
2856.5120	0.0109233
2854.5833	0.0104704
2852.6546	0.0101427
2850.7259	0.00980633
2848.7972	0.00938855
2846.8685	0.00890655
2844.9398	0.00840192
2843.0112	0.0078931
2841.0825	0.0074253
2839.1538	0.00703795
2837.2251	0.00672084
2835.2964	0.00645665
2833.3677	0.00627072
2831.4390	0.00617633
2829.5103	0.00610741
2827.5816	0.00601538
2825.6529	0.00594125
2823.7243	0.00591523
2821.7956	0.00590473
2819.8669	0.00588094
2817.9382	0.00585132
2816.0095	0.00583121
2814.0808	0.00583268
2812.1521	0.00584511
2810.2234	0.00582841
2808.2947	0.0057516
2806.3660	0.00564536
2804.4374	0.00557303
2802.5087	0.00554757
2800.5800	0.0055412
2798.6513	0.0055306
2796.7226	0.00551474
2794.7939	0.00549986
2792.8652	0.00550313
2790.9365	0.00554524
2789.0078	0.00560986
2787.0791	0.00566483
2785.1505	0.00567874
2783.2218	0.00566985
2781.2931	0.00568266
2779.3644	0.00573645
2777.4357	0.00583196
2775.5070	0.0059314
2773.5783	0.00598064
2771.6496	0.00595544
2769.7209	0.0058894
2767.7922	0.00585205
2765.8636	0.00588719
2763.9349	0.00596074
2762.0062	0.00601752
2760.0775	0.00604446
2758.1488	0.00605134
2756.2201	0.00605102
2754.2914	0.00607471
2752.3627	0.00612604
2750.4340	0.00616615
2748.5053	0.00619277
2746.5767	0.00623874
2744.6480	0.00631277
2742.7193	0.00639477
2740.7906	0.00646187
2738.8619	0.00651389
2736.9332	0.00657975
2735.0045	0.00668547
2733.0758	0.00680775
2731.1471	0.00689485
2729.2184	0.00691918
2727.2898	0.00689283
2725.3611	0.00684374
2723.4324	0.0068056
2721.5037	0.00680018
2719.5750	0.00681407
2717.6463	0.00679145
2715.7176	0.00673101
2713.7889	0.00668647
2711.8602	0.00666845
2709.9315	0.00665266
2708.0029	0.00662179
2706.0742	0.00658841
2704.1455	0.0065729
2702.2168	0.00657345
2700.2881	0.00658787
2698.3594	0.00659984
2696.4307	0.00658574
2694.5020	0.00657051
2692.5733	0.00660769
2690.6446	0.00667326
2688.7160	0.00670872
2686.7873	0.00672146
2684.8586	0.00672302
2682.9299	0.00670261
2681.0012	0.00668102
2679.0725	0.00669282
2677.1438	0.00673623
2675.2151	0.00679865
2673.2864	0.0068612
2671.3577	0.00687758
2669.4291	0.00685651
2667.5004	0.00685675
2665.5717	0.00688994
2663.6430	0.00691964
2661.7143	0.00692984
2659.7856	0.00696045
2657.8569	0.00704461
2655.9282	0.00715387
2653.9995	0.00722141
2652.0708	0.00722844
2650.1422	0.00722116
2648.2135	0.00722018
2646.2848	0.00719816
2644.3561	0.00716421
2642.4274	0.00715972
2640.4987	0.00719241
2638.5700	0.00725996
2636.6413	0.00736166
2634.7126	0.00746063
2632.7839	0.00751294
2630.8552	0.00751748
2628.9266	0.00750025
2626.9979	0.00748611
2625.0692	0.00750021
2623.1405	0.00753168
2621.2118	0.0075643
2619.2831	0.00761175
2617.3544	0.00767486
2615.4257	0.00773868
2613.4970	0.00778085
2611.5683	0.00777271
2609.6397	0.00770926
2607.7110	0.00764644
2605.7823	0.00764448
2603.8536	0.00769583
2601.9249	0.00774499
2599.9962	0.00776511
2598.0675	0.00777748
2596.1388	0.00781946
2594.2101	0.00787894
2592.2814	0.00789126
2590.3528	0.00784324
2588.4241	0.0077914
2586.4954	0.00777707
2584.5667	0.00779505
2582.6380	0.00781657
2580.7093	0.00781956
2578.7806	0.00783721
2576.8519	0.00790165
2574.9232	0.00798582
2572.9945	0.00804444
2571.0659	0.00805566
2569.1372	0.00802585
2567.2085	0.00798052
2565.2798	0.00795897
2563.3511	0.00799457
2561.4224	0.00808686
2559.4937	0.0081639
2557.5650	0.00815912
2555.6363	0.00810829
2553.7076	0.00808807
2551.7790	0.00811647
2549.8503	0.008173
2547.9216	0.00824057
2545.9929	0.00829405
2544.0642	0.00830859
2542.1355	0.00829886
2540.2068	0.00828971
2538.2781	0.00827243
2536.3494	0.00827244
2534.4207	0.00833806
2532.4921	0.00844403
2530.5634	0.00850011
2528.6347	0.0084696
2526.7060	0.00840764
2524.7773	0.00838036
2522.8486	0.00839722
2520.9199	0.00841435
2518.9912	0.00840854
2517.0625	0.00843179
2515.1338	0.00852352
2513.2052	0.00862181
2511.2765	0.00864603
2509.3478	0.00860379
2507.4191	0.00853815
2505.4904	0.00848246
2503.5617	0.00849072
2501.6330	0.0085896
2499.7043	0.00869247
2497.7756	0.00870714
2495.8469	0.00868112
2493.9183	0.00870066
2491.9896	0.00875317
2490.0609	0.00878983
2488.1322	0.00880568
2486.2035	0.00881468
2484.2748	0.0088081
2482.3461	0.00876027
2480.4174	0.00870503
2478.4887	0.00871582
2476.5600	0.00879111
2474.6314	0.00886964
2472.7027	0.00892283
2470.7740	0.00894692
2468.8453	0.00892757
2466.9166	0.0088721
2464.9879	0.00881755
2463.0592	0.00879953
2461.1305	0.0088487
2459.2018	0.00896289
2457.2731	0.00907557
2455.3445	0.0091169
2453.4158	0.00909418
2451.4871	0.00906771
2449.5584	0.0090662
2447.6297	0.00907077
2445.7010	0.00905096
2443.7723	0.00901702
2441.8436	0.00903243
2439.9149	0.00911439
2437.9862	0.00918749
2436.0576	0.00919828
2434.1289	0.00918592
2432.2002	0.00919432
2430.2715	0.00920871
2428.3428	0.00920536
2426.4141	0.00920144
2424.4854	0.00922558
2422.5567	0.00927218
2420.6280	0.00930566
2418.6993	0.00927771
2416.7707	0.00919823
2414.8420	0.0091524
2412.9133	0.00918849
2410.9846	0.00927291
2409.0559	0.00936634
2407.1272	0.00944779
2405.1985	0.00949804
2403.2698	0.00950901
2401.3411	0.00949336
2399.4124	0.00947111
2397.4838	0.00945432
2395.5551	0.00944943
2393.6264	0.00945532
2391.6977	0.00947315
2389.7690	0.00951515
2387.8403	0.00957411
2385.9116	0.0096183
2383.9829	0.00963639
2382.0542	0.00965649
2380.1255	0.00969399
2378.1968	0.00970733
2376.2682	0.0096407
2374.3395	0.00952624
2372.4108	0.00947729
2370.4821	0.00954905
2368.5534	0.0096786
2366.6247	0.00977349
2364.6960	0.00980202
2362.7673	0.00978157
2360.8386	0.00974589
2358.9099	0.00972456
2356.9813	0.00971083
2355.0526	0.00966727
2353.1239	0.00960142
2351.1952	0.00958447
2349.2665	0.00965992
2347.3378	0.00979828
2345.4091	0.00993627
2343.4804	0.0100269
2341.5517	0.0100711
2339.6230	0.010108
2337.6944	0.0101519
2335.7657	0.0101783
2333.8370	0.0101903
2331.9083	0.0101982
2329.9796	0.0101455
2328.0509	0.00999362
2326.1222	0.00984049
2324.1935	0.00982406
2322.2648	0.00995725
2320.3361	0.0101198
2318.4075	0.0101952
2316.4788	0.0101903
2314.5501	0.0101749
2312.6214	0.0101782
2310.6927	0.0102023
2308.7640	0.0102501
2306.8353	0.0102693
2304.9066	0.0101677
2302.9779	0.00999547
2301.0492	0.00995593
2299.1206	0.010115
2297.1919	0.0103018
2295.2632	0.0103654
2293.3345	0.0103124
2291.4058	0.0102459
2289.4771	0.0102761
2287.5484	0.0104138
2285.6197	0.0105498
2283.6910	0.0105218
2281.7623	0.0102669
2279.8337	0.01
2277.9050	0.0100343
2275.9763	0.0103302
2274.0476	0.0105831
2272.1189	0.0106842
2270.1902	0.0107369
2268.2615	0.010806
2266.3328	0.0108662
2264.4041	0.0108627
2262.4754	0.0107606
2260.5468	0.0105721
2258.6181	0.0103852
2256.6894	0.0103362
2254.7607	0.0104419
2252.8320	0.0105964
2250.9033	0.0107918
2248.9746	0.0110601
2247.0459	0.0112946
2245.1172	0.0113826
2243.1885	0.0113507
2241.2599	0.011262
2239.3312	0.0111017
2237.4025	0.010883
2235.4738	0.0107899
2233.5451	0.0109218
2231.6164	0.011072
2229.6877	0.0111036
2227.7590	0.0111923
2225.8303	0.0114462
2223.9016	0.0117084
2221.9730	0.0118446
2220.0443	0.0118214
2218.1156	0.0115982
2216.1869	0.0113242
2214.2582	0.0113355
2212.3295	0.0116639
2210.4008	0.011983
2208.4721	0.0121027
2206.5434	0.0120981
2204.6147	0.012054
2202.6861	0.012016
2200.7574	0.0120554
2198.8287	0.0121451
2196.9000	0.0121084
2194.9713	0.0118579
2193.0426	0.0116153
2191.1139	0.0116736
2189.1852	0.0119907
2187.2565	0.0122802
2185.3278	0.012388
2183.3992	0.0123638
2181.4705	0.0122753
2179.5418	0.0121278
2177.6131	0.0120055
2175.6844	0.0120563
2173.7557	0.0122103
2171.8270	0.0122816
2169.8983	0.0122513
2167.9696	0.0120427
2166.0409	0.0116091
2164.1123	0.0113847
2162.1836	0.011748
2160.2549	0.0123171
2158.3262	0.0124526
2156.3975	0.0120713
2154.4688	0.0117055
2152.5401	0.0118607
2150.6114	0.0124212
2148.6827	0.0129031
2146.7540	0.0130463
2144.8254	0.0129534
2142.8967	0.0129132
2140.9680	0.0130794
2139.0393	0.0132658
2137.1106	0.0132342
2135.1819	0.0130691
2133.2532	0.0130283
2131.3245	0.0131588
2129.3958	0.0133135
2127.4671	0.013392
2125.5384	0.013384
2123.6098	0.0133629
2121.6811	0.0134276
2119.7524	0.013548
2117.8237	0.0136144
2115.8950	0.0136127
2113.9663	0.0135755
2112.0376	0.0134668
2110.1089	0.0133082
2108.1802	0.0132346
2106.2515	0.0132171
2104.3229	0.0131198
2102.3942	0.013071
2100.4655	0.0132097
2098.5368	0.0133879
2096.6081	0.0135279
2094.6794	0.0136439
2092.7507	0.0135948
2090.8220	0.0134065
2088.8933	0.0133302
2086.9646	0.0133781
2085.0360	0.0134092
2083.1073	0.0134591
2081.1786	0.0136005
2079.2499	0.0137876
2077.3212	0.0138764
2075.3925	0.0137257
2073.4638	0.0133783
2071.5351	0.0130017
2069.6064	0.0127796
2067.6777	0.0129085
2065.7491	0.0133516
2063.8204	0.0137877
2061.8917	0.013927
2059.9630	0.0136322
2058.0343	0.0130371
2056.1056	0.0126101
2054.1769	0.0126605
2052.2482	0.0129721
2050.3195	0.0132376
2048.3908	0.013472
2046.4622	0.0137281
2044.5335	0.0138259
2042.6048	0.013724
2040.6761	0.0137262
2038.7474	0.013959
2036.8187	0.0141925
2034.8900	0.0143168
2032.9613	0.014388
2031.0326	0.0143703
2029.1039	0.0142967
2027.1753	0.0143394
2025.2466	0.0144423
2023.3179	0.0143833
2021.3892	0.0142457
2019.4605	0.0142373
2017.5318	0.0142925
2015.6031	0.0143367
2013.6744	0.0144802
2011.7457	0.0147163
2009.8170	0.0148876
2007.8884	0.0149434
2005.9597	0.0149616
2004.0310	0.0150081
2002.1023	0.0150702
2000.1736	0.0151173
1998.2449	0.0151701
1996.3162	0.0152385
1994.3875	0.0152667
1992.4588	0.015239
1990.5301	0.0152301
1988.6015	0.0152833
1986.6728	0.0153525
1984.7441	0.0153766
1982.8154	0.0153584
1980.8867	0.0153464
1978.9580	0.0153719
1977.0293	0.0154521
1975.1006	0.0155701
1973.1719	0.0156564
1971.2432	0.0156793
1969.3146	0.0156781
1967.3859	0.0156862
1965.4572	0.0157046
1963.5285	0.0157247
1961.5998	0.0157367
1959.6711	0.015752
1957.7424	0.015796
1955.8137	0.0158663
1953.8850	0.0159378
1951.9563	0.0159827
1950.0277	0.0159833
1948.0990	0.0159592
1946.1703	0.0159537
1944.2416	0.0159855
1942.3129	0.0160407
1940.3842	0.0160904
1938.4555	0.0161129
1936.5268	0.016113
1934.5981	0.0161133
1932.6694	0.0161252
1930.7408	0.01615
1928.8121	0.0161975
1926.8834	0.0162595
1924.9547	0.0163109
1923.0260	0.0163645
1921.0973	0.0164395
1919.1686	0.0165091
1917.2399	0.0165573
1915.3112	0.0166048
1913.3825	0.0166482
1911.4539	0.0166572
1909.5252	0.0166473
1907.5965	0.0166644
1905.6678	0.0167112
1903.7391	0.0167683
1901.8104	0.016838
1899.8817	0.0169008
1897.9530	0.0169093
1896.0243	0.0168675
1894.0956	0.0168339
1892.1670	0.0168393
1890.2383	0.0168684
1888.3096	0.0169014
1886.3809	0.01693
1884.4522	0.0169512
1882.5235	0.0169531
1880.5948	0.0169426
1878.6661	0.0169541
1876.7374	0.0169755
1874.8087	0.0169522
1872.8800	0.0168868
1870.9514	0.016847
1869.0227	0.0168673
1867.0940	0.0169196
1865.1653	0.0169659
1863.2366	0.0169859
1861.3079	0.0169808
1859.3792	0.0169815
1857.4505	0.0169933
1855.5218	0.0169786
1853.5931	0.0169551
1851.6645	0.016976
1849.7358	0.017021
1847.8071	0.0170459
1845.8784	0.0170644
1843.9497	0.0171005
1842.0210	0.0171535
1840.0923	0.0172066
1838.1636	0.0172385
1836.2349	0.0172543
1834.3062	0.0172902
1832.3776	0.0173485
1830.4489	0.0173801
1828.5202	0.0173737
1826.5915	0.0173755
1824.6628	0.0174076
1822.7341	0.0174563
1820.8054	0.0174944
1818.8767	0.0175053
1816.9480	0.0175178
1815.0193	0.0175619
1813.0907	0.0176255
1811.1620	0.0176932
1809.2333	0.0177505
1807.3046	0.017781
1805.3759	0.0177904
1803.4472	0.0177908
1801.5185	0.0177965
1799.5898	0.0178377
1797.6611	0.0179192
1795.7324	0.0179966
1793.8038	0.0180465
1791.8751	0.0181034
1789.9464	0.0181719
1788.0177	0.0181934
1786.0890	0.0181692
1784.1603	0.0181762
1782.2316	0.0182121
1780.3029	0.0182124
1778.3742	0.0181992
1776.4455	0.0182429
1774.5169	0.0183314
1772.5882	0.0183865
1770.6595	0.0183781
1768.7308	0.0183532
1766.8021	0.018352
1764.8734	0.0183674
1762.9447	0.0183852
1761.0160	0.018404
1759.0873	0.0184175
1757.1586	0.0184127
1755.2300	0.0183814
1753.3013	0.018342
1751.3726	0.018347
1749.4439	0.0184287
1747.5152	0.0185461
1745.5865	0.01863
1743.6578	0.0186584
1741.7291	0.0186653
1739.8004	0.0186798
1737.8717	0.018692
1735.9431	0.0187046
1734.0144	0.0187509
1732.0857	0.0188325
1730.1570	0.0189297
1728.2283	0.0190336
1726.2996	0.019128
1724.3709	0.0192175
1722.4422	0.0193408
1720.5135	0.0194965
1718.5848	0.0196194
1716.6562	0.0196894
1714.7275	0.0197993
1712.7988	0.0200458
1710.8701	0.0204086
1708.9414	0.0207981
1707.0127	0.0211643
1705.0840	0.0215171
1703.1553	0.0218938
1701.2266	0.0223342
1699.2979	0.0228333
1697.3693	0.0233332
1695.4406	0.0238098
1693.5119	0.0242817
1691.5832	0.0247412
1689.6545	0.025168
1687.7258	0.0255792
1685.7971	0.0260051
1683.8684	0.0264456
1681.9397	0.0268687
1680.0110	0.0272477
1678.0824	0.027588
1676.1537	0.027902
1674.2250	0.0281869
1672.2963	0.0284433
1670.3676	0.0286791
1668.4389	0.0288936
1666.5102	0.0291073
1664.5815	0.0293543
1662.6528	0.0296231
1660.7241	0.0298823
1658.7955	0.0301185
1656.8668	0.0302881
1654.9381	0.0303186
1653.0094	0.0301619
1651.0807	0.0297964
1649.1520	0.0292251
1647.2233	0.0284898
1645.2946	0.0276685
1643.3659	0.026869
1641.4372	0.0261828
1639.5086	0.0256071
1637.5799	0.025094
1635.6512	0.0246525
1633.7225	0.0243078
1631.7938	0.0240373
1629.8651	0.0238085
1627.9364	0.0236169
1626.0077	0.0234779
1624.0790	0.0234307
1622.1503	0.0235239
1620.2216	0.0237226
1618.2930	0.0238713
1616.3643	0.0238528
1614.4356	0.0237119
1612.5069	0.0235635
1610.5782	0.0234754
1608.6495	0.0234435
1606.7208	0.023413
1604.7921	0.0233242
1602.8634	0.023157
1600.9347	0.0229378
1599.0061	0.0227027
1597.0774	0.0224622
1595.1487	0.0222311
1593.2200	0.0220684
1591.2913	0.0220136
1589.3626	0.0220167
1587.4339	0.0220043
1585.5052	0.0219469
1583.5765	0.0218268
1581.6478	0.0216416
1579.7192	0.0214667
1577.7905	0.0213883
1575.8618	0.0213756
1573.9331	0.0213341
1572.0044	0.0212648
1570.0757	0.021242
1568.1470	0.0212761
1566.2183	0.0213028
1564.2896	0.0212868
1562.3609	0.0212762
1560.4323	0.0213324
1558.5036	0.0214318
1556.5749	0.0214925
1554.6462	0.021473
1552.7175	0.021398
1550.7888	0.021316
1548.8601	0.0212627
1546.9314	0.0212529
1545.0027	0.0212737
1543.0740	0.0212838
1541.1454	0.0212579
1539.2167	0.0212273
1537.2880	0.0212435
1535.3593	0.0213013
1533.4306	0.0213358
1531.5019	0.0213033
1529.5732	0.0212343
1527.6445	0.0211972
1525.7158	0.0212216
1523.7871	0.021282
1521.8585	0.0213492
1519.9298	0.0214164
1518.0011	0.0214671
1516.0724	0.0214861
1514.1437	0.0214974
1512.2150	0.0215287
1510.2863	0.0215545
1508.3576	0.021538
1506.4289	0.0214991
1504.5002	0.0214793
1502.5716	0.0214998
1500.6429	0.0215974
1498.7142	0.0217813
1496.7855	0.0219675
1494.8568	0.0220979
1492.9281	0.0222138
1490.9994	0.0223501
1489.0707	0.0225229
1487.1420	0.0227636
1485.2133	0.0230759
1483.2847	0.0234568
1481.3560	0.0239252
1479.4273	0.0244868
1477.4986	0.0251261
1475.5699	0.0258279
1473.6412	0.026592
1471.7125	0.0274168
1469.7838	0.0282752
1467.8551	0.0291324
1465.9264	0.0299313
1463.9978	0.0305701
1462.0691	0.0310066
1460.1404	0.0313313
1458.2117	0.0316587
1456.2830	0.0320339
1454.3543	0.0324443
1452.4256	0.0328054
1450.4969	0.0329586
1448.5682	0.0327801
1446.6395	0.0322864
1444.7109	0.0315963
1442.7822	0.0308199
1440.8535	0.0300108
1438.9248	0.0291899
1436.9961	0.0283806
1435.0674	0.0276429
1433.1387	0.0270508
1431.2100	0.0266187
1429.2813	0.0263173
1427.3526	0.0261403
1425.4240	0.0260944
1423.4953	0.0261506
1421.5666	0.0262374
1419.6379	0.0262895
1417.7092	0.0262902
1415.7805	0.0262575
1413.8518	0.0262029
1411.9231	0.0261116
1409.9944	0.0259672
1408.0657	0.0257793
1406.1371	0.0255736
1404.2084	0.0253726
1402.2797	0.0251775
1400.3510	0.024974
1398.4223	0.0247832
1396.4936	0.0246582
1394.5649	0.0246056
1392.6362	0.0245767
1390.7075	0.0245355
1388.7788	0.0244809
1386.8502	0.024418
1384.9215	0.0243488
1382.9928	0.0242879
1381.0641	0.0242557
1379.1354	0.024261
1377.2067	0.0243045
1375.2780	0.0243783
1373.3493	0.0244608
1371.4206	0.0245303
1369.4919	0.0245913
1367.5632	0.0246742
1365.6346	0.0247978
1363.7059	0.0249615
1361.7772	0.0251577
1359.8485	0.0253622
1357.9198	0.0255706
1355.9911	0.0258184
1354.0624	0.0261211
1352.1337	0.0264589
1350.2050	0.0268297
1348.2763	0.0272238
1346.3477	0.0275829
1344.4190	0.0278559
1342.4903	0.0280435
1340.5616	0.0281663
1338.6329	0.0282235
1336.7042	0.0281912
1334.7755	0.0280829
1332.8468	0.0279838
1330.9181	0.0279738
1328.9894	0.0280548
1327.0608	0.0281833
1325.1321	0.028324
1323.2034	0.028474
1321.2747	0.0286552
1319.3460	0.0288569
1317.4173	0.0290174
1315.4886	0.0290902
1313.5599	0.0290676
1311.6312	0.0289533
1309.7025	0.0287823
1307.7739	0.0286202
1305.8452	0.0285266
1303.9165	0.028529
1301.9878	0.028594
1300.0591	0.0286265
1298.1304	0.0285378
1296.2017	0.0283347
1294.2730	0.0280964
1292.3443	0.0278679
1290.4156	0.0276712
1288.4870	0.0275459
1286.5583	0.0274892
1284.6296	0.0274568
1282.7009	0.0274221
1280.7722	0.027373
1278.8435	0.0273143
1276.9148	0.027272
1274.9861	0.0272571
1273.0574	0.0272393
1271.1287	0.0271909
1269.2001	0.0271242
1267.2714	0.0270488
1265.3427	0.0269529
1263.4140	0.0268543
1261.4853	0.026808
1259.5566	0.0268442
1257.6279	0.0269265
1255.6992	0.0269796
1253.7705	0.0269574
1251.8418	0.0268836
1249.9132	0.0268291
1247.9845	0.0268232
1246.0558	0.0268084
1244.1271	0.0267375
1242.1984	0.0266436
1240.2697	0.0265689
1238.3410	0.0265085
1236.4123	0.0264359
1234.4836	0.0263247
1232.5549	0.0261646
1230.6263	0.0259787
1228.6976	0.0257943
1226.7689	0.0256076
1224.8402	0.0254129
1222.9115	0.0252273
1220.9828	0.0250699
1219.0541	0.0249422
1217.1254	0.0248313
1215.1967	0.0247315
1213.2680	0.0246457
1211.3394	0.0245675
1209.4107	0.0244872
1207.4820	0.0244017
1205.5533	0.0242978
1203.6246	0.0241621
1201.6959	0.024008
1199.7672	0.0238644
1197.8385	0.0237509
1195.9098	0.0236635
1193.9811	0.0235735
1192.0525	0.0234642
1190.1238	0.0233635
1188.1951	0.0233225
1186.2664	0.0233585
1184.3377	0.0234226
1182.4090	0.0234565
1180.4803	0.0234533
1178.5516	0.0234275
[truncated: 608 more rows]
