# Supplementary material for: Vibrational Raman and IR data on brown hair subjected to bleaching
Source: Data Brief. 2021 Sep 30;38:107439. doi: 10.1016/j.dib.2021.107439 (PMC8502914; doi:10.1016/j.dib.2021.107439)
Supplement: Supplementary file 1 [file mmc1.zip › Supplementary Material raw data/Figure 4/Raman three bleaching treatments p2.txt]

TITLE	Raman single spectrum (p2) of brown hair after three bleaching treatments
DATA TYPE
ORIGIN	JASCO
OWNER
SPECTROMETER/DATA SYSTEM
RESOLUTION
DELTAX	-1.92869
XUNITS	1/CM
YUNITS	AU
FIRSTX	5003.1440
LASTX	5.9082
NPOINTS	2592
FIRSTY	0.00133
MAXY	0.05837
MINY	0.00073
XYDATA
5003.1440	0.00132916
5001.2154	0.00128839
4999.2867	0.00131816
4997.3580	0.0013873
4995.4293	0.00140802
4993.5006	0.00136885
4991.5719	0.00136048
4989.6432	0.00135528
4987.7145	0.00137422
4985.7858	0.00138571
4983.8571	0.00137349
4981.9285	0.00134845
4979.9998	0.00134051
4978.0711	0.00132994
4976.1424	0.00133907
4974.2137	0.00138546
4972.2850	0.00140039
4970.3563	0.00140233
4968.4276	0.00137177
4966.4989	0.00133463
4964.5702	0.00137184
4962.6416	0.00141197
4960.7129	0.00137176
4958.7842	0.00137492
4956.8555	0.00139034
4954.9268	0.0013651
4952.9981	0.00136062
4951.0694	0.00133461
4949.1407	0.00134294
4947.2120	0.00138148
4945.2833	0.00138631
4943.3547	0.00133851
4941.4260	0.00131694
4939.4973	0.00133642
4937.5686	0.00132245
4935.6399	0.0013085
4933.7112	0.00133552
4931.7825	0.00135096
4929.8538	0.00132449
4927.9251	0.00128098
4925.9964	0.00131134
4924.0677	0.00137741
4922.1391	0.00137212
4920.2104	0.00137367
4918.2817	0.00136381
4916.3530	0.00135566
4914.4243	0.00135077
4912.4956	0.00131692
4910.5669	0.00134007
4908.6382	0.00136224
4906.7095	0.00135355
4904.7808	0.00136515
4902.8522	0.00138718
4900.9235	0.00135248
4898.9948	0.0013192
4897.0661	0.00129966
4895.1374	0.00132583
4893.2087	0.00135175
4891.2800	0.00133481
4889.3513	0.00129872
4887.4226	0.00127439
4885.4939	0.0012566
4883.5653	0.00123347
4881.6366	0.00126146
4879.7079	0.00127012
4877.7792	0.00125264
4875.8505	0.00126617
4873.9218	0.00126784
4871.9931	0.00130218
4870.0644	0.00134237
4868.1357	0.00136499
4866.2070	0.00138041
4864.2784	0.00136424
4862.3497	0.00132515
4860.4210	0.00133607
4858.4923	0.00134216
4856.5636	0.00131086
4854.6349	0.00131031
4852.7062	0.0012854
4850.7775	0.00125109
4848.8488	0.00124434
4846.9201	0.00133558
4844.9915	0.00138503
4843.0628	0.00134756
4841.1341	0.00132384
4839.2054	0.00132393
4837.2767	0.00127338
4835.3480	0.0012674
4833.4193	0.00132008
4831.4906	0.00135579
4829.5619	0.00133083
4827.6332	0.00127902
4825.7046	0.00130087
4823.7759	0.00133109
4821.8472	0.00140214
4819.9185	0.00145638
4817.9898	0.00144111
4816.0611	0.00141508
4814.1324	0.00137743
4812.2037	0.00135396
4810.2750	0.00135687
4808.3463	0.00133384
4806.4177	0.00128887
4804.4890	0.0013051
4802.5603	0.00133539
4800.6316	0.00134355
4798.7029	0.00131759
4796.7742	0.00127315
4794.8455	0.0012792
4792.9168	0.00132235
4790.9881	0.00133344
4789.0594	0.00131404
4787.1308	0.00132928
4785.2021	0.00137628
4783.2734	0.00137153
4781.3447	0.0013618
4779.4160	0.00135231
4777.4873	0.00134307
4775.5586	0.00133942
4773.6299	0.00134182
4771.7012	0.00132763
4769.7725	0.00130019
4767.8439	0.00126961
4765.9152	0.00127286
4763.9865	0.00129283
4762.0578	0.00131788
4760.1291	0.00130645
4758.2004	0.00124571
4756.2717	0.00125312
4754.3430	0.00131023
4752.4143	0.00132853
4750.4856	0.0012787
4748.5570	0.00126395
4746.6283	0.00128309
4744.6996	0.00126849
4742.7709	0.00126563
4740.8422	0.00124897
4738.9135	0.00129568
4736.9848	0.00135452
4735.0561	0.00135926
4733.1274	0.00133185
4731.1987	0.0013302
4729.2701	0.00132875
4727.3414	0.00133333
4725.4127	0.00132835
4723.4840	0.00130352
4721.5553	0.0013085
4719.6266	0.00130794
4717.6979	0.00129224
4715.7692	0.00129411
4713.8405	0.0013277
4711.9118	0.00132236
4709.9832	0.001293
4708.0545	0.00126571
4706.1258	0.00129005
4704.1971	0.00131923
4702.2684	0.00134686
4700.3397	0.00132255
4698.4110	0.00128211
4696.4823	0.00126359
4694.5536	0.00128196
4692.6249	0.00132626
4690.6963	0.00132238
4688.7676	0.00132428
4686.8389	0.00133474
4684.9102	0.00134874
4682.9815	0.00134393
4681.0528	0.00126025
4679.1241	0.00119636
4677.1954	0.00123588
4675.2667	0.00130606
4673.3380	0.00137256
4671.4093	0.00139261
4669.4807	0.0013534
4667.5520	0.00132965
4665.6233	0.00129399
4663.6946	0.00126762
4661.7659	0.00129327
4659.8372	0.00135394
4657.9085	0.00139071
4655.9798	0.00137674
4654.0511	0.00134292
4652.1224	0.00134565
4650.1938	0.00135926
4648.2651	0.0013882
4646.3364	0.00140215
4644.4077	0.00141899
4642.4790	0.00140382
4640.5503	0.00136161
4638.6216	0.00135204
4636.6929	0.00140444
4634.7642	0.00140144
4632.8355	0.00137258
4630.9069	0.00133593
4628.9782	0.00133074
4627.0495	0.00132473
4625.1208	0.00132891
4623.1921	0.00129768
4621.2634	0.00129486
4619.3347	0.00134679
4617.4060	0.00135437
4615.4773	0.00134839
4613.5486	0.00134728
4611.6200	0.00135322
4609.6913	0.00132121
4607.7626	0.00128215
4605.8339	0.00125583
4603.9052	0.00125928
4601.9765	0.00128113
4600.0478	0.00128096
4598.1191	0.00125838
4596.1904	0.0012727
4594.2617	0.00127367
4592.3331	0.00123848
4590.4044	0.00125735
4588.4757	0.00130037
4586.5470	0.00128964
4584.6183	0.00127446
4582.6896	0.00127491
4580.7609	0.00128242
4578.8322	0.00129253
4576.9035	0.0012484
4574.9748	0.00123412
4573.0462	0.00128733
4571.1175	0.00133663
4569.1888	0.00139321
4567.2601	0.0013815
4565.3314	0.00130291
4563.4027	0.00129269
4561.4740	0.00132227
4559.5453	0.00132653
4557.6166	0.00129202
4555.6879	0.00124776
4553.7593	0.00124905
4551.8306	0.0012598
4549.9019	0.00124808
4547.9732	0.00122734
4546.0445	0.00124254
4544.1158	0.00125551
4542.1871	0.0012702
4540.2584	0.00127538
4538.3297	0.00130209
4536.4010	0.00131351
4534.4724	0.00130058
4532.5437	0.00129312
4530.6150	0.00126166
4528.6863	0.00123968
4526.7576	0.00121112
4524.8289	0.0012128
4522.9002	0.00121842
4520.9715	0.00122774
4519.0428	0.00129426
4517.1141	0.00132667
4515.1855	0.00133342
4513.2568	0.00131214
4511.3281	0.00123606
4509.3994	0.00126182
4507.4707	0.00128417
4505.5420	0.00128387
4503.6133	0.00128114
4501.6846	0.00129556
4499.7559	0.00128706
4497.8272	0.00125216
4495.8986	0.00121605
4493.9699	0.00123101
4492.0412	0.00129495
4490.1125	0.00131854
4488.1838	0.00129214
4486.2551	0.0012376
4484.3264	0.00123187
4482.3977	0.00127209
4480.4690	0.00128168
4478.5403	0.00126879
4476.6117	0.00124366
4474.6830	0.0012781
4472.7543	0.00130285
4470.8256	0.00125621
4468.8969	0.00121227
4466.9682	0.00118978
4465.0395	0.00118825
4463.1108	0.00121126
4461.1821	0.00120186
4459.2534	0.00120951
4457.3248	0.00124861
4455.3961	0.00127648
4453.4674	0.00127429
4451.5387	0.00124611
4449.6100	0.00122751
4447.6813	0.00123876
4445.7526	0.00125275
4443.8239	0.00124253
4441.8952	0.0012521
4439.9665	0.00124761
4438.0379	0.00124451
4436.1092	0.00126689
4434.1805	0.00132
4432.2518	0.00136753
4430.3231	0.00133183
4428.3944	0.00124828
4426.4657	0.00123058
4424.5370	0.00128896
4422.6083	0.00131624
4420.6796	0.00130968
4418.7509	0.00130617
4416.8223	0.00132099
4414.8936	0.00130876
4412.9649	0.0012813
4411.0362	0.00125711
4409.1075	0.00123379
4407.1788	0.0012299
4405.2501	0.00121584
4403.3214	0.00124374
4401.3927	0.00129506
4399.4640	0.00131175
4397.5354	0.00129476
4395.6067	0.00125939
4393.6780	0.00126355
4391.7493	0.00125739
4389.8206	0.0012138
4387.8919	0.001246
4385.9632	0.0012412
4384.0345	0.00119686
4382.1058	0.00120858
4380.1771	0.00123076
4378.2485	0.00124428
4376.3198	0.00125855
4374.3911	0.00126337
4372.4624	0.00125904
4370.5337	0.00126212
4368.6050	0.00129663
4366.6763	0.00131357
4364.7476	0.00131811
4362.8189	0.0013141
4360.8902	0.00132895
4358.9616	0.00130263
4357.0329	0.0012757
4355.1042	0.00126452
4353.1755	0.00128401
4351.2468	0.00125604
4349.3181	0.00123041
4347.3894	0.00126139
4345.4607	0.00126742
4343.5320	0.00124337
4341.6033	0.00125802
4339.6747	0.00126999
4337.7460	0.00130092
4335.8173	0.00128791
4333.8886	0.0012732
4331.9599	0.00127734
4330.0312	0.00130265
4328.1025	0.00129852
4326.1738	0.00126326
4324.2451	0.00123958
4322.3164	0.00124974
4320.3878	0.00129676
4318.4591	0.00133804
4316.5304	0.00135397
4314.6017	0.00135286
4312.6730	0.00132957
4310.7443	0.00131774
4308.8156	0.00132435
4306.8869	0.00128749
4304.9582	0.00128978
4303.0295	0.00129332
4301.1009	0.00126001
4299.1722	0.00123956
4297.2435	0.00123294
4295.3148	0.00117801
4293.3861	0.0011478
4291.4574	0.00116453
4289.5287	0.0012114
4287.6000	0.00125173
4285.6713	0.0012359
4283.7426	0.00121271
4281.8140	0.00120514
4279.8853	0.00120585
4277.9566	0.00119985
4276.0279	0.00120593
4274.0992	0.00119179
4272.1705	0.00119314
4270.2418	0.00115975
4268.3131	0.00115944
4266.3844	0.00121481
4264.4557	0.00127804
4262.5271	0.00127935
4260.5984	0.00126348
4258.6697	0.00125148
4256.7410	0.00122065
4254.8123	0.00118865
4252.8836	0.00118781
4250.9549	0.00119955
4249.0262	0.00120607
4247.0975	0.00125381
4245.1688	0.00128467
4243.2402	0.00129146
4241.3115	0.00124057
4239.3828	0.00119759
4237.4541	0.00119031
4235.5254	0.00119642
4233.5967	0.00120808
4231.6680	0.00122232
4229.7393	0.00121793
4227.8106	0.00122591
4225.8819	0.00121722
4223.9533	0.00116547
4222.0246	0.00111797
4220.0959	0.00114137
4218.1672	0.00116459
4216.2385	0.00115074
4214.3098	0.00117297
4212.3811	0.00120947
4210.4524	0.00118622
4208.5237	0.00118492
4206.5950	0.0012264
4204.6664	0.00121262
4202.7377	0.00119645
4200.8090	0.0012042
4198.8803	0.00119394
4196.9516	0.0011842
4195.0229	0.00119156
4193.0942	0.00119915
4191.1655	0.00119498
4189.2368	0.00119901
4187.3081	0.00121829
4185.3795	0.00122864
4183.4508	0.001198
4181.5221	0.00118259
4179.5934	0.00116162
4177.6647	0.00114027
4175.7360	0.00113064
4173.8073	0.00111706
4171.8786	0.00116021
4169.9499	0.00120517
4168.0212	0.00121328
4166.0926	0.00119007
4164.1639	0.00115872
4162.2352	0.00116974
4160.3065	0.0011546
4158.3778	0.00115052
4156.4491	0.00114619
4154.5204	0.00111423
4152.5917	0.00112844
4150.6630	0.00115182
4148.7343	0.0011328
4146.8056	0.00114063
4144.8770	0.00116292
4142.9483	0.00115502
4141.0196	0.00117041
4139.0909	0.00117658
4137.1622	0.00114512
4135.2335	0.00110661
4133.3048	0.0011197
4131.3761	0.00113473
4129.4474	0.00116065
4127.5187	0.0012128
4125.5901	0.00122007
4123.6614	0.00117817
4121.7327	0.00115939
4119.8040	0.00114888
4117.8753	0.00114813
4115.9466	0.00115493
4114.0179	0.00115549
4112.0892	0.00116402
4110.1605	0.00121107
4108.2318	0.00124903
4106.3032	0.00125383
4104.3745	0.001247
4102.4458	0.00125575
4100.5171	0.00121619
4098.5884	0.00119096
4096.6597	0.00118993
4094.7310	0.00120172
4092.8023	0.00123619
4090.8736	0.00125456
4088.9449	0.00126684
4087.0163	0.00126162
4085.0876	0.00122186
4083.1589	0.00118398
4081.2302	0.00120106
4079.3015	0.0012305
4077.3728	0.00124093
4075.4441	0.00125702
4073.5154	0.00124837
4071.5867	0.0012152
4069.6580	0.00120994
4067.7294	0.00121659
4065.8007	0.00123181
4063.8720	0.00124127
4061.9433	0.00121196
4060.0146	0.00118548
4058.0859	0.00119164
4056.1572	0.00121984
4054.2285	0.00121145
4052.2998	0.00118057
4050.3711	0.00118913
4048.4425	0.00123336
4046.5138	0.00120384
4044.5851	0.00117015
4042.6564	0.00113489
4040.7277	0.00116443
4038.7990	0.00119583
4036.8703	0.00118871
4034.9416	0.00116007
4033.0129	0.00114557
4031.0842	0.0011524
4029.1556	0.0011689
4027.2269	0.00116063
4025.2982	0.00114836
4023.3695	0.00114704
4021.4408	0.00114773
4019.5121	0.0011696
4017.5834	0.00118857
4015.6547	0.00120451
4013.7260	0.0012076
4011.7973	0.0011928
4009.8687	0.00118916
4007.9400	0.00118204
4006.0113	0.00118003
4004.0826	0.0011693
4002.1539	0.00113069
4000.2252	0.00112144
3998.2965	0.0011258
3996.3678	0.00111713
3994.4391	0.00110048
3992.5104	0.00111805
3990.5818	0.00116939
3988.6531	0.00122502
3986.7244	0.00124251
3984.7957	0.00121032
3982.8670	0.00115075
3980.9383	0.00112776
3979.0096	0.00114648
3977.0809	0.00115175
3975.1522	0.00115523
3973.2235	0.00119837
3971.2949	0.00118774
3969.3662	0.00111741
3967.4375	0.00108262
3965.5088	0.00109084
3963.5801	0.00113323
3961.6514	0.001161
3959.7227	0.00113146
3957.7940	0.0011121
3955.8653	0.0011348
3953.9366	0.00116939
3952.0080	0.00117628
3950.0793	0.00118772
3948.1506	0.00118572
3946.2219	0.00119641
3944.2932	0.00123124
3942.3645	0.00120952
3940.4358	0.00116788
3938.5071	0.00117369
3936.5784	0.00116838
3934.6497	0.00116165
3932.7211	0.00116267
3930.7924	0.00117675
3928.8637	0.00114952
3926.9350	0.00112932
3925.0063	0.00111003
3923.0776	0.00109786
3921.1489	0.00110341
3919.2202	0.00112149
3917.2915	0.00110232
3915.3628	0.00109725
3913.4342	0.00112048
3911.5055	0.00112886
3909.5768	0.00116319
3907.6481	0.00118251
3905.7194	0.00116427
3903.7907	0.00113475
3901.8620	0.00112575
3899.9333	0.00111877
3898.0046	0.00112103
3896.0759	0.00114018
3894.1472	0.00113436
3892.2186	0.00108923
3890.2899	0.00106713
3888.3612	0.00108473
3886.4325	0.0011241
3884.5038	0.00114653
3882.5751	0.00114931
3880.6464	0.00117684
3878.7177	0.00119585
3876.7890	0.00116102
3874.8603	0.00110332
3872.9317	0.00110759
3871.0030	0.00110084
3869.0743	0.00113761
3867.1456	0.00117
3865.2169	0.00114162
3863.2882	0.00113472
3861.3595	0.0011447
3859.4308	0.00113197
3857.5021	0.00112893
3855.5734	0.00114573
3853.6448	0.00112828
3851.7161	0.00114736
3849.7874	0.00116979
3847.8587	0.00113445
3845.9300	0.00111599
3844.0013	0.0011382
3842.0726	0.00113988
3840.1439	0.00113322
3838.2152	0.00113291
3836.2865	0.00110239
3834.3579	0.00109785
3832.4292	0.00112492
3830.5005	0.00113818
3828.5718	0.00112097
3826.6431	0.00109264
3824.7144	0.00108646
3822.7857	0.00111468
3820.8570	0.00115397
3818.9283	0.00115372
3816.9996	0.0011219
3815.0710	0.0011303
3813.1423	0.00113845
3811.2136	0.00117206
3809.2849	0.00116288
3807.3562	0.00116606
3805.4275	0.00118585
3803.4988	0.00115518
3801.5701	0.00111091
3799.6414	0.00110744
3797.7127	0.00113118
3795.7841	0.00115797
3793.8554	0.00115041
3791.9267	0.00113014
3789.9980	0.00111415
3788.0693	0.00111047
3786.1406	0.00112434
3784.2119	0.00113625
3782.2832	0.00112174
3780.3545	0.00111941
3778.4258	0.00115731
3776.4972	0.00116556
3774.5685	0.00116535
3772.6398	0.00115756
3770.7111	0.001154
3768.7824	0.00115615
3766.8537	0.00113586
3764.9250	0.00111629
3762.9963	0.00112399
3761.0676	0.00113266
3759.1389	0.00113232
3757.2103	0.00114162
3755.2816	0.00114091
3753.3529	0.00113375
3751.4242	0.00113941
3749.4955	0.00112722
3747.5668	0.00115303
3745.6381	0.00118776
3743.7094	0.00116773
3741.7807	0.00113685
3739.8520	0.00114332
3737.9234	0.00119112
3735.9947	0.00119545
3734.0660	0.00116788
3732.1373	0.00117124
3730.2086	0.00116928
3728.2799	0.00114615
3726.3512	0.00114356
3724.4225	0.00119615
3722.4938	0.00120839
3720.5651	0.0011973
3718.6365	0.0011794
3716.7078	0.00116143
3714.7791	0.00118256
3712.8504	0.00118746
3710.9217	0.0011698
3708.9930	0.00118767
3707.0643	0.00120075
3705.1356	0.00119635
3703.2069	0.00118046
3701.2782	0.00116575
3699.3496	0.00112883
3697.4209	0.00109437
3695.4922	0.00110052
3693.5635	0.00115394
3691.6348	0.00116064
3689.7061	0.00115895
3687.7774	0.00120286
3685.8487	0.00121874
3683.9200	0.00122655
3681.9913	0.00119767
3680.0627	0.00116111
3678.1340	0.0011457
3676.2053	0.00113546
3674.2766	0.00113018
3672.3479	0.00114098
3670.4192	0.00116424
3668.4905	0.00117694
3666.5618	0.00118262
3664.6331	0.00116616
3662.7044	0.00115803
3660.7758	0.00115579
3658.8471	0.00115887
3656.9184	0.00117415
3654.9897	0.00122186
3653.0610	0.00124762
3651.1323	0.00124835
3649.2036	0.00124211
3647.2749	0.00122875
3645.3462	0.00121118
3643.4175	0.00119269
3641.4888	0.00119074
3639.5602	0.00122374
3637.6315	0.00126831
3635.7028	0.00128884
3633.7741	0.00122774
3631.8454	0.00120036
3629.9167	0.00124822
3627.9880	0.00126352
3626.0593	0.00123736
3624.1306	0.00124769
3622.2019	0.00128751
3620.2733	0.0012897
3618.3446	0.00128913
3616.4159	0.00129774
3614.4872	0.00127115
3612.5585	0.00124842
3610.6298	0.00121408
3608.7011	0.00121871
3606.7724	0.00123131
3604.8437	0.001255
3602.9150	0.00127244
3600.9864	0.0012711
3599.0577	0.00128306
3597.1290	0.00128972
3595.2003	0.00130632
3593.2716	0.00131815
3591.3429	0.00132414
3589.4142	0.00128386
3587.4855	0.00126565
3585.5568	0.00129809
3583.6281	0.0013332
3581.6995	0.00134112
3579.7708	0.00134877
3577.8421	0.00135598
3575.9134	0.00136157
3573.9847	0.00137922
3572.0560	0.00140419
3570.1273	0.0014094
3568.1986	0.00139144
3566.2699	0.00138673
3564.3412	0.00139011
3562.4126	0.00139926
3560.4839	0.00142711
3558.5552	0.00146529
3556.6265	0.001517
3554.6978	0.00150738
3552.7691	0.00145821
3550.8404	0.00143947
3548.9117	0.00144761
3546.9830	0.00145811
3545.0543	0.00144723
3543.1257	0.00147721
3541.1970	0.00152837
3539.2683	0.00155668
3537.3396	0.00157013
3535.4109	0.00159346
3533.4822	0.0016038
3531.5535	0.00159855
3529.6248	0.00158415
3527.6961	0.00157146
3525.7674	0.00155653
3523.8388	0.00156939
3521.9101	0.0016001
3519.9814	0.00162913
3518.0527	0.00165507
3516.1240	0.00166513
3514.1953	0.00169376
3512.2666	0.00171413
3510.3379	0.00171946
3508.4092	0.0017077
3506.4805	0.0017056
3504.5519	0.00173872
3502.6232	0.00177277
3500.6945	0.00178791
3498.7658	0.00178522
3496.8371	0.00177386
3494.9084	0.00179267
3492.9797	0.00184591
3491.0510	0.00190288
3489.1223	0.00193032
3487.1936	0.00195029
3485.2650	0.00197882
3483.3363	0.00201578
3481.4076	0.00203122
3479.4789	0.00201159
3477.5502	0.00200807
3475.6215	0.00202818
3473.6928	0.00206341
3471.7641	0.00208492
3469.8354	0.00210332
3467.9067	0.00212901
3465.9781	0.00215399
3464.0494	0.00214278
3462.1207	0.00213673
3460.1920	0.00214944
3458.2633	0.00216479
3456.3346	0.00220605
3454.4059	0.00225104
3452.4772	0.00230714
3450.5485	0.00233403
3448.6198	0.00234502
3446.6912	0.00237022
3444.7625	0.00238678
3442.8338	0.00241539
3440.9051	0.00243882
3438.9764	0.00245996
3437.0477	0.00249471
3435.1190	0.00252893
3433.1903	0.00258947
3431.2616	0.00266011
3429.3329	0.00271803
3427.4043	0.00275188
3425.4756	0.00276971
3423.5469	0.00281435
3421.6182	0.00288222
3419.6895	0.00292667
3417.7608	0.00294004
3415.8321	0.0029539
3413.9034	0.00297999
3411.9747	0.00302893
3410.0460	0.00309515
3408.1174	0.00313764
3406.1887	0.00316537
3404.2600	0.00321726
3402.3313	0.00328238
3400.4026	0.00331774
3398.4739	0.00333311
3396.5452	0.0033532
3394.6165	0.00339363
3392.6878	0.00344555
3390.7591	0.00349136
3388.8304	0.00352595
3386.9018	0.00355377
3384.9731	0.00360426
3383.0444	0.00369648
3381.1157	0.00381748
3379.1870	0.00391979
3377.2583	0.00395847
3375.3296	0.00395818
3373.4009	0.00396703
3371.4722	0.00400109
3369.5435	0.00404779
3367.6149	0.00409564
3365.6862	0.00415807
3363.7575	0.00422056
3361.8288	0.00427428
3359.9001	0.00432045
3357.9714	0.00437198
3356.0427	0.00443748
3354.1140	0.00450794
3352.1853	0.00457245
3350.2566	0.00462847
3348.3280	0.00466671
3346.3993	0.00468292
3344.4706	0.00469297
3342.5419	0.0047084
3340.6132	0.00473309
3338.6845	0.00478261
3336.7558	0.00485831
3334.8271	0.00492904
3332.8984	0.00497752
3330.9697	0.00501129
3329.0411	0.00504684
3327.1124	0.00508011
3325.1837	0.00512006
3323.2550	0.00518841
3321.3263	0.00524052
3319.3976	0.00524271
3317.4689	0.00523634
3315.5402	0.00526871
3313.6115	0.00534048
3311.6828	0.00542362
3309.7542	0.00550363
3307.8255	0.00556854
3305.8968	0.00561518
3303.9681	0.00564553
3302.0394	0.00567814
3300.1107	0.00572404
3298.1820	0.00577616
3296.2533	0.00581519
3294.3246	0.0058212
3292.3959	0.00580661
3290.4673	0.00580439
3288.5386	0.00582147
3286.6099	0.0058445
3284.6812	0.00586403
3282.7525	0.00587043
3280.8238	0.00584908
3278.8951	0.0058204
3276.9664	0.00583359
3275.0377	0.0058793
3273.1090	0.00589162
3271.1804	0.00583754
3269.2517	0.00576204
3267.3230	0.0057082
3265.3943	0.00566532
3263.4656	0.00562524
3261.5369	0.00557795
3259.6082	0.00551392
3257.6795	0.00545945
3255.7508	0.0054156
3253.8221	0.00535599
3251.8935	0.00528351
3249.9648	0.00524026
3248.0361	0.00523869
3246.1074	0.00525429
3244.1787	0.00525836
3242.2500	0.0052345
3240.3213	0.0051791
3238.3926	0.00512824
3236.4639	0.00509346
3234.5352	0.00507216
3232.6066	0.0050577
3230.6779	0.00503632
3228.7492	0.00501171
3226.8205	0.00499354
3224.8918	0.00496914
3222.9631	0.00492878
3221.0344	0.00490856
3219.1057	0.00492663
3217.1770	0.00496752
3215.2483	0.00499062
3213.3197	0.00496745
3211.3910	0.00491577
3209.4623	0.00487537
3207.5336	0.00486272
3205.6049	0.00486425
3203.6762	0.00485476
3201.7475	0.00481248
3199.8188	0.00477383
3197.8901	0.00477245
3195.9614	0.00478783
3194.0328	0.0047878
3192.1041	0.00477394
3190.1754	0.00476479
3188.2467	0.00474782
3186.3180	0.00472025
3184.3893	0.00470231
3182.4606	0.0047008
3180.5319	0.00468969
3178.6032	0.00468309
3176.6745	0.00469706
3174.7459	0.00471031
3172.8172	0.00471342
3170.8885	0.00470269
3168.9598	0.00467363
3167.0311	0.00465169
3165.1024	0.00465086
3163.1737	0.00466083
3161.2450	0.0046688
3159.3163	0.00467722
3157.3876	0.00467302
3155.4590	0.00464204
3153.5303	0.00461336
3151.6016	0.0046246
3149.6729	0.00464371
3147.7442	0.0046392
3145.8155	0.00463782
3143.8868	0.00466619
3141.9581	0.00470286
3140.0294	0.00471318
3138.1007	0.00470302
3136.1720	0.00470999
3134.2434	0.0047428
3132.3147	0.00477477
3130.3860	0.00479327
3128.4573	0.0048178
3126.5286	0.00485204
3124.5999	0.00487867
3122.6712	0.00488884
3120.7425	0.0048957
3118.8138	0.00491599
3116.8851	0.00494533
3114.9565	0.00497034
3113.0278	0.00498993
3111.0991	0.00499939
3109.1704	0.00500502
3107.2417	0.00502912
3105.3130	0.0050728
3103.3843	0.00511885
3101.4556	0.00517068
3099.5269	0.00524069
3097.5982	0.00530588
3095.6696	0.0053313
3093.7409	0.00534279
3091.8122	0.00539133
3089.8835	0.00548912
3087.9548	0.0056098
3086.0261	0.00571989
3084.0974	0.00582668
3082.1687	0.00595082
3080.2400	0.00608397
3078.3113	0.00622513
3076.3827	0.00639314
3074.4540	0.00660951
3072.5253	0.00685422
3070.5966	0.00707192
3068.6679	0.00723607
3066.7392	0.00736202
3064.8105	0.00745528
3062.8818	0.0075187
3060.9531	0.00755776
3059.0244	0.00755778
3057.0958	0.00751741
3055.1671	0.00746019
3053.2384	0.00739704
3051.3097	0.00733219
3049.3810	0.00728932
3047.4523	0.00728003
3045.5236	0.00729532
3043.5949	0.00733138
3041.6662	0.00737499
3039.7375	0.00740991
3037.8089	0.00744312
3035.8802	0.00748838
3033.9515	0.00755323
3032.0228	0.00763991
3030.0941	0.00774216
3028.1654	0.007856
3026.2367	0.00799511
3024.3080	0.00818954
3022.3793	0.0084535
3020.4506	0.00877688
3018.5220	0.0091294
3016.5933	0.00948672
3014.6646	0.0098547
3012.7359	0.0102578
3010.8072	0.0107073
3008.8785	0.011203
3006.9498	0.0117567
3005.0211	0.012381
3003.0924	0.0130554
3001.1637	0.0137517
2999.2351	0.0144712
2997.3064	0.0152217
2995.3777	0.0159955
2993.4490	0.0167811
2991.5203	0.0175783
2989.5916	0.0183773
2987.6629	0.0191494
2985.7342	0.019872
2983.8055	0.0205481
2981.8768	0.021191
2979.9482	0.0217996
2978.0195	0.0223551
2976.0908	0.0228455
2974.1621	0.0232884
2972.2334	0.0237082
2970.3047	0.0241175
2968.3760	0.0245245
2966.4473	0.0249402
2964.5186	0.0253777
2962.5899	0.0258461
2960.6613	0.0263405
2958.7326	0.0268475
2956.8039	0.0273727
2954.8752	0.027969
2952.9465	0.0287187
2951.0178	0.0296625
2949.0891	0.0307689
2947.1604	0.0319803
2945.2317	0.0332524
2943.3030	0.0345417
2941.3744	0.0357731
2939.4457	0.0368314
2937.5170	0.037617
2935.5883	0.0380993
2933.6596	0.0382923
2931.7309	0.0382209
2929.8022	0.0379232
2927.8735	0.0374502
2925.9448	0.0368524
2924.0161	0.0361555
2922.0875	0.0353493
2920.1588	0.0344203
2918.2301	0.0333762
2916.3014	0.0322498
2914.3727	0.0310891
2912.4440	0.0299273
2910.5153	0.0287887
2908.5866	0.027734
2906.6579	0.0268249
2904.7292	0.0260695
2902.8006	0.0254486
2900.8719	0.0249414
2898.9432	0.0245136
2897.0145	0.0241317
2895.0858	0.0237838
2893.1571	0.0234776
2891.2284	0.0232335
2889.2997	0.0230813
2887.3710	0.0230338
2885.4423	0.0230627
2883.5136	0.0231039
2881.5850	0.023088
2879.6563	0.0229715
2877.7276	0.022744
2875.7989	0.0224087
2873.8702	0.0219495
2871.9415	0.021313
2870.0128	0.0204546
2868.0841	0.0194134
2866.1554	0.0183099
2864.2267	0.0172656
2862.2981	0.0163458
2860.3694	0.0155598
2858.4407	0.0148956
2856.5120	0.0143475
2854.5833	0.0138994
2852.6546	0.013504
2850.7259	0.013105
2848.7972	0.0126511
2846.8685	0.0121147
2844.9398	0.011515
2843.0112	0.0109089
2841.0825	0.0103484
2839.1538	0.0098607
2837.2251	0.00945524
2835.2964	0.00913488
2833.3677	0.00890184
2831.4390	0.00873551
2829.5103	0.00860689
2827.5816	0.00851427
2825.6529	0.00844723
2823.7243	0.00837847
2821.7956	0.00830078
2819.8669	0.00823754
2817.9382	0.00820784
2816.0095	0.00820216
2814.0808	0.00818807
2812.1521	0.00814812
2810.2234	0.00811047
2808.2947	0.00809202
2806.3660	0.00807655
2804.4374	0.0080479
2802.5087	0.0080179
2800.5800	0.00801011
2798.6513	0.00802207
2796.7226	0.00802521
2794.7939	0.00801325
2792.8652	0.00801399
2790.9365	0.00803169
2789.0078	0.00805771
2787.0791	0.00809239
2785.1505	0.00813657
2783.2218	0.00817656
2781.2931	0.00820449
2779.3644	0.00824227
2777.4357	0.00830118
2775.5070	0.00835738
2773.5783	0.0083847
2771.6496	0.00840056
2769.7209	0.00842299
2767.7922	0.00843752
2765.8636	0.0084405
2763.9349	0.0084545
2762.0062	0.00849226
2760.0775	0.00854198
2758.1488	0.00859111
2756.2201	0.00862505
2754.2914	0.00863444
2752.3627	0.0086428
2750.4340	0.00868915
2748.5053	0.00876106
2746.5767	0.00881821
2744.6480	0.00887695
2742.7193	0.00897243
2740.7906	0.00908887
2738.8619	0.00918977
2736.9332	0.009269
2735.0045	0.00933759
2733.0758	0.0093936
2731.1471	0.00943306
2729.2184	0.00945716
2727.2898	0.00946084
2725.3611	0.00944544
2723.4324	0.00942891
2721.5037	0.00942854
2719.5750	0.00943534
2717.6463	0.00942039
2715.7176	0.00937062
2713.7889	0.0092958
2711.8602	0.00922263
2709.9315	0.00917929
2708.0029	0.00916169
2706.0742	0.00914216
2704.1455	0.00911245
2702.2168	0.00909549
2700.2881	0.00911024
2698.3594	0.00914825
2696.4307	0.00918183
2694.5020	0.00918779
2692.5733	0.00917435
2690.6446	0.00918301
2688.7160	0.00922578
2686.7873	0.00927418
2684.8586	0.00930678
2682.9299	0.0093417
2681.0012	0.00940163
2679.0725	0.00946396
2677.1438	0.00948455
2675.2151	0.00946016
2673.2864	0.00943515
2671.3577	0.00944854
2669.4291	0.00950488
2667.5004	0.0095718
2665.5717	0.00961385
2663.6430	0.00962581
2661.7143	0.00962518
2659.7856	0.00963034
2657.8569	0.00965657
2655.9282	0.00970854
2653.9995	0.00977069
2652.0708	0.00982175
2650.1422	0.00985847
2648.2135	0.00988531
2646.2848	0.00990126
2644.3561	0.00991378
2642.4274	0.00993912
2640.4987	0.00998024
2638.5700	0.0100277
2636.6413	0.0100697
2634.7126	0.0100915
2632.7839	0.0100862
2630.8552	0.0100822
2628.9266	0.0101118
2626.9979	0.0101599
2625.0692	0.0102
2623.1405	0.0102343
2621.2118	0.0102685
2619.2831	0.0102953
2617.3544	0.0103107
2615.4257	0.0103159
2613.4970	0.0103048
2611.5683	0.0102793
2609.6397	0.0102655
2607.7110	0.0102832
2605.7823	0.0103161
2603.8536	0.0103493
2601.9249	0.0103837
2599.9962	0.0104052
2598.0675	0.010417
2596.1388	0.0104305
2594.2101	0.0104284
2592.2814	0.0104195
2590.3528	0.0104344
2588.4241	0.0104638
2586.4954	0.0104805
2584.5667	0.0104919
2582.6380	0.0105089
2580.7093	0.0105086
2578.7806	0.0104889
2576.8519	0.0104866
2574.9232	0.0105115
2572.9945	0.0105346
2571.0659	0.010557
2569.1372	0.0106039
2567.2085	0.0106637
2565.2798	0.0107074
2563.3511	0.0107326
2561.4224	0.0107455
2559.4937	0.0107425
2557.5650	0.0107314
2555.6363	0.0107399
2553.7076	0.0107675
2551.7790	0.0107827
2549.8503	0.0107768
2547.9216	0.0107758
2545.9929	0.0108024
2544.0642	0.0108422
2542.1355	0.0108757
2540.2068	0.0108902
2538.2781	0.0108831
2536.3494	0.0108749
2534.4207	0.0108869
2532.4921	0.0109098
2530.5634	0.010923
2528.6347	0.0109282
2526.7060	0.010946
2524.7773	0.010993
2522.8486	0.0110515
2520.9199	0.011069
2518.9912	0.0110286
2517.0625	0.0109863
2515.1338	0.0109872
2513.2052	0.0110136
2511.2765	0.011039
2509.3478	0.0110704
2507.4191	0.0111052
2505.4904	0.0111251
2503.5617	0.0111385
2501.6330	0.0111648
2499.7043	0.011204
2497.7756	0.0112427
2495.8469	0.0112665
2493.9183	0.011272
2491.9896	0.0112682
2490.0609	0.0112658
2488.1322	0.0112722
2486.2035	0.0112865
2484.2748	0.0112888
2482.3461	0.0112511
2480.4174	0.0112067
2478.4887	0.011234
2476.5600	0.0113362
2474.6314	0.0114333
2472.7027	0.0114758
2470.7740	0.0114802
2468.8453	0.01148
2466.9166	0.0114822
2464.9879	0.0114704
2463.0592	0.011451
2461.1305	0.0114548
2459.2018	0.0114824
2457.2731	0.011523
2455.3445	0.0115702
2453.4158	0.0116088
2451.4871	0.0116231
2449.5584	0.011622
2447.6297	0.011624
2445.7010	0.0116252
2443.7723	0.0116164
2441.8436	0.0116129
2439.9149	0.0116332
2437.9862	0.0116676
2436.0576	0.0116983
2434.1289	0.0117307
2432.2002	0.0117691
2430.2715	0.0117868
2428.3428	0.0117586
2426.4141	0.0117185
2424.4854	0.0117325
2422.5567	0.0118016
2420.6280	0.0118467
2418.6993	0.0118082
2416.7707	0.0117352
2414.8420	0.0117163
2412.9133	0.0117564
2410.9846	0.0118061
2409.0559	0.0118473
2407.1272	0.0118735
2405.1985	0.011879
2403.2698	0.0118876
2401.3411	0.0119054
2399.4124	0.0118999
2397.4838	0.0118678
2395.5551	0.0118446
2393.6264	0.0118575
2391.6977	0.0118979
2389.7690	0.0119409
2387.8403	0.0119706
2385.9116	0.0119877
2383.9829	0.0120053
2382.0542	0.0120362
2380.1255	0.0120709
2378.1968	0.0120721
2376.2682	0.0120082
2374.3395	0.0119289
2372.4108	0.011926
2370.4821	0.012011
2368.5534	0.0121133
2366.6247	0.0121659
2364.6960	0.0121595
2362.7673	0.0121354
2360.8386	0.0121366
2358.9099	0.0121551
2356.9813	0.0121597
2355.0526	0.0121311
2353.1239	0.0120736
2351.1952	0.0120313
2349.2665	0.0120627
2347.3378	0.0121784
2345.4091	0.0123016
2343.4804	0.0123516
2341.5517	0.0123403
2339.6230	0.0123368
2337.6944	0.01238
2335.7657	0.012456
2333.8370	0.0125294
2331.9083	0.0125598
2329.9796	0.0125076
2328.0509	0.0123818
2326.1222	0.0122801
2324.1935	0.0123027
2322.2648	0.0124262
2320.3361	0.0125356
2318.4075	0.0125731
2316.4788	0.0125783
2314.5501	0.0126032
2312.6214	0.0126403
2310.6927	0.0126668
2308.7640	0.0126837
2306.8353	0.0126503
2304.9066	0.0124975
2302.9779	0.0122901
2301.0492	0.0122351
2299.1206	0.0124111
2297.1919	0.0126389
2295.2632	0.0127044
2293.3345	0.0125791
2291.4058	0.0124246
2289.4771	0.0124309
2287.5484	0.012623
2285.6197	0.0128485
2283.6910	0.0128967
2281.7623	0.0126609
2279.8337	0.0123484
2277.9050	0.0123241
2275.9763	0.0126241
2274.0476	0.0129639
2272.1189	0.0131606
2270.1902	0.0132381
2268.2615	0.013264
2266.3328	0.0132563
2264.4041	0.0131899
2262.4754	0.0130543
2260.5468	0.0128637
2258.6181	0.0126838
2256.6894	0.0126387
2254.7607	0.0127449
2252.8320	0.012902
2250.9033	0.0130989
2248.9746	0.0133539
2247.0459	0.0135825
2245.1172	0.0137127
2243.1885	0.0137492
2241.2599	0.0136859
2239.3312	0.0134708
2237.4025	0.0131515
2235.4738	0.0129608
2233.5451	0.0130011
2231.6164	0.0130698
2229.6877	0.0130811
2227.7590	0.0132303
2225.8303	0.0135844
2223.9016	0.0139483
2221.9730	0.0141505
2220.0443	0.0141092
2218.1156	0.0137925
2216.1869	0.0134304
2214.2582	0.0134143
2212.3295	0.0137673
2210.4008	0.0141353
2208.4721	0.0143218
2206.5434	0.0143818
2204.6147	0.0143667
2202.6861	0.0143244
2200.7574	0.0143423
2198.8287	0.0143999
2196.9000	0.0143284
2194.9713	0.0140613
2193.0426	0.0138373
2191.1139	0.0139517
2189.1852	0.0143241
2187.2565	0.0146042
2185.3278	0.0146463
2183.3992	0.0145727
2181.4705	0.0144773
2179.5418	0.0143493
2177.6131	0.0142607
2175.6844	0.0143354
2173.7557	0.0144804
2171.8270	0.0145086
2169.8983	0.0143754
2167.9696	0.0140249
2166.0409	0.0135274
2164.1123	0.0133781
2162.1836	0.013864
2160.2549	0.0144802
2158.3262	0.0145617
2156.3975	0.0140848
2154.4688	0.0136834
2152.5401	0.0139185
2150.6114	0.0145969
2148.6827	0.0151114
2146.7540	0.0151938
2144.8254	0.0150666
2142.8967	0.0150854
2140.9680	0.0153103
2139.0393	0.0154718
2137.1106	0.0154059
2135.1819	0.015283
2133.2532	0.0153298
2131.3245	0.015523
2129.3958	0.0156866
2127.4671	0.0157364
2125.5384	0.015687
2123.6098	0.0156154
2121.6811	0.0156248
2119.7524	0.0157046
2117.8237	0.0157631
2115.8950	0.0157845
2113.9663	0.0157933
2112.0376	0.0157409
2110.1089	0.0156082
2108.1802	0.0154848
2106.2515	0.0153572
2104.3229	0.0151609
2102.3942	0.0150595
2100.4655	0.0151813
2098.5368	0.0153736
2096.6081	0.0155428
2094.6794	0.0156701
2092.7507	0.0155738
2090.8220	0.0152535
2088.8933	0.0150239
2086.9646	0.0150395
2085.0360	0.0152166
2083.1073	0.0154805
2081.1786	0.0157629
2079.2499	0.0159808
2077.3212	0.0160404
2075.3925	0.0158527
2073.4638	0.0154608
2071.5351	0.0150279
2069.6064	0.0148011
2067.6777	0.0150255
2065.7491	0.0155923
2063.8204	0.0160635
2061.8917	0.0161181
2059.9630	0.0156819
2058.0343	0.0149811
2056.1056	0.014527
2054.1769	0.0145891
2052.2482	0.0149153
2050.3195	0.0152106
2048.3908	0.0154979
2046.4622	0.0158118
2044.5335	0.015942
2042.6048	0.0158349
2040.6761	0.0158154
2038.7474	0.0160303
2036.8187	0.0162449
2034.8900	0.0163274
2032.9613	0.0163438
2031.0326	0.016304
2029.1039	0.0162583
2027.1753	0.0163488
2025.2466	0.0164876
2023.3179	0.0164339
2021.3892	0.0162744
2019.4605	0.0162497
2017.5318	0.0163081
2015.6031	0.0163784
2013.6744	0.0165701
2011.7457	0.0168444
2009.8170	0.0170027
2007.8884	0.0169989
2005.9597	0.0169589
2004.0310	0.0169834
2002.1023	0.0170612
2000.1736	0.0171426
1998.2449	0.0172216
1996.3162	0.0172915
1994.3875	0.0173013
1992.4588	0.0172717
1990.5301	0.0173141
1988.6015	0.0174339
1986.6728	0.0175122
1984.7441	0.0174929
1982.8154	0.0174243
1980.8867	0.0173551
1978.9580	0.0173149
1977.0293	0.017359
1975.1006	0.0174876
1973.1719	0.0176018
1971.2432	0.0176364
1969.3146	0.0176279
1967.3859	0.0176299
1965.4572	0.0176524
1963.5285	0.0176776
1961.5998	0.0176867
1959.6711	0.0176909
1957.7424	0.017718
1955.8137	0.0177721
1953.8850	0.0178255
1951.9563	0.0178525
1950.0277	0.017861
1948.0990	0.0178764
1946.1703	0.0179073
1944.2416	0.0179511
1942.3129	0.018001
1940.3842	0.0180339
1938.4555	0.0180383
1936.5268	0.0180465
1934.5981	0.018088
1932.6694	0.0181425
1930.7408	0.018184
1928.8121	0.0182101
1926.8834	0.0182253
1924.9547	0.0182299
1923.0260	0.018237
1921.0973	0.0182614
1919.1686	0.0182962
1917.2399	0.0183224
1915.3112	0.0183246
1913.3825	0.0183108
1911.4539	0.018317
1909.5252	0.0183646
1907.5965	0.018434
1905.6678	0.0185013
1903.7391	0.0185569
1901.8104	0.0185961
1899.8817	0.0186151
1897.9530	0.0186133
1896.0243	0.0186069
1894.0956	0.0186202
1892.1670	0.0186463
1890.2383	0.0186559
1888.3096	0.0186494
1886.3809	0.0186572
1884.4522	0.0186907
1882.5235	0.0187338
1880.5948	0.0187599
1878.6661	0.0187515
1876.7374	0.0187301
1874.8087	0.0187247
1872.8800	0.0187275
1870.9514	0.0187232
1869.0227	0.0187205
1867.0940	0.018734
1865.1653	0.0187554
1863.2366	0.0187642
1861.3079	0.0187562
1859.3792	0.0187415
1857.4505	0.0187352
1855.5218	0.0187566
1853.5931	0.0188098
1851.6645	0.0188655
1849.7358	0.0188895
1847.8071	0.0188806
1845.8784	0.0188598
1843.9497	0.018856
1842.0210	0.0188796
1840.0923	0.0189187
1838.1636	0.0189616
1836.2349	0.0189917
1834.3062	0.0189919
1832.3776	0.0189731
1830.4489	0.0189783
1828.5202	0.0190325
1826.5915	0.0191004
1824.6628	0.0191317
1822.7341	0.0191261
1820.8054	0.0191232
1818.8767	0.0191555
1816.9480	0.019228
1815.0193	0.0193096
1813.0907	0.0193608
1811.1620	0.0193795
1809.2333	0.019396
1807.3046	0.019429
1805.3759	0.0194774
1803.4472	0.0195356
1801.5185	0.0195924
1799.5898	0.0196351
1797.6611	0.0196696
1795.7324	0.0197056
1793.8038	0.019738
1791.8751	0.0197618
1789.9464	0.019777
1788.0177	0.0197906
1786.0890	0.0198041
1784.1603	0.0198088
1782.2316	0.0198094
1780.3029	0.019823
1778.3742	0.0198511
1776.4455	0.019874
1774.5169	0.019888
1772.5882	0.019913
1770.6595	0.0199458
1768.7308	0.0199705
1766.8021	0.019994
1764.8734	0.020019
1762.9447	0.020024
1761.0160	0.0200076
1759.0873	0.0199911
1757.1586	0.0199796
1755.2300	0.0199629
1753.3013	0.0199388
1751.3726	0.0199268
1749.4439	0.0199489
1747.5152	0.0199966
1745.5865	0.0200454
1743.6578	0.0200878
1741.7291	0.0201319
1739.8004	0.0201817
1737.8717	0.0202323
1735.9431	0.0202755
1734.0144	0.0203124
1732.0857	0.0203542
1730.1570	0.0204123
1728.2283	0.0204842
1726.2996	0.020554
1724.3709	0.0206221
1722.4422	0.0207185
1720.5135	0.0208579
1718.5848	0.0210073
1716.6562	0.0211371
1714.7275	0.0212615
1712.7988	0.0214067
1710.8701	0.0215971
1708.9414	0.0218517
1707.0127	0.0221672
1705.0840	0.02252
1703.1553	0.022889
1701.2266	0.0232727
1699.2979	0.0236768
1697.3693	0.0240937
1695.4406	0.0245141
1693.5119	0.0249448
1691.5832	0.0253817
1689.6545	0.0257898
1687.7258	0.0261461
1685.7971	0.0264692
1683.8684	0.0267916
1681.9397	0.0271075
1680.0110	0.0273792
1678.0824	0.0276179
1676.1537	0.027879
1674.2250	0.0281627
1672.2963	0.0284165
1670.3676	0.0286212
1668.4389	0.0287915
1666.5102	0.0289437
1664.5815	0.0291128
1662.6528	0.0293343
1660.7241	0.0295963
1658.7955	0.0298557
1656.8668	0.0300713
1654.9381	0.030183
1653.0094	0.0301043
1651.0807	0.0297841
1649.1520	0.029248
1647.2233	0.0285764
1645.2946	0.0278688
1643.3659	0.0272054
1641.4372	0.0266239
1639.5086	0.0261373
1637.5799	0.0257471
1635.6512	0.0254284
1633.7225	0.0251342
1631.7938	0.0248447
1629.8651	0.0245913
1627.9364	0.024408
1626.0077	0.0242999
1624.0790	0.0242672
1622.1503	0.0243077
1620.2216	0.0243878
1618.2930	0.0244509
1616.3643	0.0244615
1614.4356	0.0244189
1612.5069	0.0243403
1610.5782	0.0242546
1608.6495	0.024195
1606.7208	0.0241633
1604.7921	0.0241079
1602.8634	0.0239781
1600.9347	0.023794
1599.0061	0.0236136
1597.0774	0.023455
1595.1487	0.0233094
1593.2200	0.0232016
1591.2913	0.0231645
1589.3626	0.0231754
1587.4339	0.0231688
1585.5052	0.0231001
1583.5765	0.0229715
1581.6478	0.0228285
1579.7192	0.0227156
1577.7905	0.0226334
1575.8618	0.0225677
1573.9331	0.0225287
1572.0044	0.0225255
1570.0757	0.0225355
1568.1470	0.0225274
1566.2183	0.0224974
1564.2896	0.022466
1562.3609	0.0224577
1560.4323	0.0224877
1558.5036	0.0225458
1556.5749	0.0225955
1554.6462	0.0226157
1552.7175	0.0226197
1550.7888	0.0226167
1548.8601	0.0225938
1546.9314	0.0225459
1545.0027	0.0224935
1543.0740	0.0224603
1541.1454	0.0224507
1539.2167	0.0224508
1537.2880	0.0224422
1535.3593	0.0224167
1533.4306	0.0223848
1531.5019	0.0223703
1529.5732	0.0223873
1527.6445	0.0224272
1525.7158	0.0224727
1523.7871	0.022509
1521.8585	0.022539
1519.9298	0.022579
1518.0011	0.0226148
1516.0724	0.0226089
1514.1437	0.0225662
1512.2150	0.0225358
1510.2863	0.0225509
1508.3576	0.0226076
1506.4289	0.0226747
1504.5002	0.0227098
1502.5716	0.0227109
1500.6429	0.0227607
1498.7142	0.0229241
1496.7855	0.0231137
1494.8568	0.0232043
1492.9281	0.0232231
1490.9994	0.0232872
1489.0707	0.0234391
1487.1420	0.0236494
1485.2133	0.0239077
1483.2847	0.0242308
1481.3560	0.0246233
1479.4273	0.0250766
1477.4986	0.0255976
1475.5699	0.0261987
1473.6412	0.0268679
1471.7125	0.0275688
1469.7838	0.0282637
1467.8551	0.0289281
1465.9264	0.0295358
1463.9978	0.0300421
1462.0691	0.0304202
1460.1404	0.0307073
1458.2117	0.0309839
1456.2830	0.0313081
1454.3543	0.0316667
1452.4256	0.0319669
1450.4969	0.0320744
1448.5682	0.0319121
1446.6395	0.0315143
1444.7109	0.0309683
1442.7822	0.0303438
1440.8535	0.0296805
1438.9248	0.0289991
1436.9961	0.0283214
1435.0674	0.0276869
1433.1387	0.0271509
1431.2100	0.0267674
1429.2813	0.0265553
1427.3526	0.0264678
1425.4240	0.0264414
1423.4953	0.0264512
1421.5666	0.0264828
1419.6379	0.0265152
1417.7092	0.026535
1415.7805	0.0265204
1413.8518	0.0264525
1411.9231	0.0263409
1409.9944	0.0262119
1408.0657	0.0260871
1406.1371	0.0259718
1404.2084	0.0258489
1402.2797	0.0256997
1400.3510	0.0255359
1398.4223	0.0253967
1396.4936	0.0253084
1394.5649	0.0252529
1392.6362	0.0251968
1390.7075	0.0251329
1388.7788	0.0250781
1386.8502	0.0250416
1384.9215	0.0250105
1382.9928	0.0249696
1381.0641	0.0249261
1379.1354	0.0249019
1377.2067	0.0249137
1375.2780	0.0249617
1373.3493	0.0250386
1371.4206	0.0251337
1369.4919	0.0252264
1367.5632	0.0253055
1365.6346	0.0253772
1363.7059	0.0254463
1361.7772	0.0255248
1359.8485	0.0256427
1357.9198	0.0258225
1355.9911	0.0260518
1354.0624	0.0262997
1352.1337	0.0265591
1350.2050	0.0268508
1348.2763	0.0271838
1346.3477	0.0275176
1344.4190	0.02778
1342.4903	0.027928
1340.5616	0.0279651
1338.6329	0.0279233
1336.7042	0.0278638
1334.7755	0.0278531
1332.8468	0.0278995
1330.9181	0.0279641
1328.9894	0.0280479
1327.0608	0.0281852
1325.1321	0.0283642
1323.2034	0.028537
1321.2747	0.0286829
1319.3460	0.0288008
1317.4173	0.0288753
1315.4886	0.0288929
1313.5599	0.0288579
1311.6312	0.0287877
1309.7025	0.0287109
1307.7739	0.0286544
1305.8452	0.0286212
1303.9165	0.0285903
1301.9878	0.0285477
1300.0591	0.0285012
1298.1304	0.0284459
1296.2017	0.0283393
1294.2730	0.0281629
1292.3443	0.0279704
1290.4156	0.0278187
1288.4870	0.0277026
1286.5583	0.0275953
1284.6296	0.0275031
1282.7009	0.0274536
1280.7722	0.0274413
1278.8435	0.0274189
1276.9148	0.0273669
1274.9861	0.0273249
1273.0574	0.0273125
1271.1287	0.0272965
1269.2001	0.0272542
1267.2714	0.0271946
1265.3427	0.0271326
1263.4140	0.0270779
1261.4853	0.0270327
1259.5566	0.0270051
1257.6279	0.0270127
1255.6992	0.0270509
1253.7705	0.0270745
1251.8418	0.0270487
1249.9132	0.0270031
1247.9845	0.0269831
1246.0558	0.026973
1244.1271	0.0269274
1242.1984	0.0268421
1240.2697	0.0267437
1238.3410	0.0266512
1236.4123	0.026568
1234.4836	0.0264805
1232.5549	0.0263776
1230.6263	0.0262613
1228.6976	0.0261246
1226.7689	0.025954
1224.8402	0.0257637
1222.9115	0.0255918
1220.9828	0.0254526
1219.0541	0.0253332
1217.1254	0.0252329
1215.1967	0.025169
1213.2680	0.0251484
1211.3394	0.0251544
1209.4107	0.0251488
1207.4820	0.0250875
1205.5533	0.0249629
1203.6246	0.0248196
1201.6959	0.0247028
1199.7672	0.0246063
1197.8385	0.0245051
1195.9098	0.0244076
1193.9811	0.0243322
1192.0525	0.0242741
1190.1238	0.0242296
1188.1951	0.0242173
1186.2664	0.0242392
1184.3377	0.0242672
1182.4090	0.0242857
1180.4803	0.0243046
1178.5516	0.0243317
[truncated: 608 more rows]
