# Supplementary material for: Vibrational Raman and IR data on brown hair subjected to bleaching
Source: Data Brief. 2021 Sep 30;38:107439. doi: 10.1016/j.dib.2021.107439 (PMC8502914; doi:10.1016/j.dib.2021.107439)
Supplement: Supplementary file 1 [file mmc1.zip › Supplementary Material raw data/Figure 4/Raman three bleaching treatments p3.txt]

TITLE	Raman single spectrum (p3) of brown hair after three bleaching treatments
DATA TYPE
ORIGIN	JASCO
OWNER
SPECTROMETER/DATA SYSTEM
RESOLUTION
DELTAX	-1.92869
XUNITS	1/CM
YUNITS	AU
FIRSTX	5003.1440
LASTX	5.9082
NPOINTS	2592
FIRSTY	0.00087
MAXY	0.05611
MINY	0.00046
XYDATA
5003.1440	0.000871387
5001.2154	0.000862294
4999.2867	0.000872556
4997.3580	0.000883674
4995.4293	0.000864626
4993.5006	0.000847549
4991.5719	0.000853998
4989.6432	0.000872475
4987.7145	0.000912073
4985.7858	0.0009152
4983.8571	0.000868759
4981.9285	0.000840623
4979.9998	0.000856259
4978.0711	0.000874151
4976.1424	0.000916764
4974.2137	0.00088495
4972.2850	0.000855349
4970.3563	0.000862315
4968.4276	0.000861218
4966.4989	0.000867386
4964.5702	0.000855022
4962.6416	0.000845357
4960.7129	0.000878973
4958.7842	0.000873097
4956.8555	0.000843797
4954.9268	0.000853652
4952.9981	0.000887307
4951.0694	0.000898875
4949.1407	0.000872961
4947.2120	0.000870086
4945.2833	0.000870301
4943.3547	0.000837746
4941.4260	0.000835363
4939.4973	0.00087729
4937.5686	0.00089393
4935.6399	0.00089546
4933.7112	0.00088257
4931.7825	0.000883359
4929.8538	0.000871648
4927.9251	0.000864262
4925.9964	0.000880502
4924.0677	0.000902287
4922.1391	0.000874766
4920.2104	0.000848429
4918.2817	0.00081683
4916.3530	0.00079199
4914.4243	0.000831683
4912.4956	0.000876422
4910.5669	0.00090806
4908.6382	0.000906554
4906.7095	0.00087657
4904.7808	0.000843499
4902.8522	0.000862564
4900.9235	0.000898056
4898.9948	0.000931013
4897.0661	0.00094239
4895.1374	0.000944911
4893.2087	0.000911575
4891.2800	0.000839409
4889.3513	0.000820477
4887.4226	0.000869896
4885.4939	0.000905509
4883.5653	0.000901214
4881.6366	0.000886488
4879.7079	0.000900967
4877.7792	0.000920536
4875.8505	0.000933787
4873.9218	0.000933438
4871.9931	0.000928267
4870.0644	0.000898833
4868.1357	0.000890861
4866.2070	0.000883344
4864.2784	0.000832619
4862.3497	0.000791464
4860.4210	0.000778633
4858.4923	0.000829106
4856.5636	0.000885975
4854.6349	0.000920389
4852.7062	0.000868781
4850.7775	0.000816022
4848.8488	0.000844344
4846.9201	0.000889711
4844.9915	0.000907216
4843.0628	0.000903919
4841.1341	0.000882285
4839.2054	0.000852826
4837.2767	0.000824693
4835.3480	0.000840926
4833.4193	0.000852782
4831.4906	0.000865764
4829.5619	0.000862805
4827.6332	0.000869687
4825.7046	0.000884888
4823.7759	0.000879492
4821.8472	0.000875734
4819.9185	0.000842696
4817.9898	0.000828662
4816.0611	0.000850989
4814.1324	0.000837886
4812.2037	0.000821408
4810.2750	0.000853079
4808.3463	0.000876952
4806.4177	0.000912154
4804.4890	0.000891225
4802.5603	0.000832254
4800.6316	0.000831212
4798.7029	0.000893995
4796.7742	0.000916204
4794.8455	0.000899032
4792.9168	0.000916978
4790.9881	0.000863937
4789.0594	0.00080588
4787.1308	0.000805047
4785.2021	0.000832291
4783.2734	0.000855403
4781.3447	0.000834563
4779.4160	0.000792486
4777.4873	0.000775565
4775.5586	0.000778516
4773.6299	0.000805706
4771.7012	0.000804691
4769.7725	0.000778265
4767.8439	0.000821735
4765.9152	0.000876626
4763.9865	0.000919635
4762.0578	0.000911746
4760.1291	0.000874354
4758.2004	0.000865483
4756.2717	0.000840544
4754.3430	0.000824286
4752.4143	0.000871693
4750.4856	0.000884323
4748.5570	0.000842839
4746.6283	0.000814279
4744.6996	0.000810033
4742.7709	0.000832998
4740.8422	0.000836774
4738.9135	0.000820449
4736.9848	0.000807202
4735.0561	0.000805689
4733.1274	0.000842187
4731.1987	0.000832958
4729.2701	0.000816738
4727.3414	0.000797302
4725.4127	0.0008263
4723.4840	0.000881872
4721.5553	0.000920271
4719.6266	0.000915459
4717.6979	0.000891039
4715.7692	0.000853549
4713.8405	0.000830981
4711.9118	0.000848936
4709.9832	0.000862989
4708.0545	0.000850985
4706.1258	0.000896492
4704.1971	0.000886949
4702.2684	0.000825923
4700.3397	0.000827661
4698.4110	0.000859022
4696.4823	0.000832627
4694.5536	0.000799828
4692.6249	0.000802287
4690.6963	0.000824694
4688.7676	0.000834029
4686.8389	0.000840674
4684.9102	0.000872204
4682.9815	0.000894602
4681.0528	0.000881458
4679.1241	0.000818727
4677.1954	0.000809457
4675.2667	0.000865936
4673.3380	0.000890173
4671.4093	0.000897151
4669.4807	0.00092844
4667.5520	0.000902024
4665.6233	0.00084933
4663.6946	0.00086047
4661.7659	0.000831154
4659.8372	0.000857463
4657.9085	0.000888664
4655.9798	0.000874739
4654.0511	0.000867763
4652.1224	0.000857422
4650.1938	0.000851079
4648.2651	0.000812737
4646.3364	0.00082242
4644.4077	0.00086431
4642.4790	0.000882385
4640.5503	0.000907637
4638.6216	0.000962241
4636.6929	0.000998442
4634.7642	0.0009908
4632.8355	0.000973464
4630.9069	0.000973048
4628.9782	0.000942526
4627.0495	0.000922205
4625.1208	0.000904349
4623.1921	0.000886156
4621.2634	0.000903128
4619.3347	0.000923093
4617.4060	0.000928469
4615.4773	0.000931153
4613.5486	0.00089336
4611.6200	0.000884768
4609.6913	0.000898654
4607.7626	0.000854043
4605.8339	0.000854214
4603.9052	0.000893887
4601.9765	0.000893963
4600.0478	0.000872153
4598.1191	0.000843064
4596.1904	0.0008086
4594.2617	0.000826962
4592.3331	0.000856495
4590.4044	0.000846404
4588.4757	0.000830304
4586.5470	0.000823551
4584.6183	0.000884645
4582.6896	0.000886247
4580.7609	0.000815529
4578.8322	0.000807431
4576.9035	0.000774628
4574.9748	0.000780019
4573.0462	0.000811927
4571.1175	0.000867054
4569.1888	0.000941204
4567.2601	0.000972468
4565.3314	0.000872794
4563.4027	0.000795873
4561.4740	0.000816085
4559.5453	0.000878397
4557.6166	0.000893275
4555.6879	0.000856071
4553.7593	0.000821873
4551.8306	0.000839919
4549.9019	0.000833913
4547.9732	0.000821806
4546.0445	0.0008453
4544.1158	0.000845625
4542.1871	0.000839372
4540.2584	0.000846109
4538.3297	0.000860736
4536.4010	0.000871389
4534.4724	0.000856567
4532.5437	0.000829478
4530.6150	0.000812988
4528.6863	0.000801959
4526.7576	0.000791243
4524.8289	0.000794519
4522.9002	0.000815593
4520.9715	0.000841442
4519.0428	0.000818416
4517.1141	0.000767082
4515.1855	0.000788344
4513.2568	0.000826911
4511.3281	0.000825918
4509.3994	0.000812535
4507.4707	0.000818387
4505.5420	0.000808457
4503.6133	0.000827025
4501.6846	0.000836512
4499.7559	0.000796338
4497.8272	0.000764743
4495.8986	0.000783739
4493.9699	0.00079549
4492.0412	0.000802799
4490.1125	0.000797234
4488.1838	0.000803573
4486.2551	0.000820708
4484.3264	0.000797555
4482.3977	0.000796338
4480.4690	0.000800133
4478.5403	0.000789929
4476.6117	0.000817697
4474.6830	0.000815989
4472.7543	0.000809695
4470.8256	0.000803339
4468.8969	0.000786174
4466.9682	0.000793251
4465.0395	0.000840873
4463.1108	0.000883762
4461.1821	0.000867691
4459.2534	0.000839321
4457.3248	0.000810358
4455.3961	0.000808368
4453.4674	0.000791342
4451.5387	0.000786213
4449.6100	0.00079936
4447.6813	0.000795321
4445.7526	0.000808148
4443.8239	0.000799503
4441.8952	0.00077447
4439.9665	0.00079558
4438.0379	0.0008077
4436.1092	0.000801119
4434.1805	0.000838814
4432.2518	0.000812053
4430.3231	0.000773607
4428.3944	0.000768155
4426.4657	0.000796704
4424.5370	0.000825729
4422.6083	0.000824234
4420.6796	0.000809269
4418.7509	0.000768463
4416.8223	0.000778719
4414.8936	0.000849421
4412.9649	0.000882105
4411.0362	0.000857553
4409.1075	0.000836059
4407.1788	0.000825421
4405.2501	0.000787711
4403.3214	0.000782359
4401.3927	0.000759558
4399.4640	0.000753181
4397.5354	0.00075312
4395.6067	0.000798866
4393.6780	0.00080055
4391.7493	0.000755522
4389.8206	0.000705498
4387.8919	0.000710571
4385.9632	0.000761785
4384.0345	0.000830031
4382.1058	0.000834211
4380.1771	0.000806538
4378.2485	0.000778296
4376.3198	0.000787922
4374.3911	0.000776819
4372.4624	0.000753365
4370.5337	0.000739795
4368.6050	0.000737044
4366.6763	0.000738847
4364.7476	0.000772038
4362.8189	0.000808692
4360.8902	0.000805698
4358.9616	0.000794933
4357.0329	0.000811855
4355.1042	0.000791733
4353.1755	0.000769326
4351.2468	0.000767666
4349.3181	0.000771263
4347.3894	0.000770929
4345.4607	0.000763165
4343.5320	0.00076056
4341.6033	0.000763152
4339.6747	0.000779497
4337.7460	0.00082029
4335.8173	0.000852052
4333.8886	0.000868984
4331.9599	0.000862075
4330.0312	0.000829188
4328.1025	0.000810104
4326.1738	0.000801939
4324.2451	0.000791953
4322.3164	0.000800934
4320.3878	0.000806751
4318.4591	0.000803526
4316.5304	0.000785381
4314.6017	0.000767938
4312.6730	0.00077843
4310.7443	0.000774246
4308.8156	0.000756203
4306.8869	0.000737646
4304.9582	0.000742462
4303.0295	0.000784812
4301.1009	0.000786069
4299.1722	0.000765189
4297.2435	0.00077224
4295.3148	0.000804267
4293.3861	0.000802939
4291.4574	0.000785571
4289.5287	0.000775531
4287.6000	0.000788354
4285.6713	0.000779365
4283.7426	0.000737525
4281.8140	0.000720684
4279.8853	0.000750183
4277.9566	0.000799183
4276.0279	0.00083869
4274.0992	0.000845597
4272.1705	0.00081435
4270.2418	0.000772688
4268.3131	0.000763638
4266.3844	0.000754885
4264.4557	0.000737163
4262.5271	0.000769391
4260.5984	0.000790417
4258.6697	0.00081336
4256.7410	0.000810028
4254.8123	0.000792252
4252.8836	0.000790274
4250.9549	0.000808619
4249.0262	0.000838964
4247.0975	0.000819141
4245.1688	0.000788735
4243.2402	0.0007673
4241.3115	0.000772366
4239.3828	0.000781403
4237.4541	0.000783101
4235.5254	0.000800273
4233.5967	0.00079319
4231.6680	0.000747215
4229.7393	0.000699739
4227.8106	0.000709345
4225.8819	0.000777156
4223.9533	0.00079728
4222.0246	0.000806251
4220.0959	0.000777923
4218.1672	0.000744025
4216.2385	0.000772179
4214.3098	0.000792734
4212.3811	0.000778458
4210.4524	0.000797682
4208.5237	0.00079282
4206.5950	0.000782778
4204.6664	0.000818399
4202.7377	0.000812243
4200.8090	0.000781114
4198.8803	0.00074974
4196.9516	0.000735033
4195.0229	0.000764037
4193.0942	0.000768697
4191.1655	0.000743703
4189.2368	0.000739973
4187.3081	0.000727588
4185.3795	0.000744473
4183.4508	0.000762728
4181.5221	0.000764061
4179.5934	0.000763398
4177.6647	0.000742913
4175.7360	0.000732046
4173.8073	0.00077479
4171.8786	0.000765508
4169.9499	0.000744427
4168.0212	0.000772115
4166.0926	0.000794161
4164.1639	0.000800163
4162.2352	0.000802921
4160.3065	0.000779612
4158.3778	0.000765665
4156.4491	0.000786917
4154.5204	0.000781088
4152.5917	0.000740573
4150.6630	0.000737263
4148.7343	0.00078543
4146.8056	0.000798402
4144.8770	0.000794669
4142.9483	0.000780507
4141.0196	0.000770094
4139.0909	0.000782258
4137.1622	0.000778701
4135.2335	0.000756194
4133.3048	0.000729688
4131.3761	0.000711524
4129.4474	0.0007358
4127.5187	0.000773206
4125.5901	0.00077912
4123.6614	0.000767618
4121.7327	0.000762384
4119.8040	0.00080211
4117.8753	0.000798522
4115.9466	0.000750094
4114.0179	0.000748868
4112.0892	0.000786603
4110.1605	0.000774561
4108.2318	0.000773678
4106.3032	0.000772343
4104.3745	0.000758974
4102.4458	0.000732237
4100.5171	0.000707157
4098.5884	0.000708708
4096.6597	0.000739131
4094.7310	0.000780968
4092.8023	0.000759719
4090.8736	0.000720981
4088.9449	0.000714805
4087.0163	0.000741547
4085.0876	0.00076644
4083.1589	0.000785564
4081.2302	0.000746626
4079.3015	0.000707078
4077.3728	0.000738303
4075.4441	0.000800256
4073.5154	0.000810182
4071.5867	0.000805178
4069.6580	0.000777925
4067.7294	0.000710476
4065.8007	0.000689021
4063.8720	0.000738398
4061.9433	0.000743029
4060.0146	0.000691912
4058.0859	0.00067883
4056.1572	0.000687396
4054.2285	0.000702395
4052.2998	0.000729033
4050.3711	0.000772518
4048.4425	0.000782279
4046.5138	0.000767847
4044.5851	0.000756253
4042.6564	0.000751353
4040.7277	0.000761431
4038.7990	0.000790633
4036.8703	0.000818177
4034.9416	0.00077872
4033.0129	0.000713344
4031.0842	0.000728802
4029.1556	0.00074767
4027.2269	0.000730063
4025.2982	0.000726719
4023.3695	0.000775718
4021.4408	0.000791213
4019.5121	0.000785472
4017.5834	0.000770342
4015.6547	0.000741085
4013.7260	0.000729357
4011.7973	0.000740945
4009.8687	0.000760307
4007.9400	0.000766488
4006.0113	0.000747842
4004.0826	0.000743854
4002.1539	0.000730054
4000.2252	0.000717316
3998.2965	0.000745906
3996.3678	0.00075804
3994.4391	0.000763159
3992.5104	0.000780458
3990.5818	0.00077821
3988.6531	0.000763498
3986.7244	0.000749426
3984.7957	0.000717619
3982.8670	0.000720488
3980.9383	0.000717063
3979.0096	0.000770458
3977.0809	0.000777687
3975.1522	0.000755199
3973.2235	0.000766659
3971.2949	0.000751576
3969.3662	0.000738465
3967.4375	0.000761451
3965.5088	0.000764058
3963.5801	0.000728312
3961.6514	0.000691146
3959.7227	0.000675603
3957.7940	0.000693787
3955.8653	0.000714147
3953.9366	0.000712574
3952.0080	0.000716619
3950.0793	0.000706255
3948.1506	0.000714038
3946.2219	0.000746644
3944.2932	0.000777596
3942.3645	0.00075297
3940.4358	0.000730783
3938.5071	0.000733429
3936.5784	0.00078067
3934.6497	0.000785978
3932.7211	0.000738237
3930.7924	0.000713741
3928.8637	0.000694357
3926.9350	0.000680757
3925.0063	0.000689299
3923.0776	0.000726127
3921.1489	0.000755489
3919.2202	0.0007587
3917.2915	0.000737365
3915.3628	0.000742135
3913.4342	0.000766224
3911.5055	0.000782599
3909.5768	0.000750689
3907.6481	0.000712469
3905.7194	0.000695022
3903.7907	0.000698107
3901.8620	0.00073176
3899.9333	0.000742424
3898.0046	0.00074886
3896.0759	0.00075588
3894.1472	0.000762183
3892.2186	0.000759475
3890.2899	0.000713134
3888.3612	0.000675347
3886.4325	0.000712134
3884.5038	0.000750358
3882.5751	0.000733345
3880.6464	0.00072078
3878.7177	0.000730559
3876.7890	0.000737895
3874.8603	0.000760323
3872.9317	0.000742602
3871.0030	0.000703807
3869.0743	0.000726959
3867.1456	0.000735156
3865.2169	0.000718134
3863.2882	0.000715279
3861.3595	0.000693604
3859.4308	0.000681515
3857.5021	0.000721919
3855.5734	0.000766407
3853.6448	0.000756567
3851.7161	0.000728718
3849.7874	0.000741815
3847.8587	0.000773557
3845.9300	0.000731816
3844.0013	0.000718178
3842.0726	0.00072446
3840.1439	0.000701997
3838.2152	0.000702038
3836.2865	0.000750555
3834.3579	0.000775283
3832.4292	0.000767249
3830.5005	0.000716359
3828.5718	0.000701264
3826.6431	0.000720311
3824.7144	0.0007233
3822.7857	0.000718224
3820.8570	0.000746263
3818.9283	0.00076501
3816.9996	0.000739733
3815.0710	0.000727653
3813.1423	0.000733914
3811.2136	0.000729714
3809.2849	0.000738374
3807.3562	0.000712975
3805.4275	0.000689105
3803.4988	0.000685763
3801.5701	0.000684178
3799.6414	0.000671743
3797.7127	0.000657168
3795.7841	0.000682968
3793.8554	0.000739096
3791.9267	0.00074287
3789.9980	0.000735185
3788.0693	0.000755949
3786.1406	0.000755807
3784.2119	0.000761584
3782.2832	0.000770002
3780.3545	0.000734474
3778.4258	0.000725093
3776.4972	0.000712906
3774.5685	0.00070079
3772.6398	0.00071875
3770.7111	0.000742662
3768.7824	0.000779367
3766.8537	0.000788961
3764.9250	0.000772573
3762.9963	0.000731673
3761.0676	0.000727489
3759.1389	0.000704761
3757.2103	0.000672019
3755.2816	0.000677196
3753.3529	0.000705692
3751.4242	0.000707852
3749.4955	0.000710602
3747.5668	0.000700882
3745.6381	0.000690738
3743.7094	0.000679356
3741.7807	0.000706516
3739.8520	0.000740879
3737.9234	0.000734936
3735.9947	0.000709987
3734.0660	0.000748327
3732.1373	0.000787384
3730.2086	0.000795561
3728.2799	0.000786107
3726.3512	0.000758104
3724.4225	0.00072698
3722.4938	0.000716284
3720.5651	0.000738105
3718.6365	0.000765721
3716.7078	0.000742213
3714.7791	0.000737229
3712.8504	0.000743887
3710.9217	0.000745258
3708.9930	0.000731731
3707.0643	0.000693282
3705.1356	0.000682935
3703.2069	0.000689723
3701.2782	0.000670945
3699.3496	0.000688704
3697.4209	0.000741711
3695.4922	0.000745531
3693.5635	0.000691678
3691.6348	0.000673874
3689.7061	0.000696532
3687.7774	0.00071353
3685.8487	0.000702487
3683.9200	0.000690867
3681.9913	0.000689377
3680.0627	0.000688184
3678.1340	0.000699518
3676.2053	0.000681366
3674.2766	0.00066267
3672.3479	0.000658813
3670.4192	0.000676456
3668.4905	0.000702003
3666.5618	0.000711964
3664.6331	0.000714005
3662.7044	0.00072256
3660.7758	0.000727162
3658.8471	0.000727552
3656.9184	0.000716451
3654.9897	0.000692818
3653.0610	0.000688181
3651.1323	0.000696896
3649.2036	0.000687701
3647.2749	0.000694277
3645.3462	0.000694262
3643.4175	0.000703664
3641.4888	0.000731571
3639.5602	0.000744085
3637.6315	0.000743957
3635.7028	0.000733388
3633.7741	0.000742144
3631.8454	0.000750894
3629.9167	0.00074356
3627.9880	0.000743897
3626.0593	0.000787416
3624.1306	0.000774411
3622.2019	0.000761305
3620.2733	0.000791268
3618.3446	0.000773984
3616.4159	0.000735144
3614.4872	0.000714346
3612.5585	0.000705615
3610.6298	0.000728645
3608.7011	0.000708331
3606.7724	0.000654276
3604.8437	0.000663463
3602.9150	0.000674685
3600.9864	0.000707829
3599.0577	0.000755523
3597.1290	0.000763849
3595.2003	0.000768767
3593.2716	0.000785771
3591.3429	0.000774261
3589.4142	0.000730942
3587.4855	0.000733853
3585.5568	0.000734485
3583.6281	0.000767208
3581.6995	0.000764887
3579.7708	0.000736482
3577.8421	0.000732055
3575.9134	0.000723429
3573.9847	0.000707336
3572.0560	0.000708169
3570.1273	0.000729842
3568.1986	0.000738203
3566.2699	0.000752967
3564.3412	0.000741756
3562.4126	0.00070085
3560.4839	0.000708801
3558.5552	0.000731986
3556.6265	0.000734212
3554.6978	0.000746247
3552.7691	0.000767132
3550.8404	0.000758794
3548.9117	0.000726378
3546.9830	0.000724007
3545.0543	0.000722436
3543.1257	0.000697328
3541.1970	0.000699668
3539.2683	0.000718262
3537.3396	0.000723029
3535.4109	0.000748684
3533.4822	0.000774897
3531.5535	0.000776293
3529.6248	0.000789842
3527.6961	0.000810277
3525.7674	0.000826948
3523.8388	0.000809684
3521.9101	0.000778543
3519.9814	0.000732069
3518.0527	0.000728907
3516.1240	0.000772237
3514.1953	0.00079321
3512.2666	0.000787822
3510.3379	0.00077894
3508.4092	0.000772958
3506.4805	0.000786537
3504.5519	0.000828662
3502.6232	0.000818832
3500.6945	0.000822061
3498.7658	0.000849718
3496.8371	0.000883037
3494.9084	0.00087358
3492.9797	0.000853826
3491.0510	0.00084847
3489.1223	0.000848555
3487.1936	0.00082065
3485.2650	0.000825119
3483.3363	0.000849777
3481.4076	0.000874196
3479.4789	0.000884579
3477.5502	0.000875632
3475.6215	0.000872077
3473.6928	0.000877377
3471.7641	0.000880604
3469.8354	0.000896639
3467.9067	0.000909952
3465.9781	0.000922505
3464.0494	0.000931972
3462.1207	0.000930053
3460.1920	0.000949748
3458.2633	0.000985392
3456.3346	0.00102163
3454.4059	0.00103918
3452.4772	0.00103672
3450.5485	0.00102742
3448.6198	0.00102932
3446.6912	0.00107327
3444.7625	0.00110306
3442.8338	0.00110296
3440.9051	0.00111708
3438.9764	0.00114195
3437.0477	0.00114451
3435.1190	0.00111717
3433.1903	0.00111265
3431.2616	0.00114855
3429.3329	0.00118556
3427.4043	0.00123265
3425.4756	0.00129094
3423.5469	0.00133849
3421.6182	0.00136181
3419.6895	0.00136279
3417.7608	0.00137334
3415.8321	0.00141355
3413.9034	0.00149042
3411.9747	0.00154573
3410.0460	0.00155257
3408.1174	0.00155553
3406.1887	0.00157678
3404.2600	0.0016149
3402.3313	0.00166758
3400.4026	0.0017134
3398.4739	0.00174437
3396.5452	0.00177348
3394.6165	0.00181036
3392.6878	0.00184796
3390.7591	0.00185865
3388.8304	0.00185811
3386.9018	0.00189176
3384.9731	0.00196444
3383.0444	0.00204021
3381.1157	0.00206952
3379.1870	0.00207446
3377.2583	0.00210262
3375.3296	0.00215401
3373.4009	0.00219751
3371.4722	0.00220523
3369.5435	0.00219732
3367.6149	0.00221132
3365.6862	0.00226671
3363.7575	0.00235791
3361.8288	0.00244507
3359.9001	0.00249531
3357.9714	0.00250653
3356.0427	0.00250178
3354.1140	0.00249474
3352.1853	0.00251157
3350.2566	0.0025803
3348.3280	0.0026703
3346.3993	0.00273524
3344.4706	0.00278086
3342.5419	0.00282529
3340.6132	0.00285226
3338.6845	0.00287381
3336.7558	0.00291308
3334.8271	0.00294802
3332.8984	0.00296752
3330.9697	0.00297237
3329.0411	0.00297635
3327.1124	0.00299931
3325.1837	0.00305954
3323.2550	0.00312186
3321.3263	0.00312971
3319.3976	0.00310505
3317.4689	0.00311085
3315.5402	0.00316335
3313.6115	0.00322802
3311.6828	0.00327684
3309.7542	0.00332165
3307.8255	0.00337963
3305.8968	0.00344147
3303.9681	0.0034846
3302.0394	0.00350226
3300.1107	0.00351824
3298.1820	0.00353646
3296.2533	0.00354784
3294.3246	0.00355832
3292.3959	0.00358278
3290.4673	0.0036148
3288.5386	0.00362806
3286.6099	0.0036186
3284.6812	0.00359712
3282.7525	0.00357996
3280.8238	0.00357419
3278.8951	0.00357992
3276.9664	0.00358451
3275.0377	0.00358506
3273.1090	0.00356803
3271.1804	0.0035258
3269.2517	0.00347728
3267.3230	0.00345881
3265.3943	0.00346894
3263.4656	0.00345874
3261.5369	0.00341838
3259.6082	0.00337895
3257.6795	0.00334187
3255.7508	0.0032875
3253.8221	0.00321727
3251.8935	0.00316364
3249.9648	0.00314107
3248.0361	0.00312933
3246.1074	0.00310628
3244.1787	0.00307558
3242.2500	0.00303403
3240.3213	0.00297543
3238.3926	0.00291779
3236.4639	0.0029089
3234.5352	0.00292439
3232.6066	0.00291698
3230.6779	0.00287629
3228.7492	0.00282764
3226.8205	0.00279863
3224.8918	0.00279221
3222.9631	0.00279579
3221.0344	0.00279451
3219.1057	0.00278483
3217.1770	0.00278117
3215.2483	0.00279722
3213.3197	0.00280696
3211.3910	0.00279279
3209.4623	0.00277122
3207.5336	0.00273619
3205.6049	0.0026862
3203.6762	0.00263709
3201.7475	0.00260956
3199.8188	0.00259366
3197.8901	0.00258078
3195.9614	0.00257748
3194.0328	0.00258079
3192.1041	0.00256413
3190.1754	0.00252431
3188.2467	0.00248965
3186.3180	0.00246997
3184.3893	0.00244921
3182.4606	0.00243189
3180.5319	0.00243122
3178.6032	0.00243894
3176.6745	0.00244654
3174.7459	0.00243822
3172.8172	0.00241199
3170.8885	0.0023752
3168.9598	0.00234303
3167.0311	0.00235477
3165.1024	0.00239477
3163.1737	0.00242955
3161.2450	0.00242143
3159.3163	0.00237211
3157.3876	0.00232242
3155.4590	0.00230956
3153.5303	0.00233933
3151.6016	0.00238521
3149.6729	0.00241564
3147.7442	0.00241124
3145.8155	0.00238392
3143.8868	0.00236235
3141.9581	0.00235137
3140.0294	0.0023538
3138.1007	0.00237369
3136.1720	0.00239259
3134.2434	0.00238342
3132.3147	0.00235449
3130.3860	0.00234561
3128.4573	0.0023646
3126.5286	0.00239399
3124.5999	0.0024169
3122.6712	0.00242844
3120.7425	0.00243579
3118.8138	0.00243793
3116.8851	0.00243386
3114.9565	0.00243038
3113.0278	0.0024458
3111.0991	0.00247617
3109.1704	0.00250392
3107.2417	0.00249761
3105.3130	0.00245583
3103.3843	0.00244146
3101.4556	0.00250444
3099.5269	0.00259413
3097.5982	0.00263376
3095.6696	0.00262848
3093.7409	0.00264101
3091.8122	0.00270394
3089.8835	0.00279909
3087.9548	0.00289972
3086.0261	0.00298176
3084.0974	0.00303476
3082.1687	0.00308296
3080.2400	0.00314331
3078.3113	0.00321703
3076.3827	0.00330947
3074.4540	0.00343175
3072.5253	0.00359532
3070.5966	0.00377593
3068.6679	0.00392547
3066.7392	0.00403683
3064.8105	0.00413553
3062.8818	0.00420887
3060.9531	0.00423455
3059.0244	0.00423071
3057.0958	0.00421334
3055.1671	0.00416216
3053.2384	0.00408158
3051.3097	0.00400717
3049.3810	0.00396436
3047.4523	0.00396159
3045.5236	0.00398441
3043.5949	0.00400225
3041.6662	0.00400207
3039.7375	0.00401119
3037.8089	0.00404896
3035.8802	0.00408696
3033.9515	0.00410969
3032.0228	0.00414155
3030.0941	0.00419877
3028.1654	0.00428414
3026.2367	0.00440176
3024.3080	0.00454994
3022.3793	0.00474183
3020.4506	0.00497888
3018.5220	0.00524083
3016.5933	0.00552673
3014.6646	0.00584326
3012.7359	0.00617881
3010.8072	0.00652554
3008.8785	0.00689099
3006.9498	0.00729341
3005.0211	0.00775875
3003.0924	0.00828184
3001.1637	0.00882282
2999.2351	0.00937494
2997.3064	0.00995477
2995.3777	0.0105529
2993.4490	0.0111637
2991.5203	0.0117975
2989.5916	0.0124489
2987.6629	0.0130874
2985.7342	0.0136805
2983.8055	0.0142192
2981.8768	0.0147109
2979.9482	0.0151637
2978.0195	0.0155834
2976.0908	0.0159713
2974.1621	0.016324
2972.2334	0.0166456
2970.3047	0.0169557
2968.3760	0.0172758
2966.4473	0.0176097
2964.5186	0.0179558
2962.5899	0.0183124
2960.6613	0.0186662
2958.7326	0.0190117
2956.8039	0.019376
2954.8752	0.019815
2952.9465	0.0203778
2951.0178	0.0210681
2949.0891	0.0218756
2947.1604	0.0228149
2945.2317	0.0238702
2943.3030	0.0249552
2941.3744	0.0259641
2939.4457	0.0268141
2937.5170	0.0274352
2935.5883	0.0277872
2933.6596	0.0279042
2931.7309	0.0278677
2929.8022	0.0277153
2927.8735	0.0274194
2925.9448	0.026963
2924.0161	0.0263856
2922.0875	0.0257343
2920.1588	0.0250126
2918.2301	0.0242109
2916.3014	0.023343
2914.3727	0.0224313
2912.4440	0.0215004
2910.5153	0.0205895
2908.5866	0.0197413
2906.6579	0.0189777
2904.7292	0.0183119
2902.8006	0.0177744
2900.8719	0.0173744
2898.9432	0.0170608
2897.0145	0.016772
2895.0858	0.0164913
2893.1571	0.0162404
2891.2284	0.0160429
2889.2997	0.0158979
2887.3710	0.0157978
2885.4423	0.0157492
2883.5136	0.0157448
2881.5850	0.0157434
2879.6563	0.0156951
2877.7276	0.0155737
2875.7989	0.0153634
2873.8702	0.01503
2871.9415	0.0145335
2870.0128	0.0138524
2868.0841	0.0130105
2866.1554	0.0120955
2864.2267	0.01122
2862.2981	0.0104619
2860.3694	0.00984269
2858.4407	0.00933741
2856.5120	0.00890729
2854.5833	0.00853529
2852.6546	0.00820176
2850.7259	0.00785586
2848.7972	0.00745373
2846.8685	0.00698627
2844.9398	0.00647988
2843.0112	0.00599085
2841.0825	0.0055738
2839.1538	0.00524559
2837.2251	0.00499618
2835.2964	0.00480062
2833.3677	0.00462355
2831.4390	0.00444367
2829.5103	0.00427588
2827.5816	0.0041508
2825.6529	0.00407797
2823.7243	0.00404018
2821.7956	0.0040088
2819.8669	0.00396708
2817.9382	0.00392964
2816.0095	0.00391511
2814.0808	0.00390973
2812.1521	0.00389135
2810.2234	0.00385766
2808.2947	0.00381412
2806.3660	0.00376696
2804.4374	0.0037397
2802.5087	0.00374137
2800.5800	0.00373789
2798.6513	0.0037051
2796.7226	0.00366414
2794.7939	0.00365222
2792.8652	0.00367279
2790.9365	0.00370754
2789.0078	0.00373889
2787.0791	0.00376055
2785.1505	0.00377809
2783.2218	0.00379612
2781.2931	0.00381245
2779.3644	0.00383192
2777.4357	0.00386883
2775.5070	0.00391199
2773.5783	0.00393007
2771.6496	0.00392848
2769.7209	0.00393398
2767.7922	0.0039428
2765.8636	0.00394495
2763.9349	0.00395336
2762.0062	0.00398264
2760.0775	0.00401697
2758.1488	0.00402827
2756.2201	0.00401912
2754.2914	0.00400944
2752.3627	0.00401761
2750.4340	0.00405113
2748.5053	0.00410236
2746.5767	0.00416412
2744.6480	0.004233
2742.7193	0.00429756
2740.7906	0.00434284
2738.8619	0.0043915
2736.9332	0.0044796
2735.0045	0.00457971
2733.0758	0.004642
2731.1471	0.00466234
2729.2184	0.00465739
2727.2898	0.00463926
2725.3611	0.00461459
2723.4324	0.00458691
2721.5037	0.00456185
2719.5750	0.00453601
2717.6463	0.0044908
2715.7176	0.00443037
2713.7889	0.00439151
2711.8602	0.00438182
2709.9315	0.00436863
2708.0029	0.0043471
2706.0742	0.00432685
2704.1455	0.00430414
2702.2168	0.00427218
2700.2881	0.00424658
2698.3594	0.00424991
2696.4307	0.00425462
2694.5020	0.0042274
2692.5733	0.00419197
2690.6446	0.00418797
2688.7160	0.00421158
2686.7873	0.00423561
2684.8586	0.00425533
2682.9299	0.00428364
2681.0012	0.00432677
2679.0725	0.00437308
2677.1438	0.00440134
2675.2151	0.00440236
2673.2864	0.00438673
2671.3577	0.00436567
2669.4291	0.00435961
2667.5004	0.00437536
2665.5717	0.00440251
2663.6430	0.00443429
2661.7143	0.00446513
2659.7856	0.00448418
2657.8569	0.00448636
2655.9282	0.00448306
2653.9995	0.00449458
2652.0708	0.00451457
2650.1422	0.00451872
2648.2135	0.00451304
2646.2848	0.00452688
2644.3561	0.00457541
2642.4274	0.00463965
2640.4987	0.00468636
2638.5700	0.00470918
2636.6413	0.00473076
2634.7126	0.00475869
2632.7839	0.00476825
2630.8552	0.00475253
2628.9266	0.00473647
2626.9979	0.00473371
2625.0692	0.00474697
2623.1405	0.00478031
2621.2118	0.00482945
2619.2831	0.00487502
2617.3544	0.00488893
2615.4257	0.00486553
2613.4970	0.00482651
2611.5683	0.00479775
2609.6397	0.00479678
2607.7110	0.00482012
2605.7823	0.00484312
2603.8536	0.00483887
2601.9249	0.00480954
2599.9962	0.00478088
2598.0675	0.00476857
2596.1388	0.0047719
2594.2101	0.00478206
2592.2814	0.00479337
2590.3528	0.00479937
2588.4241	0.00480038
2586.4954	0.00480885
2584.5667	0.00483151
2582.6380	0.00485999
2580.7093	0.0048789
2578.7806	0.00487847
2576.8519	0.00486746
2574.9232	0.00487351
2572.9945	0.00490254
2571.0659	0.00493436
2569.1372	0.00495573
2567.2085	0.00496056
2565.2798	0.0049476
2563.3511	0.00492616
2561.4224	0.00490192
2559.4937	0.00487913
2557.5650	0.00486518
2555.6363	0.00486334
2553.7076	0.00486651
2551.7790	0.00486909
2549.8503	0.00487231
2547.9216	0.00489152
2545.9929	0.00493761
2544.0642	0.00499797
2542.1355	0.0050508
2540.2068	0.0050764
2538.2781	0.00506767
2536.3494	0.00503922
2534.4207	0.00502455
2532.4921	0.00503474
2530.5634	0.00504588
2528.6347	0.00504418
2526.7060	0.00503948
2524.7773	0.00504131
2522.8486	0.00505574
2520.9199	0.00509075
2518.9912	0.00512656
2517.0625	0.00511907
2515.1338	0.00506288
2513.2052	0.00500658
2511.2765	0.00499632
2509.3478	0.00502676
2507.4191	0.00505334
2505.4904	0.00504604
2503.5617	0.00503039
2501.6330	0.00505356
2499.7043	0.00511127
2497.7756	0.00515687
2495.8469	0.00517146
2493.9183	0.00517626
2491.9896	0.00518714
2490.0609	0.00518484
2488.1322	0.00516671
2486.2035	0.00516049
2484.2748	0.00516666
2482.3461	0.00515983
2480.4174	0.00515339
2478.4887	0.00518825
2476.5600	0.00525584
2474.6314	0.00529866
2472.7027	0.00529672
2470.7740	0.00527959
2468.8453	0.00526943
2466.9166	0.00526923
2464.9879	0.00527726
2463.0592	0.0052815
2461.1305	0.00527548
2459.2018	0.00527292
2457.2731	0.00528033
2455.3445	0.00529414
2453.4158	0.00531221
2451.4871	0.00532727
2449.5584	0.005343
2447.6297	0.00536729
2445.7010	0.00537257
2443.7723	0.00533786
2441.8436	0.00530709
2439.9149	0.00532362
2437.9862	0.00536011
2436.0576	0.00538379
2434.1289	0.0054083
2432.2002	0.00543322
2430.2715	0.00543341
2428.3428	0.00540749
2426.4141	0.00538306
2424.4854	0.0053884
2422.5567	0.00542237
2420.6280	0.0054604
2418.6993	0.00548352
2416.7707	0.00549316
2414.8420	0.00548971
2412.9133	0.00547987
2410.9846	0.00548963
2409.0559	0.00552416
2407.1272	0.00554236
2405.1985	0.00552945
2403.2698	0.00551671
2401.3411	0.00552555
2399.4124	0.00553895
2397.4838	0.00554347
2395.5551	0.0055535
2393.6264	0.0055718
2391.6977	0.00558297
2389.7690	0.00557481
2387.8403	0.00555191
2385.9116	0.00555305
2383.9829	0.00560302
2382.0542	0.00567354
2380.1255	0.00572209
2378.1968	0.00572533
2376.2682	0.00567241
2374.3395	0.005597
2372.4108	0.00557952
2370.4821	0.00561792
2368.5534	0.00566344
2366.6247	0.00569238
2364.6960	0.00570892
2362.7673	0.00571409
2360.8386	0.00572514
2358.9099	0.0057179
2356.9813	0.00571832
2355.0526	0.0057422
2353.1239	0.00575639
2351.1952	0.00572218
2349.2665	0.00570902
2347.3378	0.00573145
2345.4091	0.00576159
2343.4804	0.00576807
2341.5517	0.00575013
2339.6230	0.00574483
2337.6944	0.00582087
2335.7657	0.00590299
2333.8370	0.005955
2331.9083	0.00595937
2329.9796	0.00590291
2328.0509	0.00581386
2326.1222	0.00577674
2324.1935	0.00580182
2322.2648	0.0058603
2320.3361	0.00588877
2318.4075	0.00587306
2316.4788	0.00586243
2314.5501	0.00588583
2312.6214	0.00589945
2310.6927	0.00590408
2308.7640	0.0059105
2306.8353	0.0059096
2304.9066	0.00588341
2302.9779	0.00584889
2301.0492	0.00584544
2299.1206	0.00590222
2297.1919	0.00596893
2295.2632	0.00598833
2293.3345	0.00594928
2291.4058	0.00588551
2289.4771	0.00586727
2287.5484	0.00593715
2285.6197	0.00603754
2283.6910	0.00605821
2281.7623	0.00594279
2279.8337	0.00580113
2277.9050	0.00581578
2275.9763	0.00598071
2274.0476	0.00613784
2272.1189	0.00621633
2270.1902	0.00624871
2268.2615	0.00627557
2266.3328	0.00629872
2264.4041	0.00628183
2262.4754	0.00620952
2260.5468	0.00610229
2258.6181	0.00601067
2256.6894	0.00600474
2254.7607	0.0060824
2252.8320	0.00616886
2250.9033	0.00624919
2248.9746	0.00634766
2247.0459	0.00643274
2245.1172	0.00647948
2243.1885	0.00650915
2241.2599	0.00651121
2239.3312	0.0064397
2237.4025	0.00631299
2235.4738	0.00624174
2233.5451	0.00626715
2231.6164	0.00628752
2229.6877	0.00627123
2227.7590	0.00633721
2225.8303	0.00651554
2223.9016	0.006679
2221.9730	0.00674683
2220.0443	0.00672705
2218.1156	0.006624
2216.1869	0.00650838
2214.2582	0.00652192
2212.3295	0.00667034
2210.4008	0.00680898
2208.4721	0.00686561
2206.5434	0.00688122
2204.6147	0.00689141
2202.6861	0.00690355
2200.7574	0.00692389
2198.8287	0.006933
2196.9000	0.00688593
2194.9713	0.00678323
2193.0426	0.00670692
2191.1139	0.00675324
2189.1852	0.00690738
2187.2565	0.00704684
2185.3278	0.00709215
2183.3992	0.00706714
2181.4705	0.00701433
2179.5418	0.00694175
2177.6131	0.00689117
2175.6844	0.00692622
2173.7557	0.00700786
2171.8270	0.00703656
2169.8983	0.00699151
2167.9696	0.00686037
2166.0409	0.00665783
2164.1123	0.00656887
2162.1836	0.006724
2160.2549	0.00694739
2158.3262	0.00697851
2156.3975	0.00678446
2154.4688	0.00660825
2152.5401	0.00671506
2150.6114	0.0070469
2148.6827	0.00730089
2146.7540	0.00732705
2144.8254	0.00725074
2142.8967	0.00725822
2140.9680	0.00737871
2139.0393	0.00749346
2137.1106	0.00751021
2135.1819	0.00746169
2133.2532	0.00744354
2131.3245	0.00749729
2129.3958	0.0075828
2127.4671	0.00764332
2125.5384	0.00765849
2123.6098	0.00766176
2121.6811	0.00769545
2119.7524	0.00774017
2117.8237	0.00775155
2115.8950	0.00774084
2113.9663	0.00773493
2112.0376	0.00770468
2110.1089	0.00763717
2108.1802	0.00758099
2106.2515	0.00752357
2104.3229	0.00742371
2102.3942	0.00737458
2100.4655	0.00744704
2098.5368	0.00754828
2096.6081	0.00763283
2094.6794	0.0077037
2092.7507	0.00766976
2090.8220	0.00752797
2088.8933	0.00742418
2086.9646	0.00742391
2085.0360	0.00750097
2083.1073	0.00763504
2081.1786	0.00776999
2079.2499	0.0078477
2077.3212	0.00784729
2075.3925	0.00776333
2073.4638	0.00762488
2071.5351	0.00747243
2069.6064	0.00738378
2067.6777	0.00748221
2065.7491	0.00774077
2063.8204	0.00795859
2061.8917	0.00798616
2059.9630	0.00779442
2058.0343	0.00747582
2056.1056	0.00725179
2054.1769	0.00726027
2052.2482	0.00740764
2050.3195	0.00755367
2048.3908	0.00768265
2046.4622	0.00780347
2044.5335	0.0078543
2042.6048	0.0078345
2040.6761	0.00785922
2038.7474	0.0079576
2036.8187	0.0080429
2034.8900	0.00808846
2032.9613	0.0081068
2031.0326	0.00808335
2029.1039	0.00806292
2027.1753	0.00812046
2025.2466	0.00819551
2023.3179	0.00816921
2021.3892	0.00809297
2019.4605	0.00808093
2017.5318	0.0081112
2015.6031	0.00816357
2013.6744	0.00828714
2011.7457	0.00843586
2009.8170	0.00851313
2007.8884	0.00852422
2005.9597	0.00852407
2004.0310	0.00853354
2002.1023	0.00855678
2000.1736	0.00858832
1998.2449	0.00861175
1996.3162	0.00861782
1994.3875	0.00860503
1992.4588	0.00859238
1990.5301	0.00861668
1988.6015	0.00867158
1986.6728	0.00870935
1984.7441	0.00871666
1982.8154	0.00872617
1980.8867	0.00874991
1978.9580	0.00876514
1977.0293	0.00876662
1975.1006	0.00878312
1973.1719	0.00882986
1971.2432	0.00888886
1969.3146	0.0089275
1967.3859	0.00893365
1965.4572	0.00893645
1963.5285	0.00896366
1961.5998	0.00899719
1959.6711	0.00900339
1957.7424	0.00898261
1955.8137	0.0089595
1953.8850	0.00895026
1951.9563	0.00896003
1950.0277	0.0089908
1948.0990	0.00902647
1946.1703	0.00904814
1944.2416	0.00906935
1942.3129	0.00910957
1940.3842	0.00915121
1938.4555	0.00916767
1936.5268	0.00916965
1934.5981	0.00918432
1932.6694	0.00921438
1930.7408	0.00923738
1928.8121	0.00924029
1926.8834	0.00923633
1924.9547	0.00924147
1923.0260	0.0092534
1921.0973	0.00926575
1919.1686	0.00928701
1917.2399	0.00932147
1915.3112	0.00935379
1913.3825	0.00937656
1911.4539	0.00940262
1909.5252	0.00943878
1907.5965	0.00946491
1905.6678	0.00945984
1903.7391	0.00944063
1901.8104	0.00944613
1899.8817	0.00947827
1897.9530	0.00950619
1896.0243	0.00952772
1894.0956	0.00955843
1892.1670	0.00958764
1890.2383	0.00959627
1888.3096	0.00959093
1886.3809	0.009591
1884.4522	0.00959745
1882.5235	0.00960833
1880.5948	0.00962892
1878.6661	0.00964705
1876.7374	0.00964477
1874.8087	0.00962729
1872.8800	0.00961037
1870.9514	0.00960649
1869.0227	0.00962266
1867.0940	0.00964719
1865.1653	0.00966524
1863.2366	0.00967776
1861.3079	0.00968602
1859.3792	0.00968238
1857.4505	0.00966773
1855.5218	0.00966405
1853.5931	0.00969042
1851.6645	0.00973237
1849.7358	0.00976054
1847.8071	0.00975348
1845.8784	0.00972185
1843.9497	0.0097075
1842.0210	0.00972848
1840.0923	0.00974983
1838.1636	0.00974637
1836.2349	0.0097486
1834.3062	0.00977479
1832.3776	0.00979163
1830.4489	0.00979107
1828.5202	0.00981293
1826.5915	0.00986263
1824.6628	0.00990967
1822.7341	0.00995118
1820.8054	0.00999474
1818.8767	0.0100294
1816.9480	0.0100459
1815.0193	0.010049
1813.0907	0.01005
1811.1620	0.0100597
1809.2333	0.0100822
1807.3046	0.0101184
1805.3759	0.0101646
1803.4472	0.0102013
1801.5185	0.0102059
1799.5898	0.0101847
1797.6611	0.0101698
1795.7324	0.0101798
1793.8038	0.0102102
1791.8751	0.0102513
1789.9464	0.0102935
1788.0177	0.0103295
1786.0890	0.010364
1784.1603	0.0104039
1782.2316	0.0104385
1780.3029	0.0104554
1778.3742	0.0104672
1776.4455	0.0104844
1774.5169	0.0104918
1772.5882	0.0104813
1770.6595	0.0104684
1768.7308	0.0104634
1766.8021	0.0104677
1764.8734	0.0104829
1762.9447	0.0104998
1761.0160	0.0105098
1759.0873	0.0105174
1757.1586	0.0105221
1755.2300	0.0105192
1753.3013	0.0105257
1751.3726	0.0105605
1749.4439	0.0106049
1747.5152	0.0106294
1745.5865	0.0106477
1743.6578	0.01069
1741.7291	0.0107517
1739.8004	0.0108102
1737.8717	0.010857
1735.9431	0.0108953
1734.0144	0.0109318
1732.0857	0.0109702
1730.1570	0.0110168
1728.2283	0.0110783
1726.2996	0.0111493
1724.3709	0.0112288
1722.4422	0.0113264
1720.5135	0.0114437
1718.5848	0.0115691
1716.6562	0.0116922
1714.7275	0.0118241
1712.7988	0.0119919
1710.8701	0.0122038
1708.9414	0.0124548
1707.0127	0.0127587
1705.0840	0.0131212
1703.1553	0.0135241
1701.2266	0.0139538
1699.2979	0.0143993
1697.3693	0.0148408
1695.4406	0.0152635
1693.5119	0.015672
1691.5832	0.0160845
1689.6545	0.0165079
1687.7258	0.0169204
1685.7971	0.0172886
1683.8684	0.0176033
1681.9397	0.0178883
1680.0110	0.0181703
1678.0824	0.0184503
1676.1537	0.0187141
1674.2250	0.0189577
1672.2963	0.0191863
1670.3676	0.0193826
1668.4389	0.0195263
1666.5102	0.0196525
1664.5815	0.0198182
1662.6528	0.0200375
1660.7241	0.0202944
1658.7955	0.0205597
1656.8668	0.0207706
1654.9381	0.0208347
1653.0094	0.0206787
1651.0807	0.0203002
1649.1520	0.0197556
1647.2233	0.0191059
1645.2946	0.0184098
1643.3659	0.0177327
1641.4372	0.017117
1639.5086	0.0165727
1637.5799	0.0161167
1635.6512	0.0157669
1633.7225	0.0154859
1631.7938	0.0152123
1629.8651	0.0149534
1627.9364	0.0147675
1626.0077	0.0146757
1624.0790	0.0146505
1622.1503	0.0146579
1620.2216	0.0146777
1618.2930	0.014696
1616.3643	0.0146921
1614.4356	0.0146546
1612.5069	0.0145971
1610.5782	0.0145433
1608.6495	0.0144937
1606.7208	0.0144185
1604.7921	0.0142942
1602.8634	0.014125
1600.9347	0.0139277
1599.0061	0.0137265
1597.0774	0.0135521
1595.1487	0.0134229
1593.2200	0.0133327
1591.2913	0.0132748
1589.3626	0.0132584
1587.4339	0.0132611
1585.5052	0.0132245
1583.5765	0.0131259
1581.6478	0.0129901
1579.7192	0.0128505
1577.7905	0.0127393
1575.8618	0.0126751
1573.9331	0.0126438
1572.0044	0.0126125
1570.0757	0.0125669
1568.1470	0.01252
1566.2183	0.0124932
1564.2896	0.0124979
1562.3609	0.0125311
1560.4323	0.0125822
1558.5036	0.0126367
1556.5749	0.0126759
1554.6462	0.0126906
1552.7175	0.0126899
1550.7888	0.0126782
1548.8601	0.0126399
1546.9314	0.0125719
1545.0027	0.0125078
1543.0740	0.0124768
1541.1454	0.0124707
1539.2167	0.0124703
1537.2880	0.0124651
1535.3593	0.0124517
1533.4306	0.0124377
1531.5019	0.0124412
1529.5732	0.0124682
1527.6445	0.0125014
1525.7158	0.0125235
1523.7871	0.0125415
1521.8585	0.0125669
1519.9298	0.0125894
1518.0011	0.0125929
1516.0724	0.0125793
1514.1437	0.0125649
1512.2150	0.0125654
1510.2863	0.0125824
1508.3576	0.0126078
1506.4289	0.0126282
1504.5002	0.0126226
1502.5716	0.0126049
1500.6429	0.0126581
1498.7142	0.0128307
1496.7855	0.0130357
1494.8568	0.0131686
1492.9281	0.013241
1490.9994	0.0133205
1489.0707	0.0134479
1487.1420	0.0136432
1485.2133	0.0139186
1483.2847	0.0142735
1481.3560	0.0147013
1479.4273	0.0152064
1477.4986	0.0158009
1475.5699	0.0164699
1473.6412	0.0171674
1471.7125	0.017871
1469.7838	0.018593
1467.8551	0.01933
1465.9264	0.0200313
1463.9978	0.0206145
1462.0691	0.0210371
1460.1404	0.0213462
1458.2117	0.021636
1456.2830	0.0219719
1454.3543	0.0223443
1452.4256	0.0226658
1450.4969	0.0228049
1448.5682	0.0226566
1446.6395	0.0222196
1444.7109	0.0215955
1442.7822	0.0209037
1440.8535	0.0202148
1438.9248	0.0195318
1436.9961	0.018831
1435.0674	0.0181434
1433.1387	0.0175522
1431.2100	0.0171138
1429.2813	0.0168432
1427.3526	0.0167322
1425.4240	0.016733
1423.4953	0.0167694
1421.5666	0.016793
1419.6379	0.0168024
1417.7092	0.0167961
1415.7805	0.0167558
1413.8518	0.0166811
1411.9231	0.0165861
1409.9944	0.0164706
1408.0657	0.016329
1406.1371	0.0161663
1404.2084	0.0159887
1402.2797	0.0157945
1400.3510	0.0156058
1398.4223	0.0154694
1396.4936	0.0153943
1394.5649	0.0153456
1392.6362	0.0153033
1390.7075	0.0152601
1388.7788	0.0151966
1386.8502	0.0151163
1384.9215	0.0150515
1382.9928	0.0150125
1381.0641	0.0149827
1379.1354	0.0149602
1377.2067	0.0149673
1375.2780	0.0150208
1373.3493	0.0151172
1371.4206	0.0152467
1369.4919	0.015394
1367.5632	0.0155324
1365.6346	0.0156415
1363.7059	0.0157313
1361.7772	0.0158294
1359.8485	0.0159464
1357.9198	0.0160923
1355.9911	0.0163004
1354.0624	0.0165926
1352.1337	0.0169472
1350.2050	0.0173261
1348.2763	0.0177023
1346.3477	0.0180455
1344.4190	0.0183128
1342.4903	0.0184787
1340.5616	0.0185599
1338.6329	0.0185781
1336.7042	0.0185395
1334.7755	0.0184745
1332.8468	0.0184397
1330.9181	0.0184641
1328.9894	0.0185416
1327.0608	0.0186615
1325.1321	0.0188151
1323.2034	0.0189862
1321.2747	0.0191535
1319.3460	0.0192881
1317.4173	0.0193604
1315.4886	0.0193638
1313.5599	0.0193194
1311.6312	0.0192585
1309.7025	0.0192012
1307.7739	0.019137
1305.8452	0.0190483
1303.9165	0.0189459
1301.9878	0.0188585
1300.0591	0.0188029
1298.1304	0.0187559
1296.2017	0.0186673
1294.2730	0.018521
1292.3443	0.0183492
1290.4156	0.0181921
1288.4870	0.0180669
1286.5583	0.0179698
1284.6296	0.0179028
1282.7009	0.017872
1280.7722	0.0178621
1278.8435	0.0178466
1276.9148	0.0178206
1274.9861	0.0177995
1273.0574	0.017782
1271.1287	0.0177504
1269.2001	0.0176994
1267.2714	0.0176462
1265.3427	0.0176142
1263.4140	0.0175964
1261.4853	0.0175674
1259.5566	0.0175396
1257.6279	0.0175511
1255.6992	0.0176005
1253.7705	0.0176355
1251.8418	0.0176277
1249.9132	0.017622
1247.9845	0.0176505
1246.0558	0.0176666
1244.1271	0.0176297
1242.1984	0.0175607
1240.2697	0.0174787
1238.3410	0.0173823
1236.4123	0.0172793
1234.4836	0.0171794
1232.5549	0.0170804
1230.6263	0.0169683
1228.6976	0.0168243
1226.7689	0.0166454
1224.8402	0.0164481
1222.9115	0.0162557
1220.9828	0.0160932
1219.0541	0.0159684
1217.1254	0.0158641
1215.1967	0.0157736
1213.2680	0.0157139
1211.3394	0.0156881
1209.4107	0.0156653
1207.4820	0.0156035
1205.5533	0.0154829
1203.6246	0.0153256
1201.6959	0.0151751
1199.7672	0.015053
1197.8385	0.0149485
1195.9098	0.0148469
1193.9811	0.0147518
1192.0525	0.0146774
1190.1238	0.0146288
1188.1951	0.0145924
1186.2664	0.0145556
1184.3377	0.0145221
1182.4090	0.0145098
1180.4803	0.014534
1178.5516	0.0145829
[truncated: 608 more rows]
