# Supplementary material for: Vibrational Raman and IR data on brown hair subjected to bleaching
Source: Data Brief. 2021 Sep 30;38:107439. doi: 10.1016/j.dib.2021.107439 (PMC8502914; doi:10.1016/j.dib.2021.107439)
Supplement: Supplementary file 1 [file mmc1.zip › Supplementary Material raw data/Figure 4/Raman three bleaching treatments p4.txt]

TITLE	Raman single spectrum (p4) of brown hair after three bleaching treatments
DATA TYPE
ORIGIN	JASCO
OWNER
SPECTROMETER/DATA SYSTEM
RESOLUTION
DELTAX	-1.92869
XUNITS	1/CM
YUNITS	AU
FIRSTX	5003.1440
LASTX	5.9082
NPOINTS	2592
FIRSTY	0.00077
MAXY	0.05624
MINY	0.00047
XYDATA
5003.1440	0.000767945
5001.2154	0.000817822
4999.2867	0.000885217
4997.3580	0.000848477
4995.4293	0.000848209
4993.5006	0.000866277
4991.5719	0.000859638
4989.6432	0.000866905
4987.7145	0.000861501
4985.7858	0.000828519
4983.8571	0.000758275
4981.9285	0.000791172
4979.9998	0.000846007
4978.0711	0.000843678
4976.1424	0.000845775
4974.2137	0.000841802
4972.2850	0.0008187
4970.3563	0.00082226
4968.4276	0.000837703
4966.4989	0.000837301
4964.5702	0.000843398
4962.6416	0.000845547
4960.7129	0.000827806
4958.7842	0.000890355
4956.8555	0.000926095
4954.9268	0.000873852
4952.9981	0.000821873
4951.0694	0.00078879
4949.1407	0.00084454
4947.2120	0.000874346
4945.2833	0.000892737
4943.3547	0.000889143
4941.4260	0.000905354
4939.4973	0.000872827
4937.5686	0.000857709
4935.6399	0.000826321
4933.7112	0.000765204
4931.7825	0.000802777
4929.8538	0.000885476
4927.9251	0.000872814
4925.9964	0.000849769
4924.0677	0.000877815
4922.1391	0.000911516
4920.2104	0.000892008
4918.2817	0.000837886
4916.3530	0.000804073
4914.4243	0.000788145
4912.4956	0.000812089
4910.5669	0.000824439
4908.6382	0.000844967
4906.7095	0.000877475
4904.7808	0.000877871
4902.8522	0.000888486
4900.9235	0.000844499
4898.9948	0.000731949
4897.0661	0.000718788
4895.1374	0.000746054
4893.2087	0.000792385
4891.2800	0.000845229
4889.3513	0.000862728
4887.4226	0.000855225
4885.4939	0.000777251
4883.5653	0.00076836
4881.6366	0.000797079
4879.7079	0.000875157
4877.7792	0.00094422
4875.8505	0.000941524
4873.9218	0.000862406
4871.9931	0.000877954
4870.0644	0.000895128
4868.1357	0.00086722
4866.2070	0.000870104
4864.2784	0.000862474
4862.3497	0.000807218
4860.4210	0.000828498
4858.4923	0.000855909
4856.5636	0.000844235
4854.6349	0.000805118
4852.7062	0.000802043
4850.7775	0.000787391
4848.8488	0.000836987
4846.9201	0.000853761
4844.9915	0.00084167
4843.0628	0.000819581
4841.1341	0.000802452
4839.2054	0.000801181
4837.2767	0.000822069
4835.3480	0.000884497
4833.4193	0.000905836
4831.4906	0.000846052
4829.5619	0.00088093
4827.6332	0.000887637
4825.7046	0.000869758
4823.7759	0.00092528
4821.8472	0.000993694
4819.9185	0.00092999
4817.9898	0.000873808
4816.0611	0.000876078
4814.1324	0.000857247
4812.2037	0.00081044
4810.2750	0.000784433
4808.3463	0.000784255
4806.4177	0.000842889
4804.4890	0.000870395
4802.5603	0.000845862
4800.6316	0.000862375
4798.7029	0.000887782
4796.7742	0.000902543
4794.8455	0.000824464
4792.9168	0.000801671
4790.9881	0.000835365
4789.0594	0.00080925
4787.1308	0.000761064
4785.2021	0.000726103
4783.2734	0.00074936
4781.3447	0.000826805
4779.4160	0.000882194
4777.4873	0.00089215
4775.5586	0.000834666
4773.6299	0.000815641
4771.7012	0.000795088
4769.7725	0.000797459
4767.8439	0.000788618
4765.9152	0.00074122
4763.9865	0.000789529
4762.0578	0.000822661
4760.1291	0.000786495
4758.2004	0.00081116
4756.2717	0.000838957
4754.3430	0.000797188
4752.4143	0.000784039
4750.4856	0.000774818
4748.5570	0.000813177
4746.6283	0.000810864
4744.6996	0.000827145
4742.7709	0.000887466
4740.8422	0.000919897
4738.9135	0.000944449
4736.9848	0.000970301
4735.0561	0.000945551
4733.1274	0.000901335
4731.1987	0.000880579
4729.2701	0.000874221
4727.3414	0.00089809
4725.4127	0.000925886
4723.4840	0.000902944
4721.5553	0.000845609
4719.6266	0.000858386
4717.6979	0.000882293
4715.7692	0.000869391
4713.8405	0.000879089
4711.9118	0.000870357
4709.9832	0.000826144
4708.0545	0.00076669
4706.1258	0.000776336
4704.1971	0.000773676
4702.2684	0.000748073
4700.3397	0.000735918
4698.4110	0.000766225
4696.4823	0.000811298
4694.5536	0.000820997
4692.6249	0.000789006
4690.6963	0.000826266
4688.7676	0.000841767
4686.8389	0.000838699
4684.9102	0.000829027
4682.9815	0.000816951
4681.0528	0.000823119
4679.1241	0.000804564
4677.1954	0.000803592
4675.2667	0.00084271
4673.3380	0.000853249
4671.4093	0.000829356
4669.4807	0.000819963
4667.5520	0.000808982
4665.6233	0.000786417
4663.6946	0.00080214
4661.7659	0.000835572
4659.8372	0.000813637
4657.9085	0.000780536
4655.9798	0.000747808
4654.0511	0.000763851
4652.1224	0.000798856
4650.1938	0.000835342
4648.2651	0.000859677
4646.3364	0.000835472
4644.4077	0.000761316
4642.4790	0.000733118
4640.5503	0.000762701
4638.6216	0.000797095
4636.6929	0.000833547
4634.7642	0.000829194
4632.8355	0.000826943
4630.9069	0.000847366
4628.9782	0.000883033
4627.0495	0.000910048
4625.1208	0.000907417
4623.1921	0.000904418
4621.2634	0.000885375
4619.3347	0.000879083
4617.4060	0.000846569
4615.4773	0.000823289
4613.5486	0.000832128
4611.6200	0.000839519
4609.6913	0.000800081
4607.7626	0.000802812
4605.8339	0.00085334
4603.9052	0.000885659
4601.9765	0.000911437
4600.0478	0.000865571
4598.1191	0.000817072
4596.1904	0.00079061
4594.2617	0.000759016
4592.3331	0.000747152
4590.4044	0.00071725
4588.4757	0.000732532
4586.5470	0.000788726
4584.6183	0.000825398
4582.6896	0.000854205
4580.7609	0.000860175
4578.8322	0.000869244
4576.9035	0.000865241
4574.9748	0.000858779
4573.0462	0.000922044
4571.1175	0.00102745
4569.1888	0.00115553
4567.2601	0.00112636
4565.3314	0.000971696
4563.4027	0.000832923
4561.4740	0.000795736
4559.5453	0.000799809
4557.6166	0.000836662
4555.6879	0.000885101
4553.7593	0.000898064
4551.8306	0.000861611
4549.9019	0.000855254
4547.9732	0.000853994
4546.0445	0.000868503
4544.1158	0.000843839
4542.1871	0.000786076
4540.2584	0.000839684
4538.3297	0.000887701
4536.4010	0.000838631
4534.4724	0.000796238
4532.5437	0.00078034
4530.6150	0.000792395
4528.6863	0.00080442
4526.7576	0.000815743
4524.8289	0.000806824
4522.9002	0.000806737
4520.9715	0.000836999
4519.0428	0.000868562
4517.1141	0.000885813
4515.1855	0.00093493
4513.2568	0.000896194
4511.3281	0.00080323
4509.3994	0.000811541
4507.4707	0.000835313
4505.5420	0.000844422
4503.6133	0.000817123
4501.6846	0.000829373
4499.7559	0.00086451
4497.8272	0.000862786
4495.8986	0.0008476
4493.9699	0.000874101
4492.0412	0.000815087
4490.1125	0.000771724
4488.1838	0.000774373
4486.2551	0.000733455
4484.3264	0.000720727
4482.3977	0.000697241
4480.4690	0.000706659
4478.5403	0.000782868
4476.6117	0.000830475
4474.6830	0.000835087
4472.7543	0.000852712
4470.8256	0.000869753
4468.8969	0.000802026
4466.9682	0.000752962
4465.0395	0.000775833
4463.1108	0.000815189
4461.1821	0.000827936
4459.2534	0.000832646
4457.3248	0.000811533
4455.3961	0.000748457
4453.4674	0.0007074
4451.5387	0.000729252
4449.6100	0.000740041
4447.6813	0.000739744
4445.7526	0.0007387
4443.8239	0.000792748
4441.8952	0.000861798
4439.9665	0.000804324
4438.0379	0.000727418
4436.1092	0.000759862
4434.1805	0.000845132
4432.2518	0.000841048
4430.3231	0.000793374
4428.3944	0.000769834
4426.4657	0.000801546
4424.5370	0.000805082
4422.6083	0.00077992
4420.6796	0.000750978
4418.7509	0.000783014
4416.8223	0.000809548
4414.8936	0.000813888
4412.9649	0.000815834
4411.0362	0.000778646
4409.1075	0.000750897
4407.1788	0.000766235
4405.2501	0.000770846
4403.3214	0.000806724
4401.3927	0.000830743
4399.4640	0.000816807
4397.5354	0.000782462
4395.6067	0.000776217
4393.6780	0.000792044
4391.7493	0.000785874
4389.8206	0.00070739
4387.8919	0.000715886
4385.9632	0.000757501
4384.0345	0.000733955
4382.1058	0.00075181
4380.1771	0.000772471
4378.2485	0.00085166
4376.3198	0.000885798
4374.3911	0.000862825
4372.4624	0.000817554
4370.5337	0.000750497
4368.6050	0.000741426
4366.6763	0.000799459
4364.7476	0.000783719
4362.8189	0.00076952
4360.8902	0.000794816
4358.9616	0.000824158
4357.0329	0.000791772
4355.1042	0.000715983
4353.1755	0.000746021
4351.2468	0.000799545
4349.3181	0.000803479
4347.3894	0.000827812
4345.4607	0.000844625
4343.5320	0.000851773
4341.6033	0.000838045
4339.6747	0.00082004
4337.7460	0.000781381
4335.8173	0.000728938
4333.8886	0.000779099
4331.9599	0.000851625
4330.0312	0.000845529
4328.1025	0.000784545
4326.1738	0.000751026
4324.2451	0.000772014
4322.3164	0.000800905
4320.3878	0.000805048
4318.4591	0.000796604
4316.5304	0.00081826
4314.6017	0.000827608
4312.6730	0.000873684
4310.7443	0.000878448
4308.8156	0.000854538
4306.8869	0.000827848
4304.9582	0.000764096
4303.0295	0.000732795
4301.1009	0.000751473
4299.1722	0.000753825
4297.2435	0.000742929
4295.3148	0.000754237
4293.3861	0.000757835
4291.4574	0.000761897
4289.5287	0.000796684
4287.6000	0.000820856
4285.6713	0.000838982
4283.7426	0.000816583
4281.8140	0.000810283
4279.8853	0.000813368
4277.9566	0.000793311
4276.0279	0.000756378
4274.0992	0.000773893
4272.1705	0.000713958
4270.2418	0.000715737
4268.3131	0.000786177
4266.3844	0.000822284
4264.4557	0.000778858
4262.5271	0.000691774
4260.5984	0.000675693
4258.6697	0.000677203
4256.7410	0.000742353
4254.8123	0.000788212
4252.8836	0.000759741
4250.9549	0.000764185
4249.0262	0.000801264
4247.0975	0.0008029
4245.1688	0.000763108
4243.2402	0.000744275
4241.3115	0.000743998
4239.3828	0.000758718
4237.4541	0.000776914
4235.5254	0.000807294
4233.5967	0.00082261
4231.6680	0.000780599
4229.7393	0.000767694
4227.8106	0.000776168
4225.8819	0.000769568
4223.9533	0.000715058
4222.0246	0.000706531
4220.0959	0.000694204
4218.1672	0.000725682
4216.2385	0.000768572
4214.3098	0.000767665
4212.3811	0.000775572
4210.4524	0.0008043
4208.5237	0.000758065
4206.5950	0.000768145
4204.6664	0.00082135
4202.7377	0.000859137
4200.8090	0.000888281
4198.8803	0.000817341
4196.9516	0.000781327
4195.0229	0.000790238
4193.0942	0.000783184
4191.1655	0.000786053
4189.2368	0.000808692
4187.3081	0.000754187
4185.3795	0.000720307
4183.4508	0.000786707
4181.5221	0.000825313
4179.5934	0.00079872
4177.6647	0.000773453
4175.7360	0.000778288
4173.8073	0.000752577
4171.8786	0.000734758
4169.9499	0.000745634
4168.0212	0.00077131
4166.0926	0.000766794
4164.1639	0.000767377
4162.2352	0.000796203
4160.3065	0.000786858
4158.3778	0.000763399
4156.4491	0.000791404
4154.5204	0.00077437
4152.5917	0.000758149
4150.6630	0.000737855
4148.7343	0.000668711
4146.8056	0.000665508
4144.8770	0.000774495
4142.9483	0.000828411
4141.0196	0.000763824
4139.0909	0.000756686
4137.1622	0.000775978
4135.2335	0.000799068
4133.3048	0.000850983
4131.3761	0.000818508
4129.4474	0.000731269
4127.5187	0.000736991
4125.5901	0.000785166
4123.6614	0.000782551
4121.7327	0.000767161
4119.8040	0.000785366
4117.8753	0.000825798
4115.9466	0.000812681
4114.0179	0.000776848
4112.0892	0.00070686
4110.1605	0.000694177
4108.2318	0.000740033
4106.3032	0.000739285
4104.3745	0.000713329
4102.4458	0.000719913
4100.5171	0.000748646
4098.5884	0.000769969
4096.6597	0.000768368
4094.7310	0.000777533
4092.8023	0.000741054
4090.8736	0.000732951
4088.9449	0.00075684
4087.0163	0.00079052
4085.0876	0.000807892
4083.1589	0.000797364
4081.2302	0.000781493
4079.3015	0.000766394
4077.3728	0.000780063
4075.4441	0.000750628
4073.5154	0.000717326
4071.5867	0.000730529
4069.6580	0.000774708
4067.7294	0.00082189
4065.8007	0.000822311
4063.8720	0.000782424
4061.9433	0.000745889
4060.0146	0.000720809
4058.0859	0.000699306
4056.1572	0.000690925
4054.2285	0.000714649
4052.2998	0.000778001
4050.3711	0.000814709
4048.4425	0.00078527
4046.5138	0.000705254
4044.5851	0.000691281
4042.6564	0.000727907
4040.7277	0.000752699
4038.7990	0.00079905
4036.8703	0.000817833
4034.9416	0.000749142
4033.0129	0.00072171
4031.0842	0.000715733
4029.1556	0.000712692
4027.2269	0.000718342
4025.2982	0.000736817
4023.3695	0.000727614
4021.4408	0.000675999
4019.5121	0.000682758
4017.5834	0.00073874
4015.6547	0.000762593
4013.7260	0.000781514
4011.7973	0.000783557
4009.8687	0.000802052
4007.9400	0.000812849
4006.0113	0.000813905
4004.0826	0.000830808
4002.1539	0.000853352
4000.2252	0.000865916
3998.2965	0.000809483
3996.3678	0.00075552
3994.4391	0.000746819
3992.5104	0.000741823
3990.5818	0.000740128
3988.6531	0.000753412
3986.7244	0.000757818
3984.7957	0.000749784
3982.8670	0.000745094
3980.9383	0.00074932
3979.0096	0.000695819
3977.0809	0.000675349
3975.1522	0.000730986
3973.2235	0.000760664
3971.2949	0.000767126
3969.3662	0.00073891
3967.4375	0.000718864
3965.5088	0.000773072
3963.5801	0.000848995
3961.6514	0.000808728
3959.7227	0.000764071
3957.7940	0.000814194
3955.8653	0.000837815
3953.9366	0.000800319
3952.0080	0.000773349
3950.0793	0.000745092
3948.1506	0.000764927
3946.2219	0.000772871
3944.2932	0.000802033
3942.3645	0.000759047
3940.4358	0.00068402
3938.5071	0.000665442
3936.5784	0.000720524
3934.6497	0.000764241
3932.7211	0.000781431
3930.7924	0.000780958
3928.8637	0.000742109
3926.9350	0.000743112
3925.0063	0.000762343
3923.0776	0.000767174
3921.1489	0.000794761
3919.2202	0.000775596
3917.2915	0.000715756
3915.3628	0.000722609
3913.4342	0.000713649
3911.5055	0.000700689
3909.5768	0.000704166
3907.6481	0.000681954
3905.7194	0.000691352
3903.7907	0.000721845
3901.8620	0.000681418
3899.9333	0.000643394
3898.0046	0.000653816
3896.0759	0.000722123
3894.1472	0.000743739
3892.2186	0.000793678
3890.2899	0.000830601
3888.3612	0.000797302
3886.4325	0.00070195
3884.5038	0.000662865
3882.5751	0.000678707
3880.6464	0.000684038
3878.7177	0.000671101
3876.7890	0.000645522
3874.8603	0.000672564
3872.9317	0.000676792
3871.0030	0.000683241
3869.0743	0.000714078
3867.1456	0.000705871
3865.2169	0.000684364
3863.2882	0.000709968
3861.3595	0.000722433
3859.4308	0.000708436
3857.5021	0.000666834
3855.5734	0.000652029
3853.6448	0.00067469
3851.7161	0.000708873
3849.7874	0.000721462
3847.8587	0.000711183
3845.9300	0.000714364
3844.0013	0.000723281
3842.0726	0.000712041
3840.1439	0.000698098
3838.2152	0.000700957
3836.2865	0.000692274
3834.3579	0.000698613
3832.4292	0.000721008
3830.5005	0.000742587
3828.5718	0.000755594
3826.6431	0.000751855
3824.7144	0.000735258
3822.7857	0.000695972
3820.8570	0.000695856
3818.9283	0.000710781
3816.9996	0.000723674
3815.0710	0.000734712
3813.1423	0.000664804
3811.2136	0.000643216
3809.2849	0.000693487
3807.3562	0.000715805
3805.4275	0.000690982
3803.4988	0.000686476
3801.5701	0.000720851
3799.6414	0.000706612
3797.7127	0.00070043
3795.7841	0.00068636
3793.8554	0.000662174
3791.9267	0.000676052
3789.9980	0.000711571
3788.0693	0.00073803
3786.1406	0.000799441
3784.2119	0.000781544
3782.2832	0.000706046
3780.3545	0.000682627
3778.4258	0.000679459
3776.4972	0.000704189
3774.5685	0.000674916
3772.6398	0.000667101
3770.7111	0.000679712
3768.7824	0.000674616
3766.8537	0.000671122
3764.9250	0.000700009
3762.9963	0.00071259
3761.0676	0.000671982
3759.1389	0.000678379
3757.2103	0.000691671
3755.2816	0.000712466
3753.3529	0.000725498
3751.4242	0.000729123
3749.4955	0.00073219
3747.5668	0.000720012
3745.6381	0.00067478
3743.7094	0.000615807
3741.7807	0.000621501
3739.8520	0.000685978
3737.9234	0.000711254
3735.9947	0.000720239
3734.0660	0.000717574
3732.1373	0.000689643
3730.2086	0.000688952
3728.2799	0.000718315
3726.3512	0.000721159
3724.4225	0.000712863
3722.4938	0.000724754
3720.5651	0.000744114
3718.6365	0.000719727
3716.7078	0.000710499
3714.7791	0.00071317
3712.8504	0.000670167
3710.9217	0.000631367
3708.9930	0.000650611
3707.0643	0.000645246
3705.1356	0.000646555
3703.2069	0.000692386
3701.2782	0.000710536
3699.3496	0.000678391
3697.4209	0.00072552
3695.4922	0.000739369
3693.5635	0.000723074
3691.6348	0.000714197
3689.7061	0.000677744
3687.7774	0.000664104
3685.8487	0.000646186
3683.9200	0.00067533
3681.9913	0.000759562
3680.0627	0.000798445
3678.1340	0.000782752
3676.2053	0.000701907
3674.2766	0.000687227
3672.3479	0.000702097
3670.4192	0.000744841
3668.4905	0.000771267
3666.5618	0.00077712
3664.6331	0.000818336
3662.7044	0.000812889
3660.7758	0.000743444
3658.8471	0.000703081
3656.9184	0.000706142
3654.9897	0.000675095
3653.0610	0.000645198
3651.1323	0.000686607
3649.2036	0.000700366
3647.2749	0.000697325
3645.3462	0.000693053
3643.4175	0.000689585
3641.4888	0.000680927
3639.5602	0.000700134
3637.6315	0.000703296
3635.7028	0.00068085
3633.7741	0.000658465
3631.8454	0.000687705
3629.9167	0.0006932
3627.9880	0.000674862
3626.0593	0.000667745
3624.1306	0.000656145
3622.2019	0.000688893
3620.2733	0.000710074
3618.3446	0.000698083
3616.4159	0.000675956
3614.4872	0.000643184
3612.5585	0.000683456
3610.6298	0.000716966
3608.7011	0.000724816
3606.7724	0.000702787
3604.8437	0.000684757
3602.9150	0.000699317
3600.9864	0.000711
3599.0577	0.00071099
3597.1290	0.000724001
3595.2003	0.000690781
3593.2716	0.000672216
3591.3429	0.000668499
3589.4142	0.000662778
3587.4855	0.000672537
3585.5568	0.000696423
3583.6281	0.000724293
3581.6995	0.000767808
3579.7708	0.000793603
3577.8421	0.000756367
3575.9134	0.000727442
3573.9847	0.000727999
3572.0560	0.00070786
3570.1273	0.000711463
3568.1986	0.000724447
3566.2699	0.000706187
3564.3412	0.000676111
3562.4126	0.000654361
3560.4839	0.000650272
3558.5552	0.000673911
3556.6265	0.000723012
3554.6978	0.000741013
3552.7691	0.00071408
3550.8404	0.000685503
3548.9117	0.000692377
3546.9830	0.00069986
3545.0543	0.000692676
3543.1257	0.000720338
3541.1970	0.000731987
3539.2683	0.00067735
3537.3396	0.00066935
3535.4109	0.000712877
3533.4822	0.000727015
3531.5535	0.000710569
3529.6248	0.000674911
3527.6961	0.000687873
3525.7674	0.000796493
3523.8388	0.000865969
3521.9101	0.000802804
3519.9814	0.00072593
3518.0527	0.000709614
3516.1240	0.000731944
3514.1953	0.000766663
3512.2666	0.00076046
3510.3379	0.000764935
3508.4092	0.000764011
3506.4805	0.000715246
3504.5519	0.000676559
3502.6232	0.000680213
3500.6945	0.000713297
3498.7658	0.00075334
3496.8371	0.00080223
3494.9084	0.000807408
3492.9797	0.000813284
3491.0510	0.00082817
3489.1223	0.000852318
3487.1936	0.000880152
3485.2650	0.000907741
3483.3363	0.000886987
3481.4076	0.000858662
3479.4789	0.000887752
3477.5502	0.000891797
3475.6215	0.000911888
3473.6928	0.000915847
3471.7641	0.000926068
3469.8354	0.000935624
3467.9067	0.000934152
3465.9781	0.000912433
3464.0494	0.000931355
3462.1207	0.000979876
3460.1920	0.00102267
3458.2633	0.00102288
3456.3346	0.00100809
3454.4059	0.000989699
3452.4772	0.000963036
3450.5485	0.000943079
3448.6198	0.000960563
3446.6912	0.000987651
3444.7625	0.0010021
3442.8338	0.000996699
3440.9051	0.00105159
3438.9764	0.00109186
3437.0477	0.00111201
3435.1190	0.00113496
3433.1903	0.00117587
3431.2616	0.00120308
3429.3329	0.00121284
3427.4043	0.00123412
3425.4756	0.00125666
3423.5469	0.00125603
3421.6182	0.0012704
3419.6895	0.00130138
3417.7608	0.00133867
3415.8321	0.00139599
3413.9034	0.00146659
3411.9747	0.00152669
3410.0460	0.00157657
3408.1174	0.00160496
3406.1887	0.00162731
3404.2600	0.00164316
3402.3313	0.00161785
3400.4026	0.00159016
3398.4739	0.00161522
3396.5452	0.00165849
3394.6165	0.00168881
3392.6878	0.00173989
3390.7591	0.00179536
3388.8304	0.00181012
3386.9018	0.00180704
3384.9731	0.00183426
3383.0444	0.00191786
3381.1157	0.00200793
3379.1870	0.0020743
3377.2583	0.00212571
3375.3296	0.00217031
3373.4009	0.0021931
3371.4722	0.00217266
3369.5435	0.00216516
3367.6149	0.00223395
3365.6862	0.00235045
3363.7575	0.00244654
3361.8288	0.00247475
3359.9001	0.00245005
3357.9714	0.00243188
3356.0427	0.00247086
3354.1140	0.00253357
3352.1853	0.00258248
3350.2566	0.00263429
3348.3280	0.00268739
3346.3993	0.00271929
3344.4706	0.00272606
3342.5419	0.00273441
3340.6132	0.00276341
3338.6845	0.00281736
3336.7558	0.00289356
3334.8271	0.00296734
3332.8984	0.00300063
3330.9697	0.00300485
3329.0411	0.00300929
3327.1124	0.00303636
3325.1837	0.00308933
3323.2550	0.00317002
3321.3263	0.00324787
3319.3976	0.00328404
3317.4689	0.00330721
3315.5402	0.0033454
3313.6115	0.00339063
3311.6828	0.00343558
3309.7542	0.00346871
3307.8255	0.00348037
3305.8968	0.00347544
3303.9681	0.00347671
3302.0394	0.00349292
3300.1107	0.00352606
3298.1820	0.00356006
3296.2533	0.00357625
3294.3246	0.00360256
3292.3959	0.00365547
3290.4673	0.00370517
3288.5386	0.00372905
3286.6099	0.00372378
3284.6812	0.00369975
3282.7525	0.0036979
3280.8238	0.00372488
3278.8951	0.00374911
3276.9664	0.00374034
3275.0377	0.00368507
3273.1090	0.0036023
3271.1804	0.00352385
3269.2517	0.00347826
3267.3230	0.00346885
3265.3943	0.00345538
3263.4656	0.00341721
3261.5369	0.00339917
3259.6082	0.00342681
3257.6795	0.00343539
3255.7508	0.00337699
3253.8221	0.00330903
3251.8935	0.00328532
3249.9648	0.0032627
3248.0361	0.00319248
3246.1074	0.00311195
3244.1787	0.003075
3242.2500	0.00307371
3240.3213	0.00307124
3238.3926	0.0030527
3236.4639	0.00303945
3234.5352	0.00303107
3232.6066	0.00300426
3230.6779	0.00295764
3228.7492	0.00290432
3226.8205	0.00285424
3224.8918	0.00280813
3222.9631	0.00277153
3221.0344	0.00275677
3219.1057	0.00278076
3217.1770	0.00281346
3215.2483	0.00278922
3213.3197	0.00273336
3211.3910	0.00272105
3209.4623	0.00274835
3207.5336	0.00277947
3205.6049	0.00278053
3203.6762	0.00273751
3201.7475	0.00265486
3199.8188	0.00256863
3197.8901	0.00252883
3195.9614	0.00253457
3194.0328	0.00254034
3192.1041	0.00253201
3190.1754	0.00251939
3188.2467	0.00248728
3186.3180	0.00243556
3184.3893	0.00241407
3182.4606	0.00243202
3180.5319	0.00244496
3178.6032	0.0024279
3176.6745	0.0024034
3174.7459	0.00240705
3172.8172	0.00242441
3170.8885	0.0024395
3168.9598	0.00243863
3167.0311	0.00241758
3165.1024	0.00239974
3163.1737	0.0024026
3161.2450	0.00241927
3159.3163	0.00243619
3157.3876	0.00243849
3155.4590	0.00242116
3153.5303	0.00238603
3151.6016	0.00236297
3149.6729	0.00235921
3147.7442	0.00235071
3145.8155	0.00236549
3143.8868	0.00241852
3141.9581	0.00243594
3140.0294	0.00236629
3138.1007	0.00226948
3136.1720	0.00221977
3134.2434	0.00224342
3132.3147	0.00228293
3130.3860	0.00228127
3128.4573	0.00228137
3126.5286	0.00233721
3124.5999	0.00241788
3122.6712	0.00246052
3120.7425	0.00244223
3118.8138	0.00241407
3116.8851	0.00242831
3114.9565	0.00244872
3113.0278	0.00242963
3111.0991	0.00237466
3109.1704	0.00234109
3107.2417	0.00237191
3105.3130	0.00246128
3103.3843	0.00254366
3101.4556	0.00257691
3099.5269	0.00258496
3097.5982	0.00259021
3095.6696	0.00259997
3093.7409	0.00265676
3091.8122	0.00276697
3089.8835	0.00286563
3087.9548	0.00292225
3086.0261	0.00296936
3084.0974	0.00301446
3082.1687	0.00304833
3080.2400	0.00310435
3078.3113	0.00322258
3076.3827	0.0033734
3074.4540	0.00351054
3072.5253	0.00365355
3070.5966	0.00382432
3068.6679	0.00401058
3066.7392	0.00418364
3064.8105	0.00430062
3062.8818	0.00434118
3060.9531	0.00432632
3059.0244	0.0042983
3057.0958	0.00428099
3055.1671	0.00425065
3053.2384	0.00418875
3051.3097	0.0041207
3049.3810	0.00407175
3047.4523	0.00402829
3045.5236	0.0039873
3043.5949	0.00397811
3041.6662	0.00401279
3039.7375	0.0040563
3037.8089	0.00407587
3035.8802	0.00409168
3033.9515	0.00414534
3032.0228	0.00424146
3030.0941	0.00433452
3028.1654	0.00440644
3026.2367	0.00450924
3024.3080	0.00469114
3022.3793	0.00492318
3020.4506	0.00514094
3018.5220	0.00534149
3016.5933	0.00557193
3014.6646	0.00586723
3012.7359	0.00623916
3010.8072	0.00667894
3008.8785	0.00715339
3006.9498	0.00763652
3005.0211	0.00812285
3003.0924	0.00862524
3001.1637	0.00916791
2999.2351	0.00976388
2997.3064	0.0104041
2995.3777	0.0110604
2993.4490	0.011706
2991.5203	0.0123311
2989.5916	0.0129452
2987.6629	0.0135583
2985.7342	0.0141595
2983.8055	0.0147362
2981.8768	0.0152869
2979.9482	0.0157991
2978.0195	0.0162532
2976.0908	0.0166572
2974.1621	0.0170324
2972.2334	0.0173808
2970.3047	0.017708
2968.3760	0.0180302
2966.4473	0.0183582
2964.5186	0.0187114
2962.5899	0.0190975
2960.6613	0.0194924
2958.7326	0.0198828
2956.8039	0.0202961
2954.8752	0.0207817
2952.9465	0.0213894
2951.0178	0.0221515
2949.0891	0.023068
2947.1604	0.0241025
2945.2317	0.0251979
2943.3030	0.0262879
2941.3744	0.0272998
2939.4457	0.028167
2937.5170	0.028836
2935.5883	0.0292743
2933.6596	0.029478
2931.7309	0.0294633
2929.8022	0.0292578
2927.8735	0.0288914
2925.9448	0.0283915
2924.0161	0.0277867
2922.0875	0.0270956
2920.1588	0.026322
2918.2301	0.0254536
2916.3014	0.0244801
2914.3727	0.0234448
2912.4440	0.0224361
2910.5153	0.0215068
2908.5866	0.0206548
2906.6579	0.0198739
2904.7292	0.0191811
2902.8006	0.018595
2900.8719	0.018117
2898.9432	0.0177338
2897.0145	0.0174188
2895.0858	0.0171434
2893.1571	0.0168945
2891.2284	0.0166899
2889.2997	0.0165649
2887.3710	0.0165201
2885.4423	0.0165082
2883.5136	0.016486
2881.5850	0.0164334
2879.6563	0.0163332
2877.7276	0.016173
2875.7989	0.0159377
2873.8702	0.0155827
2871.9415	0.0150608
2870.0128	0.0143501
2868.0841	0.0134507
2866.1554	0.0124333
2864.2267	0.0114557
2862.2981	0.0106466
2860.3694	0.0100115
2858.4407	0.0094891
2856.5120	0.009048
2854.5833	0.00866956
2852.6546	0.00830995
2850.7259	0.00793712
2848.7972	0.00753567
2846.8685	0.0070784
2844.9398	0.00656226
2843.0112	0.0060512
2841.0825	0.00561852
2839.1538	0.00526324
2837.2251	0.00496736
2835.2964	0.0047582
2833.3677	0.00464629
2831.4390	0.00456332
2829.5103	0.004448
2827.5816	0.00432095
2825.6529	0.00423593
2823.7243	0.00419727
2821.7956	0.0041461
2819.8669	0.00405556
2817.9382	0.00397636
2816.0095	0.0039418
2814.0808	0.00390976
2812.1521	0.0038437
2810.2234	0.00378907
2808.2947	0.00380057
2806.3660	0.00384253
2804.4374	0.00384108
2802.5087	0.00379479
2800.5800	0.00375208
2798.6513	0.00371413
2796.7226	0.003671
2794.7939	0.00363361
2792.8652	0.00360797
2790.9365	0.00360196
2789.0078	0.00360933
2787.0791	0.00362164
2785.1505	0.00365937
2783.2218	0.00371636
2781.2931	0.00375649
2779.3644	0.00378294
2777.4357	0.00382165
2775.5070	0.00385544
2773.5783	0.00385959
2771.6496	0.00384819
2769.7209	0.0038525
2767.7922	0.00388669
2765.8636	0.00394524
2763.9349	0.00398987
2762.0062	0.0040039
2760.0775	0.00400965
2758.1488	0.00400791
2756.2201	0.00399185
2754.2914	0.00400363
2752.3627	0.00406214
2750.4340	0.00413687
2748.5053	0.00420134
2746.5767	0.00424019
2744.6480	0.0042666
2742.7193	0.00430434
2740.7906	0.00436086
2738.8619	0.0044106
2736.9332	0.00444042
2735.0045	0.00446944
2733.0758	0.00450438
2731.1471	0.00452849
2729.2184	0.00453723
2727.2898	0.00453599
2725.3611	0.00452724
2723.4324	0.00451153
2721.5037	0.00450118
2719.5750	0.00450382
2717.6463	0.0044935
2715.7176	0.00445701
2713.7889	0.00441627
2711.8602	0.00437898
2709.9315	0.00433277
2708.0029	0.00426412
2706.0742	0.00418498
2704.1455	0.00413171
2702.2168	0.00412442
2700.2881	0.00412949
2698.3594	0.00411643
2696.4307	0.00410629
2694.5020	0.00411308
2692.5733	0.00412245
2690.6446	0.0041244
2688.7160	0.00411448
2686.7873	0.00411482
2684.8586	0.00413766
2682.9299	0.00416759
2681.0012	0.00420478
2679.0725	0.00423988
2677.1438	0.00427273
2675.2151	0.00429866
2673.2864	0.00429469
2671.3577	0.00426539
2669.4291	0.00423592
2667.5004	0.00421684
2665.5717	0.0042049
2663.6430	0.00420786
2661.7143	0.00424329
2659.7856	0.00430615
2657.8569	0.00436361
2655.9282	0.00439301
2653.9995	0.00438955
2652.0708	0.0043867
2650.1422	0.00441432
2648.2135	0.00444875
2646.2848	0.00447136
2644.3561	0.00449759
2642.4274	0.00452318
2640.4987	0.00453319
2638.5700	0.00452703
2636.6413	0.00451519
2634.7126	0.00449974
2632.7839	0.0044903
2630.8552	0.00449641
2628.9266	0.00450972
2626.9979	0.00453282
2625.0692	0.00457178
2623.1405	0.00459043
2621.2118	0.00455661
2619.2831	0.00451351
2617.3544	0.00450254
2615.4257	0.00452234
2613.4970	0.00455544
2611.5683	0.00458092
2609.6397	0.0045817
2607.7110	0.00455504
2605.7823	0.0045222
2603.8536	0.00450931
2601.9249	0.00452321
2599.9962	0.0045645
2598.0675	0.00460981
2596.1388	0.00462512
2594.2101	0.00461586
2592.2814	0.00460908
2590.3528	0.004603
2588.4241	0.00458421
2586.4954	0.00456424
2584.5667	0.00455972
2582.6380	0.00456727
2580.7093	0.00457681
2578.7806	0.00459951
2576.8519	0.00463044
2574.9232	0.00464034
2572.9945	0.00464751
2571.0659	0.00469912
2569.1372	0.00479088
2567.2085	0.00485343
2565.2798	0.00484755
2563.3511	0.00481242
2561.4224	0.00478168
2559.4937	0.00474212
2557.5650	0.00469751
2555.6363	0.00466582
2553.7076	0.0046484
2551.7790	0.00465047
2549.8503	0.00468711
2547.9216	0.0047508
2545.9929	0.00481303
2544.0642	0.00483498
2542.1355	0.00480385
2540.2068	0.00476191
2538.2781	0.00475557
2536.3494	0.00479089
2534.4207	0.00485337
2532.4921	0.00490715
2530.5634	0.00490294
2528.6347	0.00483805
2526.7060	0.00477709
2524.7773	0.00476881
2522.8486	0.00478516
2520.9199	0.00478345
2518.9912	0.00475489
2517.0625	0.00471971
2515.1338	0.00471272
2513.2052	0.00475632
2511.2765	0.00484023
2509.3478	0.00491132
2507.4191	0.00491418
2505.4904	0.00487432
2503.5617	0.0048575
2501.6330	0.00486787
2499.7043	0.00486551
2497.7756	0.0048395
2495.8469	0.00481799
2493.9183	0.00482189
2491.9896	0.00485165
2490.0609	0.00489756
2488.1322	0.00493662
2486.2035	0.00496826
2484.2748	0.00499762
2482.3461	0.0050064
2480.4174	0.00500132
2478.4887	0.00502475
2476.5600	0.00508608
2474.6314	0.00513879
2472.7027	0.005136
2470.7740	0.00508091
2468.8453	0.00501549
2466.9166	0.00497285
2464.9879	0.00494888
2463.0592	0.00494018
2461.1305	0.00495088
2459.2018	0.00498727
2457.2731	0.00503247
2455.3445	0.00506018
2453.4158	0.00507866
2451.4871	0.00510657
2449.5584	0.00512456
2447.6297	0.00511764
2445.7010	0.00509656
2443.7723	0.00507383
2441.8436	0.00507771
2439.9149	0.00513409
2437.9862	0.00521226
2436.0576	0.00524814
2434.1289	0.00524204
2432.2002	0.00524446
2430.2715	0.00525728
2428.3428	0.00524399
2426.4141	0.00519961
2424.4854	0.00515841
2422.5567	0.00516008
2420.6280	0.00519724
2418.6993	0.00522564
2416.7707	0.00522518
2414.8420	0.00521495
2412.9133	0.0052048
2410.9846	0.0052031
2409.0559	0.00522421
2407.1272	0.00525862
2405.1985	0.00528835
2403.2698	0.00531244
2401.3411	0.00533674
2399.4124	0.00535503
2397.4838	0.005362
2395.5551	0.00536626
2393.6264	0.00536015
2391.6977	0.00532993
2389.7690	0.00530812
2387.8403	0.00530779
2385.9116	0.00529504
2383.9829	0.00527654
2382.0542	0.00527641
2380.1255	0.00528737
2378.1968	0.00529934
2376.2682	0.00531002
2374.3395	0.00531604
2372.4108	0.00533932
2370.4821	0.00539417
2368.5534	0.00544829
2366.6247	0.0054667
2364.6960	0.00546327
2362.7673	0.0054593
2360.8386	0.0054515
2358.9099	0.00544426
2356.9813	0.00544244
2355.0526	0.00544018
2353.1239	0.00543634
2351.1952	0.00544098
2349.2665	0.00545105
2347.3378	0.00546905
2345.4091	0.00549482
2343.4804	0.00550034
2341.5517	0.00548422
2339.6230	0.00549688
2337.6944	0.00555479
2335.7657	0.00562245
2333.8370	0.0056914
2331.9083	0.0057564
2329.9796	0.00575216
2328.0509	0.00564654
2326.1222	0.00552401
2324.1935	0.00549683
2322.2648	0.00555462
2320.3361	0.00560068
2318.4075	0.00560602
2316.4788	0.00561266
2314.5501	0.00563596
2312.6214	0.00565438
2310.6927	0.00565834
2308.7640	0.00564479
2306.8353	0.00560521
2304.9066	0.00553119
2302.9779	0.00545623
2301.0492	0.00545926
2299.1206	0.00556129
2297.1919	0.00569344
2295.2632	0.00576488
2293.3345	0.00573069
2291.4058	0.00563962
2289.4771	0.00559149
2287.5484	0.00562637
2285.6197	0.00569655
2283.6910	0.00572495
2281.7623	0.00566736
2279.8337	0.00557264
2277.9050	0.0055591
2275.9763	0.00565948
2274.0476	0.0057913
2272.1189	0.00589194
2270.1902	0.00595451
2268.2615	0.00598567
2266.3328	0.00599896
2264.4041	0.00600303
2262.4754	0.00598147
2260.5468	0.00591561
2258.6181	0.00583435
2256.6894	0.00579988
2254.7607	0.00582901
2252.8320	0.00588527
2250.9033	0.00596139
2248.9746	0.0060534
2247.0459	0.00612967
2245.1172	0.00618354
2243.1885	0.00621548
2241.2599	0.00619394
2239.3312	0.00609511
2237.4025	0.00596432
2235.4738	0.0059058
2233.5451	0.00594783
2231.6164	0.00600563
2229.6877	0.00603637
2227.7590	0.00609493
2225.8303	0.00619947
2223.9016	0.00630456
2221.9730	0.00638124
2220.0443	0.00639898
2218.1156	0.0063057
2216.1869	0.00615336
2214.2582	0.00613165
2212.3295	0.0063173
2210.4008	0.00654707
2208.4721	0.00665783
2206.5434	0.00666576
2204.6147	0.00665225
2202.6861	0.00664739
2200.7574	0.00665859
2198.8287	0.00667776
2196.9000	0.00663786
2194.9713	0.00648981
2193.0426	0.00634973
2191.1139	0.0063943
2189.1852	0.00660239
2187.2565	0.00677073
2185.3278	0.00676969
2183.3992	0.00666947
2181.4705	0.00658827
2179.5418	0.00654673
2177.6131	0.0065456
2175.6844	0.00660839
2173.7557	0.00667949
2171.8270	0.00668533
2169.8983	0.0066351
2167.9696	0.00650218
2166.0409	0.00629869
2164.1123	0.00624256
2162.1836	0.00646101
2160.2549	0.00672522
2158.3262	0.00676764
2156.3975	0.00660101
2154.4688	0.00645934
2152.5401	0.0065568
2150.6114	0.00683573
2148.6827	0.00704894
2146.7540	0.00708845
2144.8254	0.00705807
2142.8967	0.00708609
2140.9680	0.00717328
2139.0393	0.0072262
2137.1106	0.00720114
2135.1819	0.00715152
2133.2532	0.007136
2131.3245	0.00714992
2129.3958	0.00717429
2127.4671	0.00721009
2125.5384	0.00724607
2123.6098	0.00728066
2121.6811	0.00732951
2119.7524	0.00738252
2117.8237	0.00741064
2115.8950	0.00740095
2113.9663	0.00736291
2112.0376	0.00730969
2110.1089	0.00725927
2108.1802	0.00723153
2106.2515	0.00720098
2104.3229	0.00713636
2102.3942	0.00710232
2100.4655	0.00716124
2098.5368	0.00725987
2096.6081	0.00734477
2094.6794	0.00738655
2092.7507	0.0073231
2090.8220	0.0071764
2088.8933	0.00707121
2086.9646	0.00707391
2085.0360	0.00717122
2083.1073	0.00730816
2081.1786	0.00742018
2079.2499	0.00749081
2077.3212	0.00750664
2075.3925	0.00742329
2073.4638	0.00724077
2071.5351	0.00702647
2069.6064	0.00690591
2067.6777	0.00701397
2065.7491	0.00729174
2063.8204	0.00750037
2061.8917	0.00751525
2059.9630	0.00736615
2058.0343	0.00713728
2056.1056	0.00698949
2054.1769	0.00702665
2052.2482	0.00715582
2050.3195	0.00726663
2048.3908	0.00737815
2046.4622	0.00750304
2044.5335	0.00756417
2042.6048	0.00756282
2040.6761	0.00762236
2038.7474	0.00775114
2036.8187	0.00783017
2034.8900	0.00782679
2032.9613	0.00777817
2031.0326	0.00770958
2029.1039	0.00769569
2027.1753	0.00779937
2025.2466	0.00791807
2023.3179	0.00789743
2021.3892	0.00777986
2019.4605	0.00771156
2017.5318	0.00771901
2015.6031	0.00776518
2013.6744	0.00784315
2011.7457	0.00793494
2009.8170	0.00800942
2007.8884	0.00805616
2005.9597	0.00808046
2004.0310	0.00810195
2002.1023	0.00814589
2000.1736	0.008205
1998.2449	0.00825307
1996.3162	0.00827498
1994.3875	0.00826072
1992.4588	0.0082287
1990.5301	0.00823969
1988.6015	0.00831629
1986.6728	0.0083999
1984.7441	0.00843188
1982.8154	0.00840641
1980.8867	0.00836009
1978.9580	0.00833069
1977.0293	0.00832906
1975.1006	0.00834495
1973.1719	0.00837121
1971.2432	0.00840393
1969.3146	0.00844807
1967.3859	0.00849813
1965.4572	0.00852496
1963.5285	0.00853093
1961.5998	0.00854359
1959.6711	0.0085491
1957.7424	0.00853195
1955.8137	0.00852131
1953.8850	0.00853319
1951.9563	0.0085586
1950.0277	0.00860108
1948.0990	0.00863013
1946.1703	0.00861078
1944.2416	0.00857919
1942.3129	0.00858948
1940.3842	0.00864231
1938.4555	0.00870805
1936.5268	0.00875791
1934.5981	0.00876743
1932.6694	0.00874113
1930.7408	0.00872457
1928.8121	0.00876371
1926.8834	0.0088472
1924.9547	0.00890637
1923.0260	0.00890396
1921.0973	0.00888434
1919.1686	0.00889318
1917.2399	0.00892895
1915.3112	0.00896436
1913.3825	0.00897469
1911.4539	0.00896867
1909.5252	0.00897287
1907.5965	0.00899721
1905.6678	0.0090315
1903.7391	0.00905093
1901.8104	0.00905937
1899.8817	0.00909878
1897.9530	0.00917161
1896.0243	0.00921506
1894.0956	0.00918965
1892.1670	0.00912886
1890.2383	0.00908749
1888.3096	0.00908766
1886.3809	0.00911655
1884.4522	0.00915063
1882.5235	0.00917201
1880.5948	0.00917652
1878.6661	0.00917309
1876.7374	0.00918572
1874.8087	0.00922462
1872.8800	0.00926419
1870.9514	0.00928361
1869.0227	0.00928013
1867.0940	0.00926117
1865.1653	0.00923902
1863.2366	0.00922499
1861.3079	0.00923096
1859.3792	0.009259
1857.4505	0.0092942
1855.5218	0.00931297
1853.5931	0.00929672
1851.6645	0.0092543
1849.7358	0.00922372
1847.8071	0.00923575
1845.8784	0.00928023
1843.9497	0.00932214
1842.0210	0.00934243
1840.0923	0.00935254
1838.1636	0.00936592
1836.2349	0.00937626
1834.3062	0.0093865
1832.3776	0.0094237
1830.4489	0.00948094
1828.5202	0.00949633
1826.5915	0.0094535
1824.6628	0.00942746
1822.7341	0.00946297
1820.8054	0.00951517
1818.8767	0.00954988
1816.9480	0.00958531
1815.0193	0.00963126
1813.0907	0.00966508
1811.1620	0.00966502
1809.2333	0.00964338
1807.3046	0.00963587
1805.3759	0.00966081
1803.4472	0.00970056
1801.5185	0.00973367
1799.5898	0.00976033
1797.6611	0.00978042
1795.7324	0.00978846
1793.8038	0.00979838
1791.8751	0.00983188
1789.9464	0.00987424
1788.0177	0.00989363
1786.0890	0.00989987
1784.1603	0.00993562
1782.2316	0.00999157
1780.3029	0.0100142
1778.3742	0.0100021
1776.4455	0.0100101
1774.5169	0.0100541
1772.5882	0.0100839
1770.6595	0.0100696
1768.7308	0.0100568
1766.8021	0.0100787
1764.8734	0.0101006
1762.9447	0.0100957
1761.0160	0.0100841
1759.0873	0.0100774
1757.1586	0.0100766
1755.2300	0.0101066
1753.3013	0.0101709
1751.3726	0.0102271
1749.4439	0.0102464
1747.5152	0.0102542
1745.5865	0.0102814
1743.6578	0.0103158
1741.7291	0.0103408
1739.8004	0.0103657
1737.8717	0.010402
1735.9431	0.0104436
1734.0144	0.0104981
1732.0857	0.0105857
1730.1570	0.0106934
1728.2283	0.0107779
1726.2996	0.0108222
1724.3709	0.0108495
1722.4422	0.010899
1720.5135	0.0109994
1718.5848	0.0111517
1716.6562	0.0113242
1714.7275	0.0114746
1712.7988	0.0116095
1710.8701	0.0117907
1708.9414	0.0120546
1707.0127	0.0123861
1705.0840	0.0127683
1703.1553	0.0131957
1701.2266	0.0136491
1699.2979	0.0141041
1697.3693	0.0145634
1695.4406	0.0150356
1693.5119	0.0155056
1691.5832	0.0159549
1689.6545	0.0163801
1687.7258	0.0167712
1685.7971	0.0171157
1683.8684	0.0174192
1681.9397	0.0177002
1680.0110	0.017984
1678.0824	0.018287
1676.1537	0.0185861
1674.2250	0.0188487
1672.2963	0.0190809
1670.3676	0.0192918
1668.4389	0.019465
1666.5102	0.0196129
1664.5815	0.0197866
1662.6528	0.0200186
1660.7241	0.0202971
1658.7955	0.0205739
1656.8668	0.0207785
1654.9381	0.0208347
1653.0094	0.02068
1651.0807	0.0202863
1649.1520	0.0196793
1647.2233	0.0189517
1645.2946	0.0182183
1643.3659	0.0175383
1641.4372	0.0169218
1639.5086	0.0163851
1637.5799	0.0159379
1635.6512	0.0155509
1633.7225	0.015196
1631.7938	0.0148843
1629.8651	0.0146288
1627.9364	0.0144269
1626.0077	0.0142899
1624.0790	0.0142319
1622.1503	0.0142358
1620.2216	0.0142655
1618.2930	0.0142908
1616.3643	0.0142818
1614.4356	0.0142287
1612.5069	0.0141559
1610.5782	0.0140939
1608.6495	0.0140595
1606.7208	0.0140252
1604.7921	0.0139273
1602.8634	0.0137467
1600.9347	0.0135361
1599.0061	0.0133398
1597.0774	0.01316
1595.1487	0.0130073
1593.2200	0.0129165
1591.2913	0.0129079
1589.3626	0.0129458
1587.4339	0.0129468
1585.5052	0.0128501
1583.5765	0.0126758
1581.6478	0.0124906
1579.7192	0.0123412
1577.7905	0.0122417
1575.8618	0.012185
1573.9331	0.0121596
1572.0044	0.012155
1570.0757	0.0121442
1568.1470	0.0121085
1566.2183	0.0120753
1564.2896	0.0120772
1562.3609	0.0121054
1560.4323	0.0121475
1558.5036	0.0122052
1556.5749	0.0122624
1554.6462	0.0122852
1552.7175	0.0122609
1550.7888	0.0122138
1548.8601	0.012172
1546.9314	0.0121469
1545.0027	0.0121408
1543.0740	0.012137
1541.1454	0.0121099
1539.2167	0.0120568
1537.2880	0.0119947
1535.3593	0.011949
1533.4306	0.0119331
1531.5019	0.0119296
1529.5732	0.0119323
1527.6445	0.0119682
1525.7158	0.012027
1523.7871	0.0120527
1521.8585	0.0120381
1519.9298	0.0120334
1518.0011	0.0120581
1516.0724	0.0120841
1514.1437	0.0120945
1512.2150	0.0120982
1510.2863	0.0121082
1508.3576	0.0121291
1506.4289	0.012141
1504.5002	0.0121155
1502.5716	0.0120888
1500.6429	0.0121702
1498.7142	0.0123874
1496.7855	0.0126031
1494.8568	0.0127048
1492.9281	0.012746
1490.9994	0.0128316
1489.0707	0.0130006
1487.1420	0.013241
1485.2133	0.0135392
1483.2847	0.0138975
1481.3560	0.0143181
1479.4273	0.0148074
1477.4986	0.0153806
1475.5699	0.0160356
1473.6412	0.0167548
1471.7125	0.0175124
1469.7838	0.0182769
1467.8551	0.0190359
1465.9264	0.0197732
1463.9978	0.0204182
1462.0691	0.0208995
1460.1404	0.0212367
1458.2117	0.0215141
1456.2830	0.0218038
1454.3543	0.0221325
1452.4256	0.0224522
1450.4969	0.0226267
1448.5682	0.0225167
1446.6395	0.0220897
1444.7109	0.0214231
1442.7822	0.0206448
1440.8535	0.0198669
1438.9248	0.0191317
1436.9961	0.0184259
1435.0674	0.0177485
1433.1387	0.0171576
1431.2100	0.016735
1429.2813	0.0164999
1427.3526	0.0164001
1425.4240	0.016369
1423.4953	0.01636
1421.5666	0.0163567
1419.6379	0.0163575
1417.7092	0.0163571
1415.7805	0.016341
1413.8518	0.0162831
1411.9231	0.0161716
1409.9944	0.0160319
1408.0657	0.0158874
1406.1371	0.0157198
1404.2084	0.0155133
1402.2797	0.0153032
1400.3510	0.0151374
1398.4223	0.0150335
1396.4936	0.0149739
1394.5649	0.0149162
1392.6362	0.0148365
1390.7075	0.014758
1388.7788	0.0147057
1386.8502	0.014675
1384.9215	0.0146491
1382.9928	0.0146095
1381.0641	0.0145585
1379.1354	0.0145306
1377.2067	0.0145519
1375.2780	0.0146126
1373.3493	0.0146916
1371.4206	0.0147831
1369.4919	0.0148842
1367.5632	0.0149891
1365.6346	0.0150973
1363.7059	0.0152151
1361.7772	0.0153503
1359.8485	0.0155075
1357.9198	0.0156978
1355.9911	0.0159393
1354.0624	0.0162449
1352.1337	0.0166146
1350.2050	0.0170221
1348.2763	0.0174168
1346.3477	0.0177553
1344.4190	0.0180179
1342.4903	0.0181894
1340.5616	0.0182526
1338.6329	0.0182284
1336.7042	0.0181786
1334.7755	0.0181401
1332.8468	0.0181227
1330.9181	0.0181505
1328.9894	0.0182344
1327.0608	0.0183619
1325.1321	0.0185177
1323.2034	0.018676
1321.2747	0.0188032
1319.3460	0.0188804
1317.4173	0.0189187
1315.4886	0.0189437
1313.5599	0.0189607
1311.6312	0.018951
1309.7025	0.0189077
1307.7739	0.0188509
1305.8452	0.0187979
1303.9165	0.0187296
1301.9878	0.0186285
1300.0591	0.0185148
1298.1304	0.0184025
1296.2017	0.0182739
1294.2730	0.0181235
1292.3443	0.0179685
1290.4156	0.017812
1288.4870	0.0176457
1286.5583	0.0174976
1284.6296	0.0174266
1282.7009	0.0174378
1280.7722	0.017464
1278.8435	0.0174603
1276.9148	0.0174358
1274.9861	0.0173977
1273.0574	0.0173484
1271.1287	0.0173063
1269.2001	0.0172763
1267.2714	0.0172478
1265.3427	0.0172173
1263.4140	0.0171794
1261.4853	0.0171395
1259.5566	0.0171333
1257.6279	0.0171838
1255.6992	0.0172498
1253.7705	0.0172639
1251.8418	0.0172199
1249.9132	0.0171794
1247.9845	0.017188
1246.0558	0.0172141
1244.1271	0.0171923
1242.1984	0.0170967
1240.2697	0.0169462
1238.3410	0.0167817
1236.4123	0.0166534
1234.4836	0.0165812
1232.5549	0.0165374
1230.6263	0.0164825
1228.6976	0.0163833
1226.7689	0.0162208
1224.8402	0.0160121
1222.9115	0.0157903
1220.9828	0.0155759
1219.0541	0.0153852
1217.1254	0.0152486
1215.1967	0.0151949
1213.2680	0.0152026
1211.3394	0.0152113
1209.4107	0.0152002
1207.4820	0.0151612
1205.5533	0.0150399
1203.6246	0.0148308
1201.6959	0.0146364
1199.7672	0.0145242
1197.8385	0.0144471
1195.9098	0.0143395
1193.9811	0.0141966
1192.0525	0.014064
1190.1238	0.0139824
1188.1951	0.0139483
1186.2664	0.0139413
1184.3377	0.0139579
1182.4090	0.0139996
1180.4803	0.0140535
1178.5516	0.0140911
[truncated: 608 more rows]
