# Supplementary material for: Vibrational Raman and IR data on brown hair subjected to bleaching
Source: Data Brief. 2021 Sep 30;38:107439. doi: 10.1016/j.dib.2021.107439 (PMC8502914; doi:10.1016/j.dib.2021.107439)
Supplement: Supplementary file 1 [file mmc1.zip › Supplementary Material raw data/Figure 4/Raman three bleaching treatments p5.txt]

TITLE	Raman single spectrum (p5) of brown hair after three bleaching treatments
DATA TYPE
ORIGIN	JASCO
OWNER
SPECTROMETER/DATA SYSTEM
RESOLUTION
DELTAX	-1.92869
XUNITS	1/CM
YUNITS	AU
FIRSTX	5003.1440
LASTX	5.9082
NPOINTS	2592
FIRSTY	0.00113
MAXY	0.06960
MINY	0.00058
XYDATA
5003.1440	0.00113443
5001.2154	0.00112111
4999.2867	0.00108629
4997.3580	0.00107702
4995.4293	0.00108021
4993.5006	0.0010813
4991.5719	0.0010807
4989.6432	0.00106568
4987.7145	0.00106612
4985.7858	0.00106259
4983.8571	0.0010671
4981.9285	0.0010925
4979.9998	0.00108663
4978.0711	0.00107073
4976.1424	0.00105763
4974.2137	0.00105124
4972.2850	0.00105977
4970.3563	0.00108013
4968.4276	0.00109385
4966.4989	0.00109448
4964.5702	0.00108266
4962.6416	0.00107039
4960.7129	0.00107695
4958.7842	0.00109274
4956.8555	0.00109798
4954.9268	0.00109089
4952.9981	0.00107668
4951.0694	0.00108016
4949.1407	0.00109275
4947.2120	0.00110371
4945.2833	0.00109799
4943.3547	0.00109498
4941.4260	0.00110889
4939.4973	0.00110982
4937.5686	0.00108729
4935.6399	0.00105994
4933.7112	0.00103845
4931.7825	0.00106186
4929.8538	0.00107399
4927.9251	0.00105723
4925.9964	0.00104013
4924.0677	0.00105108
4922.1391	0.00105035
4920.2104	0.00105813
4918.2817	0.00106541
4916.3530	0.00106605
4914.4243	0.00106571
4912.4956	0.00107224
4910.5669	0.00107873
4908.6382	0.00106151
4906.7095	0.00102907
4904.7808	0.00104207
4902.8522	0.00105012
4900.9235	0.00103344
4898.9948	0.00102965
4897.0661	0.00103912
4895.1374	0.001051
4893.2087	0.00105445
4891.2800	0.00105279
4889.3513	0.00107023
4887.4226	0.00107857
4885.4939	0.00106511
4883.5653	0.00105172
4881.6366	0.00103271
4879.7079	0.0010258
4877.7792	0.00101271
4875.8505	0.000999155
4873.9218	0.00101445
4871.9931	0.00103245
4870.0644	0.00103175
4868.1357	0.00103523
4866.2070	0.00104191
4864.2784	0.00102886
4862.3497	0.00102116
4860.4210	0.00102368
4858.4923	0.00104831
4856.5636	0.00107058
4854.6349	0.0010737
4852.7062	0.00107369
4850.7775	0.00106991
4848.8488	0.00106969
4846.9201	0.0010601
4844.9915	0.00101957
4843.0628	0.00101701
4841.1341	0.00101246
4839.2054	0.000991707
4837.2767	0.00100341
4835.3480	0.00104856
4833.4193	0.0010696
4831.4906	0.00106913
4829.5619	0.00103479
4827.6332	0.00099986
4825.7046	0.00100001
4823.7759	0.00102772
4821.8472	0.00104051
4819.9185	0.00104012
4817.9898	0.001021
4816.0611	0.00102807
4814.1324	0.0010379
4812.2037	0.00100925
4810.2750	0.00101625
4808.3463	0.00104595
4806.4177	0.00106363
4804.4890	0.00105632
4802.5603	0.00104681
4800.6316	0.001044
4798.7029	0.00103272
4796.7742	0.00102315
4794.8455	0.00102684
4792.9168	0.00105148
4790.9881	0.0010742
4789.0594	0.0010704
4787.1308	0.00103631
4785.2021	0.001009
4783.2734	0.00101769
4781.3447	0.00103348
4779.4160	0.00101823
4777.4873	0.0010114
4775.5586	0.000989354
4773.6299	0.000986428
4771.7012	0.00101064
4769.7725	0.0010331
4767.8439	0.00103745
4765.9152	0.00103353
4763.9865	0.0010255
4762.0578	0.00103901
4760.1291	0.0010379
4758.2004	0.00104445
4756.2717	0.00106213
4754.3430	0.00105108
4752.4143	0.00104739
4750.4856	0.00105745
4748.5570	0.00106762
4746.6283	0.00105135
4744.6996	0.00103248
4742.7709	0.00103292
4740.8422	0.00103367
4738.9135	0.00103142
4736.9848	0.00103151
4735.0561	0.00103863
4733.1274	0.00103524
4731.1987	0.00102364
4729.2701	0.00102701
4727.3414	0.00104161
4725.4127	0.00102416
4723.4840	0.00100823
4721.5553	0.00100772
4719.6266	0.00102389
4717.6979	0.00103995
4715.7692	0.00102137
4713.8405	0.00100641
4711.9118	0.00101841
4709.9832	0.00103376
4708.0545	0.00104432
4706.1258	0.00104988
4704.1971	0.00105645
4702.2684	0.00104352
4700.3397	0.00102922
4698.4110	0.00102195
4696.4823	0.000997684
4694.5536	0.000997203
4692.6249	0.00100705
4690.6963	0.00104965
4688.7676	0.00106263
4686.8389	0.00104133
4684.9102	0.00102111
4682.9815	0.000992804
4681.0528	0.000976516
4679.1241	0.000993951
4677.1954	0.00102503
4675.2667	0.00104759
4673.3380	0.00105429
4671.4093	0.00103924
4669.4807	0.00101194
4667.5520	0.000996919
4665.6233	0.00100942
4663.6946	0.00103323
4661.7659	0.00103546
4659.8372	0.00100801
4657.9085	0.000990483
4655.9798	0.00100987
4654.0511	0.00104063
4652.1224	0.00101581
4650.1938	0.00100991
4648.2651	0.00101261
4646.3364	0.000994399
4644.4077	0.000985256
4642.4790	0.00100194
4640.5503	0.000993812
4638.6216	0.000961576
4636.6929	0.000977036
4634.7642	0.00101878
4632.8355	0.00102447
4630.9069	0.00101442
4628.9782	0.00102226
4627.0495	0.00102839
4625.1208	0.00102331
4623.1921	0.00101025
4621.2634	0.00102537
4619.3347	0.00105453
4617.4060	0.00102108
4615.4773	0.000979573
4613.5486	0.000988362
4611.6200	0.00100773
4609.6913	0.000996615
4607.7626	0.000981245
4605.8339	0.000969507
4603.9052	0.000983095
4601.9765	0.00101782
4600.0478	0.00105099
4598.1191	0.00104314
4596.1904	0.00102586
4594.2617	0.00101173
4592.3331	0.00103088
4590.4044	0.0010281
4588.4757	0.00102604
4586.5470	0.00101694
4584.6183	0.000978894
4582.6896	0.000991654
4580.7609	0.00101414
4578.8322	0.00101332
4576.9035	0.00101872
4574.9748	0.00105374
4573.0462	0.00107008
4571.1175	0.00115064
4569.1888	0.00128302
4567.2601	0.00125343
4565.3314	0.00111536
4563.4027	0.00106292
4561.4740	0.00104684
4559.5453	0.00102109
4557.6166	0.00102246
4555.6879	0.0010001
4553.7593	0.000969583
4551.8306	0.000988201
4549.9019	0.00102653
4547.9732	0.00104078
4546.0445	0.00102677
4544.1158	0.00103328
4542.1871	0.00107087
4540.2584	0.00107185
4538.3297	0.00104146
4536.4010	0.00101945
4534.4724	0.00100481
4532.5437	0.00100516
4530.6150	0.000987797
4528.6863	0.000996607
4526.7576	0.00102219
4524.8289	0.00103083
4522.9002	0.00102692
4520.9715	0.00104115
4519.0428	0.00109225
4517.1141	0.00113423
4515.1855	0.00109599
4513.2568	0.00103316
4511.3281	0.00100701
4509.3994	0.00100527
4507.4707	0.00100336
4505.5420	0.000992253
4503.6133	0.000993275
4501.6846	0.000995417
4499.7559	0.0010046
4497.8272	0.00101008
4495.8986	0.000971902
4493.9699	0.000957685
4492.0412	0.000981276
4490.1125	0.000985905
4488.1838	0.000971662
4486.2551	0.000978378
4484.3264	0.000976949
4482.3977	0.000967092
4480.4690	0.000978626
4478.5403	0.000970475
4476.6117	0.000973846
4474.6830	0.00101924
4472.7543	0.00103643
4470.8256	0.00101996
4468.8969	0.00100633
4466.9682	0.0010006
4465.0395	0.00099049
4463.1108	0.00099168
4461.1821	0.000987569
4459.2534	0.000978632
4457.3248	0.000963857
4455.3961	0.00095714
4453.4674	0.000970549
4451.5387	0.000975886
4449.6100	0.000962068
4447.6813	0.000960018
4445.7526	0.000945888
4443.8239	0.000948549
4441.8952	0.00096673
4439.9665	0.0009675
4438.0379	0.000955824
4436.1092	0.000959958
4434.1805	0.000972311
4432.2518	0.000990061
4430.3231	0.00098569
4428.3944	0.000969169
4426.4657	0.000955013
4424.5370	0.000957737
4422.6083	0.000979382
4420.6796	0.000988335
4418.7509	0.000986003
4416.8223	0.000962418
4414.8936	0.000953601
4412.9649	0.000951577
4411.0362	0.000951004
4409.1075	0.000963188
4407.1788	0.000966438
4405.2501	0.000947256
4403.3214	0.000941881
4401.3927	0.00094905
4399.4640	0.000964603
4397.5354	0.000963262
4395.6067	0.000977035
4393.6780	0.000975011
4391.7493	0.000936061
4389.8206	0.000903954
4387.8919	0.000922633
4385.9632	0.000955991
4384.0345	0.000960298
4382.1058	0.000952727
4380.1771	0.000950163
4378.2485	0.000948366
4376.3198	0.000933649
4374.3911	0.000923434
4372.4624	0.000937915
4370.5337	0.000964002
4368.6050	0.000971799
4366.6763	0.000971286
4364.7476	0.000975812
4362.8189	0.000954437
4360.8902	0.000937098
4358.9616	0.000950674
4357.0329	0.000946109
4355.1042	0.000939602
4353.1755	0.000949353
4351.2468	0.00096148
4349.3181	0.000978856
4347.3894	0.000957508
4345.4607	0.000943737
4343.5320	0.000938764
4341.6033	0.000925721
4339.6747	0.000921957
4337.7460	0.000946936
4335.8173	0.000950752
4333.8886	0.000940903
4331.9599	0.000930584
4330.0312	0.000942176
4328.1025	0.000934349
4326.1738	0.000912549
4324.2451	0.000927513
4322.3164	0.000951829
4320.3878	0.00095692
4318.4591	0.000948566
4316.5304	0.000928788
4314.6017	0.000907973
4312.6730	0.000898307
4310.7443	0.000889521
4308.8156	0.000910726
4306.8869	0.000928446
4304.9582	0.000927207
4303.0295	0.000924358
4301.1009	0.000945596
4299.1722	0.000945667
4297.2435	0.000942216
4295.3148	0.000921012
4293.3861	0.000920785
4291.4574	0.000923278
4289.5287	0.000935718
4287.6000	0.000928864
4285.6713	0.000932897
4283.7426	0.000954258
4281.8140	0.000970408
4279.8853	0.000961054
4277.9566	0.000951245
4276.0279	0.000936094
4274.0992	0.000925835
4272.1705	0.00093656
4270.2418	0.000929603
4268.3131	0.000926947
4266.3844	0.000906394
4264.4557	0.000897132
4262.5271	0.000914172
4260.5984	0.000924878
4258.6697	0.000932245
4256.7410	0.000950135
4254.8123	0.000963636
4252.8836	0.000944602
4250.9549	0.000929951
4249.0262	0.000922212
4247.0975	0.000906958
4245.1688	0.000909457
4243.2402	0.000943895
4241.3115	0.000965254
4239.3828	0.000963501
4237.4541	0.000958159
4235.5254	0.000943977
4233.5967	0.000932771
4231.6680	0.000939584
4229.7393	0.000922286
4227.8106	0.000904955
4225.8819	0.000903579
4223.9533	0.000916534
4222.0246	0.000939837
4220.0959	0.000944367
4218.1672	0.000933634
4216.2385	0.000931668
4214.3098	0.000923749
4212.3811	0.000906507
4210.4524	0.000898193
4208.5237	0.000890551
4206.5950	0.000889613
4204.6664	0.000911482
4202.7377	0.000919881
4200.8090	0.000922586
4198.8803	0.000933555
4196.9516	0.000925933
4195.0229	0.000923355
4193.0942	0.000919826
4191.1655	0.000916839
4189.2368	0.000912144
4187.3081	0.000910291
4185.3795	0.000919149
4183.4508	0.000911926
4181.5221	0.000893143
4179.5934	0.000892549
4177.6647	0.000898159
4175.7360	0.000903853
4173.8073	0.00090933
4171.8786	0.000917649
4169.9499	0.000914217
4168.0212	0.000930089
4166.0926	0.00093923
4164.1639	0.000948738
4162.2352	0.000949189
4160.3065	0.000937593
4158.3778	0.000918405
4156.4491	0.000906839
4154.5204	0.000907335
4152.5917	0.00089464
4150.6630	0.000873328
4148.7343	0.000893962
4146.8056	0.00091288
4144.8770	0.000927975
4142.9483	0.000946901
4141.0196	0.00094959
4139.0909	0.000916571
4137.1622	0.00088399
4135.2335	0.000887209
4133.3048	0.000903873
4131.3761	0.00091814
4129.4474	0.000922905
4127.5187	0.00090857
4125.5901	0.000921458
4123.6614	0.000914955
4121.7327	0.000908449
4119.8040	0.000930008
4117.8753	0.000929718
4115.9466	0.000921215
4114.0179	0.000920616
4112.0892	0.000923394
4110.1605	0.000919482
4108.2318	0.00090862
4106.3032	0.000903104
4104.3745	0.000879897
4102.4458	0.000871251
4100.5171	0.000892191
4098.5884	0.000907896
4096.6597	0.000909984
4094.7310	0.00090979
4092.8023	0.000910976
4090.8736	0.000914121
4088.9449	0.000903561
4087.0163	0.000900628
4085.0876	0.000897982
4083.1589	0.00088552
4081.2302	0.000871567
4079.3015	0.000878598
4077.3728	0.000910122
4075.4441	0.000908236
4073.5154	0.00089885
4071.5867	0.00090994
4069.6580	0.000912433
4067.7294	0.000906071
4065.8007	0.000913538
4063.8720	0.000912789
4061.9433	0.00089677
4060.0146	0.000901523
4058.0859	0.000901004
4056.1572	0.000900949
4054.2285	0.000904989
4052.2998	0.000904273
4050.3711	0.000901453
4048.4425	0.000908851
4046.5138	0.000904966
4044.5851	0.000909004
4042.6564	0.000909366
4040.7277	0.000903203
4038.7990	0.00088919
4036.8703	0.000895767
4034.9416	0.000895064
4033.0129	0.000886201
4031.0842	0.000895975
4029.1556	0.000916336
4027.2269	0.000929636
4025.2982	0.000916229
4023.3695	0.000887331
4021.4408	0.000864855
4019.5121	0.000871482
4017.5834	0.000882119
4015.6547	0.000885056
4013.7260	0.000888313
4011.7973	0.00089379
4009.8687	0.000886535
4007.9400	0.000886449
4006.0113	0.00086403
4004.0826	0.000849237
4002.1539	0.000870471
4000.2252	0.000871153
3998.2965	0.000882508
3996.3678	0.000909189
3994.4391	0.000889571
3992.5104	0.000901779
3990.5818	0.000915817
3988.6531	0.000886122
3986.7244	0.00088103
3984.7957	0.000892112
3982.8670	0.000891422
3980.9383	0.000884289
3979.0096	0.000880294
3977.0809	0.000873129
3975.1522	0.000867077
3973.2235	0.000862133
3971.2949	0.000864256
3969.3662	0.000847934
3967.4375	0.000838209
3965.5088	0.000862283
3963.5801	0.000886182
3961.6514	0.000876685
3959.7227	0.000865471
3957.7940	0.000872493
3955.8653	0.000862422
3953.9366	0.000849301
3952.0080	0.000862744
3950.0793	0.000869071
3948.1506	0.000881063
3946.2219	0.000892182
3944.2932	0.000902467
3942.3645	0.000889602
3940.4358	0.000866043
3938.5071	0.00087312
3936.5784	0.000885773
3934.6497	0.000887357
3932.7211	0.000869316
3930.7924	0.000850581
3928.8637	0.000843542
3926.9350	0.000864976
3925.0063	0.000877149
3923.0776	0.000878812
3921.1489	0.000856247
3919.2202	0.000849891
3917.2915	0.000860149
3915.3628	0.00088768
3913.4342	0.000915395
3911.5055	0.000918846
3909.5768	0.000906704
3907.6481	0.000888468
3905.7194	0.000877065
3903.7907	0.000862265
3901.8620	0.000856308
3899.9333	0.0008649
3898.0046	0.00088777
3896.0759	0.000894253
3894.1472	0.00088793
3892.2186	0.00087649
3890.2899	0.000866371
3888.3612	0.000864234
3886.4325	0.000859786
3884.5038	0.000865279
3882.5751	0.000872511
3880.6464	0.000879629
3878.7177	0.000896711
3876.7890	0.000905675
3874.8603	0.000905141
3872.9317	0.000873458
3871.0030	0.000863567
3869.0743	0.000864801
3867.1456	0.000863055
3865.2169	0.000872825
3863.2882	0.000877922
3861.3595	0.000874329
3859.4308	0.00086191
3857.5021	0.000856962
3855.5734	0.000862017
3853.6448	0.000872192
3851.7161	0.000884796
3849.7874	0.00087511
3847.8587	0.000869982
3845.9300	0.000868541
3844.0013	0.000871386
3842.0726	0.000879248
3840.1439	0.000879426
3838.2152	0.000870322
3836.2865	0.000856021
3834.3579	0.000861054
3832.4292	0.000874752
3830.5005	0.000876534
3828.5718	0.000865015
3826.6431	0.00087822
3824.7144	0.000886297
3822.7857	0.000887518
3820.8570	0.000888573
3818.9283	0.000874683
3816.9996	0.000865966
3815.0710	0.000867152
3813.1423	0.000879916
3811.2136	0.000902299
3809.2849	0.0009209
3807.3562	0.000925709
3805.4275	0.000895575
3803.4988	0.00086896
3801.5701	0.000876591
3799.6414	0.000891379
3797.7127	0.000875326
3795.7841	0.000852365
3793.8554	0.00085627
3791.9267	0.000854117
3789.9980	0.000837431
3788.0693	0.000857928
3786.1406	0.000880446
3784.2119	0.000879167
3782.2832	0.000859041
3780.3545	0.000831871
3778.4258	0.000809386
3776.4972	0.000812459
3774.5685	0.00083008
3772.6398	0.000846208
3770.7111	0.000836584
3768.7824	0.000819321
3766.8537	0.000831207
3764.9250	0.000833769
3762.9963	0.000838322
3761.0676	0.000851346
3759.1389	0.000867839
3757.2103	0.000855274
3755.2816	0.000843358
3753.3529	0.000849674
3751.4242	0.000861569
3749.4955	0.000860914
3747.5668	0.000869304
3745.6381	0.000855867
3743.7094	0.000833695
3741.7807	0.000837511
3739.8520	0.000854754
3737.9234	0.000862252
3735.9947	0.00085736
3734.0660	0.000842436
3732.1373	0.000828243
3730.2086	0.0008306
3728.2799	0.000830919
3726.3512	0.000828101
3724.4225	0.000837094
3722.4938	0.000843877
3720.5651	0.000860847
3718.6365	0.000857741
3716.7078	0.000871632
3714.7791	0.000875117
3712.8504	0.000869372
3710.9217	0.00085126
3708.9930	0.000836597
3707.0643	0.000829811
3705.1356	0.000835796
3703.2069	0.000825666
3701.2782	0.000806136
3699.3496	0.000800634
3697.4209	0.000809142
3695.4922	0.000832302
3693.5635	0.000846777
3691.6348	0.000847415
3689.7061	0.000847892
3687.7774	0.000860784
3685.8487	0.000868139
3683.9200	0.000874212
3681.9913	0.000869417
3680.0627	0.000847315
3678.1340	0.00084134
3676.2053	0.000860326
3674.2766	0.000880625
3672.3479	0.000880578
3670.4192	0.000862161
3668.4905	0.000860785
3666.5618	0.000867069
3664.6331	0.000865456
3662.7044	0.000858166
3660.7758	0.000846755
3658.8471	0.000842353
3656.9184	0.000824762
3654.9897	0.000831343
3653.0610	0.000843665
3651.1323	0.000866999
3649.2036	0.00086263
3647.2749	0.000858616
3645.3462	0.000839773
3643.4175	0.00082146
3641.4888	0.000824425
3639.5602	0.00082012
3637.6315	0.000841362
3635.7028	0.000887656
3633.7741	0.000892907
3631.8454	0.000857752
3629.9167	0.000843263
3627.9880	0.000845764
3626.0593	0.000844967
3624.1306	0.000852272
3622.2019	0.000853923
3620.2733	0.000845898
3618.3446	0.000837174
3616.4159	0.000850598
3614.4872	0.000851946
3612.5585	0.000842376
3610.6298	0.000839771
3608.7011	0.000831932
3606.7724	0.000834296
3604.8437	0.00085785
3602.9150	0.000856807
3600.9864	0.000842706
3599.0577	0.000842517
3597.1290	0.000842988
3595.2003	0.000827865
3593.2716	0.000852464
3591.3429	0.000889458
3589.4142	0.000891398
3587.4855	0.000871436
3585.5568	0.000877262
3583.6281	0.000874537
3581.6995	0.000841462
3579.7708	0.000816374
3577.8421	0.000816452
3575.9134	0.000822337
3573.9847	0.000828429
3572.0560	0.000832146
3570.1273	0.000831085
3568.1986	0.00082599
3566.2699	0.000836743
3564.3412	0.000833387
3562.4126	0.000830085
3560.4839	0.000837785
3558.5552	0.000842672
3556.6265	0.000837232
3554.6978	0.000835826
3552.7691	0.000857832
3550.8404	0.000867989
3548.9117	0.000874669
3546.9830	0.00085641
3545.0543	0.000852438
3543.1257	0.000853478
3541.1970	0.000855809
3539.2683	0.000855374
3537.3396	0.000858218
3535.4109	0.0008626
3533.4822	0.000882604
3531.5535	0.000908188
3529.6248	0.000911347
3527.6961	0.000913821
3525.7674	0.00091902
3523.8388	0.000915477
3521.9101	0.000919852
3519.9814	0.000914511
3518.0527	0.000894348
3516.1240	0.000898844
3514.1953	0.000924406
3512.2666	0.000942436
3510.3379	0.000944867
3508.4092	0.000939858
3506.4805	0.000943624
3504.5519	0.000951216
3502.6232	0.000949303
3500.6945	0.000940489
3498.7658	0.000936016
3496.8371	0.000935265
3494.9084	0.000962021
3492.9797	0.001002
3491.0510	0.00101852
3489.1223	0.00102736
3487.1936	0.00102823
3485.2650	0.00104092
3483.3363	0.00104892
3481.4076	0.00106826
3479.4789	0.0010926
3477.5502	0.00110841
3475.6215	0.00110523
3473.6928	0.00109028
3471.7641	0.00109557
3469.8354	0.00112442
3467.9067	0.00115394
3465.9781	0.00117845
3464.0494	0.0011756
3462.1207	0.00116932
3460.1920	0.00117586
3458.2633	0.00119515
3456.3346	0.00122088
3454.4059	0.00124
3452.4772	0.00126632
3450.5485	0.00129447
3448.6198	0.00130999
3446.6912	0.00131251
3444.7625	0.00133345
3442.8338	0.00136186
3440.9051	0.00138801
3438.9764	0.00141604
3437.0477	0.00145045
3435.1190	0.0014886
3433.1903	0.00152614
3431.2616	0.00156215
3429.3329	0.0015919
3427.4043	0.00162271
3425.4756	0.00164993
3423.5469	0.0016717
3421.6182	0.00169521
3419.6895	0.00172323
3417.7608	0.0017554
3415.8321	0.00179251
3413.9034	0.00184592
3411.9747	0.00190222
3410.0460	0.00194782
3408.1174	0.00198673
3406.1887	0.0020387
3404.2600	0.00208017
3402.3313	0.00210935
3400.4026	0.00215368
3398.4739	0.00220931
3396.5452	0.00225585
3394.6165	0.00229588
3392.6878	0.00233866
3390.7591	0.0023896
3388.8304	0.00245081
3386.9018	0.00252213
3384.9731	0.00259482
3383.0444	0.00265629
3381.1157	0.00270545
3379.1870	0.0027546
3377.2583	0.00280405
3375.3296	0.00285548
3373.4009	0.00291734
3371.4722	0.00299142
3369.5435	0.00306077
3367.6149	0.00310722
3365.6862	0.00314087
3363.7575	0.00318071
3361.8288	0.00321762
3359.9001	0.00324572
3357.9714	0.00328135
3356.0427	0.00334091
3354.1140	0.00341064
3352.1853	0.00347562
3350.2566	0.0035419
3348.3280	0.00360538
3346.3993	0.00364727
3344.4706	0.00366826
3342.5419	0.00369415
3340.6132	0.00374117
3338.6845	0.00380189
3336.7558	0.00385816
3334.8271	0.00390163
3332.8984	0.00393169
3330.9697	0.00395448
3329.0411	0.00398779
3327.1124	0.0040458
3325.1837	0.00412348
3323.2550	0.00419684
3321.3263	0.00423963
3319.3976	0.00425659
3317.4689	0.00427188
3315.5402	0.00429134
3313.6115	0.00431509
3311.6828	0.00435397
3309.7542	0.00440446
3307.8255	0.00444944
3305.8968	0.00448754
3303.9681	0.00453167
3302.0394	0.00458633
3300.1107	0.00463401
3298.1820	0.00465676
3296.2533	0.00466047
3294.3246	0.00466326
3292.3959	0.00468001
3290.4673	0.00472241
3288.5386	0.00477891
3286.6099	0.0048232
3284.6812	0.00484056
3282.7525	0.00483913
3280.8238	0.00483345
3278.8951	0.00482581
3276.9664	0.00481655
3275.0377	0.00481421
3273.1090	0.00482084
3271.1804	0.00482069
3269.2517	0.00480477
3267.3230	0.00477954
3265.3943	0.0047465
3263.4656	0.00470443
3261.5369	0.00466092
3259.6082	0.00462255
3257.6795	0.00458304
3255.7508	0.0045374
3253.8221	0.00448964
3251.8935	0.0044461
3249.9648	0.00440487
3248.0361	0.00435585
3246.1074	0.00430224
3244.1787	0.0042635
3242.2500	0.00424855
3240.3213	0.00424342
3238.3926	0.00422768
3236.4639	0.00420048
3234.5352	0.00417662
3232.6066	0.00416142
3230.6779	0.00415344
3228.7492	0.0041466
3226.8205	0.00414023
3224.8918	0.00413776
3222.9631	0.0041282
3221.0344	0.00410464
3219.1057	0.00407965
3217.1770	0.00406177
3215.2483	0.00405319
3213.3197	0.00405253
3211.3910	0.00404426
3209.4623	0.00401461
3207.5336	0.00397293
3205.6049	0.00394175
3203.6762	0.00392555
3201.7475	0.00390861
3199.8188	0.0038828
3197.8901	0.00386204
3195.9614	0.00385388
3194.0328	0.00384623
3192.1041	0.00383339
3190.1754	0.00381676
3188.2467	0.00380887
3186.3180	0.00382256
3184.3893	0.00383727
3182.4606	0.00382158
3180.5319	0.00377494
3178.6032	0.0037401
3176.6745	0.00373408
3174.7459	0.00372502
3172.8172	0.00370148
3170.8885	0.00368558
3168.9598	0.00368179
3167.0311	0.00367315
3165.1024	0.00365827
3163.1737	0.00365086
3161.2450	0.00365546
3159.3163	0.00366444
3157.3876	0.00367217
3155.4590	0.00367369
3153.5303	0.00366362
3151.6016	0.00364257
3149.6729	0.00361334
3147.7442	0.00358991
3145.8155	0.00359456
3143.8868	0.00362724
3141.9581	0.00365962
3140.0294	0.00366374
3138.1007	0.00365369
3136.1720	0.00366198
3134.2434	0.00367924
3132.3147	0.00369673
3130.3860	0.00372692
3128.4573	0.00376359
3126.5286	0.00378525
3124.5999	0.00379431
3122.6712	0.00380234
3120.7425	0.00380472
3118.8138	0.00379547
3116.8851	0.00378802
3114.9565	0.00380714
3113.0278	0.00385308
3111.0991	0.00389537
3109.1704	0.00391151
3107.2417	0.00391139
3105.3130	0.00391068
3103.3843	0.00392474
3101.4556	0.00395683
3099.5269	0.00399248
3097.5982	0.0040326
3095.6696	0.0040893
3093.7409	0.00416198
3091.8122	0.00423079
3089.8835	0.00428701
3087.9548	0.00434143
3086.0261	0.00441143
3084.0974	0.00451242
3082.1687	0.00463642
3080.2400	0.00476252
3078.3113	0.0048945
3076.3827	0.00505246
3074.4540	0.00522958
3072.5253	0.00540638
3070.5966	0.00558426
3068.6679	0.00577282
3066.7392	0.00595727
3064.8105	0.00610195
3062.8818	0.00618398
3060.9531	0.00620207
3059.0244	0.00617292
3057.0958	0.00612464
3055.1671	0.00607262
3053.2384	0.00600821
3051.3097	0.00593052
3049.3810	0.00586908
3047.4523	0.00584893
3045.5236	0.00586271
3043.5949	0.00589196
3041.6662	0.00592294
3039.7375	0.00594694
3037.8089	0.00597197
3035.8802	0.00601533
3033.9515	0.00608727
3032.0228	0.00618101
3030.0941	0.0062804
3028.1654	0.00638499
3026.2367	0.00652274
3024.3080	0.00671408
3022.3793	0.00695139
3020.4506	0.00722341
3018.5220	0.00753137
3016.5933	0.00787354
3014.6646	0.00824155
3012.7359	0.00863729
3010.8072	0.00907473
3008.8785	0.00955739
3006.9498	0.0100732
3005.0211	0.0106271
3003.0924	0.0112335
3001.1637	0.0118907
2999.2351	0.0125845
2997.3064	0.0133039
2995.3777	0.0140396
2993.4490	0.0147832
2991.5203	0.015536
2989.5916	0.0163041
2987.6629	0.0170759
2985.7342	0.0178205
2983.8055	0.0185123
2981.8768	0.0191379
2979.9482	0.0196929
2978.0195	0.0201894
2976.0908	0.0206462
2974.1621	0.0210732
2972.2334	0.0214778
2970.3047	0.0218759
2968.3760	0.0222837
2966.4473	0.0227028
2964.5186	0.0231216
2962.5899	0.0235389
2960.6613	0.0239691
2958.7326	0.024426
2956.8039	0.0249255
2954.8752	0.025498
2952.9465	0.0261878
2951.0178	0.0270346
2949.0891	0.02805
2947.1604	0.0292161
2945.2317	0.030485
2943.3030	0.031769
2941.3744	0.0329584
2939.4457	0.0339578
2937.5170	0.0347102
2935.5883	0.0351973
2933.6596	0.0354211
2931.7309	0.0353953
2929.8022	0.0351562
2927.8735	0.0347471
2925.9448	0.0341928
2924.0161	0.0335093
2922.0875	0.0327218
2920.1588	0.0318449
2918.2301	0.030874
2916.3014	0.0298175
2914.3727	0.02871
2912.4440	0.0275927
2910.5153	0.0265041
2908.5866	0.0254841
2906.6579	0.0245711
2904.7292	0.0237877
2902.8006	0.0231372
2900.8719	0.0226066
2898.9432	0.0221637
2897.0145	0.0217819
2895.0858	0.0214549
2893.1571	0.0211753
2891.2284	0.0209379
2889.2997	0.0207592
2887.3710	0.0206585
2885.4423	0.0206252
2883.5136	0.0206198
2881.5850	0.0205942
2879.6563	0.020511
2877.7276	0.0203511
2875.7989	0.0200951
2873.8702	0.0196984
2871.9415	0.0191022
2870.0128	0.0182788
2868.0841	0.0172714
2866.1554	0.0161898
2864.2267	0.0151622
2862.2981	0.0142745
2860.3694	0.0135502
2858.4407	0.0129627
2856.5120	0.0124575
2854.5833	0.0119875
2852.6546	0.0115334
2850.7259	0.0110793
2848.7972	0.0105942
2846.8685	0.0100586
2844.9398	0.00949241
2843.0112	0.00894168
2841.0825	0.00844911
2839.1538	0.00804647
2837.2251	0.00774482
2835.2964	0.00752368
2833.3677	0.00735127
2831.4390	0.0072094
2829.5103	0.00709161
2827.5816	0.00699675
2825.6529	0.00691902
2823.7243	0.00685084
2821.7956	0.00678698
2819.8669	0.00672728
2817.9382	0.00667259
2816.0095	0.00662696
2814.0808	0.0065987
2812.1521	0.00658102
2810.2234	0.00655243
2808.2947	0.00650831
2806.3660	0.00646978
2804.4374	0.00645006
2802.5087	0.00643285
2800.5800	0.00640795
2798.6513	0.00639127
2796.7226	0.00639872
2794.7939	0.0064271
2792.8652	0.00645592
2790.9365	0.00646388
2789.0078	0.00645394
2787.0791	0.00645475
2785.1505	0.00647925
2783.2218	0.00651291
2781.2931	0.00655033
2779.3644	0.00659674
2777.4357	0.00665119
2775.5070	0.00670417
2773.5783	0.00674791
2771.6496	0.00677624
2769.7209	0.0067897
2767.7922	0.00679779
2765.8636	0.00681388
2763.9349	0.00684161
2762.0062	0.006874
2760.0775	0.00690846
2758.1488	0.00694743
2756.2201	0.00698694
2754.2914	0.00701858
2752.3627	0.00704383
2750.4340	0.00707573
2748.5053	0.00712864
2746.5767	0.00720615
2744.6480	0.00729217
2742.7193	0.00736701
2740.7906	0.00742979
2738.8619	0.00749301
2736.9332	0.00756072
2735.0045	0.00761937
2733.0758	0.00766311
2731.1471	0.00770633
2729.2184	0.00776051
2727.2898	0.0078143
2725.3611	0.00785176
2723.4324	0.00787061
2721.5037	0.00787309
2719.5750	0.00785298
2717.6463	0.00780262
2715.7176	0.0077297
2713.7889	0.00765387
2711.8602	0.0075896
2709.9315	0.00755178
2708.0029	0.00755059
2706.0742	0.00757061
2704.1455	0.00758866
2702.2168	0.00759858
2700.2881	0.00760615
2698.3594	0.00761411
2696.4307	0.00762228
2694.5020	0.00763978
2692.5733	0.00766988
2690.6446	0.0076964
2688.7160	0.00770982
2686.7873	0.00772186
2684.8586	0.00774924
2682.9299	0.00779552
2681.0012	0.0078516
2679.0725	0.00789785
2677.1438	0.00792327
2675.2151	0.007943
2673.2864	0.00797663
2671.3577	0.00801503
2669.4291	0.00804054
2667.5004	0.00806069
2665.5717	0.00809242
2663.6430	0.00813463
2661.7143	0.00817668
2659.7856	0.00821474
2657.8569	0.00825146
2655.9282	0.0082887
2653.9995	0.00832402
2652.0708	0.00835543
2650.1422	0.00838796
2648.2135	0.00842877
2646.2848	0.00847503
2644.3561	0.00852249
2642.4274	0.0085727
2640.4987	0.00861866
2638.5700	0.00865024
2636.6413	0.00867425
2634.7126	0.00870345
2632.7839	0.00873716
2630.8552	0.00877142
2628.9266	0.0088068
2626.9979	0.00884422
2625.0692	0.0088795
2623.1405	0.00890567
2621.2118	0.00892464
2619.2831	0.0089494
2617.3544	0.00898042
2615.4257	0.00900479
2613.4970	0.00901938
2611.5683	0.00903608
2609.6397	0.00905697
2607.7110	0.00906874
2605.7823	0.00907361
2603.8536	0.00909365
2601.9249	0.00912964
2599.9962	0.0091537
2598.0675	0.00915719
2596.1388	0.00916033
2594.2101	0.00918025
2592.2814	0.00921436
2590.3528	0.00924565
2588.4241	0.00926209
2586.4954	0.00927301
2584.5667	0.00929132
2582.6380	0.00931204
2580.7093	0.00933001
2578.7806	0.00935272
2576.8519	0.00938197
2574.9232	0.0094035
2572.9945	0.00941262
2571.0659	0.00942817
2569.1372	0.00946427
2567.2085	0.00950712
2565.2798	0.00952862
2563.3511	0.00953164
2561.4224	0.0095526
2559.4937	0.00959579
2557.5650	0.00962096
2555.6363	0.00961589
2553.7076	0.00960822
2551.7790	0.00961133
2549.8503	0.00961937
2547.9216	0.00963236
2545.9929	0.00965683
2544.0642	0.0096904
2542.1355	0.0097213
2540.2068	0.0097443
2538.2781	0.00976947
2536.3494	0.00980357
2534.4207	0.00983457
2532.4921	0.00985268
2530.5634	0.00986498
2528.6347	0.00987772
2526.7060	0.00988803
2524.7773	0.00990141
2522.8486	0.00992886
2520.9199	0.00996444
2518.9912	0.00998928
2517.0625	0.00999595
2515.1338	0.00999908
2513.2052	0.0100189
2511.2765	0.0100525
2509.3478	0.0100775
2507.4191	0.0100811
2505.4904	0.0100733
2503.5617	0.0100795
2501.6330	0.010119
2499.7043	0.0101801
2497.7756	0.0102361
2495.8469	0.0102761
2493.9183	0.0102993
2491.9896	0.0103031
2490.0609	0.0102973
2488.1322	0.0103055
2486.2035	0.0103348
2484.2748	0.0103604
2482.3461	0.0103552
2480.4174	0.0103427
2478.4887	0.0103704
2476.5600	0.0104325
2474.6314	0.010491
2472.7027	0.0105339
2470.7740	0.010561
2468.8453	0.0105709
2466.9166	0.010574
2464.9879	0.0105779
2463.0592	0.0105768
2461.1305	0.0105712
2459.2018	0.0105805
2457.2731	0.0106182
2455.3445	0.0106658
2453.4158	0.0106996
2451.4871	0.0107182
2449.5584	0.0107299
2447.6297	0.0107339
2445.7010	0.0107239
2443.7723	0.0107067
2441.8436	0.0107116
2439.9149	0.0107615
2437.9862	0.010832
2436.0576	0.0108766
2434.1289	0.0108923
2432.2002	0.0109153
2430.2715	0.0109532
2428.3428	0.0109703
2426.4141	0.0109507
2424.4854	0.0109351
2422.5567	0.0109623
2420.6280	0.011013
2418.6993	0.0110468
2416.7707	0.0110616
2414.8420	0.0110814
2412.9133	0.0111067
2410.9846	0.0111256
2409.0559	0.011149
2407.1272	0.0111828
2405.1985	0.0112061
2403.2698	0.0112042
2401.3411	0.011184
2399.4124	0.0111598
2397.4838	0.0111485
2395.5551	0.011165
2393.6264	0.0112065
2391.6977	0.0112559
2389.7690	0.0112959
2387.8403	0.0113203
2385.9116	0.0113314
2383.9829	0.0113315
2382.0542	0.0113244
2380.1255	0.0113238
2378.1968	0.0113339
2376.2682	0.0113375
2374.3395	0.0113306
2372.4108	0.0113394
2370.4821	0.0113784
2368.5534	0.0114325
2366.6247	0.0114823
2364.6960	0.0115122
2362.7673	0.0115167
2360.8386	0.011515
2358.9099	0.0115248
2356.9813	0.011534
2355.0526	0.0115243
2353.1239	0.0114932
2351.1952	0.0114626
2349.2665	0.0114852
2347.3378	0.0115802
2345.4091	0.0116782
2343.4804	0.0117201
2341.5517	0.0117352
2339.6230	0.0117703
2337.6944	0.0118244
2335.7657	0.0118725
2333.8370	0.0119079
2331.9083	0.011935
2329.9796	0.0119204
2328.0509	0.0118326
2326.1222	0.0117473
2324.1935	0.0117706
2322.2648	0.0118715
2320.3361	0.0119371
2318.4075	0.0119386
2316.4788	0.011937
2314.5501	0.0119741
2312.6214	0.0120252
2310.6927	0.0120545
2308.7640	0.0120523
2306.8353	0.0119968
2304.9066	0.0118539
2302.9779	0.0116848
2301.0492	0.0116491
2299.1206	0.011804
2297.1919	0.0120048
2295.2632	0.0120734
2293.3345	0.0119804
2291.4058	0.0118585
2289.4771	0.0118657
2287.5484	0.0120151
2285.6197	0.0121727
2283.6910	0.0121816
2281.7623	0.0119853
2279.8337	0.0117522
2277.9050	0.0117531
2275.9763	0.0120018
2274.0476	0.0122741
2272.1189	0.0124395
2270.1902	0.0125248
2268.2615	0.0125734
2266.3328	0.0125751
2264.4041	0.0125034
2262.4754	0.0123793
2260.5468	0.0122396
2258.6181	0.012123
2256.6894	0.0121135
2254.7607	0.0122285
2252.8320	0.012378
2250.9033	0.0125404
2248.9746	0.0127444
2247.0459	0.012932
2245.1172	0.0130396
2243.1885	0.013075
2241.2599	0.0130426
2239.3312	0.0128993
2237.4025	0.0126674
2235.4738	0.0125231
2233.5451	0.0125618
2231.6164	0.012627
2229.6877	0.0126259
2227.7590	0.0127141
2225.8303	0.0129746
2223.9016	0.0132513
2221.9730	0.0133937
2220.0443	0.0133607
2218.1156	0.0131388
2216.1869	0.0128733
2214.2582	0.012863
2212.3295	0.0131548
2210.4008	0.0134788
2208.4721	0.0136592
2206.5434	0.0137296
2204.6147	0.0137433
2202.6861	0.0137393
2200.7574	0.0137686
2198.8287	0.0138096
2196.9000	0.0137464
2194.9713	0.0135293
2193.0426	0.0133266
2191.1139	0.0133736
2189.1852	0.0136432
2187.2565	0.0138731
2185.3278	0.0139273
2183.3992	0.0138897
2181.4705	0.0138336
2179.5418	0.0137414
2177.6131	0.0136731
2175.6844	0.0137436
2173.7557	0.0138749
2171.8270	0.0139008
2169.8983	0.0138021
2167.9696	0.0135441
2166.0409	0.0131502
2164.1123	0.0130096
2162.1836	0.0134031
2160.2549	0.0139486
2158.3262	0.0140749
2156.3975	0.0137142
2154.4688	0.0133593
2152.5401	0.0135086
2150.6114	0.0140559
2148.6827	0.0144945
2146.7540	0.0145762
2144.8254	0.0144673
2142.8967	0.0144561
2140.9680	0.0146265
2139.0393	0.0147884
2137.1106	0.014776
2135.1819	0.0146894
2133.2532	0.0147104
2131.3245	0.0148297
2129.3958	0.0149297
2127.4671	0.014973
2125.5384	0.0149775
2123.6098	0.014984
2121.6811	0.0150461
2119.7524	0.0151452
2117.8237	0.0152028
2115.8950	0.0152008
2113.9663	0.0151783
2112.0376	0.0151286
2110.1089	0.0150404
2108.1802	0.0149641
2106.2515	0.0148746
2104.3229	0.0147173
2102.3942	0.0146384
2100.4655	0.0147545
2098.5368	0.0149215
2096.6081	0.0150491
2094.6794	0.0151357
2092.7507	0.0150438
2090.8220	0.0147753
2088.8933	0.0145862
2086.9646	0.0145931
2085.0360	0.0147332
2083.1073	0.0149623
2081.1786	0.0152132
2079.2499	0.0154032
2077.3212	0.0154567
2075.3925	0.0153073
2073.4638	0.0150032
2071.5351	0.0146712
2069.6064	0.0144755
2067.6777	0.0146138
2065.7491	0.0150502
2063.8204	0.0154556
2061.8917	0.0155467
2059.9630	0.0152325
2058.0343	0.0146743
2056.1056	0.0142918
2054.1769	0.0143338
2052.2482	0.0146069
2050.3195	0.0148555
2048.3908	0.0150863
2046.4622	0.0153379
2044.5335	0.015453
2042.6048	0.0153765
2040.6761	0.0153514
2038.7474	0.0155024
2036.8187	0.0156619
2034.8900	0.0157413
2032.9613	0.0157878
2031.0326	0.0157834
2029.1039	0.0157623
2027.1753	0.0158492
2025.2466	0.015972
2023.3179	0.0159257
2021.3892	0.0157797
2019.4605	0.0157444
2017.5318	0.0157933
2015.6031	0.0158657
2013.6744	0.0160433
2011.7457	0.0162878
2009.8170	0.0164335
2007.8884	0.0164473
2005.9597	0.0164289
2004.0310	0.0164465
2002.1023	0.016498
2000.1736	0.0165686
1998.2449	0.0166543
1996.3162	0.0167329
1994.3875	0.0167579
1992.4588	0.0167426
1990.5301	0.0167733
1988.6015	0.0168674
1986.6728	0.0169394
1984.7441	0.0169412
1982.8154	0.0169093
1980.8867	0.0168784
1978.9580	0.0168564
1977.0293	0.0168743
1975.1006	0.0169517
1973.1719	0.0170335
1971.2432	0.0170648
1969.3146	0.0170684
1967.3859	0.0170874
1965.4572	0.0171243
1963.5285	0.0171525
1961.5998	0.0171548
1959.6711	0.0171496
1957.7424	0.0171678
1955.8137	0.0172076
1953.8850	0.0172392
1951.9563	0.0172522
1950.0277	0.0172683
1948.0990	0.0173053
1946.1703	0.0173536
1944.2416	0.0173976
1942.3129	0.0174342
1940.3842	0.017464
1938.4555	0.0174862
1936.5268	0.0175067
1934.5981	0.0175374
1932.6694	0.0175756
1930.7408	0.0176025
1928.8121	0.017614
1926.8834	0.0176338
1924.9547	0.0176763
1923.0260	0.0177243
1921.0973	0.0177616
1919.1686	0.0177975
1917.2399	0.0178354
1915.3112	0.0178593
1913.3825	0.0178704
1911.4539	0.0178897
1909.5252	0.0179282
1907.5965	0.0179791
1905.6678	0.0180267
1903.7391	0.0180596
1901.8104	0.018081
1899.8817	0.0180987
1897.9530	0.0181102
1896.0243	0.0181112
1894.0956	0.0181094
1892.1670	0.0181167
1890.2383	0.0181374
1888.3096	0.0181671
1886.3809	0.0181966
1884.4522	0.0182167
1882.5235	0.0182227
1880.5948	0.0182176
1878.6661	0.0182086
1876.7374	0.0182023
1874.8087	0.0182029
1872.8800	0.0182116
1870.9514	0.0182203
1869.0227	0.01822
1867.0940	0.0182129
1865.1653	0.018203
1863.2366	0.0181928
1861.3079	0.0181896
1859.3792	0.0181966
1857.4505	0.0182088
1855.5218	0.0182231
1853.5931	0.0182432
1851.6645	0.0182716
1849.7358	0.0182992
1847.8071	0.0183189
1845.8784	0.0183366
1843.9497	0.0183542
1842.0210	0.0183642
1840.0923	0.0183656
1838.1636	0.0183695
1836.2349	0.0183898
1834.3062	0.0184263
1832.3776	0.0184625
1830.4489	0.0184905
1828.5202	0.0185218
1826.5915	0.0185593
1824.6628	0.0185905
1822.7341	0.0186124
1820.8054	0.0186377
1818.8767	0.0186745
1816.9480	0.0187152
1815.0193	0.0187522
1813.0907	0.018793
1811.1620	0.0188442
1809.2333	0.0188973
1807.3046	0.0189432
1805.3759	0.0189784
1803.4472	0.0190053
1801.5185	0.0190296
1799.5898	0.0190529
1797.6611	0.0190807
1795.7324	0.0191236
1793.8038	0.0191763
1791.8751	0.0192243
1789.9464	0.0192634
1788.0177	0.0192919
1786.0890	0.019308
1784.1603	0.0193254
1782.2316	0.0193582
1780.3029	0.0193961
1778.3742	0.0194183
1776.4455	0.0194188
1774.5169	0.0194109
1772.5882	0.0194095
1770.6595	0.0194127
1768.7308	0.0194098
1766.8021	0.0194017
1764.8734	0.019401
1762.9447	0.0194133
1761.0160	0.0194314
1759.0873	0.0194469
1757.1586	0.0194583
1755.2300	0.0194707
1753.3013	0.019493
1751.3726	0.0195276
1749.4439	0.0195638
1747.5152	0.0195965
1745.5865	0.0196323
1743.6578	0.0196703
1741.7291	0.0197067
1739.8004	0.019751
1737.8717	0.0198067
1735.9431	0.0198593
1734.0144	0.0199064
1732.0857	0.0199632
1730.1570	0.0200422
1728.2283	0.0201442
1726.2996	0.0202556
1724.3709	0.0203614
1722.4422	0.020467
1720.5135	0.0205902
1718.5848	0.0207378
1716.6562	0.0209034
1714.7275	0.0210869
1712.7988	0.0213083
1710.8701	0.0215894
1708.9414	0.0219268
1707.0127	0.0223045
1705.0840	0.0227224
1703.1553	0.0231917
1701.2266	0.0237049
1699.2979	0.0242296
1697.3693	0.024734
1695.4406	0.025214
1693.5119	0.025688
1691.5832	0.0261623
1689.6545	0.0266176
1687.7258	0.0270334
1685.7971	0.0274088
1683.8684	0.0277619
1681.9397	0.028114
1680.0110	0.0284631
1678.0824	0.0287874
1676.1537	0.0290814
1674.2250	0.029356
1672.2963	0.0296128
1670.3676	0.0298413
1668.4389	0.0300369
1666.5102	0.0302122
1664.5815	0.030395
1662.6528	0.0306146
1660.7241	0.0308754
1658.7955	0.0311361
1656.8668	0.0313264
1654.9381	0.0313755
1653.0094	0.0312147
1651.0807	0.0307963
1649.1520	0.0301436
1647.2233	0.0293584
1645.2946	0.0285574
1643.3659	0.0278114
1641.4372	0.0271469
1639.5086	0.0265717
1637.5799	0.0260803
1635.6512	0.0256574
1633.7225	0.0252907
1631.7938	0.0249796
1629.8651	0.0247319
1627.9364	0.0245558
1626.0077	0.0244567
1624.0790	0.0244414
1622.1503	0.024506
1620.2216	0.0246138
1618.2930	0.0247009
1616.3643	0.024718
1614.4356	0.0246638
1612.5069	0.0245759
1610.5782	0.0245056
1608.6495	0.0244772
1606.7208	0.0244468
1604.7921	0.0243355
1602.8634	0.0241235
1600.9347	0.0238739
1599.0061	0.0236511
1597.0774	0.0234618
1595.1487	0.0232899
1593.2200	0.0231428
1591.2913	0.0230485
1589.3626	0.0230183
1587.4339	0.0230121
1585.5052	0.0229627
1583.5765	0.0228399
1581.6478	0.0226716
1579.7192	0.022512
1577.7905	0.0223967
1575.8618	0.0223194
1573.9331	0.022258
1572.0044	0.0222072
1570.0757	0.0221718
1568.1470	0.0221528
1566.2183	0.0221482
1564.2896	0.0221599
1562.3609	0.0221967
1560.4323	0.0222575
1558.5036	0.02232
1556.5749	0.022363
1554.6462	0.0223828
1552.7175	0.0223835
1550.7888	0.0223688
1548.8601	0.0223458
1546.9314	0.0223204
1545.0027	0.0222874
1543.0740	0.0222439
1541.1454	0.022203
1539.2167	0.0221788
1537.2880	0.022175
1535.3593	0.022188
1533.4306	0.022205
1531.5019	0.0222177
1529.5732	0.0222293
1527.6445	0.0222432
1525.7158	0.0222616
1523.7871	0.0222861
1521.8585	0.0223178
1519.9298	0.022359
1518.0011	0.0224034
1516.0724	0.0224376
1514.1437	0.022456
1512.2150	0.0224642
1510.2863	0.0224734
1508.3576	0.0224969
1506.4289	0.022529
1504.5002	0.0225337
1502.5716	0.0225151
1500.6429	0.0225716
1498.7142	0.0227652
1496.7855	0.0229897
1494.8568	0.0231204
1492.9281	0.0231845
1490.9994	0.0232718
1489.0707	0.0234199
1487.1420	0.0236401
1485.2133	0.023953
1483.2847	0.024366
1481.3560	0.0248604
1479.4273	0.0254239
1477.4986	0.0260663
1475.5699	0.0267934
1473.6412	0.0275896
1471.7125	0.0284234
1469.7838	0.0292637
1467.8551	0.0300857
1465.9264	0.0308474
1463.9978	0.03148
1462.0691	0.0319433
1460.1404	0.0322841
1458.2117	0.0325979
1456.2830	0.032953
1454.3543	0.0333517
1452.4256	0.0337086
1450.4969	0.0338689
1448.5682	0.0337083
1446.6395	0.0332263
1444.7109	0.0325328
1442.7822	0.031753
1440.8535	0.030958
1438.9248	0.030172
1436.9961	0.0294043
1435.0674	0.028672
1433.1387	0.0280236
1431.2100	0.0275243
1429.2813	0.0272077
1427.3526	0.0270623
1425.4240	0.0270476
1423.4953	0.0271
1421.5666	0.0271558
1419.6379	0.0271879
1417.7092	0.0271972
1415.7805	0.0271747
1413.8518	0.0271057
1411.9231	0.0269919
1409.9944	0.0268469
1408.0657	0.0266886
1406.1371	0.026531
1404.2084	0.026374
1402.2797	0.0262149
1400.3510	0.0260634
1398.4223	0.0259337
1396.4936	0.0258328
1394.5649	0.0257582
1392.6362	0.0256972
1390.7075	0.0256373
1388.7788	0.0255794
1386.8502	0.0255263
1384.9215	0.0254719
1382.9928	0.0254133
1381.0641	0.0253611
1379.1354	0.0253354
1377.2067	0.0253513
1375.2780	0.0254102
1373.3493	0.0255039
1371.4206	0.0256203
1369.4919	0.0257433
1367.5632	0.0258602
1365.6346	0.0259695
1363.7059	0.0260748
1361.7772	0.0261874
1359.8485	0.0263265
1357.9198	0.0265077
1355.9911	0.0267419
1354.0624	0.0270447
1352.1337	0.0274171
1350.2050	0.0278291
1348.2763	0.0282371
1346.3477	0.0286001
1344.4190	0.0288811
1342.4903	0.0290654
1340.5616	0.0291625
1338.6329	0.0291835
1336.7042	0.0291438
1334.7755	0.0290778
1332.8468	0.0290309
1330.9181	0.0290434
1328.9894	0.0291358
1327.0608	0.0292927
1325.1321	0.0294724
1323.2034	0.029643
1321.2747	0.0297946
1319.3460	0.0299183
1317.4173	0.0299948
1315.4886	0.0300092
1313.5599	0.0299649
1311.6312	0.0298817
1309.7025	0.0297891
1307.7739	0.0297157
1305.8452	0.0296742
1303.9165	0.0296461
1301.9878	0.0295978
1300.0591	0.0295185
1298.1304	0.0294136
1296.2017	0.0292722
1294.2730	0.0290871
1292.3443	0.0288893
1290.4156	0.0287244
1288.4870	0.0286085
1286.5583	0.0285243
1284.6296	0.0284537
1282.7009	0.0284011
1280.7722	0.0283716
1278.8435	0.0283507
1276.9148	0.0283239
1274.9861	0.0282907
1273.0574	0.0282486
1271.1287	0.0281926
1269.2001	0.0281295
1267.2714	0.0280729
1265.3427	0.0280246
1263.4140	0.0279849
1261.4853	0.0279644
1259.5566	0.0279636
1257.6279	0.027968
1255.6992	0.0279661
1253.7705	0.0279487
1251.8418	0.0279181
1249.9132	0.0279082
1247.9845	0.0279374
1246.0558	0.0279618
1244.1271	0.0279327
1242.1984	0.0278531
1240.2697	0.0277527
1238.3410	0.0276468
1236.4123	0.0275307
1234.4836	0.0274035
1232.5549	0.0272767
1230.6263	0.0271532
1228.6976	0.027014
1226.7689	0.026845
1224.8402	0.0266556
1222.9115	0.0264594
1220.9828	0.0262642
1219.0541	0.0260865
1217.1254	0.0259483
1215.1967	0.0258603
1213.2680	0.0258146
1211.3394	0.0257885
1209.4107	0.0257555
1207.4820	0.0256926
1205.5533	0.0255818
1203.6246	0.0254213
1201.6959	0.0252361
1199.7672	0.0250637
1197.8385	0.0249264
1195.9098	0.0248242
1193.9811	0.0247437
1192.0525	0.0246713
1190.1238	0.0246083
1188.1951	0.0245699
1186.2664	0.0245656
1184.3377	0.0245889
1182.4090	0.0246182
1180.4803	0.0246306
1178.5516	0.0246235
[truncated: 608 more rows]
