# Supplementary material for: Vibrational Raman and IR data on brown hair subjected to bleaching
Source: Data Brief. 2021 Sep 30;38:107439. doi: 10.1016/j.dib.2021.107439 (PMC8502914; doi:10.1016/j.dib.2021.107439)
Supplement: Supplementary file 1 [file mmc1.zip › Supplementary Material raw data/Figure 4/Raman three bleaching treatments p6.txt]

TITLE	Raman single spectrum (p6) of brown hair after three bleaching treatments
DATA TYPE
ORIGIN	JASCO
OWNER
SPECTROMETER/DATA SYSTEM
RESOLUTION
DELTAX	-1.92869
XUNITS	1/CM
YUNITS	AU
FIRSTX	5003.1440
LASTX	5.9082
NPOINTS	2592
FIRSTY	0.00094
MAXY	0.06064
MINY	0.00047
XYDATA
5003.1440	0.000941074
5001.2154	0.000976387
4999.2867	0.00101411
4997.3580	0.000988896
4995.4293	0.000943315
4993.5006	0.000910258
4991.5719	0.00090183
4989.6432	0.000890918
4987.7145	0.000847817
4985.7858	0.00085905
4983.8571	0.000908102
4981.9285	0.000880113
4979.9998	0.000844618
4978.0711	0.000892445
4976.1424	0.000939229
4974.2137	0.000962912
4972.2850	0.000984906
4970.3563	0.000952144
4968.4276	0.000900385
4966.4989	0.000882231
4964.5702	0.000890026
4962.6416	0.000898328
4960.7129	0.000917397
4958.7842	0.000924104
4956.8555	0.000917143
4954.9268	0.000889799
4952.9981	0.000866612
4951.0694	0.000886783
4949.1407	0.000933947
4947.2120	0.000956329
4945.2833	0.000910342
4943.3547	0.000851017
4941.4260	0.000855206
4939.4973	0.000901509
4937.5686	0.000910613
4935.6399	0.000929371
4933.7112	0.000907347
4931.7825	0.000945191
4929.8538	0.000927129
4927.9251	0.000907868
4925.9964	0.000909972
4924.0677	0.000925731
4922.1391	0.000926816
4920.2104	0.00088702
4918.2817	0.000861922
4916.3530	0.000898309
4914.4243	0.000902586
4912.4956	0.00089952
4910.5669	0.000896305
4908.6382	0.000895983
4906.7095	0.000901309
4904.7808	0.000882334
4902.8522	0.000876422
4900.9235	0.000874422
4898.9948	0.000909309
4897.0661	0.000918946
4895.1374	0.000930258
4893.2087	0.000928597
4891.2800	0.000915916
4889.3513	0.000902539
4887.4226	0.000889534
4885.4939	0.000878177
4883.5653	0.000861012
4881.6366	0.000842902
4879.7079	0.000858577
4877.7792	0.000892203
4875.8505	0.00090064
4873.9218	0.00091109
4871.9931	0.000921185
4870.0644	0.000933034
4868.1357	0.000930057
4866.2070	0.000910577
4864.2784	0.000912719
4862.3497	0.000913692
4860.4210	0.000887836
4858.4923	0.000901739
4856.5636	0.000930487
4854.6349	0.00094902
4852.7062	0.000920302
4850.7775	0.000915906
4848.8488	0.000912297
4846.9201	0.000856569
4844.9915	0.000825929
4843.0628	0.000862337
4841.1341	0.000865037
4839.2054	0.000851455
4837.2767	0.000897902
4835.3480	0.000914271
4833.4193	0.000930506
4831.4906	0.000904107
4829.5619	0.000896078
4827.6332	0.000944273
4825.7046	0.000945555
4823.7759	0.000886764
4821.8472	0.000871909
4819.9185	0.000872452
4817.9898	0.000855098
4816.0611	0.000862361
4814.1324	0.000911843
4812.2037	0.000934331
4810.2750	0.000944278
4808.3463	0.00093927
4806.4177	0.000921498
4804.4890	0.000907517
4802.5603	0.000940982
4800.6316	0.000975307
4798.7029	0.000959355
4796.7742	0.000927121
4794.8455	0.00085797
4792.9168	0.000874483
4790.9881	0.000930952
4789.0594	0.000961984
4787.1308	0.000927005
4785.2021	0.000901868
4783.2734	0.000907918
4781.3447	0.000909574
4779.4160	0.00086468
4777.4873	0.000871113
4775.5586	0.000908077
4773.6299	0.000902644
4771.7012	0.000868018
4769.7725	0.000838227
4767.8439	0.000850976
4765.9152	0.000862202
4763.9865	0.000871751
4762.0578	0.000881481
4760.1291	0.000893421
4758.2004	0.000911884
4756.2717	0.00091738
4754.3430	0.000904558
4752.4143	0.000910301
4750.4856	0.000930841
4748.5570	0.000905873
4746.6283	0.000855187
4744.6996	0.000862736
4742.7709	0.00086328
4740.8422	0.000862417
4738.9135	0.000919755
4736.9848	0.00095285
4735.0561	0.000928143
4733.1274	0.00091831
4731.1987	0.000895691
4729.2701	0.000863073
4727.3414	0.00087592
4725.4127	0.000893846
4723.4840	0.000866373
4721.5553	0.00087668
4719.6266	0.000905072
4717.6979	0.000877708
4715.7692	0.000885321
4713.8405	0.000859162
4711.9118	0.000835745
4709.9832	0.000832216
4708.0545	0.000848464
4706.1258	0.000858577
4704.1971	0.000886586
4702.2684	0.0008895
4700.3397	0.000895838
4698.4110	0.0009279
4696.4823	0.000875942
4694.5536	0.000849407
4692.6249	0.000872006
4690.6963	0.000871355
4688.7676	0.000881176
4686.8389	0.000867471
4684.9102	0.000864929
4682.9815	0.000859945
4681.0528	0.000819036
4679.1241	0.000813253
4677.1954	0.000835524
4675.2667	0.000880053
4673.3380	0.000877413
4671.4093	0.000835714
4669.4807	0.000811737
4667.5520	0.000840347
4665.6233	0.000875912
4663.6946	0.000902013
4661.7659	0.000944056
4659.8372	0.000925538
4657.9085	0.000876201
4655.9798	0.000849989
4654.0511	0.000867953
4652.1224	0.000900428
4650.1938	0.000918783
4648.2651	0.000887086
4646.3364	0.000901321
4644.4077	0.000965776
4642.4790	0.000981349
4640.5503	0.000962401
4638.6216	0.000954344
4636.6929	0.000931819
4634.7642	0.000945006
4632.8355	0.000959869
4630.9069	0.000998927
4628.9782	0.00102465
4627.0495	0.00105093
4625.1208	0.00108326
4623.1921	0.00108453
4621.2634	0.00102579
4619.3347	0.000981805
4617.4060	0.000963633
4615.4773	0.000983472
4613.5486	0.000995789
4611.6200	0.000977535
4609.6913	0.000942966
4607.7626	0.000897774
4605.8339	0.00089592
4603.9052	0.000918502
4601.9765	0.000895429
4600.0478	0.000899771
4598.1191	0.000902059
4596.1904	0.00086397
4594.2617	0.000839136
4592.3331	0.00084734
4590.4044	0.000875031
4588.4757	0.000892536
4586.5470	0.000888716
4584.6183	0.000872459
4582.6896	0.000858911
4580.7609	0.000847313
4578.8322	0.000862355
4576.9035	0.00091754
4574.9748	0.00091821
4573.0462	0.000921438
4571.1175	0.000960806
4569.1888	0.00100098
4567.2601	0.000979494
4565.3314	0.000902271
4563.4027	0.000883043
4561.4740	0.000915946
4559.5453	0.000930297
4557.6166	0.000912079
4555.6879	0.000895648
4553.7593	0.000874968
4551.8306	0.000875823
4549.9019	0.000865724
4547.9732	0.000843912
4546.0445	0.000862591
4544.1158	0.000866865
4542.1871	0.00083736
4540.2584	0.000841133
4538.3297	0.000863035
4536.4010	0.000866759
4534.4724	0.000883569
4532.5437	0.000845173
4530.6150	0.000782949
4528.6863	0.000776125
4526.7576	0.000790809
4524.8289	0.000834449
4522.9002	0.000834063
4520.9715	0.000827283
4519.0428	0.000861873
4517.1141	0.0008826
4515.1855	0.000874232
4513.2568	0.000857491
4511.3281	0.000845273
4509.3994	0.000876455
4507.4707	0.000865978
4505.5420	0.000819059
4503.6133	0.000799194
4501.6846	0.000842263
4499.7559	0.000886787
4497.8272	0.000883578
4495.8986	0.000851983
4493.9699	0.00085358
4492.0412	0.000891187
4490.1125	0.000912167
4488.1838	0.000917431
4486.2551	0.000918202
4484.3264	0.000915376
4482.3977	0.000853364
4480.4690	0.000795883
4478.5403	0.000807616
4476.6117	0.000805042
4474.6830	0.000794297
4472.7543	0.000783243
4470.8256	0.000782917
4468.8969	0.000802426
4466.9682	0.000861743
4465.0395	0.000911408
4463.1108	0.000905005
4461.1821	0.000868071
4459.2534	0.000857495
4457.3248	0.00085031
4455.3961	0.000833023
4453.4674	0.000840105
4451.5387	0.000836179
4449.6100	0.000818032
4447.6813	0.000829914
4445.7526	0.000857984
4443.8239	0.000846192
4441.8952	0.00084739
4439.9665	0.000873785
4438.0379	0.000858784
4436.1092	0.00085533
4434.1805	0.000866762
4432.2518	0.000849483
4430.3231	0.000809955
4428.3944	0.000790635
4426.4657	0.000765105
4424.5370	0.000786972
4422.6083	0.000827368
4420.6796	0.000863301
4418.7509	0.000872804
4416.8223	0.000851346
4414.8936	0.000838216
4412.9649	0.00086656
4411.0362	0.000869739
4409.1075	0.000862031
4407.1788	0.000836437
4405.2501	0.000817473
4403.3214	0.000836221
4401.3927	0.000862609
4399.4640	0.000881334
4397.5354	0.000889051
4395.6067	0.000840341
4393.6780	0.000816054
4391.7493	0.000836572
4389.8206	0.000835033
4387.8919	0.000807053
4385.9632	0.000815338
4384.0345	0.000843484
4382.1058	0.000845548
4380.1771	0.000812763
4378.2485	0.000801057
4376.3198	0.000816814
4374.3911	0.000803999
4372.4624	0.000772231
4370.5337	0.00076987
4368.6050	0.000779686
4366.6763	0.000792884
4364.7476	0.000800123
4362.8189	0.00082034
4360.8902	0.000826779
4358.9616	0.000837709
4357.0329	0.000861847
4355.1042	0.000865788
4353.1755	0.000836223
4351.2468	0.000819522
4349.3181	0.000801707
4347.3894	0.000790837
4345.4607	0.000842333
4343.5320	0.000850293
4341.6033	0.000828296
4339.6747	0.000801894
4337.7460	0.00079579
4335.8173	0.000824484
4333.8886	0.000847004
4331.9599	0.000811713
4330.0312	0.00077631
4328.1025	0.000740382
4326.1738	0.000752891
4324.2451	0.000808478
4322.3164	0.00083916
4320.3878	0.0008127
4318.4591	0.000768954
4316.5304	0.000764006
4314.6017	0.000766408
4312.6730	0.0007677
4310.7443	0.000728686
4308.8156	0.000738123
4306.8869	0.000781411
4304.9582	0.000799738
4303.0295	0.000826352
4301.1009	0.000843722
4299.1722	0.000816021
4297.2435	0.000790928
4295.3148	0.000785592
4293.3861	0.000816082
4291.4574	0.000845959
4289.5287	0.00084969
4287.6000	0.000863859
4285.6713	0.000849558
4283.7426	0.000822073
4281.8140	0.000803592
4279.8853	0.000816686
4277.9566	0.00081895
4276.0279	0.000826897
4274.0992	0.000803983
4272.1705	0.000802278
4270.2418	0.000803255
4268.3131	0.000785392
4266.3844	0.00077437
4264.4557	0.000787319
4262.5271	0.000796965
4260.5984	0.00079139
4258.6697	0.000797795
4256.7410	0.000776944
4254.8123	0.000774979
4252.8836	0.000816592
4250.9549	0.000838262
4249.0262	0.000830484
4247.0975	0.000816814
4245.1688	0.000794129
4243.2402	0.000778507
4241.3115	0.000807941
4239.3828	0.000828725
4237.4541	0.000838643
4235.5254	0.000852774
4233.5967	0.000842599
4231.6680	0.000812157
4229.7393	0.000801668
4227.8106	0.00079695
4225.8819	0.000804777
4223.9533	0.000804309
4222.0246	0.000826324
4220.0959	0.00081147
4218.1672	0.000776845
4216.2385	0.000766333
4214.3098	0.000778631
4212.3811	0.000799549
4210.4524	0.000833609
4208.5237	0.000848285
4206.5950	0.000825237
4204.6664	0.000816525
4202.7377	0.000822931
4200.8090	0.000786475
4198.8803	0.000780788
4196.9516	0.000786938
4195.0229	0.000801184
4193.0942	0.000786413
4191.1655	0.000780248
4189.2368	0.000796518
4187.3081	0.000809761
4185.3795	0.000819885
4183.4508	0.000819478
4181.5221	0.000830201
4179.5934	0.000837962
4177.6647	0.000797851
4175.7360	0.000783589
4173.8073	0.000838225
4171.8786	0.000858864
4169.9499	0.000845793
4168.0212	0.000850605
4166.0926	0.000833046
4164.1639	0.000802134
4162.2352	0.000800331
4160.3065	0.000798834
4158.3778	0.000777747
4156.4491	0.000742907
4154.5204	0.000750128
4152.5917	0.00078362
4150.6630	0.000824574
4148.7343	0.000853144
4146.8056	0.000882454
4144.8770	0.000908259
4142.9483	0.000876349
4141.0196	0.000810023
4139.0909	0.000774926
4137.1622	0.000765804
4135.2335	0.000778482
4133.3048	0.000736889
4131.3761	0.000747575
4129.4474	0.000773449
4127.5187	0.00080092
4125.5901	0.000820408
4123.6614	0.00080817
4121.7327	0.00077872
4119.8040	0.000759631
4117.8753	0.000783176
4115.9466	0.000831226
4114.0179	0.000833045
4112.0892	0.000812657
4110.1605	0.000801693
4108.2318	0.000795901
4106.3032	0.000781519
4104.3745	0.00081177
4102.4458	0.000875215
4100.5171	0.000876666
4098.5884	0.000826661
4096.6597	0.000778812
4094.7310	0.000781176
4092.8023	0.000780571
4090.8736	0.000799859
4088.9449	0.000812347
4087.0163	0.00077045
4085.0876	0.00075613
4083.1589	0.000786891
4081.2302	0.000815295
4079.3015	0.000832862
4077.3728	0.000817815
4075.4441	0.000808258
4073.5154	0.000837786
4071.5867	0.000839329
4069.6580	0.000810882
4067.7294	0.00076835
4065.8007	0.000739126
4063.8720	0.000741002
4061.9433	0.000715325
4060.0146	0.000698053
4058.0859	0.00071047
4056.1572	0.000793159
4054.2285	0.000808336
4052.2998	0.000767587
4050.3711	0.000767303
4048.4425	0.000777495
4046.5138	0.000783696
4044.5851	0.000806421
4042.6564	0.000830879
4040.7277	0.000809051
4038.7990	0.000776138
4036.8703	0.000757353
4034.9416	0.000763717
4033.0129	0.000792333
4031.0842	0.000803586
4029.1556	0.000801035
4027.2269	0.000779512
4025.2982	0.000780739
4023.3695	0.000796706
4021.4408	0.000805188
4019.5121	0.000767688
4017.5834	0.000750738
4015.6547	0.000760137
4013.7260	0.000757162
4011.7973	0.000756087
4009.8687	0.000777364
4007.9400	0.000784523
4006.0113	0.000786634
4004.0826	0.000792292
4002.1539	0.000794629
4000.2252	0.000797795
3998.2965	0.000760028
3996.3678	0.000763292
3994.4391	0.00077746
3992.5104	0.000762647
3990.5818	0.000744578
3988.6531	0.000765916
3986.7244	0.000810256
3984.7957	0.000784238
3982.8670	0.000760628
3980.9383	0.000760819
3979.0096	0.000770097
3977.0809	0.000752081
3975.1522	0.000754434
3973.2235	0.000776975
3971.2949	0.000810325
3969.3662	0.000795521
3967.4375	0.000793215
3965.5088	0.000799416
3963.5801	0.00076217
3961.6514	0.00072196
3959.7227	0.000716544
3957.7940	0.000779253
3955.8653	0.000797792
3953.9366	0.000802028
3952.0080	0.000824839
3950.0793	0.00081671
3948.1506	0.00078869
3946.2219	0.000765728
3944.2932	0.000761949
3942.3645	0.000738375
3940.4358	0.000756018
3938.5071	0.000796285
3936.5784	0.000824353
3934.6497	0.000850864
3932.7211	0.000822263
3930.7924	0.000772019
3928.8637	0.000739405
3926.9350	0.000726004
3925.0063	0.000747964
3923.0776	0.000787731
3921.1489	0.000751092
3919.2202	0.000727274
3917.2915	0.000744152
3915.3628	0.00078504
3913.4342	0.000817837
3911.5055	0.000803254
3909.5768	0.000801371
3907.6481	0.000814469
3905.7194	0.000785672
3903.7907	0.000759931
3901.8620	0.000756075
3899.9333	0.000767568
3898.0046	0.000783986
3896.0759	0.000801478
3894.1472	0.000818429
3892.2186	0.000803636
3890.2899	0.000771162
3888.3612	0.000742803
3886.4325	0.000741976
3884.5038	0.000727948
3882.5751	0.000757872
3880.6464	0.000800764
3878.7177	0.000820953
3876.7890	0.000796505
3874.8603	0.000754885
3872.9317	0.000737199
3871.0030	0.000711491
3869.0743	0.00070217
3867.1456	0.000760666
3865.2169	0.000804141
3863.2882	0.000796967
3861.3595	0.000794198
3859.4308	0.000785053
3857.5021	0.000777666
3855.5734	0.000750081
3853.6448	0.000723616
3851.7161	0.000751951
3849.7874	0.000770645
3847.8587	0.000752209
3845.9300	0.000724156
3844.0013	0.000710136
3842.0726	0.000725052
3840.1439	0.000730599
3838.2152	0.00072478
3836.2865	0.000759987
3834.3579	0.000769654
3832.4292	0.00074457
3830.5005	0.000764108
3828.5718	0.000794239
3826.6431	0.000773547
3824.7144	0.000744305
3822.7857	0.000733699
3820.8570	0.000726259
3818.9283	0.000704371
3816.9996	0.000684242
3815.0710	0.000702039
3813.1423	0.000710151
3811.2136	0.000687618
3809.2849	0.00069437
3807.3562	0.00070544
3805.4275	0.000702899
3803.4988	0.000699899
3801.5701	0.000709986
3799.6414	0.000727526
3797.7127	0.000742759
3795.7841	0.000724252
3793.8554	0.000734395
3791.9267	0.000785204
3789.9980	0.000802898
3788.0693	0.000801863
3786.1406	0.000793561
3784.2119	0.000786681
3782.2832	0.000778696
3780.3545	0.000733237
3778.4258	0.000712418
3776.4972	0.000733576
3774.5685	0.000761159
3772.6398	0.000774753
3770.7111	0.000763001
3768.7824	0.000754608
3766.8537	0.000738877
3764.9250	0.000747046
3762.9963	0.000714073
3761.0676	0.000722149
3759.1389	0.000730269
3757.2103	0.000747734
3755.2816	0.00078846
3753.3529	0.000798149
3751.4242	0.000758667
3749.4955	0.00074491
3747.5668	0.000764762
3745.6381	0.000765719
3743.7094	0.000752186
3741.7807	0.00075277
3739.8520	0.000740365
3737.9234	0.000752086
3735.9947	0.000801011
3734.0660	0.000809748
3732.1373	0.000740785
3730.2086	0.000738391
3728.2799	0.000794049
3726.3512	0.000781574
3724.4225	0.000719161
3722.4938	0.000703193
3720.5651	0.000706953
3718.6365	0.000726782
3716.7078	0.000745981
3714.7791	0.000740489
3712.8504	0.000703305
3710.9217	0.000704441
3708.9930	0.000715821
3707.0643	0.000720595
3705.1356	0.000730419
3703.2069	0.000708692
3701.2782	0.000676638
3699.3496	0.000694885
3697.4209	0.000735241
3695.4922	0.000746137
3693.5635	0.000739968
3691.6348	0.000728342
3689.7061	0.0007368
3687.7774	0.000728848
3685.8487	0.000727493
3683.9200	0.000748788
3681.9913	0.000773936
3680.0627	0.000750032
3678.1340	0.000722194
3676.2053	0.000729067
3674.2766	0.00073043
3672.3479	0.000725076
3670.4192	0.000757035
3668.4905	0.000757773
3666.5618	0.000763009
3664.6331	0.000742608
3662.7044	0.000717531
3660.7758	0.000721615
3658.8471	0.000739986
3656.9184	0.00076126
3654.9897	0.000742534
3653.0610	0.000718045
3651.1323	0.000713324
3649.2036	0.000734205
3647.2749	0.000761036
3645.3462	0.000769994
3643.4175	0.00077479
3641.4888	0.000777658
3639.5602	0.000752485
3637.6315	0.00074008
3635.7028	0.000749189
3633.7741	0.000733463
3631.8454	0.000753537
3629.9167	0.000767657
3627.9880	0.000756244
3626.0593	0.000716345
3624.1306	0.000710816
3622.2019	0.000707845
3620.2733	0.000704086
3618.3446	0.000749422
3616.4159	0.000801713
3614.4872	0.000813337
3612.5585	0.000787215
3610.6298	0.000771
3608.7011	0.000776741
3606.7724	0.000768485
3604.8437	0.000764725
3602.9150	0.00078484
3600.9864	0.000817167
3599.0577	0.00079022
3597.1290	0.00076272
3595.2003	0.000797131
3593.2716	0.000789157
3591.3429	0.000760316
3589.4142	0.000740561
3587.4855	0.000750624
3585.5568	0.000749616
3583.6281	0.000746016
3581.6995	0.000731351
3579.7708	0.000752873
3577.8421	0.000756908
3575.9134	0.000735601
3573.9847	0.000725611
3572.0560	0.000708334
3570.1273	0.000743792
3568.1986	0.000776671
3566.2699	0.000757341
3564.3412	0.000745301
3562.4126	0.000747533
3560.4839	0.000756178
3558.5552	0.000787882
3556.6265	0.000786285
3554.6978	0.000761752
3552.7691	0.000751066
3550.8404	0.000768417
3548.9117	0.00078371
3546.9830	0.000793346
3545.0543	0.000781204
3543.1257	0.000776292
3541.1970	0.000759102
3539.2683	0.000752707
3537.3396	0.000735894
3535.4109	0.000723537
3533.4822	0.000741067
3531.5535	0.000779459
3529.6248	0.000821983
3527.6961	0.000803857
3525.7674	0.000777576
3523.8388	0.000804123
3521.9101	0.000809177
3519.9814	0.000780197
3518.0527	0.000749105
3516.1240	0.000774602
3514.1953	0.000839428
3512.2666	0.000874532
3510.3379	0.00083008
3508.4092	0.000805376
3506.4805	0.000831026
3504.5519	0.000856815
3502.6232	0.000865672
3500.6945	0.000873479
3498.7658	0.000868158
3496.8371	0.000857132
3494.9084	0.000872776
3492.9797	0.000907177
3491.0510	0.000924536
3489.1223	0.000905092
3487.1936	0.000900657
3485.2650	0.000915478
3483.3363	0.000939147
3481.4076	0.000954543
3479.4789	0.000934772
3477.5502	0.000927662
3475.6215	0.000919957
3473.6928	0.000920897
3471.7641	0.000918284
3469.8354	0.000916479
3467.9067	0.000959406
3465.9781	0.000963207
3464.0494	0.000954135
3462.1207	0.000997864
3460.1920	0.0010716
3458.2633	0.00109514
3456.3346	0.00108871
3454.4059	0.00109156
3452.4772	0.00112557
3450.5485	0.00116671
3448.6198	0.00119318
3446.6912	0.00119918
3444.7625	0.00118234
3442.8338	0.00118192
3440.9051	0.00120202
3438.9764	0.00122783
3437.0477	0.00125426
3435.1190	0.00125643
3433.1903	0.0012464
3431.2616	0.00126645
3429.3329	0.00130993
3427.4043	0.00136355
3425.4756	0.00140453
3423.5469	0.0014505
3421.6182	0.00149176
3419.6895	0.0015113
3417.7608	0.00154223
3415.8321	0.001594
3413.9034	0.00164732
3411.9747	0.00168929
3410.0460	0.00171896
3408.1174	0.00176058
3406.1887	0.0018088
3404.2600	0.00184702
3402.3313	0.00188153
3400.4026	0.00188981
3398.4739	0.0018892
3396.5452	0.00191569
3394.6165	0.00196378
3392.6878	0.00201972
3390.7591	0.00207753
3388.8304	0.00213827
3386.9018	0.00218887
3384.9731	0.00224223
3383.0444	0.0023091
3381.1157	0.00234903
3379.1870	0.00233665
3377.2583	0.00232798
3375.3296	0.00238211
3373.4009	0.00248683
3371.4722	0.00257669
3369.5435	0.00261879
3367.6149	0.00264086
3365.6862	0.00268154
3363.7575	0.00274391
3361.8288	0.0028167
3359.9001	0.00288902
3357.9714	0.00294976
3356.0427	0.0029941
3354.1140	0.00301705
3352.1853	0.00302084
3350.2566	0.00303066
3348.3280	0.00306755
3346.3993	0.00312454
3344.4706	0.00317299
3342.5419	0.00320874
3340.6132	0.0032437
3338.6845	0.00327832
3336.7558	0.0033028
3334.8271	0.00330763
3332.8984	0.00331173
3330.9697	0.00335684
3329.0411	0.00342949
3327.1124	0.00348583
3325.1837	0.0035157
3323.2550	0.00353936
3321.3263	0.00357886
3319.3976	0.00364343
3317.4689	0.0037003
3315.5402	0.00373973
3313.6115	0.00378981
3311.6828	0.00384583
3309.7542	0.00388555
3307.8255	0.00391938
3305.8968	0.00396723
3303.9681	0.00402504
3302.0394	0.00407757
3300.1107	0.00411648
3298.1820	0.00414112
3296.2533	0.00415394
3294.3246	0.0041559
3292.3959	0.00414778
3290.4673	0.0041292
3288.5386	0.00410943
3286.6099	0.00411748
3284.6812	0.00416231
3282.7525	0.00420522
3280.8238	0.00422138
3278.8951	0.00422299
3276.9664	0.00422072
3275.0377	0.00420928
3273.1090	0.00418866
3271.1804	0.00416902
3269.2517	0.00414922
3267.3230	0.00412292
3265.3943	0.00407953
3263.4656	0.00401336
3261.5369	0.00393818
3259.6082	0.00388164
3257.6795	0.00385225
3255.7508	0.00383189
3253.8221	0.00379919
3251.8935	0.00375333
3249.9648	0.00371504
3248.0361	0.00370542
3246.1074	0.00370939
3244.1787	0.0036875
3242.2500	0.00362404
3240.3213	0.00355334
3238.3926	0.00350898
3236.4639	0.00348348
3234.5352	0.00345903
3232.6066	0.00342767
3230.6779	0.00340364
3228.7492	0.00338426
3226.8205	0.00334556
3224.8918	0.00328918
3222.9631	0.003249
3221.0344	0.0032352
3219.1057	0.00324066
3217.1770	0.00325393
3215.2483	0.00324943
3213.3197	0.00323104
3211.3910	0.00322265
3209.4623	0.00322738
3207.5336	0.00323101
3205.6049	0.00321851
3203.6762	0.00319469
3201.7475	0.0031678
3199.8188	0.00313553
3197.8901	0.00309679
3195.9614	0.0030554
3194.0328	0.00301216
3192.1041	0.00296668
3190.1754	0.00292623
3188.2467	0.00289974
3186.3180	0.00288359
3184.3893	0.0028644
3182.4606	0.0028341
3180.5319	0.00281925
3178.6032	0.00282402
3176.6745	0.00283123
3174.7459	0.00282439
3172.8172	0.0028175
3170.8885	0.00282937
3168.9598	0.00284017
3167.0311	0.00282604
3165.1024	0.00279851
3163.1737	0.00278175
3161.2450	0.00277909
3159.3163	0.00278864
3157.3876	0.00280012
3155.4590	0.00280747
3153.5303	0.00280837
3151.6016	0.00280466
3149.6729	0.00280112
3147.7442	0.002803
3145.8155	0.00279893
3143.8868	0.00278691
3141.9581	0.00279144
3140.0294	0.00281383
3138.1007	0.00282772
3136.1720	0.00281314
3134.2434	0.00277734
3132.3147	0.00274751
3130.3860	0.00274032
3128.4573	0.0027565
3126.5286	0.00278229
3124.5999	0.00280414
3122.6712	0.00282564
3120.7425	0.00286852
3118.8138	0.00292623
3116.8851	0.00297936
3114.9565	0.0029985
3113.0278	0.00297045
3111.0991	0.00293324
3109.1704	0.00292032
3107.2417	0.00292599
3105.3130	0.00293095
3103.3843	0.0029489
3101.4556	0.00300109
3099.5269	0.003066
3097.5982	0.00312203
3095.6696	0.00317726
3093.7409	0.00321581
3091.8122	0.00323181
3089.8835	0.0032556
3087.9548	0.00330611
3086.0261	0.00338046
3084.0974	0.00347029
3082.1687	0.00357763
3080.2400	0.00371278
3078.3113	0.00387363
3076.3827	0.00404962
3074.4540	0.0042229
3072.5253	0.00440121
3070.5966	0.00458871
3068.6679	0.00474852
3066.7392	0.00486744
3064.8105	0.00496927
3062.8818	0.00505474
3060.9531	0.00509869
3059.0244	0.00508883
3057.0958	0.00503255
3055.1671	0.00494373
3053.2384	0.00483708
3051.3097	0.00473952
3049.3810	0.00467655
3047.4523	0.00465003
3045.5236	0.00465046
3043.5949	0.00465804
3041.6662	0.00466425
3039.7375	0.00469384
3037.8089	0.00476811
3035.8802	0.00486671
3033.9515	0.00494376
3032.0228	0.00498518
3030.0941	0.00503139
3028.1654	0.00512486
3026.2367	0.00526637
3024.3080	0.00545119
3022.3793	0.00568901
3020.4506	0.00596432
3018.5220	0.00625711
3016.5933	0.0065749
3014.6646	0.00692558
3012.7359	0.00730277
3010.8072	0.0077029
3008.8785	0.00814255
3006.9498	0.00866398
3005.0211	0.00927015
3003.0924	0.00988815
3001.1637	0.0104781
2999.2351	0.0110904
2997.3064	0.0117703
2995.3777	0.0124894
2993.4490	0.0132065
2991.5203	0.0139281
2989.5916	0.014663
2987.6629	0.0153868
2985.7342	0.0160806
2983.8055	0.0167343
2981.8768	0.0173358
2979.9482	0.017885
2978.0195	0.0183781
2976.0908	0.0188052
2974.1621	0.0191908
2972.2334	0.0195752
2970.3047	0.0199707
2968.3760	0.0203719
2966.4473	0.0207806
2964.5186	0.0212008
2962.5899	0.0216218
2960.6613	0.0220226
2958.7326	0.0224124
2956.8039	0.0228475
2954.8752	0.0233917
2952.9465	0.0240872
2951.0178	0.0249588
2949.0891	0.0260041
2947.1604	0.0271795
2945.2317	0.0284175
2943.3030	0.0296471
2941.3744	0.0307914
2939.4457	0.0317678
2937.5170	0.0325138
2935.5883	0.0330048
2933.6596	0.0332425
2931.7309	0.033237
2929.8022	0.0329903
2927.8735	0.0325281
2925.9448	0.0319263
2924.0161	0.0312459
2922.0875	0.0304803
2920.1588	0.0296127
2918.2301	0.0286624
2916.3014	0.0276494
2914.3727	0.0265821
2912.4440	0.0254889
2910.5153	0.0244138
2908.5866	0.0233961
2906.6579	0.022483
2904.7292	0.0217231
2902.8006	0.0211294
2900.8719	0.020669
2898.9432	0.0202875
2897.0145	0.0199398
2895.0858	0.0196137
2893.1571	0.0193324
2891.2284	0.0191198
2889.2997	0.018964
2887.3710	0.0188464
2885.4423	0.0187761
2883.5136	0.0187579
2881.5850	0.0187404
2879.6563	0.0186487
2877.7276	0.0184611
2875.7989	0.0181919
2873.8702	0.0178077
2871.9415	0.0172246
2870.0128	0.0163975
2868.0841	0.015383
2866.1554	0.0143086
2864.2267	0.0133097
2862.2981	0.0124668
2860.3694	0.0117671
2858.4407	0.0111613
2856.5120	0.0106358
2854.5833	0.0101844
2852.6546	0.00976411
2850.7259	0.00932692
2848.7972	0.00885227
2846.8685	0.00833386
2844.9398	0.00777392
2843.0112	0.00720058
2841.0825	0.00667318
2839.1538	0.00624514
2837.2251	0.00593512
2835.2964	0.00572466
2833.3677	0.00555723
2831.4390	0.0053999
2829.5103	0.00527091
2827.5816	0.00517491
2825.6529	0.0050789
2823.7243	0.00498933
2821.7956	0.00495137
2819.8669	0.0049657
2817.9382	0.00497613
2816.0095	0.00493506
2814.0808	0.00485025
2812.1521	0.00476757
2810.2234	0.00470928
2808.2947	0.0046644
2806.3660	0.004628
2804.4374	0.00460141
2802.5087	0.00457229
2800.5800	0.00453587
2798.6513	0.00450548
2796.7226	0.00449243
2794.7939	0.00448622
2792.8652	0.00448012
2790.9365	0.00448106
2789.0078	0.00449291
2787.0791	0.00450744
2785.1505	0.00451647
2783.2218	0.00452388
2781.2931	0.00454578
2779.3644	0.00461412
2777.4357	0.00472178
2775.5070	0.00479853
2773.5783	0.00480575
2771.6496	0.00478472
2769.7209	0.00478377
2767.7922	0.00479763
2765.8636	0.00479905
2763.9349	0.00478703
2762.0062	0.0047796
2760.0775	0.00479111
2758.1488	0.00481861
2756.2201	0.00485029
2754.2914	0.00487724
2752.3627	0.00490239
2750.4340	0.00495284
2748.5053	0.00503951
2746.5767	0.00512392
2744.6480	0.00517246
2742.7193	0.00520582
2740.7906	0.00525586
2738.8619	0.00532074
2736.9332	0.00538616
2735.0045	0.00544866
2733.0758	0.00550096
2731.1471	0.00552062
2729.2184	0.00549519
2727.2898	0.00545191
2725.3611	0.00544461
2723.4324	0.00547799
2721.5037	0.00549909
2719.5750	0.00548467
2717.6463	0.00544212
2715.7176	0.00538371
2713.7889	0.00533536
2711.8602	0.00530986
2709.9315	0.00529001
2708.0029	0.0052677
2706.0742	0.00525515
2704.1455	0.00524458
2702.2168	0.00521588
2700.2881	0.00517554
2698.3594	0.00514975
2696.4307	0.00515161
2694.5020	0.00517201
2692.5733	0.00520038
2690.6446	0.00521936
2688.7160	0.00520214
2686.7873	0.00516553
2684.8586	0.00516114
2682.9299	0.00519223
2681.0012	0.00522213
2679.0725	0.00523608
2677.1438	0.00524568
2675.2151	0.00526825
2673.2864	0.0053143
2671.3577	0.00535799
2669.4291	0.00536163
2667.5004	0.00533883
2665.5717	0.00533615
2663.6430	0.00536396
2661.7143	0.00540048
2659.7856	0.00543576
2657.8569	0.00546859
2655.9282	0.0054866
2653.9995	0.00548297
2652.0708	0.00548661
2650.1422	0.0055308
2648.2135	0.00559934
2646.2848	0.00564754
2644.3561	0.00566726
2642.4274	0.00569522
2640.4987	0.00574453
2638.5700	0.00577894
2636.6413	0.00578436
2634.7126	0.00579057
2632.7839	0.00580221
2630.8552	0.00579961
2628.9266	0.00579078
2626.9979	0.00580189
2625.0692	0.00583254
2623.1405	0.00585953
2621.2118	0.0058789
2619.2831	0.00590809
2617.3544	0.00594421
2615.4257	0.00595334
2613.4970	0.00592752
2611.5683	0.00590133
2609.6397	0.00589851
2607.7110	0.00590468
2605.7823	0.00591483
2603.8536	0.00595271
2601.9249	0.0060056
2599.9962	0.00602318
2598.0675	0.00600595
2596.1388	0.00600015
2594.2101	0.00601682
2592.2814	0.00603256
2590.3528	0.00603036
2588.4241	0.00600482
2586.4954	0.00596618
2584.5667	0.00594073
2582.6380	0.00594612
2580.7093	0.00597211
2578.7806	0.00600135
2576.8519	0.00603541
2574.9232	0.00607161
2572.9945	0.00609549
2571.0659	0.00610613
2569.1372	0.00611745
2567.2085	0.00612701
2565.2798	0.00612948
2563.3511	0.00614223
2561.4224	0.00616846
2559.4937	0.00617386
2557.5650	0.00614831
2555.6363	0.00612287
2553.7076	0.00610798
2551.7790	0.00609226
2549.8503	0.00607857
2547.9216	0.00607585
2545.9929	0.00608541
2544.0642	0.00610838
2542.1355	0.00613882
2540.2068	0.0061643
2538.2781	0.00618355
2536.3494	0.00620521
2534.4207	0.00622517
2532.4921	0.00623144
2530.5634	0.00622781
2528.6347	0.0062312
2526.7060	0.00624954
2524.7773	0.00627915
2522.8486	0.00630987
2520.9199	0.00633669
2518.9912	0.00635484
2517.0625	0.00635504
2515.1338	0.00633196
2513.2052	0.00630436
2511.2765	0.00630211
2509.3478	0.00632052
2507.4191	0.00632614
2505.4904	0.00631109
2503.5617	0.0063095
2501.6330	0.00634248
2499.7043	0.00637942
2497.7756	0.00638658
2495.8469	0.00636933
2493.9183	0.00635663
2491.9896	0.00637549
2490.0609	0.00642624
2488.1322	0.00648461
2486.2035	0.00652706
2484.2748	0.00654412
2482.3461	0.00653375
2480.4174	0.00651034
2478.4887	0.00650759
2476.5600	0.00653553
2474.6314	0.00656029
2472.7027	0.00656645
2470.7740	0.00657271
2468.8453	0.00658061
2466.9166	0.00657546
2464.9879	0.00657615
2463.0592	0.00660388
2461.1305	0.00663967
2459.2018	0.00666341
2457.2731	0.0066736
2455.3445	0.00667715
2453.4158	0.00667675
2451.4871	0.00666681
2449.5584	0.00665128
2447.6297	0.00664678
2445.7010	0.00665612
2443.7723	0.00667214
2441.8436	0.00670129
2439.9149	0.00674986
2437.9862	0.00679996
2436.0576	0.00682375
2434.1289	0.00682295
2432.2002	0.00682243
2430.2715	0.0068251
2428.3428	0.00681684
2426.4141	0.00680046
2424.4854	0.00679182
2422.5567	0.00679998
2420.6280	0.00681363
2418.6993	0.00681073
2416.7707	0.00679517
2414.8420	0.00679156
2412.9133	0.00680724
2410.9846	0.00684404
2409.0559	0.0069021
2407.1272	0.0069469
2405.1985	0.00695468
2403.2698	0.0069502
2401.3411	0.00695424
2399.4124	0.00695575
2397.4838	0.00694491
2395.5551	0.00693752
2393.6264	0.00694978
2391.6977	0.00696907
2389.7690	0.00697957
2387.8403	0.00698968
2385.9116	0.00700558
2383.9829	0.00701712
2382.0542	0.00701703
2380.1255	0.00701691
2378.1968	0.00702859
2376.2682	0.00704288
2374.3395	0.00704173
2372.4108	0.00704702
2370.4821	0.00708656
2368.5534	0.00713898
2366.6247	0.00716828
2364.6960	0.0071644
2362.7673	0.00713787
2360.8386	0.00710629
2358.9099	0.00708989
2356.9813	0.00710143
2355.0526	0.00712137
2353.1239	0.00711044
2351.1952	0.00707805
2349.2665	0.0070822
2347.3378	0.00714804
2345.4091	0.00723891
2343.4804	0.0073097
2341.5517	0.00734549
2339.6230	0.00734862
2337.6944	0.00734018
2335.7657	0.00735369
2333.8370	0.00740822
2331.9083	0.00747776
2329.9796	0.00748415
2328.0509	0.00738849
2326.1222	0.00728338
2324.1935	0.00728183
2322.2648	0.00736722
2320.3361	0.00744028
2318.4075	0.00744518
2316.4788	0.00741533
2314.5501	0.00741433
2312.6214	0.00745375
2310.6927	0.00748617
2308.7640	0.00746767
2306.8353	0.00739716
2304.9066	0.00730166
2302.9779	0.00723308
2301.0492	0.00724564
2299.1206	0.00733575
2297.1919	0.00743843
2295.2632	0.00748105
2293.3345	0.00744322
2291.4058	0.00739422
2289.4771	0.00742409
2287.5484	0.00752259
2285.6197	0.00760692
2283.6910	0.00760581
2281.7623	0.00749103
2279.8337	0.0073497
2277.9050	0.00734773
2275.9763	0.0075087
2274.0476	0.00769453
2272.1189	0.00780569
2270.1902	0.00784395
2268.2615	0.00785308
2266.3328	0.0078548
2264.4041	0.00783086
2262.4754	0.00776804
2260.5468	0.00767568
2258.6181	0.00758711
2256.6894	0.00756391
2254.7607	0.00761617
2252.8320	0.00769705
2250.9033	0.0078057
2248.9746	0.0079536
2247.0459	0.00809274
2245.1172	0.00817296
2243.1885	0.00818949
2241.2599	0.00815526
2239.3312	0.00806787
2237.4025	0.00793981
2235.4738	0.00785287
2233.5451	0.00785683
2231.6164	0.00787706
2229.6877	0.00786873
2227.7590	0.00792377
2225.8303	0.00809851
2223.9016	0.0082995
2221.9730	0.00841422
2220.0443	0.00840016
2218.1156	0.00826623
2216.1869	0.0081196
2214.2582	0.00812387
2212.3295	0.00829334
2210.4008	0.00847846
2208.4721	0.00858344
2206.5434	0.00863051
2204.6147	0.00866065
2202.6861	0.00869666
2200.7574	0.00874352
2198.8287	0.00875124
2196.9000	0.00864432
2194.9713	0.00843611
2193.0426	0.0082768
2191.1139	0.0083167
2189.1852	0.00851041
2187.2565	0.00867837
2185.3278	0.00873683
2183.3992	0.00872481
2181.4705	0.00868618
2179.5418	0.00863641
2177.6131	0.00862203
2175.6844	0.00868723
2173.7557	0.00876008
2171.8270	0.0087484
2169.8983	0.00866308
2167.9696	0.00849125
2166.0409	0.00825639
2164.1123	0.00820128
2162.1836	0.00847353
2160.2549	0.00881154
2158.3262	0.00887
2156.3975	0.00863181
2154.4688	0.00841308
2152.5401	0.00850912
2150.6114	0.00885069
2148.6827	0.00913736
2146.7540	0.00920789
2144.8254	0.00914203
2142.8967	0.00911867
2140.9680	0.00920707
2139.0393	0.00929622
2137.1106	0.00928189
2135.1819	0.0092273
2133.2532	0.00924418
2131.3245	0.009319
2129.3958	0.00937584
2127.4671	0.0093928
2125.5384	0.00937212
2123.6098	0.00934222
2121.6811	0.00936781
2119.7524	0.00945356
2117.8237	0.00952909
2115.8950	0.00955388
2113.9663	0.00954262
2112.0376	0.00950711
2110.1089	0.00946696
2108.1802	0.00945043
2106.2515	0.0094115
2104.3229	0.00930431
2102.3942	0.0092378
2100.4655	0.00929495
2098.5368	0.00938011
2096.6081	0.00944183
2094.6794	0.00949688
2092.7507	0.00945756
2090.8220	0.0093062
2088.8933	0.0092049
2086.9646	0.00923737
2085.0360	0.00934769
2083.1073	0.00948902
2081.1786	0.00963343
2079.2499	0.0097301
2077.3212	0.0097151
2075.3925	0.00957293
2073.4638	0.00937165
2071.5351	0.00917912
2069.6064	0.00907219
2067.6777	0.00917854
2065.7491	0.00948372
2063.8204	0.00976567
2061.8917	0.00982661
2059.9630	0.00962091
2058.0343	0.00927256
2056.1056	0.00903521
2054.1769	0.00904867
2052.2482	0.00920637
2050.3195	0.00936724
2048.3908	0.00953243
2046.4622	0.00971493
2044.5335	0.00980355
2042.6048	0.00976388
2040.6761	0.00976357
2038.7474	0.00987112
2036.8187	0.00995891
2034.8900	0.00998077
2032.9613	0.00998876
2031.0326	0.00997877
2029.1039	0.00997514
2027.1753	0.0100453
2025.2466	0.0101142
2023.3179	0.0100592
2021.3892	0.0099665
2019.4605	0.00996994
2017.5318	0.0100188
2015.6031	0.0100684
2013.6744	0.0101776
2011.7457	0.0103193
2009.8170	0.0103932
2007.8884	0.0103915
2005.9597	0.0103853
2004.0310	0.0104183
2002.1023	0.010475
2000.1736	0.0105162
1998.2449	0.0105314
1996.3162	0.0105351
1994.3875	0.0105261
1992.4588	0.0105176
1990.5301	0.010552
1988.6015	0.0106306
1986.6728	0.0107136
1984.7441	0.0107727
1982.8154	0.0107954
1980.8867	0.0107802
1978.9580	0.0107544
1977.0293	0.0107568
1975.1006	0.0107898
1973.1719	0.010818
1971.2432	0.0108186
1969.3146	0.0108021
1967.3859	0.0107942
1965.4572	0.0108165
1963.5285	0.0108562
1961.5998	0.0108686
1959.6711	0.0108547
1957.7424	0.0108651
1955.8137	0.0109006
1953.8850	0.0109201
1951.9563	0.0109288
1950.0277	0.0109581
1948.0990	0.0110031
1946.1703	0.0110465
1944.2416	0.0111
1942.3129	0.0111755
1940.3842	0.0112417
1938.4555	0.0112641
1936.5268	0.0112675
1934.5981	0.0112845
1932.6694	0.0112882
1930.7408	0.011251
1928.8121	0.0112203
1926.8834	0.0112505
1924.9547	0.0113105
1923.0260	0.0113408
1921.0973	0.0113389
1919.1686	0.011334
1917.2399	0.0113356
1915.3112	0.0113397
1913.3825	0.0113493
1911.4539	0.011371
1909.5252	0.0114044
1907.5965	0.011433
1905.6678	0.0114434
1903.7391	0.0114535
1901.8104	0.0114863
1899.8817	0.0115253
1897.9530	0.011547
1896.0243	0.0115596
1894.0956	0.0115704
1892.1670	0.0115762
1890.2383	0.0115852
1888.3096	0.0116079
1886.3809	0.0116398
1884.4522	0.011659
1882.5235	0.0116516
1880.5948	0.011632
1878.6661	0.0116201
1876.7374	0.0116166
1874.8087	0.0116125
1872.8800	0.0116109
1870.9514	0.0116209
1869.0227	0.0116417
1867.0940	0.0116625
1865.1653	0.0116735
1863.2366	0.0116776
1861.3079	0.0116916
1859.3792	0.0117214
1857.4505	0.011753
1855.5218	0.0117697
1853.5931	0.0117685
1851.6645	0.0117631
1849.7358	0.0117541
1847.8071	0.0117266
1845.8784	0.0116892
1843.9497	0.0116723
1842.0210	0.0116902
1840.0923	0.0117335
1838.1636	0.0117769
1836.2349	0.0117929
1834.3062	0.0117822
1832.3776	0.0117695
1830.4489	0.0117765
1828.5202	0.0118096
1826.5915	0.0118612
1824.6628	0.0119112
1822.7341	0.011937
1820.8054	0.0119362
1818.8767	0.0119303
1816.9480	0.0119457
1815.0193	0.0119875
1813.0907	0.0120395
1811.1620	0.0120829
1809.2333	0.0121186
1807.3046	0.0121636
1805.3759	0.0122171
1803.4472	0.0122614
1801.5185	0.0122974
1799.5898	0.0123296
1797.6611	0.0123464
1795.7324	0.0123558
1793.8038	0.0123837
1791.8751	0.0124283
1789.9464	0.0124661
1788.0177	0.012486
1786.0890	0.012495
1784.1603	0.0125058
1782.2316	0.0125209
1780.3029	0.0125332
1778.3742	0.0125389
1776.4455	0.0125377
1774.5169	0.0125403
1772.5882	0.0125614
1770.6595	0.0125879
1768.7308	0.012592
1766.8021	0.0125805
1764.8734	0.0125841
1762.9447	0.0126082
1761.0160	0.0126346
1759.0873	0.0126545
1757.1586	0.0126673
1755.2300	0.0126716
1753.3013	0.012671
1751.3726	0.0126791
1749.4439	0.0127092
1747.5152	0.0127607
1745.5865	0.012818
1743.6578	0.0128595
1741.7291	0.0128864
1739.8004	0.0129223
1737.8717	0.0129711
1735.9431	0.0130159
1734.0144	0.0130502
1732.0857	0.0130897
1730.1570	0.0131642
1728.2283	0.0132809
1726.2996	0.0134075
1724.3709	0.0135012
1722.4422	0.0135653
1720.5135	0.0136468
1718.5848	0.0137749
1716.6562	0.0139346
1714.7275	0.0141132
1712.7988	0.0143276
1710.8701	0.0145847
1708.9414	0.0148707
1707.0127	0.015196
1705.0840	0.01559
1703.1553	0.01604
1701.2266	0.0165026
1699.2979	0.016973
1697.3693	0.0174767
1695.4406	0.0180031
1693.5119	0.0185054
1691.5832	0.0189543
1689.6545	0.0193579
1687.7258	0.019744
1685.7971	0.0201324
1683.8684	0.0205094
1681.9397	0.0208513
1680.0110	0.0211593
1678.0824	0.0214507
1676.1537	0.0217474
1674.2250	0.0220507
1672.2963	0.0223167
1670.3676	0.0225129
1668.4389	0.0226787
1666.5102	0.0228789
1664.5815	0.0231325
1662.6528	0.0234175
1660.7241	0.0237011
1658.7955	0.0239628
1656.8668	0.0241808
1654.9381	0.0242796
1653.0094	0.024145
1651.0807	0.0237225
1649.1520	0.0230614
1647.2233	0.0222701
1645.2946	0.0214535
1643.3659	0.0206808
1641.4372	0.019989
1639.5086	0.0193928
1637.5799	0.0188967
1635.6512	0.0184891
1633.7225	0.0181357
1631.7938	0.0178124
1629.8651	0.0175313
1627.9364	0.0173244
1626.0077	0.0172131
1624.0790	0.0171913
1622.1503	0.0172283
1620.2216	0.0172749
1618.2930	0.0172847
1616.3643	0.0172366
1614.4356	0.0171414
1612.5069	0.0170355
1610.5782	0.01696
1608.6495	0.0169167
1606.7208	0.0168581
1604.7921	0.0167387
1602.8634	0.016557
1600.9347	0.0163466
1599.0061	0.0161483
1597.0774	0.0159822
1595.1487	0.0158408
1593.2200	0.0157193
1591.2913	0.0156407
1589.3626	0.0156268
1587.4339	0.0156466
1585.5052	0.0156195
1583.5765	0.0154971
1581.6478	0.0153302
1579.7192	0.0151978
1577.7905	0.0151002
1575.8618	0.014987
1573.9331	0.014864
1572.0044	0.0147848
1570.0757	0.0147689
1568.1470	0.0147937
1566.2183	0.0148223
1564.2896	0.0148315
1562.3609	0.0148342
1560.4323	0.0148577
1558.5036	0.0149096
1556.5749	0.0149745
1554.6462	0.0150179
1552.7175	0.0150132
1550.7888	0.0149781
1548.8601	0.0149518
1546.9314	0.0149479
1545.0027	0.0149465
1543.0740	0.0149302
1541.1454	0.0149007
1539.2167	0.0148635
1537.2880	0.0148254
1535.3593	0.0147941
1533.4306	0.0147812
1531.5019	0.0148008
1529.5732	0.0148404
1527.6445	0.0148594
1525.7158	0.0148506
1523.7871	0.0148505
1521.8585	0.0148794
1519.9298	0.0149282
1518.0011	0.0149761
1516.0724	0.0149948
1514.1437	0.0149806
1512.2150	0.0149645
1510.2863	0.0149622
1508.3576	0.0149645
1506.4289	0.0149711
1504.5002	0.0149781
1502.5716	0.0149861
1500.6429	0.0150555
1498.7142	0.0152266
1496.7855	0.0154067
1494.8568	0.0155039
1492.9281	0.0155676
1490.9994	0.0156762
1489.0707	0.0158417
1487.1420	0.0160634
1485.2133	0.0163494
1483.2847	0.0167069
1481.3560	0.0171557
1479.4273	0.0177128
1477.4986	0.0183705
1475.5699	0.0191047
1473.6412	0.0198878
1471.7125	0.020695
1469.7838	0.0215064
1467.8551	0.0222976
1465.9264	0.0230294
1463.9978	0.0236381
1462.0691	0.0240797
1460.1404	0.0244025
1458.2117	0.0247183
1456.2830	0.0250914
1454.3543	0.0254972
1452.4256	0.025837
1450.4969	0.0259774
1448.5682	0.0258248
1446.6395	0.0253772
1444.7109	0.0247174
1442.7822	0.0239635
1440.8535	0.0231908
1438.9248	0.0224119
1436.9961	0.0216416
1435.0674	0.0209262
1433.1387	0.0203175
1431.2100	0.0198551
1429.2813	0.019552
1427.3526	0.0193968
1425.4240	0.0193688
1423.4953	0.0194264
1421.5666	0.0195099
1419.6379	0.0195746
1417.7092	0.0195938
1415.7805	0.0195497
1413.8518	0.0194483
1411.9231	0.0193113
1409.9944	0.019152
1408.0657	0.0189749
1406.1371	0.0187875
1404.2084	0.0186082
1402.2797	0.0184541
1400.3510	0.0183233
1398.4223	0.0182031
1396.4936	0.0180909
1394.5649	0.0179907
1392.6362	0.0179092
1390.7075	0.017853
1388.7788	0.0178093
1386.8502	0.0177562
1384.9215	0.0176916
1382.9928	0.017626
1381.0641	0.0175684
1379.1354	0.0175397
1377.2067	0.0175686
1375.2780	0.017657
1373.3493	0.0177759
1371.4206	0.0178972
1369.4919	0.0180091
1367.5632	0.0181136
1365.6346	0.0182143
1363.7059	0.0183167
1361.7772	0.018441
1359.8485	0.0186076
1357.9198	0.0188159
1355.9911	0.0190564
1354.0624	0.0193263
1352.1337	0.0196289
1350.2050	0.0199793
1348.2763	0.0203815
1346.3477	0.0207788
1344.4190	0.0210916
1342.4903	0.0212926
1340.5616	0.0213925
1338.6329	0.0214064
1336.7042	0.0213681
1334.7755	0.0213259
1332.8468	0.021322
1330.9181	0.0213777
1328.9894	0.0214916
1327.0608	0.0216524
1325.1321	0.0218424
1323.2034	0.0220333
1321.2747	0.0221972
1319.3460	0.0223201
1317.4173	0.022393
1315.4886	0.0224085
1313.5599	0.0223725
1311.6312	0.0223008
1309.7025	0.0222072
1307.7739	0.0221062
1305.8452	0.0220173
1303.9165	0.0219582
1301.9878	0.0219171
1300.0591	0.0218567
1298.1304	0.0217556
1296.2017	0.0216118
1294.2730	0.0214318
1292.3443	0.0212405
1290.4156	0.021068
1288.4870	0.0209249
1286.5583	0.0208105
1284.6296	0.0207334
1282.7009	0.0206965
1280.7722	0.0206777
1278.8435	0.020657
1276.9148	0.0206483
1274.9861	0.0206559
1273.0574	0.0206442
1271.1287	0.0205959
1269.2001	0.0205293
1267.2714	0.0204523
1265.3427	0.0203709
1263.4140	0.0203085
1261.4853	0.0202805
1259.5566	0.0202897
1257.6279	0.0203311
1255.6992	0.0203777
1253.7705	0.0203962
1251.8418	0.0203885
1249.9132	0.0203932
1247.9845	0.0204235
1246.0558	0.0204332
1244.1271	0.0203869
1242.1984	0.0203025
1240.2697	0.0202077
1238.3410	0.0201143
1236.4123	0.0200342
1234.4836	0.0199679
1232.5549	0.0198858
1230.6263	0.0197637
1228.6976	0.0196088
1226.7689	0.0194328
1224.8402	0.0192437
1222.9115	0.0190551
1220.9828	0.0188744
1219.0541	0.0187069
1217.1254	0.0185595
1215.1967	0.0184341
1213.2680	0.0183401
1211.3394	0.0182912
1209.4107	0.0182721
1207.4820	0.0182397
1205.5533	0.0181546
1203.6246	0.0180058
1201.6959	0.0178175
1199.7672	0.0176345
1197.8385	0.0174887
1195.9098	0.0173748
1193.9811	0.0172765
1192.0525	0.0171991
1190.1238	0.0171488
1188.1951	0.0171171
1186.2664	0.0170995
1184.3377	0.0171015
1182.4090	0.0171219
1180.4803	0.0171474
1178.5516	0.0171718
[truncated: 608 more rows]
