# Supplementary material for: Vibrational Raman and IR data on brown hair subjected to bleaching
Source: Data Brief. 2021 Sep 30;38:107439. doi: 10.1016/j.dib.2021.107439 (PMC8502914; doi:10.1016/j.dib.2021.107439)
Supplement: Supplementary file 1 [file mmc1.zip › Supplementary Material raw data/Figure 4/Raman three bleaching treatments p7.txt]

TITLE	Raman single spectrum (p7) of brown hair after three bleaching treatments1
DATA TYPE
ORIGIN	JASCO
OWNER
SPECTROMETER/DATA SYSTEM
RESOLUTION
DELTAX	-1.92869
XUNITS	1/CM
YUNITS	AU
FIRSTX	5003.1440
LASTX	5.9082
NPOINTS	2592
FIRSTY	0.00128
MAXY	0.12614
MINY	0.00069
XYDATA
5003.1440	0.0012795
5001.2154	0.00128423
4999.2867	0.00123504
4997.3580	0.00113181
4995.4293	0.00126521
4993.5006	0.00138852
4991.5719	0.0013197
4989.6432	0.00123173
4987.7145	0.00137116
4985.7858	0.00142782
4983.8571	0.0014042
4981.9285	0.00137143
4979.9998	0.0013478
4978.0711	0.00128801
4976.1424	0.00130543
4974.2137	0.00121547
4972.2850	0.00112716
4970.3563	0.00112064
4968.4276	0.00116746
4966.4989	0.00121144
4964.5702	0.00127521
4962.6416	0.00132973
4960.7129	0.00134279
4958.7842	0.00125114
4956.8555	0.00122284
4954.9268	0.00125619
4952.9981	0.00135901
4951.0694	0.00139811
4949.1407	0.00125109
4947.2120	0.00108667
4945.2833	0.00108479
4943.3547	0.00118366
4941.4260	0.00125675
4939.4973	0.00124347
4937.5686	0.00112583
4935.6399	0.00113482
4933.7112	0.00124944
4931.7825	0.00130271
4929.8538	0.00124907
4927.9251	0.00118648
4925.9964	0.00114513
4924.0677	0.0011648
4922.1391	0.00120778
4920.2104	0.00119937
4918.2817	0.00110835
4916.3530	0.00113309
4914.4243	0.00129476
4912.4956	0.00136912
4910.5669	0.00125595
4908.6382	0.00129022
4906.7095	0.00137905
4904.7808	0.00134153
4902.8522	0.00141124
4900.9235	0.00138012
4898.9948	0.00127394
4897.0661	0.00125159
4895.1374	0.00128082
4893.2087	0.00125366
4891.2800	0.00129141
4889.3513	0.00135291
4887.4226	0.00140633
4885.4939	0.00148546
4883.5653	0.00143937
4881.6366	0.00131541
4879.7079	0.00131981
4877.7792	0.00137124
4875.8505	0.00134423
4873.9218	0.00127223
4871.9931	0.00132796
4870.0644	0.00146231
4868.1357	0.00142028
4866.2070	0.00143334
4864.2784	0.00142532
4862.3497	0.00144568
4860.4210	0.00142095
4858.4923	0.00133087
4856.5636	0.00127965
4854.6349	0.00121788
4852.7062	0.00124106
4850.7775	0.00129413
4848.8488	0.0012785
4846.9201	0.00128654
4844.9915	0.00131483
4843.0628	0.00121365
4841.1341	0.00126407
4839.2054	0.00136595
4837.2767	0.00136987
4835.3480	0.00133837
4833.4193	0.00131675
4831.4906	0.00125299
4829.5619	0.00121869
4827.6332	0.00121865
4825.7046	0.00120557
4823.7759	0.0011524
4821.8472	0.00118169
4819.9185	0.00122757
4817.9898	0.00134869
4816.0611	0.00146274
4814.1324	0.00145175
4812.2037	0.00132453
4810.2750	0.00131691
4808.3463	0.00128363
4806.4177	0.00124684
4804.4890	0.00125296
4802.5603	0.00129113
4800.6316	0.00124442
4798.7029	0.00124782
4796.7742	0.0012827
4794.8455	0.00131053
4792.9168	0.00132114
4790.9881	0.00132214
4789.0594	0.00133269
4787.1308	0.00130369
4785.2021	0.00130709
4783.2734	0.0012876
4781.3447	0.0012383
4779.4160	0.00123739
4777.4873	0.00120354
4775.5586	0.00121663
4773.6299	0.00125686
4771.7012	0.00133115
4769.7725	0.00137654
4767.8439	0.00136805
4765.9152	0.00137199
4763.9865	0.00135761
4762.0578	0.00126491
4760.1291	0.00123606
4758.2004	0.00128641
4756.2717	0.00126415
4754.3430	0.00115817
4752.4143	0.00113666
4750.4856	0.0011726
4748.5570	0.00118769
4746.6283	0.00123847
4744.6996	0.00128739
4742.7709	0.00124665
4740.8422	0.00124704
4738.9135	0.00122377
4736.9848	0.00113725
4735.0561	0.00115227
4733.1274	0.00120868
4731.1987	0.00120143
4729.2701	0.00117689
4727.3414	0.00116941
4725.4127	0.00121461
4723.4840	0.00123632
4721.5553	0.0012454
4719.6266	0.00120664
4717.6979	0.00115841
4715.7692	0.00124359
4713.8405	0.0013704
4711.9118	0.00139089
4709.9832	0.00136031
4708.0545	0.00138585
4706.1258	0.00147241
4704.1971	0.0014832
4702.2684	0.00141829
4700.3397	0.00134778
4698.4110	0.00134703
4696.4823	0.00129948
4694.5536	0.00119121
4692.6249	0.00112237
4690.6963	0.00114397
4688.7676	0.001196
4686.8389	0.00118546
4684.9102	0.00121909
4682.9815	0.00124476
4681.0528	0.00112093
4679.1241	0.00109265
4677.1954	0.00122495
4675.2667	0.00133149
4673.3380	0.00131021
4671.4093	0.00119197
4669.4807	0.00125772
4667.5520	0.00130265
4665.6233	0.00126024
4663.6946	0.00126285
4661.7659	0.00127882
4659.8372	0.00132423
4657.9085	0.001293
4655.9798	0.00128999
4654.0511	0.001249
4652.1224	0.0011935
4650.1938	0.00112557
4648.2651	0.00114568
4646.3364	0.00127026
4644.4077	0.00125711
4642.4790	0.00112136
4640.5503	0.00113847
4638.6216	0.00117461
4636.6929	0.00117968
4634.7642	0.00122156
4632.8355	0.00123389
4630.9069	0.0012791
4628.9782	0.00122474
4627.0495	0.00115046
4625.1208	0.00117724
4623.1921	0.00123005
4621.2634	0.0012252
4619.3347	0.00128848
4617.4060	0.00131876
4615.4773	0.0012422
4613.5486	0.00120928
4611.6200	0.00123317
4609.6913	0.00125948
4607.7626	0.00130052
4605.8339	0.00122237
4603.9052	0.00117774
4601.9765	0.00123246
4600.0478	0.00121596
4598.1191	0.00122752
4596.1904	0.00120335
4594.2617	0.0012068
4592.3331	0.00128144
4590.4044	0.00136959
4588.4757	0.00134827
4586.5470	0.00134863
4584.6183	0.00131098
4582.6896	0.00118596
4580.7609	0.00117642
4578.8322	0.00129325
4576.9035	0.0012982
4574.9748	0.00129576
4573.0462	0.00135589
4571.1175	0.0013216
4569.1888	0.00129104
4567.2601	0.00134738
4565.3314	0.00133364
4563.4027	0.00128143
4561.4740	0.00124467
4559.5453	0.00123716
4557.6166	0.00131124
4555.6879	0.00138766
4553.7593	0.00133395
4551.8306	0.0013023
4549.9019	0.00130395
4547.9732	0.00128993
4546.0445	0.00133699
4544.1158	0.00130334
4542.1871	0.00123683
4540.2584	0.00128337
4538.3297	0.00140865
4536.4010	0.00143046
4534.4724	0.00138113
4532.5437	0.00129996
4530.6150	0.00130371
4528.6863	0.00133468
4526.7576	0.00124437
4524.8289	0.00122496
4522.9002	0.00131971
4520.9715	0.00140478
4519.0428	0.00140607
4517.1141	0.00132311
4515.1855	0.00131063
4513.2568	0.0012601
4511.3281	0.00117925
4509.3994	0.00128394
4507.4707	0.00130647
4505.5420	0.00122551
4503.6133	0.00115794
4501.6846	0.00119483
4499.7559	0.00124136
4497.8272	0.00126538
4495.8986	0.00120983
4493.9699	0.00118208
4492.0412	0.00119036
4490.1125	0.00112933
4488.1838	0.00111395
4486.2551	0.0011658
4484.3264	0.00122393
4482.3977	0.00121303
4480.4690	0.00119318
4478.5403	0.00128026
4476.6117	0.00130626
4474.6830	0.00137666
4472.7543	0.00139391
4470.8256	0.00127095
4468.8969	0.00117029
4466.9682	0.001211
4465.0395	0.00123001
4463.1108	0.00124907
4461.1821	0.00123688
4459.2534	0.00118866
4457.3248	0.00112788
4455.3961	0.00115819
4453.4674	0.00119581
4451.5387	0.00126424
4449.6100	0.00129048
4447.6813	0.00124417
4445.7526	0.00120304
4443.8239	0.00118495
4441.8952	0.00118838
4439.9665	0.00123372
4438.0379	0.0012274
4436.1092	0.00118799
4434.1805	0.00125503
4432.2518	0.00122046
4430.3231	0.001134
4428.3944	0.00107642
4426.4657	0.00108316
4424.5370	0.00112205
4422.6083	0.00112042
4420.6796	0.00110827
4418.7509	0.00106233
4416.8223	0.00106458
4414.8936	0.00104477
4412.9649	0.00109553
4411.0362	0.00114818
4409.1075	0.0011121
4407.1788	0.00111008
4405.2501	0.00114602
4403.3214	0.00115642
4401.3927	0.00108969
4399.4640	0.0010874
4397.5354	0.00118421
4395.6067	0.00128833
4393.6780	0.00125794
4391.7493	0.00116087
4389.8206	0.00112875
4387.8919	0.00118478
4385.9632	0.00127432
4384.0345	0.00128008
4382.1058	0.00114544
4380.1771	0.00114027
4378.2485	0.00112267
4376.3198	0.00108665
4374.3911	0.00102802
4372.4624	0.00109753
4370.5337	0.00118886
4368.6050	0.00119593
4366.6763	0.0011678
4364.7476	0.00119344
4362.8189	0.00124442
4360.8902	0.00125603
4358.9616	0.00109186
4357.0329	0.00100347
4355.1042	0.001072
4353.1755	0.00115843
4351.2468	0.00116776
4349.3181	0.00110903
4347.3894	0.00113097
4345.4607	0.00116457
4343.5320	0.00118918
4341.6033	0.00119406
4339.6747	0.00117022
4337.7460	0.00106897
4335.8173	0.00105174
4333.8886	0.00105874
4331.9599	0.00104904
4330.0312	0.00115442
4328.1025	0.00120468
4326.1738	0.00116355
4324.2451	0.00109344
4322.3164	0.0011056
4320.3878	0.00123239
4318.4591	0.00123334
4316.5304	0.00122666
4314.6017	0.00111406
4312.6730	0.00106062
4310.7443	0.00100923
4308.8156	0.00108721
4306.8869	0.00113183
4304.9582	0.00107881
4303.0295	0.00112282
4301.1009	0.00109532
4299.1722	0.000992423
4297.2435	0.00104849
4295.3148	0.00113365
4293.3861	0.00111836
4291.4574	0.00112173
4289.5287	0.00116009
4287.6000	0.00112225
4285.6713	0.00110656
4283.7426	0.00120571
4281.8140	0.0012226
4279.8853	0.00119365
4277.9566	0.00117339
4276.0279	0.00118432
4274.0992	0.00115997
4272.1705	0.00117285
4270.2418	0.0011911
4268.3131	0.00119711
4266.3844	0.00113435
4264.4557	0.00108833
4262.5271	0.00107476
4260.5984	0.00106154
4258.6697	0.00111187
4256.7410	0.00118648
4254.8123	0.00118525
4252.8836	0.00112091
4250.9549	0.0011311
4249.0262	0.00111624
4247.0975	0.00105555
4245.1688	0.00095888
4243.2402	0.000965081
4241.3115	0.00110743
4239.3828	0.00114736
4237.4541	0.00112076
4235.5254	0.0011184
4233.5967	0.00105165
4231.6680	0.000986854
4229.7393	0.00107194
4227.8106	0.00117693
4225.8819	0.00111477
4223.9533	0.00107199
4222.0246	0.00118674
4220.0959	0.00126657
4218.1672	0.00121582
4216.2385	0.00113543
4214.3098	0.00110664
4212.3811	0.00110223
4210.4524	0.00109762
4208.5237	0.00107606
4206.5950	0.0011609
4204.6664	0.00123049
4202.7377	0.00123201
4200.8090	0.00110854
4198.8803	0.00108388
4196.9516	0.00112481
4195.0229	0.00105067
4193.0942	0.00101222
4191.1655	0.00106962
4189.2368	0.00108007
4187.3081	0.00108246
4185.3795	0.00109694
4183.4508	0.0010974
4181.5221	0.00113353
4179.5934	0.00121058
4177.6647	0.0012377
4175.7360	0.00121192
4173.8073	0.00117992
4171.8786	0.00118504
4169.9499	0.00118218
4168.0212	0.00109685
4166.0926	0.00106267
4164.1639	0.00111267
4162.2352	0.00109842
4160.3065	0.00109395
4158.3778	0.00115617
4156.4491	0.00118154
4154.5204	0.00117557
4152.5917	0.001175
4150.6630	0.00117476
4148.7343	0.00116794
4146.8056	0.00113085
4144.8770	0.00115561
4142.9483	0.00120519
4141.0196	0.00112371
4139.0909	0.00101746
4137.1622	0.00107235
4135.2335	0.00112977
4133.3048	0.00109734
4131.3761	0.0010615
4129.4474	0.00101701
4127.5187	0.0010842
4125.5901	0.00104531
4123.6614	0.0010388
4121.7327	0.00107158
4119.8040	0.0011611
4117.8753	0.00114122
4115.9466	0.00103986
4114.0179	0.00110821
4112.0892	0.00117842
4110.1605	0.00116301
4108.2318	0.00108107
4106.3032	0.000977699
4104.3745	0.00102936
4102.4458	0.00111639
4100.5171	0.00108432
4098.5884	0.00106405
4096.6597	0.000978363
4094.7310	0.000963844
4092.8023	0.000992743
4090.8736	0.00106865
4088.9449	0.0011991
4087.0163	0.00119967
4085.0876	0.00112992
4083.1589	0.00104926
4081.2302	0.00105194
4079.3015	0.00105734
4077.3728	0.00107088
4075.4441	0.00104596
4073.5154	0.00102235
4071.5867	0.00109634
4069.6580	0.00116191
4067.7294	0.00116298
4065.8007	0.00114915
4063.8720	0.00120765
4061.9433	0.0012193
4060.0146	0.00120546
4058.0859	0.00122396
4056.1572	0.0012583
4054.2285	0.00118802
4052.2998	0.00116444
4050.3711	0.0011815
4048.4425	0.00114255
4046.5138	0.00120107
4044.5851	0.00124691
4042.6564	0.00126113
4040.7277	0.00128725
4038.7990	0.00124074
4036.8703	0.00115985
4034.9416	0.00110041
4033.0129	0.00109535
4031.0842	0.00102256
4029.1556	0.00105763
4027.2269	0.00115754
4025.2982	0.00121652
4023.3695	0.00124198
4021.4408	0.00118535
4019.5121	0.00115612
4017.5834	0.00118669
4015.6547	0.00113637
4013.7260	0.00102586
4011.7973	0.00103694
4009.8687	0.0010937
4007.9400	0.00108214
4006.0113	0.00107326
4004.0826	0.00101152
4002.1539	0.000928363
4000.2252	0.000980639
3998.2965	0.00110894
3996.3678	0.00112991
3994.4391	0.00107793
3992.5104	0.00104621
3990.5818	0.00100677
3988.6531	0.00103126
3986.7244	0.00109425
3984.7957	0.00110077
3982.8670	0.00103691
3980.9383	0.00100056
3979.0096	0.00099182
3977.0809	0.00102262
3975.1522	0.0010968
3973.2235	0.00113672
3971.2949	0.00109452
3969.3662	0.000995686
3967.4375	0.000935447
3965.5088	0.000987296
3963.5801	0.00106238
3961.6514	0.0010076
3959.7227	0.00104948
3957.7940	0.00102946
3955.8653	0.000952638
3953.9366	0.000977895
3952.0080	0.00103351
3950.0793	0.00105842
3948.1506	0.00104293
3946.2219	0.00102154
3944.2932	0.00100139
3942.3645	0.00105497
3940.4358	0.00101498
3938.5071	0.00102308
3936.5784	0.0011132
3934.6497	0.0011538
3932.7211	0.0011832
3930.7924	0.001219
3928.8637	0.00117067
3926.9350	0.00101408
3925.0063	0.000990942
3923.0776	0.00108526
3921.1489	0.00111278
3919.2202	0.00107656
3917.2915	0.00105159
3915.3628	0.000988937
3913.4342	0.000924181
3911.5055	0.000970671
3909.5768	0.00109746
3907.6481	0.00113579
3905.7194	0.00110101
3903.7907	0.001131
3901.8620	0.00115194
3899.9333	0.00105944
3898.0046	0.00107269
3896.0759	0.00115181
3894.1472	0.00114109
3892.2186	0.00105021
3890.2899	0.00104442
3888.3612	0.00105384
3886.4325	0.00111808
3884.5038	0.00118065
3882.5751	0.00117077
3880.6464	0.00103459
3878.7177	0.000926686
3876.7890	0.000949919
3874.8603	0.00100167
3872.9317	0.00101787
3871.0030	0.00109454
3869.0743	0.00113842
3867.1456	0.0010874
3865.2169	0.00110831
3863.2882	0.0011328
3861.3595	0.00112927
3859.4308	0.00107267
3857.5021	0.001047
3855.5734	0.00105328
3853.6448	0.00105799
3851.7161	0.00103143
3849.7874	0.0010401
3847.8587	0.00104528
3845.9300	0.00107214
3844.0013	0.00106841
3842.0726	0.00101905
3840.1439	0.000938373
3838.2152	0.000947673
3836.2865	0.0010047
3834.3579	0.000955121
3832.4292	0.000925134
3830.5005	0.000904903
3828.5718	0.000884551
3826.6431	0.000930631
3824.7144	0.00102549
3822.7857	0.00104661
3820.8570	0.000997793
3818.9283	0.00109888
3816.9996	0.00105337
3815.0710	0.00107319
3813.1423	0.00117268
3811.2136	0.00122579
3809.2849	0.00117552
3807.3562	0.00110171
3805.4275	0.0010652
3803.4988	0.00102073
3801.5701	0.00100551
3799.6414	0.00102304
3797.7127	0.00103857
3795.7841	0.000979862
3793.8554	0.000949147
3791.9267	0.00104961
3789.9980	0.001149
3788.0693	0.00106545
3786.1406	0.00101714
3784.2119	0.00104752
3782.2832	0.00102858
3780.3545	0.00100932
3778.4258	0.00103629
3776.4972	0.00106108
3774.5685	0.00104269
3772.6398	0.001008
3770.7111	0.00102133
3768.7824	0.000975433
3766.8537	0.000885125
3764.9250	0.000865502
3762.9963	0.000977816
3761.0676	0.00114519
3759.1389	0.00123672
3757.2103	0.00120847
3755.2816	0.00115548
3753.3529	0.00111919
3751.4242	0.0010451
3749.4955	0.000930919
3747.5668	0.00095932
3745.6381	0.00103747
3743.7094	0.00109435
3741.7807	0.00108406
3739.8520	0.00109011
3737.9234	0.00106271
3735.9947	0.00103052
3734.0660	0.00111948
3732.1373	0.00113776
3730.2086	0.00106299
3728.2799	0.00101956
3726.3512	0.00104245
3724.4225	0.00104225
3722.4938	0.00100553
3720.5651	0.00105143
3718.6365	0.00112304
3716.7078	0.00107829
3714.7791	0.00101966
3712.8504	0.00100309
3710.9217	0.00105696
3708.9930	0.00108403
3707.0643	0.00102528
3705.1356	0.00106196
3703.2069	0.00107879
3701.2782	0.00104737
3699.3496	0.00101345
3697.4209	0.00107917
3695.4922	0.00109274
3693.5635	0.00100561
3691.6348	0.000996808
3689.7061	0.00104869
3687.7774	0.00104728
3685.8487	0.00101267
3683.9200	0.00104216
3681.9913	0.0010367
3680.0627	0.001001
3678.1340	0.000976162
3676.2053	0.00106041
3674.2766	0.00115802
3672.3479	0.00112858
3670.4192	0.00109289
3668.4905	0.00109553
3666.5618	0.00110103
3664.6331	0.00105525
3662.7044	0.000921783
3660.7758	0.000896248
3658.8471	0.000911261
3656.9184	0.00096267
3654.9897	0.00105472
3653.0610	0.00109632
3651.1323	0.00107833
3649.2036	0.00101431
3647.2749	0.00101831
3645.3462	0.00105632
3643.4175	0.001042
3641.4888	0.000989948
3639.5602	0.00101641
3637.6315	0.00102399
3635.7028	0.00108459
3633.7741	0.00115897
3631.8454	0.00119393
3629.9167	0.00118152
3627.9880	0.00110705
3626.0593	0.00106941
3624.1306	0.00100996
3622.2019	0.00103681
3620.2733	0.00108742
3618.3446	0.00109963
3616.4159	0.00103359
3614.4872	0.000999933
3612.5585	0.00100053
3610.6298	0.00100575
3608.7011	0.00105462
3606.7724	0.00104841
3604.8437	0.00101486
3602.9150	0.000977897
3600.9864	0.00100073
3599.0577	0.00100711
3597.1290	0.000998307
3595.2003	0.00100406
3593.2716	0.000999403
3591.3429	0.000990498
3589.4142	0.000968123
3587.4855	0.00100562
3585.5568	0.00106834
3583.6281	0.00112602
3581.6995	0.00106354
3579.7708	0.00110583
3577.8421	0.00114578
3575.9134	0.00110331
3573.9847	0.00110602
3572.0560	0.00109367
3570.1273	0.00108391
3568.1986	0.00106558
3566.2699	0.0010741
3564.3412	0.00109745
3562.4126	0.0011929
3560.4839	0.00122222
3558.5552	0.00121293
3556.6265	0.00118592
3554.6978	0.001125
3552.7691	0.00109719
3550.8404	0.00115311
3548.9117	0.00118881
3546.9830	0.00116308
3545.0543	0.00111206
3543.1257	0.00113237
3541.1970	0.00113927
3539.2683	0.00110663
3537.3396	0.00114148
3535.4109	0.00116883
3533.4822	0.00118975
3531.5535	0.00122137
3529.6248	0.00120846
3527.6961	0.00118854
3525.7674	0.00124453
3523.8388	0.0013048
3521.9101	0.00133802
3519.9814	0.00139094
3518.0527	0.00140006
3516.1240	0.00137552
3514.1953	0.00135979
3512.2666	0.00136301
3510.3379	0.00132339
3508.4092	0.0013181
3506.4805	0.00137069
3504.5519	0.00143923
3502.6232	0.00143544
3500.6945	0.00145816
3498.7658	0.00150805
3496.8371	0.00157577
3494.9084	0.00158275
3492.9797	0.00148045
3491.0510	0.00142272
3489.1223	0.0014847
3487.1936	0.00155816
3485.2650	0.00160296
3483.3363	0.00161364
3481.4076	0.00168072
3479.4789	0.00172795
3477.5502	0.00170448
3475.6215	0.00169143
3473.6928	0.00166928
3471.7641	0.00171717
3469.8354	0.0017754
3467.9067	0.00185841
3465.9781	0.00194618
3464.0494	0.00200368
3462.1207	0.00209199
3460.1920	0.00220148
3458.2633	0.0022502
3456.3346	0.00226196
3454.4059	0.00228829
3452.4772	0.00228443
3450.5485	0.00227102
3448.6198	0.00225126
3446.6912	0.00231059
3444.7625	0.00248838
3442.8338	0.00263727
3440.9051	0.00265967
3438.9764	0.00264261
3437.0477	0.00268241
3435.1190	0.00274498
3433.1903	0.00279916
3431.2616	0.00281801
3429.3329	0.00284476
3427.4043	0.00292101
3425.4756	0.00300745
3423.5469	0.00303164
3421.6182	0.00303337
3419.6895	0.00309273
3417.7608	0.00319981
3415.8321	0.00327171
3413.9034	0.00334421
3411.9747	0.003409
3410.0460	0.00347771
3408.1174	0.00356641
3406.1887	0.00368561
3404.2600	0.00379584
3402.3313	0.00385955
3400.4026	0.00391179
3398.4739	0.00399954
3396.5452	0.00412321
3394.6165	0.00422303
3392.6878	0.00428473
3390.7591	0.00436044
3388.8304	0.00449101
3386.9018	0.00464966
3384.9731	0.00478279
3383.0444	0.00485284
3381.1157	0.00489994
3379.1870	0.00498622
3377.2583	0.00507411
3375.3296	0.00513307
3373.4009	0.00519032
3371.4722	0.00527145
3369.5435	0.00538462
3367.6149	0.00553484
3365.6862	0.00566428
3363.7575	0.00571185
3361.8288	0.00571442
3359.9001	0.00575394
3357.9714	0.0058682
3356.0427	0.00603223
3354.1140	0.00618228
3352.1853	0.00627782
3350.2566	0.00635206
3348.3280	0.00644623
3346.3993	0.00656941
3344.4706	0.0066833
3342.5419	0.0067523
3340.6132	0.00675829
3338.6845	0.00671096
3336.7558	0.00668953
3334.8271	0.00676979
3332.8984	0.00693852
3330.9697	0.00711786
3329.0411	0.00724486
3327.1124	0.00734502
3325.1837	0.00745905
3323.2550	0.0075444
3321.3263	0.00755321
3319.3976	0.00749446
3317.4689	0.00740561
3315.5402	0.00733774
3313.6115	0.00735788
3311.6828	0.00747889
3309.7542	0.00760184
3307.8255	0.00768123
3305.8968	0.00776253
3303.9681	0.00788138
3302.0394	0.0080249
3300.1107	0.00815442
3298.1820	0.00823274
3296.2533	0.00822878
3294.3246	0.00817543
3292.3959	0.00812644
3290.4673	0.00808535
3288.5386	0.00805298
3286.6099	0.0080592
3284.6812	0.00812749
3282.7525	0.00824911
3280.8238	0.00840128
3278.8951	0.00853412
3276.9664	0.00858878
3275.0377	0.00854705
3273.1090	0.00844402
3271.1804	0.00833126
3269.2517	0.00826808
3267.3230	0.0082741
3265.3943	0.00831634
3263.4656	0.00831802
3261.5369	0.00822885
3259.6082	0.00809021
3257.6795	0.00796686
3255.7508	0.00790183
3253.8221	0.00790523
3251.8935	0.00791354
3249.9648	0.00785101
3248.0361	0.00774244
3246.1074	0.00767497
3244.1787	0.00765927
3242.2500	0.00763136
3240.3213	0.00757089
3238.3926	0.00755409
3236.4639	0.00762701
3234.5352	0.00772106
3232.6066	0.00774226
3230.6779	0.00767373
3228.7492	0.00758934
3226.8205	0.00754583
3224.8918	0.00754127
3222.9631	0.0075392
3221.0344	0.00752117
3219.1057	0.00748712
3217.1770	0.00744718
3215.2483	0.00743883
3213.3197	0.00748857
3211.3910	0.00755814
3209.4623	0.0075759
3207.5336	0.00753498
3205.6049	0.0074926
3203.6762	0.00745538
3201.7475	0.00738111
3199.8188	0.00728834
3197.8901	0.00720576
3195.9614	0.00715066
3194.0328	0.00715344
3192.1041	0.00718968
3190.1754	0.00720015
3188.2467	0.00717073
3186.3180	0.00712054
3184.3893	0.00706425
3182.4606	0.00699776
3180.5319	0.00692647
3178.6032	0.00690047
3176.6745	0.00693797
3174.7459	0.00697283
3172.8172	0.00693255
3170.8885	0.00684439
3168.9598	0.00677771
3167.0311	0.00676772
3165.1024	0.00682243
3163.1737	0.00693119
3161.2450	0.00702842
3159.3163	0.00706455
3157.3876	0.00706209
3155.4590	0.00702382
3153.5303	0.00695302
3151.6016	0.00690611
3149.6729	0.00690734
3147.7442	0.0069361
3145.8155	0.0069945
3143.8868	0.00708197
3141.9581	0.00715897
3140.0294	0.00720013
3138.1007	0.0072145
3136.1720	0.00722392
3134.2434	0.00724508
3132.3147	0.00727343
3130.3860	0.00729413
3128.4573	0.00731092
3126.5286	0.00734064
3124.5999	0.00737288
3122.6712	0.00740406
3120.7425	0.00741883
3118.8138	0.00738427
3116.8851	0.00730959
3114.9565	0.0072491
3113.0278	0.00726344
3111.0991	0.00735027
3109.1704	0.0074235
3107.2417	0.00744254
3105.3130	0.00747777
3103.3843	0.00756979
3101.4556	0.00765918
3099.5269	0.00769626
3097.5982	0.00772015
3095.6696	0.00780887
3093.7409	0.00797195
3091.8122	0.00817403
3089.8835	0.00835218
3087.9548	0.00843916
3086.0261	0.00845611
3084.0974	0.00850232
3082.1687	0.00866179
3080.2400	0.00891499
3078.3113	0.00918066
3076.3827	0.00942356
3074.4540	0.00968145
3072.5253	0.00996337
3070.5966	0.0102243
3068.6679	0.0104486
3066.7392	0.0106664
3064.8105	0.0109084
3062.8818	0.0111565
3060.9531	0.0113232
3059.0244	0.0113111
3057.0958	0.0111554
3055.1671	0.0109851
3053.2384	0.0108427
3051.3097	0.0106833
3049.3810	0.0105302
3047.4523	0.0104891
3045.5236	0.0106052
3043.5949	0.010784
3041.6662	0.0109149
3039.7375	0.0109827
3037.8089	0.0110434
3035.8802	0.0111217
3033.9515	0.011199
3032.0228	0.0112905
3030.0941	0.0114483
3028.1654	0.0117044
3026.2367	0.0120314
3024.3080	0.0123843
3022.3793	0.0127458
3020.4506	0.0131214
3018.5220	0.0135248
3016.5933	0.0140069
3014.6646	0.0146173
3012.7359	0.0153483
3010.8072	0.0161554
3008.8785	0.0169794
3006.9498	0.0177732
3005.0211	0.0185587
3003.0924	0.0194093
3001.1637	0.0203582
2999.2351	0.0213989
2997.3064	0.0225211
2995.3777	0.0236818
2993.4490	0.02484
2991.5203	0.026022
2989.5916	0.0272567
2987.6629	0.0284975
2985.7342	0.0296712
2983.8055	0.0307484
2981.8768	0.0317146
2979.9482	0.0325323
2978.0195	0.0332026
2976.0908	0.0338156
2974.1621	0.0344739
2972.2334	0.0352048
2970.3047	0.0359621
2968.3760	0.0366757
2966.4473	0.0373176
2964.5186	0.0379161
2962.5899	0.0385219
2960.6613	0.039175
2958.7326	0.0398701
2956.8039	0.040598
2954.8752	0.0414395
2952.9465	0.0425144
2951.0178	0.0438491
2949.0891	0.0454074
2947.1604	0.0471867
2945.2317	0.049146
2943.3030	0.0511363
2941.3744	0.0529756
2939.4457	0.0545208
2937.5170	0.0557083
2935.5883	0.0565173
2933.6596	0.0569037
2931.7309	0.0568809
2929.8022	0.0565492
2927.8735	0.0559514
2925.9448	0.0550787
2924.0161	0.0539892
2922.0875	0.0527478
2920.1588	0.0513565
2918.2301	0.0498415
2916.3014	0.0482691
2914.3727	0.0466504
2912.4440	0.0449721
2910.5153	0.0433056
2908.5866	0.0417634
2906.6579	0.0403975
2904.7292	0.0392163
2902.8006	0.038233
2900.8719	0.0374535
2898.9432	0.0368506
2897.0145	0.0363775
2895.0858	0.0359799
2893.1571	0.0355935
2891.2284	0.0352098
2889.2997	0.0349202
2887.3710	0.0348018
2885.4423	0.034799
2883.5136	0.034766
2881.5850	0.0346195
2879.6563	0.034385
2877.7276	0.0340863
2875.7989	0.0336651
2873.8702	0.0330125
2871.9415	0.0320518
2870.0128	0.0308192
2868.0841	0.0294266
2866.1554	0.0279459
2864.2267	0.0264416
2862.2981	0.0250513
2860.3694	0.0239016
2858.4407	0.0229837
2856.5120	0.0222144
2854.5833	0.0215611
2852.6546	0.020994
2850.7259	0.0203904
2848.7972	0.01963
2846.8685	0.0187263
2844.9398	0.0177817
2843.0112	0.0168856
2841.0825	0.0160939
2839.1538	0.015447
2837.2251	0.0149597
2835.2964	0.0146113
2833.3677	0.0143711
2831.4390	0.014194
2829.5103	0.0140003
2827.5816	0.0137639
2825.6529	0.0135483
2823.7243	0.0134169
2821.7956	0.0133774
2819.8669	0.0133772
2817.9382	0.0133363
2816.0095	0.013263
2814.0808	0.0132303
2812.1521	0.0132412
2810.2234	0.013239
2808.2947	0.0131995
2806.3660	0.0131538
2804.4374	0.0131375
2802.5087	0.0131379
2800.5800	0.0131323
2798.6513	0.0131246
2796.7226	0.0131089
2794.7939	0.0130822
2792.8652	0.0130534
2790.9365	0.013037
2789.0078	0.0130696
2787.0791	0.0131808
2785.1505	0.0133319
2783.2218	0.0134474
2781.2931	0.0134999
2779.3644	0.0135061
2777.4357	0.013489
2775.5070	0.0134738
2773.5783	0.0135004
2771.6496	0.0136179
2769.7209	0.0137992
2767.7922	0.0139229
2765.8636	0.013961
2763.9349	0.0140064
2762.0062	0.0140804
2760.0775	0.0141286
2758.1488	0.0141681
2756.2201	0.0142503
2754.2914	0.0143407
2752.3627	0.0143861
2750.4340	0.0144393
2748.5053	0.0145664
2746.5767	0.0147223
2744.6480	0.0148204
2742.7193	0.0148535
2740.7906	0.0148989
2738.8619	0.0150168
2736.9332	0.0151782
2735.0045	0.0153125
2733.0758	0.0153987
2731.1471	0.0154792
2729.2184	0.0155888
2727.2898	0.0157215
2725.3611	0.0158495
2723.4324	0.0159316
2721.5037	0.0159374
2719.5750	0.0158845
2717.6463	0.0158167
2715.7176	0.0157485
2713.7889	0.0156754
2711.8602	0.015607
2709.9315	0.0155748
2708.0029	0.0155974
2706.0742	0.0156328
2704.1455	0.0156381
2702.2168	0.0156233
2700.2881	0.0156296
2698.3594	0.0156828
2696.4307	0.0157701
2694.5020	0.015841
2692.5733	0.0158657
2690.6446	0.0158918
2688.7160	0.0159758
2686.7873	0.0160869
2684.8586	0.0161819
2682.9299	0.0162606
2681.0012	0.0163054
2679.0725	0.0163083
2677.1438	0.0163247
2675.2151	0.0164031
2673.2864	0.0165136
2671.3577	0.0165796
2669.4291	0.0165802
2667.5004	0.0165868
2665.5717	0.0166753
2663.6430	0.0168368
2661.7143	0.0169886
2659.7856	0.0170525
2657.8569	0.0170337
2655.9282	0.0170318
2653.9995	0.017128
2652.0708	0.017268
2650.1422	0.0173611
2648.2135	0.0174303
2646.2848	0.0175211
2644.3561	0.0175953
2642.4274	0.0176269
2640.4987	0.0176881
2638.5700	0.0178456
2636.6413	0.0180433
2634.7126	0.018166
2632.7839	0.0181696
2630.8552	0.018107
2628.9266	0.0180601
2626.9979	0.0180812
2625.0692	0.0181786
2623.1405	0.0183208
2621.2118	0.01844
2619.2831	0.0184811
2617.3544	0.0184799
2615.4257	0.0185073
2613.4970	0.0185633
2611.5683	0.0186176
2609.6397	0.0186658
2607.7110	0.0187011
2605.7823	0.0187216
2603.8536	0.0187319
2601.9249	0.0187251
2599.9962	0.0187341
2598.0675	0.0188162
2596.1388	0.0189451
2594.2101	0.0190515
2592.2814	0.0191588
2590.3528	0.0193094
2588.4241	0.019423
2586.4954	0.01941
2584.5667	0.0193365
2582.6380	0.0193162
2580.7093	0.0193283
2578.7806	0.0193086
2576.8519	0.0193078
2574.9232	0.0193831
2572.9945	0.0194762
2571.0659	0.0195367
2569.1372	0.0195872
2567.2085	0.0196304
2565.2798	0.0196497
2563.3511	0.0196877
2561.4224	0.0197994
2559.4937	0.0199522
2557.5650	0.0200417
2555.6363	0.0200209
2553.7076	0.0199421
2551.7790	0.0198817
2549.8503	0.0198934
2547.9216	0.0200003
2545.9929	0.0201742
2544.0642	0.0203306
2542.1355	0.0204017
2540.2068	0.02041
2538.2781	0.0204117
2536.3494	0.0204175
2534.4207	0.0204158
2532.4921	0.020419
2530.5634	0.0204388
2528.6347	0.0204518
2526.7060	0.020443
2524.7773	0.0204787
2522.8486	0.0206175
2520.9199	0.0207771
2518.9912	0.0208339
2517.0625	0.0208036
2515.1338	0.0207871
2513.2052	0.0208076
2511.2765	0.020837
2509.3478	0.0208774
2507.4191	0.0209188
2505.4904	0.0209423
2503.5617	0.0209813
2501.6330	0.021082
2499.7043	0.0212251
2497.7756	0.0213569
2495.8469	0.0214425
2493.9183	0.0214706
2491.9896	0.0214726
2490.0609	0.0215136
2488.1322	0.0216223
2486.2035	0.0217471
2484.2748	0.0217783
2482.3461	0.0216376
2480.4174	0.0214395
2478.4887	0.0214042
2476.5600	0.0215418
2474.6314	0.0216943
2472.7027	0.0218222
2470.7740	0.0219437
2468.8453	0.0219794
2466.9166	0.0219079
2464.9879	0.0218525
2463.0592	0.0218829
2461.1305	0.0219484
2459.2018	0.0220319
2457.2731	0.0221812
2455.3445	0.0223548
2453.4158	0.0224151
2451.4871	0.0223514
2449.5584	0.0223164
2447.6297	0.0223792
2445.7010	0.0224425
2443.7723	0.022426
2441.8436	0.0223891
2439.9149	0.0224397
2437.9862	0.0225841
2436.0576	0.0227259
2434.1289	0.0227934
2432.2002	0.0228135
2430.2715	0.0228128
2428.3428	0.0227649
2426.4141	0.0227216
2424.4854	0.0228015
2422.5567	0.0229804
2420.6280	0.0230919
2418.6993	0.0230398
2416.7707	0.0228947
2414.8420	0.0228035
2412.9133	0.022821
2410.9846	0.0228942
2409.0559	0.0229921
2407.1272	0.023097
2405.1985	0.0231602
2403.2698	0.0231995
2401.3411	0.0232676
2399.4124	0.0233258
2397.4838	0.0233208
2395.5551	0.0232873
2393.6264	0.0232895
2391.6977	0.0233539
2389.7690	0.0234512
2387.8403	0.0235197
2385.9116	0.0235253
2383.9829	0.0234876
2382.0542	0.0234732
2380.1255	0.0235164
2378.1968	0.0235406
2376.2682	0.0234634
2374.3395	0.0233396
2372.4108	0.0232859
2370.4821	0.0233558
2368.5534	0.0235471
2366.6247	0.023784
2364.6960	0.0239201
2362.7673	0.023903
2360.8386	0.0238354
2358.9099	0.0238195
2356.9813	0.0238599
2355.0526	0.0238676
2353.1239	0.0237588
2351.1952	0.0236128
2349.2665	0.0236055
2347.3378	0.0237539
2345.4091	0.0239106
2343.4804	0.0240169
2341.5517	0.024126
2339.6230	0.0242388
2337.6944	0.0243417
2335.7657	0.0244687
2333.8370	0.0246008
2331.9083	0.0246438
2329.9796	0.0244893
2328.0509	0.0241395
2326.1222	0.0238551
2324.1935	0.0239454
2322.2648	0.0243333
2320.3361	0.0246229
2318.4075	0.0246189
2316.4788	0.0245002
2314.5501	0.0244977
2312.6214	0.0246318
2310.6927	0.0247824
2308.7640	0.0248303
2306.8353	0.0246596
2304.9066	0.0242001
2302.9779	0.0236902
2301.0492	0.0236248
2299.1206	0.0241296
2297.1919	0.024745
2295.2632	0.024966
2293.3345	0.0246819
2291.4058	0.0242443
2289.4771	0.0241626
2287.5484	0.0245431
2285.6197	0.025003
2283.6910	0.0250342
2281.7623	0.0244011
2279.8337	0.023599
2277.9050	0.0235164
2275.9763	0.0242568
2274.0476	0.0250919
2272.1189	0.0255462
2270.1902	0.0257243
2268.2615	0.0258451
2266.3328	0.025909
2264.4041	0.0257862
2262.4754	0.0254397
2260.5468	0.0248948
2258.6181	0.0243077
2256.6894	0.0240707
2254.7607	0.0243243
2252.8320	0.0247846
2250.9033	0.0253334
2248.9746	0.026013
2247.0459	0.0266318
2245.1172	0.0269948
2243.1885	0.0271131
2241.2599	0.0269756
2239.3312	0.0264462
2237.4025	0.0256589
2235.4738	0.025202
2233.5451	0.0252884
2231.6164	0.0253778
2229.6877	0.0252717
2227.7590	0.0255155
2225.8303	0.0263087
2223.9016	0.0271468
2221.9730	0.0276061
2220.0443	0.0275656
2218.1156	0.0269486
2216.1869	0.0261382
2214.2582	0.0260068
2212.3295	0.0267704
2210.4008	0.0276979
2208.4721	0.0282233
2206.5434	0.0283967
2204.6147	0.0283935
2202.6861	0.028338
2200.7574	0.0283507
2198.8287	0.0283516
2196.9000	0.0280225
2194.9713	0.0272639
2193.0426	0.0266352
2191.1139	0.0268577
2189.1852	0.0277896
2187.2565	0.0285694
2185.3278	0.0287432
2183.3992	0.0285499
2181.4705	0.0282786
2179.5418	0.0279721
2177.6131	0.0277824
2175.6844	0.027962
2173.7557	0.0282914
2171.8270	0.0283098
2169.8983	0.0279017
2167.9696	0.0269491
2166.0409	0.0256409
2164.1123	0.0252291
2162.1836	0.0264847
2160.2549	0.0281421
2158.3262	0.0284675
2156.3975	0.0273765
2154.4688	0.0264388
2152.5401	0.0270421
2150.6114	0.0287144
2148.6827	0.0299348
2146.7540	0.0300379
2144.8254	0.0295814
2142.8967	0.0294803
2140.9680	0.0299772
2139.0393	0.0304348
2137.1106	0.0303546
2135.1819	0.0301029
2133.2532	0.0302461
2131.3245	0.0307075
2129.3958	0.0310664
2127.4671	0.0311661
2125.5384	0.0310709
2123.6098	0.0309544
2121.6811	0.0310206
2119.7524	0.0312322
2117.8237	0.0313712
2115.8950	0.0313639
2113.9663	0.031259
2112.0376	0.0310208
2110.1089	0.0306886
2108.1802	0.0304519
2106.2515	0.0301871
2104.3229	0.0297098
2102.3942	0.029482
2100.4655	0.0298251
2098.5368	0.0302988
2096.6081	0.0306916
2094.6794	0.030971
2092.7507	0.0306368
2090.8220	0.0297313
2088.8933	0.0291172
2086.9646	0.0291463
2085.0360	0.0295502
2083.1073	0.0301697
2081.1786	0.0308928
2079.2499	0.0314934
2077.3212	0.031654
2075.3925	0.0311754
2073.4638	0.0302863
2071.5351	0.0293786
2069.6064	0.0288765
2067.6777	0.0293333
2065.7491	0.0306638
2063.8204	0.0318834
2061.8917	0.0321027
2059.9630	0.0310716
2058.0343	0.0293347
2056.1056	0.0281446
2054.1769	0.0282286
2052.2482	0.0290043
2050.3195	0.0296856
2048.3908	0.0303269
2046.4622	0.0310865
2044.5335	0.0314334
2042.6048	0.0311711
2040.6761	0.0310985
2038.7474	0.0316006
2036.8187	0.0321028
2034.8900	0.0322985
2032.9613	0.0323135
2031.0326	0.032114
2029.1039	0.031921
2027.1753	0.0321972
2025.2466	0.0326432
2023.3179	0.0325317
2021.3892	0.0320681
2019.4605	0.0318983
2017.5318	0.031942
2015.6031	0.0320535
2013.6744	0.0325212
2011.7457	0.0332407
2009.8170	0.0337072
2007.8884	0.0337928
2005.9597	0.0337337
2004.0310	0.0337218
2002.1023	0.0338263
2000.1736	0.0340413
1998.2449	0.0343092
1996.3162	0.0345164
1994.3875	0.0345386
1992.4588	0.0344672
1990.5301	0.0345666
1988.6015	0.0348452
1986.6728	0.0350414
1984.7441	0.0350368
1982.8154	0.0349192
1980.8867	0.0347672
1978.9580	0.0346621
1977.0293	0.0347464
1975.1006	0.0350398
1973.1719	0.0353545
1971.2432	0.0355346
1969.3146	0.035609
1967.3859	0.0356477
1965.4572	0.0356621
1963.5285	0.0356594
1961.5998	0.0356515
1959.6711	0.035641
1957.7424	0.035644
1955.8137	0.0356956
1953.8850	0.0358109
1951.9563	0.0359385
1950.0277	0.0360359
1948.0990	0.0361455
1946.1703	0.0362855
1944.2416	0.0363958
1942.3129	0.0364501
1940.3842	0.0364768
1938.4555	0.0364946
1936.5268	0.0365202
1934.5981	0.0365839
1932.6694	0.0366932
1930.7408	0.0368008
1928.8121	0.0368493
1926.8834	0.0368579
1924.9547	0.0368957
1923.0260	0.0369711
1921.0973	0.0370286
1919.1686	0.0370537
1917.2399	0.0370997
1915.3112	0.0371921
1913.3825	0.0372946
1911.4539	0.0373875
1909.5252	0.0374901
1907.5965	0.0375997
1905.6678	0.0376783
1903.7391	0.0377037
1901.8104	0.0376914
1899.8817	0.0376787
1897.9530	0.0377
1896.0243	0.0377508
1894.0956	0.0378051
1892.1670	0.0378625
1890.2383	0.03792
1888.3096	0.0379447
1886.3809	0.037934
1884.4522	0.0379363
1882.5235	0.0379664
1880.5948	0.0379884
1878.6661	0.0379906
1876.7374	0.0380016
1874.8087	0.0380379
1872.8800	0.0380753
1870.9514	0.0380966
1869.0227	0.0381243
1867.0940	0.0381615
1865.1653	0.0381709
1863.2366	0.0381481
1861.3079	0.0381463
1859.3792	0.0381972
1857.4505	0.0382497
1855.5218	0.0382506
1853.5931	0.0382094
1851.6645	0.0381489
1849.7358	0.0380953
1847.8071	0.0380744
1845.8784	0.0380801
1843.9497	0.0381049
1842.0210	0.0381455
1840.0923	0.0381832
1838.1636	0.0382328
1836.2349	0.0383261
1834.3062	0.038441
1832.3776	0.0385398
1830.4489	0.0386309
1828.5202	0.0387334
1826.5915	0.0388329
1824.6628	0.0389044
1822.7341	0.0389392
1820.8054	0.0389546
1818.8767	0.0389805
1816.9480	0.0390327
1815.0193	0.0391148
1813.0907	0.0392255
1811.1620	0.0393351
1809.2333	0.0393927
1807.3046	0.0393995
1805.3759	0.0394374
1803.4472	0.0395641
1801.5185	0.0397186
1799.5898	0.0398129
1797.6611	0.0398393
1795.7324	0.0398328
1793.8038	0.039835
1791.8751	0.0398767
1789.9464	0.0399448
1788.0177	0.0400099
1786.0890	0.0400716
1784.1603	0.0401491
1782.2316	0.0402333
1780.3029	0.0402834
1778.3742	0.040299
1776.4455	0.0403285
1774.5169	0.0403896
1772.5882	0.040449
1770.6595	0.0404802
1768.7308	0.0405017
1766.8021	0.0405368
1764.8734	0.0405662
1762.9447	0.0405587
1761.0160	0.0405225
1759.0873	0.0404935
1757.1586	0.0404939
1755.2300	0.0405305
1753.3013	0.0405927
1751.3726	0.0406414
1749.4439	0.0406673
1747.5152	0.0407081
1745.5865	0.0407683
1743.6578	0.0408132
1741.7291	0.0408477
1739.8004	0.040922
1737.8717	0.0410515
1735.9431	0.0412022
1734.0144	0.0413569
1732.0857	0.0415198
1730.1570	0.0416679
1728.2283	0.0417629
1726.2996	0.041819
1724.3709	0.0419135
1722.4422	0.0420747
1720.5135	0.0422514
1718.5848	0.0424536
1716.6562	0.0427683
1714.7275	0.0431962
1712.7988	0.0436495
1710.8701	0.0441019
1708.9414	0.0445982
1707.0127	0.0451625
1705.0840	0.0457811
1703.1553	0.046459
1701.2266	0.0472127
1699.2979	0.0480134
1697.3693	0.0488253
1695.4406	0.0496496
1693.5119	0.0504666
1691.5832	0.0512265
1689.6545	0.0519104
1687.7258	0.0525173
1685.7971	0.0530531
1683.8684	0.0535773
1681.9397	0.0541636
1680.0110	0.0547884
1678.0824	0.0553498
1676.1537	0.0558017
1674.2250	0.056176
1672.2963	0.0564943
1670.3676	0.0567578
1668.4389	0.056992
1666.5102	0.0572319
1664.5815	0.0574869
1662.6528	0.057764
1660.7241	0.0580792
1658.7955	0.0583944
1656.8668	0.0586142
1654.9381	0.0586393
1653.0094	0.058355
1651.0807	0.0576915
1649.1520	0.0567364
1647.2233	0.0556533
1645.2946	0.0545527
1643.3659	0.0535004
1641.4372	0.0525517
1639.5086	0.0517531
1637.5799	0.0511138
1635.6512	0.0505727
1633.7225	0.0500566
1631.7938	0.0495578
1629.8651	0.0491272
1627.9364	0.0488293
1626.0077	0.0487046
1624.0790	0.0487507
1622.1503	0.0489083
1620.2216	0.0490754
1618.2930	0.0491935
1616.3643	0.0492854
1614.4356	0.0493529
1612.5069	0.0493526
1610.5782	0.0492826
1608.6495	0.0491806
1606.7208	0.0490602
1604.7921	0.0488897
1602.8634	0.0486242
1600.9347	0.0482667
1599.0061	0.0478722
1597.0774	0.0475132
1595.1487	0.0472421
1593.2200	0.047052
1591.2913	0.0469117
1589.3626	0.046826
1587.4339	0.0467811
1585.5052	0.0466951
1583.5765	0.0465034
1581.6478	0.0462396
1579.7192	0.0459915
1577.7905	0.0458161
1575.8618	0.0457139
1573.9331	0.0456436
1572.0044	0.0455755
1570.0757	0.0455339
1568.1470	0.045546
1566.2183	0.0455701
1564.2896	0.0455638
1562.3609	0.0455813
1560.4323	0.0456694
1558.5036	0.0457531
1556.5749	0.0457666
1554.6462	0.0457495
1552.7175	0.0457497
1550.7888	0.0457796
1548.8601	0.0458375
1546.9314	0.0458932
1545.0027	0.0459116
1543.0740	0.0458879
1541.1454	0.0458305
1539.2167	0.0457647
1537.2880	0.0457268
1535.3593	0.0457312
1533.4306	0.0457641
1531.5019	0.045791
1529.5732	0.0457938
1527.6445	0.0458077
1525.7158	0.045868
1523.7871	0.0459532
1521.8585	0.0460199
1519.9298	0.0460617
1518.0011	0.0461244
1516.0724	0.0462312
1514.1437	0.0463179
1512.2150	0.046325
1510.2863	0.0462915
1508.3576	0.0462923
1506.4289	0.0463619
1504.5002	0.0464993
1502.5716	0.0466608
1500.6429	0.0467626
1498.7142	0.0467807
1496.7855	0.0468135
1494.8568	0.0469633
1492.9281	0.0472348
1490.9994	0.0475868
1489.0707	0.0479922
1487.1420	0.0484579
1485.2133	0.0490096
1483.2847	0.04964
1481.3560	0.0503319
1479.4273	0.0511236
1477.4986	0.0520732
1475.5699	0.0531911
1473.6412	0.0544501
1471.7125	0.055799
1469.7838	0.0571543
1467.8551	0.0584298
1465.9264	0.0595546
1463.9978	0.0604547
1462.0691	0.0611084
1460.1404	0.0616122
1458.2117	0.0621085
1456.2830	0.0626688
1454.3543	0.0632602
1452.4256	0.0637664
1450.4969	0.0640173
1448.5682	0.0638516
1446.6395	0.0632206
1444.7109	0.0622144
1442.7822	0.0609929
1440.8535	0.0597136
1438.9248	0.0584654
1436.9961	0.0572587
1435.0674	0.0561069
1433.1387	0.0550893
1431.2100	0.0543294
1429.2813	0.0539007
1427.3526	0.0537424
1425.4240	0.0537216
1423.4953	0.0537571
1421.5666	0.0538128
1419.6379	0.0538533
1417.7092	0.053867
1415.7805	0.0538528
1413.8518	0.0537872
1411.9231	0.0536536
1409.9944	0.0534633
1408.0657	0.0532226
1406.1371	0.0529198
1404.2084	0.0525913
1402.2797	0.0523226
1400.3510	0.0521258
1398.4223	0.0519384
1396.4936	0.0517464
1394.5649	0.051589
1392.6362	0.0514833
1390.7075	0.0513977
1388.7788	0.0512791
1386.8502	0.0511306
1384.9215	0.0510304
1382.9928	0.0510195
1381.0641	0.0510372
1379.1354	0.0510385
1377.2067	0.0510645
1375.2780	0.051139
1373.3493	0.0512388
1371.4206	0.0513721
1369.4919	0.051564
1367.5632	0.0517926
1365.6346	0.0520041
1363.7059	0.0521735
1361.7772	0.0523267
1359.8485	0.0525036
1357.9198	0.052742
1355.9911	0.0530971
1354.0624	0.0536033
1352.1337	0.054214
1350.2050	0.0548357
1348.2763	0.0554237
1346.3477	0.0559811
1344.4190	0.0564504
1342.4903	0.0567424
1340.5616	0.0568718
1338.6329	0.0568923
1336.7042	0.0567983
1334.7755	0.0566198
1332.8468	0.0564743
1330.9181	0.0564656
1328.9894	0.0566068
1327.0608	0.0568222
1325.1321	0.0570409
1323.2034	0.0572851
1321.2747	0.0575613
1319.3460	0.0577687
1317.4173	0.0578339
1315.4886	0.0577907
1313.5599	0.0577016
1311.6312	0.0576187
1309.7025	0.0575789
1307.7739	0.0575658
1305.8452	0.0575288
1303.9165	0.0574533
1301.9878	0.0573795
1300.0591	0.0573311
1298.1304	0.0572447
1296.2017	0.0570263
1294.2730	0.0566815
1292.3443	0.056334
1290.4156	0.0561018
1288.4870	0.0559847
1286.5583	0.0559046
1284.6296	0.0558366
1282.7009	0.055811
1280.7722	0.0558052
1278.8435	0.055769
1276.9148	0.0557035
1274.9861	0.0556203
1273.0574	0.055524
1271.1287	0.0554347
1269.2001	0.0553359
1267.2714	0.0551936
1265.3427	0.0550492
1263.4140	0.0549714
1261.4853	0.0549393
1259.5566	0.0549
1257.6279	0.0548907
1255.6992	0.0549665
1253.7705	0.0550855
1251.8418	0.0551567
1249.9132	0.0551074
1247.9845	0.0549273
1246.0558	0.0547018
1244.1271	0.054527
1242.1984	0.054403
1240.2697	0.0542705
1238.3410	0.0541105
1236.4123	0.053953
1234.4836	0.0538019
1232.5549	0.0536297
1230.6263	0.0534388
1228.6976	0.0532381
1226.7689	0.0530059
1224.8402	0.052735
1222.9115	0.0524455
1220.9828	0.05215
1219.0541	0.0518722
1217.1254	0.0516531
1215.1967	0.0515028
1213.2680	0.0514056
1211.3394	0.05136
1209.4107	0.0513439
1207.4820	0.0512781
1205.5533	0.0511108
1203.6246	0.0508752
1201.6959	0.0506139
1199.7672	0.0503531
1197.8385	0.0501452
1195.9098	0.0500198
1193.9811	0.0499286
1192.0525	0.0498257
1190.1238	0.0497495
1188.1951	0.049754
1186.2664	0.0498115
1184.3377	0.0498467
1182.4090	0.0498365
1180.4803	0.0498242
1178.5516	0.0498297
[truncated: 608 more rows]
