# Supplementary material for: Vibrational Raman and IR data on brown hair subjected to bleaching
Source: Data Brief. 2021 Sep 30;38:107439. doi: 10.1016/j.dib.2021.107439 (PMC8502914; doi:10.1016/j.dib.2021.107439)
Supplement: Supplementary file 1 [file mmc1.zip › Supplementary Material raw data/Figure 4/Raman three bleaching treatments p8.txt]

TITLE	Raman single spectrum (p8) of brown hair after three bleaching treatments
DATA TYPE
ORIGIN	JASCO
OWNER
SPECTROMETER/DATA SYSTEM
RESOLUTION
DELTAX	-1.92869
XUNITS	1/CM
YUNITS	AU
FIRSTX	5003.1440
LASTX	5.9082
NPOINTS	2592
FIRSTY	0.00109
MAXY	0.08806
MINY	0.00058
XYDATA
5003.1440	0.00109106
5001.2154	0.00111594
4999.2867	0.0011055
4997.3580	0.00109319
4995.4293	0.001105
4993.5006	0.00110575
4991.5719	0.00107709
4989.6432	0.00106948
4987.7145	0.0010971
4985.7858	0.00107785
4983.8571	0.00108228
4981.9285	0.00109762
4979.9998	0.00108915
4978.0711	0.00109088
4976.1424	0.00109687
4974.2137	0.00110853
4972.2850	0.00111873
4970.3563	0.00111915
4968.4276	0.0011013
4966.4989	0.00109726
4964.5702	0.00110904
4962.6416	0.00112019
4960.7129	0.00112584
4958.7842	0.0011099
4956.8555	0.00108842
4954.9268	0.00109001
4952.9981	0.00109267
4951.0694	0.00107298
4949.1407	0.00106835
4947.2120	0.00108631
4945.2833	0.00108805
4943.3547	0.00106436
4941.4260	0.0010457
4939.4973	0.00107167
4937.5686	0.00110673
4935.6399	0.00111724
4933.7112	0.00110555
4931.7825	0.00109547
4929.8538	0.0010903
4927.9251	0.0010663
4925.9964	0.00106033
4924.0677	0.00106929
4922.1391	0.00106695
4920.2104	0.00105858
4918.2817	0.00106633
4916.3530	0.00109362
4914.4243	0.00108352
4912.4956	0.00107632
4910.5669	0.00107416
4908.6382	0.00107419
4906.7095	0.00108714
4904.7808	0.001085
4902.8522	0.00107477
4900.9235	0.0010662
4898.9948	0.00106305
4897.0661	0.00107718
4895.1374	0.00106749
4893.2087	0.00106896
4891.2800	0.00106603
4889.3513	0.00107202
4887.4226	0.00106586
4885.4939	0.0010501
4883.5653	0.00105872
4881.6366	0.00109419
4879.7079	0.00111495
4877.7792	0.00111823
4875.8505	0.00109826
4873.9218	0.00109683
4871.9931	0.00110142
4870.0644	0.00109376
4868.1357	0.00106697
4866.2070	0.00104755
4864.2784	0.00106966
4862.3497	0.00109354
4860.4210	0.00110058
4858.4923	0.00108471
4856.5636	0.00108441
4854.6349	0.00109803
4852.7062	0.00109154
4850.7775	0.00107376
4848.8488	0.00105842
4846.9201	0.00105427
4844.9915	0.0010582
4843.0628	0.00105666
4841.1341	0.00107452
4839.2054	0.00107971
4837.2767	0.0010967
4835.3480	0.00111458
4833.4193	0.00111926
4831.4906	0.00110412
4829.5619	0.0010967
4827.6332	0.00109001
4825.7046	0.00105432
4823.7759	0.00104504
4821.8472	0.00107288
4819.9185	0.00109628
4817.9898	0.00111657
4816.0611	0.00112399
4814.1324	0.00113184
4812.2037	0.00111673
4810.2750	0.00108032
4808.3463	0.00105828
4806.4177	0.00106877
4804.4890	0.00107359
4802.5603	0.0010743
4800.6316	0.00106247
4798.7029	0.00103806
4796.7742	0.00102607
4794.8455	0.00103788
4792.9168	0.0010582
4790.9881	0.00107412
4789.0594	0.0010743
4787.1308	0.00107481
4785.2021	0.00107445
4783.2734	0.00106834
4781.3447	0.00105982
4779.4160	0.00105568
4777.4873	0.00105103
4775.5586	0.00105908
4773.6299	0.0010702
4771.7012	0.00104271
4769.7725	0.00101836
4767.8439	0.00103099
4765.9152	0.00106283
4763.9865	0.00107108
4762.0578	0.00107215
4760.1291	0.00105764
4758.2004	0.00104233
4756.2717	0.0010324
4754.3430	0.00103365
4752.4143	0.00103018
4750.4856	0.00104662
4748.5570	0.00107142
4746.6283	0.00105403
4744.6996	0.00102478
4742.7709	0.00103796
4740.8422	0.00106872
4738.9135	0.00107548
4736.9848	0.00105411
4735.0561	0.00104822
4733.1274	0.00104787
4731.1987	0.00103868
4729.2701	0.0010245
4727.3414	0.00103187
4725.4127	0.00103953
4723.4840	0.00104405
4721.5553	0.00103023
4719.6266	0.00103014
4717.6979	0.0010503
4715.7692	0.00104396
4713.8405	0.00102854
4711.9118	0.00102076
4709.9832	0.00103376
4708.0545	0.0010267
4706.1258	0.00100811
4704.1971	0.00102669
4702.2684	0.00105537
4700.3397	0.00106641
4698.4110	0.0010764
4696.4823	0.00108281
4694.5536	0.00105618
4692.6249	0.0010387
4690.6963	0.00104088
4688.7676	0.00104909
4686.8389	0.00104825
4684.9102	0.00105833
4682.9815	0.00108217
4681.0528	0.00108312
4679.1241	0.00104742
4677.1954	0.00103339
4675.2667	0.00104386
4673.3380	0.00104738
4671.4093	0.00105165
4669.4807	0.00105807
4667.5520	0.00104783
4665.6233	0.00102859
4663.6946	0.00103329
4661.7659	0.00103603
4659.8372	0.00103426
4657.9085	0.00105745
4655.9798	0.00105783
4654.0511	0.00106187
4652.1224	0.00108364
4650.1938	0.00108857
4648.2651	0.0010803
4646.3364	0.00108375
4644.4077	0.00110568
4642.4790	0.00113934
4640.5503	0.00114829
4638.6216	0.00114488
4636.6929	0.00118593
4634.7642	0.00120179
4632.8355	0.00116882
4630.9069	0.00112096
4628.9782	0.00110744
4627.0495	0.00112366
4625.1208	0.00112111
4623.1921	0.00111206
4621.2634	0.00110696
4619.3347	0.00111582
4617.4060	0.00111545
4615.4773	0.00110241
4613.5486	0.00109552
4611.6200	0.00110494
4609.6913	0.00109676
4607.7626	0.00108664
4605.8339	0.0010858
4603.9052	0.00109138
4601.9765	0.0010862
4600.0478	0.00107306
4598.1191	0.00106714
4596.1904	0.00104959
4594.2617	0.00103454
4592.3331	0.00102176
4590.4044	0.00101461
4588.4757	0.00102184
4586.5470	0.00101362
4584.6183	0.00102781
4582.6896	0.00104699
4580.7609	0.00104136
4578.8322	0.00102298
4576.9035	0.00102572
4574.9748	0.00104978
4573.0462	0.00103904
4571.1175	0.00104843
4569.1888	0.00107116
4567.2601	0.00112395
4565.3314	0.00112046
4563.4027	0.001077
4561.4740	0.00105809
4559.5453	0.00105769
4557.6166	0.00103619
4555.6879	0.00103087
4553.7593	0.00102297
4551.8306	0.0010009
4549.9019	0.000990787
4547.9732	0.000986848
4546.0445	0.00098669
4544.1158	0.000994104
4542.1871	0.00101001
4540.2584	0.00102701
4538.3297	0.00102408
4536.4010	0.000989496
4534.4724	0.000993247
4532.5437	0.000998969
4530.6150	0.000994011
4528.6863	0.00100723
4526.7576	0.00102622
4524.8289	0.00102109
4522.9002	0.00100943
4520.9715	0.000998616
4519.0428	0.00096098
4517.1141	0.00095522
4515.1855	0.000982154
4513.2568	0.00102895
4511.3281	0.0010409
4509.3994	0.00101603
4507.4707	0.00100046
4505.5420	0.00100393
4503.6133	0.0010143
4501.6846	0.00101408
4499.7559	0.00100914
4497.8272	0.00102939
4495.8986	0.00104742
4493.9699	0.00100579
4492.0412	0.000970011
4490.1125	0.000986921
4488.1838	0.00100029
4486.2551	0.000994959
4484.3264	0.000999163
4482.3977	0.00101334
4480.4690	0.001009
4478.5403	0.000989493
4476.6117	0.00096954
4474.6830	0.000955819
4472.7543	0.00096393
4470.8256	0.000996007
4468.8969	0.00101779
4466.9682	0.000997751
4465.0395	0.000995668
4463.1108	0.00100812
4461.1821	0.000995983
4459.2534	0.000995087
4457.3248	0.00101239
4455.3961	0.00102244
4453.4674	0.00101479
4451.5387	0.0010246
4449.6100	0.00101425
4447.6813	0.000989745
4445.7526	0.000966291
4443.8239	0.000975107
4441.8952	0.000991192
4439.9665	0.0010053
4438.0379	0.000988488
4436.1092	0.000966006
4434.1805	0.00096399
4432.2518	0.000986255
4430.3231	0.00100837
4428.3944	0.00100213
4426.4657	0.000994452
4424.5370	0.000967752
4422.6083	0.000971119
4420.6796	0.00100601
4418.7509	0.00101919
4416.8223	0.000999347
4414.8936	0.000978114
4412.9649	0.000967018
4411.0362	0.00098025
4409.1075	0.000986981
4407.1788	0.000989159
4405.2501	0.0010079
4403.3214	0.00103452
4401.3927	0.00103281
4399.4640	0.00100768
4397.5354	0.000967623
4395.6067	0.00096189
4393.6780	0.000992669
4391.7493	0.00100065
4389.8206	0.000996295
4387.8919	0.000995592
4385.9632	0.000991566
4384.0345	0.00100666
4382.1058	0.00100463
4380.1771	0.000974044
4378.2485	0.000959498
4376.3198	0.000967438
4374.3911	0.000992745
4372.4624	0.000987302
4370.5337	0.000964337
4368.6050	0.000955676
4366.6763	0.000952254
4364.7476	0.000947146
4362.8189	0.00094886
4360.8902	0.000948319
4358.9616	0.000952239
4357.0329	0.000963853
4355.1042	0.000964576
4353.1755	0.000982676
4351.2468	0.000981569
4349.3181	0.000985017
4347.3894	0.000985989
4345.4607	0.000986728
4343.5320	0.000996182
4341.6033	0.000997134
4339.6747	0.000996522
4337.7460	0.00099917
4335.8173	0.000992433
4333.8886	0.000986767
4331.9599	0.000959299
4330.0312	0.000938588
4328.1025	0.000962345
4326.1738	0.00099062
4324.2451	0.00098377
4322.3164	0.000984965
4320.3878	0.000984042
4318.4591	0.000981236
4316.5304	0.000996189
4314.6017	0.000988554
4312.6730	0.00098481
4310.7443	0.000963503
4308.8156	0.000962344
4306.8869	0.00099698
4304.9582	0.0010049
4303.0295	0.000995289
4301.1009	0.000975779
4299.1722	0.000956705
4297.2435	0.000953044
4295.3148	0.000957208
4293.3861	0.000969284
4291.4574	0.000988695
4289.5287	0.000988092
4287.6000	0.000981225
4285.6713	0.000951931
4283.7426	0.000948509
4281.8140	0.000971816
4279.8853	0.000994941
4277.9566	0.000995392
4276.0279	0.000990925
4274.0992	0.000979232
4272.1705	0.000959802
4270.2418	0.000945814
4268.3131	0.000942062
4266.3844	0.000941436
4264.4557	0.000958339
4262.5271	0.000972783
4260.5984	0.000990347
4258.6697	0.000988061
4256.7410	0.000951191
4254.8123	0.000946538
4252.8836	0.000965028
4250.9549	0.00098548
4249.0262	0.000973569
4247.0975	0.000959442
4245.1688	0.00095849
4243.2402	0.000965925
4241.3115	0.000960274
4239.3828	0.000963518
4237.4541	0.000962345
4235.5254	0.000955667
4233.5967	0.000962036
4231.6680	0.000956589
4229.7393	0.000957727
4227.8106	0.000957128
4225.8819	0.000952176
4223.9533	0.000960469
4222.0246	0.000985532
4220.0959	0.000989111
4218.1672	0.00095946
4216.2385	0.000949235
4214.3098	0.00096546
4212.3811	0.000990452
4210.4524	0.000995819
4208.5237	0.000982083
4206.5950	0.000977005
4204.6664	0.000961767
4202.7377	0.000968954
4200.8090	0.000971822
4198.8803	0.000976382
4196.9516	0.000952931
4195.0229	0.000937119
4193.0942	0.000956335
4191.1655	0.000968779
4189.2368	0.000961834
4187.3081	0.000943296
4185.3795	0.000953675
4183.4508	0.000958177
4181.5221	0.00095229
4179.5934	0.000952979
4177.6647	0.000963147
4175.7360	0.000948877
4173.8073	0.000932699
4171.8786	0.000951501
4169.9499	0.000961204
4168.0212	0.000960044
4166.0926	0.000946028
4164.1639	0.000939491
4162.2352	0.000961457
4160.3065	0.000979536
4158.3778	0.000965986
4156.4491	0.000949462
4154.5204	0.000940783
4152.5917	0.00093958
4150.6630	0.000950985
4148.7343	0.000972994
4146.8056	0.00096519
4144.8770	0.00094827
4142.9483	0.00094053
4141.0196	0.000946401
4139.0909	0.000949581
4137.1622	0.000942046
4135.2335	0.000932603
4133.3048	0.000936899
4131.3761	0.000955221
4129.4474	0.00095683
4127.5187	0.000949515
4125.5901	0.000955387
4123.6614	0.000941829
4121.7327	0.000920527
4119.8040	0.00092201
4117.8753	0.000930383
4115.9466	0.000944832
4114.0179	0.000959296
4112.0892	0.00096018
4110.1605	0.000957145
4108.2318	0.000947315
4106.3032	0.000948625
4104.3745	0.000964378
4102.4458	0.000964175
4100.5171	0.000946524
4098.5884	0.000943577
4096.6597	0.000929021
4094.7310	0.000911291
4092.8023	0.000914477
4090.8736	0.000910935
4088.9449	0.000906158
4087.0163	0.000909706
4085.0876	0.000912152
4083.1589	0.000911251
4081.2302	0.000934772
4079.3015	0.000958921
4077.3728	0.000958873
4075.4441	0.000954566
4073.5154	0.000952292
4071.5867	0.000929536
4069.6580	0.000894416
4067.7294	0.000891259
4065.8007	0.00091212
4063.8720	0.000918402
4061.9433	0.000917431
4060.0146	0.000923962
4058.0859	0.000935156
4056.1572	0.0009314
4054.2285	0.000918504
4052.2998	0.000920868
4050.3711	0.000933737
4048.4425	0.000935386
4046.5138	0.00092187
4044.5851	0.000925519
4042.6564	0.000944932
4040.7277	0.000944245
4038.7990	0.000947416
4036.8703	0.000963271
4034.9416	0.000967107
4033.0129	0.000940389
4031.0842	0.000916657
4029.1556	0.000925477
4027.2269	0.000943876
4025.2982	0.000920989
4023.3695	0.000902839
4021.4408	0.000905426
4019.5121	0.000919485
4017.5834	0.000923421
4015.6547	0.00092037
4013.7260	0.000918259
4011.7973	0.000907934
4009.8687	0.000913836
4007.9400	0.00092813
4006.0113	0.000940451
4004.0826	0.000936367
4002.1539	0.000941353
4000.2252	0.000937556
3998.2965	0.000927969
3996.3678	0.000920786
3994.4391	0.000913916
3992.5104	0.000908916
3990.5818	0.00092047
3988.6531	0.00093902
3986.7244	0.000936437
3984.7957	0.000927737
3982.8670	0.000932414
3980.9383	0.000938391
3979.0096	0.000929997
3977.0809	0.000937192
3975.1522	0.000952067
3973.2235	0.000954246
3971.2949	0.000932236
3969.3662	0.000915465
3967.4375	0.000903822
3965.5088	0.000888309
3963.5801	0.000899187
3961.6514	0.000918269
3959.7227	0.00092676
3957.7940	0.000907951
3955.8653	0.000892605
3953.9366	0.000884952
3952.0080	0.000879396
3950.0793	0.000897235
3948.1506	0.000914788
3946.2219	0.000905805
3944.2932	0.000899818
3942.3645	0.000893164
3940.4358	0.00088341
3938.5071	0.000885563
3936.5784	0.000897169
3934.6497	0.000908804
3932.7211	0.000922063
3930.7924	0.000936118
3928.8637	0.000925494
3926.9350	0.00090374
3925.0063	0.000902678
3923.0776	0.000906552
3921.1489	0.000902394
3919.2202	0.00088591
3917.2915	0.000891985
3915.3628	0.00091509
3913.4342	0.000922507
3911.5055	0.000933682
3909.5768	0.000935721
3907.6481	0.000927051
3905.7194	0.000932915
3903.7907	0.000925326
3901.8620	0.000903906
3899.9333	0.000886611
3898.0046	0.000875105
3896.0759	0.0008796
3894.1472	0.000896865
3892.2186	0.000918404
3890.2899	0.000932382
3888.3612	0.000918428
3886.4325	0.000891
3884.5038	0.000894791
3882.5751	0.000913784
3880.6464	0.0009084
3878.7177	0.000885184
3876.7890	0.000872047
3874.8603	0.000889044
3872.9317	0.000911547
3871.0030	0.000925074
3869.0743	0.000919222
3867.1456	0.000917408
3865.2169	0.000918117
3863.2882	0.000925484
3861.3595	0.000926389
3859.4308	0.000915581
3857.5021	0.000901502
3855.5734	0.000923477
3853.6448	0.000940647
3851.7161	0.00093437
3849.7874	0.000915742
3847.8587	0.000897898
3845.9300	0.000885937
3844.0013	0.00089068
3842.0726	0.000901402
3840.1439	0.000916182
3838.2152	0.000902126
3836.2865	0.00088928
3834.3579	0.000890465
3832.4292	0.000898375
3830.5005	0.000895987
3828.5718	0.00089825
3826.6431	0.000896057
3824.7144	0.000903345
3822.7857	0.000906078
3820.8570	0.000891235
3818.9283	0.000873682
3816.9996	0.000871733
3815.0710	0.000883789
3813.1423	0.000886569
3811.2136	0.000880108
3809.2849	0.000868699
3807.3562	0.000870052
3805.4275	0.000878198
3803.4988	0.000878833
3801.5701	0.000877294
3799.6414	0.00088859
3797.7127	0.000882489
3795.7841	0.000883182
3793.8554	0.000889855
3791.9267	0.000888732
3789.9980	0.000896537
3788.0693	0.00091154
3786.1406	0.000912493
3784.2119	0.000924257
3782.2832	0.000921218
3780.3545	0.000907819
3778.4258	0.000894466
3776.4972	0.000886444
3774.5685	0.000885884
3772.6398	0.00088208
3770.7111	0.000892226
3768.7824	0.000899191
3766.8537	0.00088371
3764.9250	0.000876077
3762.9963	0.000876273
3761.0676	0.000885984
3759.1389	0.000894789
3757.2103	0.000898663
3755.2816	0.000889639
3753.3529	0.000895561
3751.4242	0.000913083
3749.4955	0.000920875
3747.5668	0.000902273
3745.6381	0.000894741
3743.7094	0.000901092
3741.7807	0.000900333
3739.8520	0.000890317
3737.9234	0.000902668
3735.9947	0.000902722
3734.0660	0.000890073
3732.1373	0.000904397
3730.2086	0.000918836
3728.2799	0.000902381
3726.3512	0.000896938
3724.4225	0.000901609
3722.4938	0.000915447
3720.5651	0.000912875
3718.6365	0.000887949
3716.7078	0.000890922
3714.7791	0.000899872
3712.8504	0.000891876
3710.9217	0.000892385
3708.9930	0.000906764
3707.0643	0.000890823
3705.1356	0.000878272
3703.2069	0.000875097
3701.2782	0.000876171
3699.3496	0.000868272
3697.4209	0.000868119
3695.4922	0.000893391
3693.5635	0.000909931
3691.6348	0.000913411
3689.7061	0.000915585
3687.7774	0.000912743
3685.8487	0.000902268
3683.9200	0.000902081
3681.9913	0.000909765
3680.0627	0.000903979
3678.1340	0.000903274
3676.2053	0.000894651
3674.2766	0.000890017
3672.3479	0.000900192
3670.4192	0.000904142
3668.4905	0.000905909
3666.5618	0.000905536
3664.6331	0.000893389
3662.7044	0.00088651
3660.7758	0.000879998
3658.8471	0.000878969
3656.9184	0.000885886
3654.9897	0.000896359
3653.0610	0.00090751
3651.1323	0.000922072
3649.2036	0.000923027
3647.2749	0.000912422
3645.3462	0.000909659
3643.4175	0.000907323
3641.4888	0.000910926
3639.5602	0.000908093
3637.6315	0.000911629
3635.7028	0.000915785
3633.7741	0.000889482
3631.8454	0.000882813
3629.9167	0.000887785
3627.9880	0.000890301
3626.0593	0.000892358
3624.1306	0.000899562
3622.2019	0.000889583
3620.2733	0.000895799
3618.3446	0.000914679
3616.4159	0.000906153
3614.4872	0.000888125
3612.5585	0.0009063
3610.6298	0.000926238
3608.7011	0.000911944
3606.7724	0.00089382
3604.8437	0.000897011
3602.9150	0.000905275
3600.9864	0.000916369
3599.0577	0.00091756
3597.1290	0.000914446
3595.2003	0.000926271
3593.2716	0.000931298
3591.3429	0.000928092
3589.4142	0.000936367
3587.4855	0.000930531
3585.5568	0.000936623
3583.6281	0.000947126
3581.6995	0.000963037
3579.7708	0.000961365
3577.8421	0.000956562
3575.9134	0.000939953
3573.9847	0.000921672
3572.0560	0.000909429
3570.1273	0.000924
3568.1986	0.000955466
3566.2699	0.000973223
3564.3412	0.000973399
3562.4126	0.000945433
3560.4839	0.000941414
3558.5552	0.000944837
3556.6265	0.000949577
3554.6978	0.000935508
3552.7691	0.000924255
3550.8404	0.000928354
3548.9117	0.000957132
3546.9830	0.000995537
3545.0543	0.00100555
3543.1257	0.000988918
3541.1970	0.000980909
3539.2683	0.00100804
3537.3396	0.00102017
3535.4109	0.00101613
3533.4822	0.00101953
3531.5535	0.00101757
3529.6248	0.00104209
3527.6961	0.00106984
3525.7674	0.00108429
3523.8388	0.00108124
3521.9101	0.00108024
3519.9814	0.00107706
3518.0527	0.00107503
3516.1240	0.00109357
3514.1953	0.00112083
3512.2666	0.00111928
3510.3379	0.00110777
3508.4092	0.00110854
3506.4805	0.00112709
3504.5519	0.00116164
3502.6232	0.00118152
3500.6945	0.00119056
3498.7658	0.00121777
3496.8371	0.00126243
3494.9084	0.00128152
3492.9797	0.00128141
3491.0510	0.00127651
3489.1223	0.0012839
3487.1936	0.00131112
3485.2650	0.00134879
3483.3363	0.0013736
3481.4076	0.00136726
3479.4789	0.00136846
3477.5502	0.00138628
3475.6215	0.00141534
3473.6928	0.00145019
3471.7641	0.00147901
3469.8354	0.00150396
3467.9067	0.00154636
3465.9781	0.0015876
3464.0494	0.00160477
3462.1207	0.00161344
3460.1920	0.00162863
3458.2633	0.00165701
3456.3346	0.00169765
3454.4059	0.00175396
3452.4772	0.00178769
3450.5485	0.00180596
3448.6198	0.00183556
3446.6912	0.00187135
3444.7625	0.00189693
3442.8338	0.001918
3440.9051	0.00194764
3438.9764	0.00200133
3437.0477	0.00206858
3435.1190	0.00212075
3433.1903	0.00216561
3431.2616	0.00221611
3429.3329	0.00226408
3427.4043	0.00230418
3425.4756	0.00234751
3423.5469	0.00240305
3421.6182	0.00245606
3419.6895	0.00251781
3417.7608	0.00260622
3415.8321	0.00269236
3413.9034	0.00274068
3411.9747	0.00277078
3410.0460	0.00281972
3408.1174	0.00289801
3406.1887	0.00299398
3404.2600	0.00308161
3402.3313	0.00314178
3400.4026	0.00317102
3398.4739	0.0031926
3396.5452	0.00324338
3394.6165	0.00333374
3392.6878	0.00343615
3390.7591	0.00352616
3388.8304	0.0036015
3386.9018	0.00366953
3384.9731	0.00373839
3383.0444	0.00380718
3381.1157	0.00388049
3379.1870	0.00396481
3377.2583	0.00404924
3375.3296	0.0041358
3373.4009	0.00422939
3371.4722	0.00431135
3369.5435	0.00436958
3367.6149	0.00441667
3365.6862	0.00447255
3363.7575	0.00454497
3361.8288	0.0046261
3359.9001	0.00469646
3357.9714	0.00474979
3356.0427	0.00480899
3354.1140	0.0048933
3352.1853	0.00499457
3350.2566	0.00509402
3348.3280	0.00517746
3346.3993	0.0052344
3344.4706	0.00527251
3342.5419	0.00531978
3340.6132	0.00538805
3338.6845	0.00546411
3336.7558	0.00553868
3334.8271	0.00560936
3332.8984	0.0056715
3330.9697	0.00573133
3329.0411	0.00579007
3327.1124	0.00584491
3325.1837	0.0059012
3323.2550	0.00595777
3321.3263	0.00600127
3319.3976	0.00603279
3317.4689	0.00607148
3315.5402	0.00611994
3313.6115	0.00616679
3311.6828	0.00621487
3309.7542	0.00626652
3307.8255	0.00631371
3305.8968	0.00635898
3303.9681	0.00641296
3302.0394	0.00647733
3300.1107	0.00653537
3298.1820	0.0065721
3296.2533	0.00660481
3294.3246	0.00665311
3292.3959	0.00670311
3290.4673	0.00673465
3288.5386	0.00675423
3286.6099	0.00677569
3284.6812	0.00680366
3282.7525	0.00682785
3280.8238	0.00683267
3278.8951	0.00681438
3276.9664	0.00678776
3275.0377	0.0067719
3273.1090	0.00676105
3271.1804	0.00673424
3269.2517	0.00669813
3267.3230	0.00666958
3265.3943	0.0066379
3263.4656	0.00659258
3261.5369	0.00654464
3259.6082	0.00649888
3257.6795	0.00644639
3255.7508	0.00638616
3253.8221	0.00633243
3251.8935	0.00629872
3249.9648	0.00627991
3248.0361	0.00625501
3246.1074	0.00620872
3244.1787	0.00614828
3242.2500	0.00609542
3240.3213	0.00605745
3238.3926	0.00602475
3236.4639	0.00599833
3234.5352	0.0059868
3232.6066	0.00597962
3230.6779	0.00595845
3228.7492	0.00592641
3226.8205	0.00590221
3224.8918	0.00589185
3222.9631	0.00588227
3221.0344	0.00586391
3219.1057	0.005843
3217.1770	0.00582996
3215.2483	0.00581972
3213.3197	0.0057969
3211.3910	0.00576497
3209.4623	0.00574501
3207.5336	0.00574124
3205.6049	0.00573807
3203.6762	0.00572118
3201.7475	0.00568064
3199.8188	0.0056286
3197.8901	0.00559074
3195.9614	0.00557292
3194.0328	0.00556311
3192.1041	0.00555352
3190.1754	0.00553823
3188.2467	0.00551243
3186.3180	0.00548448
3184.3893	0.0054624
3182.4606	0.00543497
3180.5319	0.00539655
3178.6032	0.00536482
3176.6745	0.00535092
3174.7459	0.00534386
3172.8172	0.00533964
3170.8885	0.00534187
3168.9598	0.0053509
3167.0311	0.00536103
3165.1024	0.00536239
3163.1737	0.00535258
3161.2450	0.00534588
3159.3163	0.00534696
3157.3876	0.00534513
3155.4590	0.00533239
3153.5303	0.00532082
3151.6016	0.00532166
3149.6729	0.0053302
3147.7442	0.00534264
3145.8155	0.00535701
3143.8868	0.00536488
3141.9581	0.00535788
3140.0294	0.00534357
3138.1007	0.00534614
3136.1720	0.00536934
3134.2434	0.00539154
3132.3147	0.00539166
3130.3860	0.00538408
3128.4573	0.00539063
3126.5286	0.00541132
3124.5999	0.00543656
3122.6712	0.00546014
3120.7425	0.00548042
3118.8138	0.00549989
3116.8851	0.00552174
3114.9565	0.00554356
3113.0278	0.0055634
3111.0991	0.00558941
3109.1704	0.00562854
3107.2417	0.00567149
3105.3130	0.0057116
3103.3843	0.00575702
3101.4556	0.00581542
3099.5269	0.00588104
3097.5982	0.00594715
3095.6696	0.00601329
3093.7409	0.006078
3091.8122	0.00614346
3089.8835	0.00622007
3087.9548	0.00631269
3086.0261	0.0064175
3084.0974	0.00653315
3082.1687	0.00666914
3080.2400	0.00683131
3078.3113	0.00701653
3076.3827	0.00722937
3074.4540	0.00747432
3072.5253	0.00773576
3070.5966	0.00798118
3068.6679	0.00819184
3066.7392	0.00837297
3064.8105	0.00852727
3062.8818	0.00864439
3060.9531	0.00871409
3059.0244	0.00873272
3057.0958	0.0086995
3055.1671	0.00862504
3053.2384	0.00853901
3051.3097	0.00846619
3049.3810	0.00841456
3047.4523	0.00839011
3045.5236	0.00840105
3043.5949	0.00844301
3041.6662	0.00849666
3039.7375	0.00854686
3037.8089	0.0085911
3035.8802	0.00864186
3033.9515	0.00871592
3032.0228	0.00882164
3030.0941	0.00896525
3028.1654	0.00914621
3026.2367	0.00936395
3024.3080	0.00963135
3022.3793	0.00995543
3020.4506	0.0103236
3018.5220	0.0107268
3016.5933	0.0111716
3014.6646	0.0116658
3012.7359	0.0122158
3010.8072	0.0128259
3008.8785	0.0134881
3006.9498	0.0141915
3005.0211	0.0149512
3003.0924	0.0157856
3001.1637	0.0166776
2999.2351	0.0176054
2997.3064	0.0185728
2995.3777	0.0195827
2993.4490	0.0206145
2991.5203	0.0216457
2989.5916	0.0226694
2987.6629	0.0236789
2985.7342	0.0246553
2983.8055	0.0255842
2981.8768	0.0264554
2979.9482	0.0272439
2978.0195	0.0279345
2976.0908	0.0285531
2974.1621	0.02914
2972.2334	0.0297111
2970.3047	0.0302672
2968.3760	0.0308204
2966.4473	0.0313834
2964.5186	0.0319464
2962.5899	0.0325013
2960.6613	0.0330655
2958.7326	0.0336659
2956.8039	0.0343319
2954.8752	0.0351024
2952.9465	0.0360294
2951.0178	0.0371691
2949.0891	0.0385456
2947.1604	0.0401256
2945.2317	0.0418361
2943.3030	0.043569
2941.3744	0.0451784
2939.4457	0.0465298
2937.5170	0.0475465
2935.5883	0.0482002
2933.6596	0.0484918
2931.7309	0.0484534
2929.8022	0.048138
2927.8735	0.0475885
2925.9448	0.0468295
2924.0161	0.0458925
2922.0875	0.0448118
2920.1588	0.0436041
2918.2301	0.0422847
2916.3014	0.0408797
2914.3727	0.039408
2912.4440	0.0378931
2910.5153	0.0363972
2908.5866	0.0350052
2906.6579	0.0337779
2904.7292	0.0327375
2902.8006	0.0318749
2900.8719	0.0311612
2898.9432	0.0305667
2897.0145	0.030062
2895.0858	0.029615
2893.1571	0.0292087
2891.2284	0.0288583
2889.2997	0.0285994
2887.3710	0.0284517
2885.4423	0.0283879
2883.5136	0.0283464
2881.5850	0.0282715
2879.6563	0.028135
2877.7276	0.0279209
2875.7989	0.0275929
2873.8702	0.0270713
2871.9415	0.0262704
2870.0128	0.0251703
2868.0841	0.0238409
2866.1554	0.02242
2864.2267	0.0210661
2862.2981	0.0198826
2860.3694	0.0188868
2858.4407	0.0180626
2856.5120	0.0173834
2854.5833	0.0167903
2852.6546	0.0162052
2850.7259	0.0155668
2848.7972	0.014855
2846.8685	0.0140847
2844.9398	0.013288
2843.0112	0.0125119
2841.0825	0.0118133
2839.1538	0.0112389
2837.2251	0.0108006
2835.2964	0.0104766
2833.3677	0.0102406
2831.4390	0.0100725
2829.5103	0.00995021
2827.5816	0.0098515
2825.6529	0.0097654
2823.7243	0.00968584
2821.7956	0.00960615
2819.8669	0.00952793
2817.9382	0.00945811
2816.0095	0.00940078
2814.0808	0.00935165
2812.1521	0.0093033
2810.2234	0.00925725
2808.2947	0.00921893
2806.3660	0.00918797
2804.4374	0.00916753
2802.5087	0.00915529
2800.5800	0.00913844
2798.6513	0.00911292
2796.7226	0.00908643
2794.7939	0.00907188
2792.8652	0.00907732
2790.9365	0.00910314
2789.0078	0.009143
2787.0791	0.00918514
2785.1505	0.00921797
2783.2218	0.00924499
2781.2931	0.00928158
2779.3644	0.00933041
2777.4357	0.00938509
2775.5070	0.00944148
2773.5783	0.00949625
2771.6496	0.00954531
2769.7209	0.00958766
2767.7922	0.009621
2765.8636	0.00964309
2763.9349	0.00966216
2762.0062	0.0096925
2760.0775	0.00973378
2758.1488	0.00976942
2756.2201	0.00980081
2754.2914	0.00985221
2752.3627	0.00992864
2750.4340	0.0100039
2748.5053	0.0100635
2746.5767	0.010127
2744.6480	0.0102104
2742.7193	0.0103099
2740.7906	0.0104164
2738.8619	0.0105201
2736.9332	0.0106074
2735.0045	0.010678
2733.0758	0.0107459
2731.1471	0.0108123
2729.2184	0.0108652
2727.2898	0.0109036
2725.3611	0.0109375
2723.4324	0.0109687
2721.5037	0.0109783
2719.5750	0.0109489
2717.6463	0.0108895
2715.7176	0.0108264
2713.7889	0.0107723
2711.8602	0.0107235
2709.9315	0.0106826
2708.0029	0.0106579
2706.0742	0.0106462
2704.1455	0.0106408
2702.2168	0.0106403
2700.2881	0.0106467
2698.3594	0.0106601
2696.4307	0.0106776
2694.5020	0.0106976
2692.5733	0.0107275
2690.6446	0.0107767
2688.7160	0.0108393
2686.7873	0.010897
2684.8586	0.0109405
2682.9299	0.0109858
2681.0012	0.0110479
2679.0725	0.0111108
2677.1438	0.0111573
2675.2151	0.0111918
2673.2864	0.0112204
2671.3577	0.0112459
2669.4291	0.0112801
2667.5004	0.0113336
2665.5717	0.0113986
2663.6430	0.0114514
2661.7143	0.0114854
2659.7856	0.0115251
2657.8569	0.0115843
2655.9282	0.0116464
2653.9995	0.0116966
2652.0708	0.0117349
2650.1422	0.0117731
2648.2135	0.0118326
2646.2848	0.011909
2644.3561	0.0119748
2642.4274	0.0120255
2640.4987	0.0120788
2638.5700	0.0121402
2636.6413	0.0122011
2634.7126	0.0122466
2632.7839	0.0122716
2630.8552	0.0122927
2628.9266	0.0123283
2626.9979	0.0123811
2625.0692	0.0124428
2623.1405	0.0125019
2621.2118	0.0125542
2619.2831	0.0125993
2617.3544	0.012633
2615.4257	0.0126609
2613.4970	0.0126915
2611.5683	0.0127178
2609.6397	0.0127267
2607.7110	0.0127177
2605.7823	0.0127196
2603.8536	0.0127586
2601.9249	0.0128028
2599.9962	0.0128034
2598.0675	0.0127812
2596.1388	0.0127903
2594.2101	0.0128342
2592.2814	0.012897
2590.3528	0.0129799
2588.4241	0.0130569
2586.4954	0.0130886
2584.5667	0.0130804
2582.6380	0.0130622
2580.7093	0.0130536
2578.7806	0.0130674
2576.8519	0.0131042
2574.9232	0.0131453
2572.9945	0.01318
2571.0659	0.0132209
2569.1372	0.0132758
2567.2085	0.013331
2565.2798	0.0133715
2563.3511	0.0134017
2561.4224	0.0134363
2559.4937	0.0134733
2557.5650	0.013494
2555.6363	0.0134936
2553.7076	0.0134837
2551.7790	0.0134735
2549.8503	0.0134821
2547.9216	0.0135321
2545.9929	0.0136078
2544.0642	0.0136649
2542.1355	0.0136874
2540.2068	0.0137005
2538.2781	0.0137247
2536.3494	0.0137518
2534.4207	0.0137716
2532.4921	0.0137882
2530.5634	0.0138027
2528.6347	0.0138083
2526.7060	0.0138097
2524.7773	0.0138294
2522.8486	0.0138764
2520.9199	0.0139314
2518.9912	0.0139738
2517.0625	0.0139983
2515.1338	0.0140077
2513.2052	0.0140088
2511.2765	0.0140206
2509.3478	0.0140565
2507.4191	0.014087
2505.4904	0.0140756
2503.5617	0.0140569
2501.6330	0.0140971
2499.7043	0.014193
2497.7756	0.0142899
2495.8469	0.0143587
2493.9183	0.0143998
2491.9896	0.0144225
2490.0609	0.0144413
2488.1322	0.0144571
2486.2035	0.0144566
2484.2748	0.0144251
2482.3461	0.0143601
2480.4174	0.0143179
2478.4887	0.0143777
2476.5600	0.0145087
2474.6314	0.0146073
2472.7027	0.0146516
2470.7740	0.0146726
2468.8453	0.0146726
2466.9166	0.0146692
2464.9879	0.0146971
2463.0592	0.0147387
2461.1305	0.0147578
2459.2018	0.0147758
2457.2731	0.0148232
2455.3445	0.014876
2453.4158	0.0148889
2451.4871	0.0148657
2449.5584	0.0148712
2447.6297	0.0149361
2445.7010	0.014992
2443.7723	0.0149768
2441.8436	0.014941
2439.9149	0.0149638
2437.9862	0.0150333
2436.0576	0.0150858
2434.1289	0.0151146
2432.2002	0.0151481
2430.2715	0.0151739
2428.3428	0.0151577
2426.4141	0.0151179
2424.4854	0.0151237
2422.5567	0.0151988
2420.6280	0.0152762
2418.6993	0.0152824
2416.7707	0.0152331
2414.8420	0.0151967
2412.9133	0.0151962
2410.9846	0.0152224
2409.0559	0.0152871
2407.1272	0.015378
2405.1985	0.0154483
2403.2698	0.0154824
2401.3411	0.0154905
2399.4124	0.0154733
2397.4838	0.0154426
2395.5551	0.0154291
2393.6264	0.0154491
2391.6977	0.0154982
2389.7690	0.0155689
2387.8403	0.01564
2385.9116	0.0156712
2383.9829	0.0156522
2382.0542	0.0156314
2380.1255	0.0156517
2378.1968	0.0156771
2376.2682	0.0156455
2374.3395	0.015587
2372.4108	0.0155852
2370.4821	0.0156487
2368.5534	0.0157286
2366.6247	0.0158049
2364.6960	0.01587
2362.7673	0.015902
2360.8386	0.0158984
2358.9099	0.0158803
2356.9813	0.015856
2355.0526	0.0158099
2353.1239	0.0157326
2351.1952	0.0156697
2349.2665	0.0157066
2347.3378	0.0158453
2345.4091	0.0159733
2343.4804	0.0160275
2341.5517	0.016065
2339.6230	0.0161407
2337.6944	0.0162356
2335.7657	0.0163142
2333.8370	0.0163804
2331.9083	0.0164198
2329.9796	0.0163341
2328.0509	0.0160989
2326.1222	0.0159157
2324.1935	0.0159809
2322.2648	0.0162142
2320.3361	0.016393
2318.4075	0.0164256
2316.4788	0.0163951
2314.5501	0.0164004
2312.6214	0.0164409
2310.6927	0.0164747
2308.7640	0.0164731
2306.8353	0.0163658
2304.9066	0.0160808
2302.9779	0.0157527
2301.0492	0.0157034
2299.1206	0.0160293
2297.1919	0.0164213
2295.2632	0.0165259
2293.3345	0.0162987
2291.4058	0.0160281
2289.4771	0.01605
2287.5484	0.0163685
2285.6197	0.0166636
2283.6910	0.0166074
2281.7623	0.0161418
2279.8337	0.0156647
2277.9050	0.0156969
2275.9763	0.0162096
2274.0476	0.0167415
2272.1189	0.0170477
2270.1902	0.0171961
2268.2615	0.0172814
2266.3328	0.0172819
2264.4041	0.0171224
2262.4754	0.0168115
2260.5468	0.0164266
2258.6181	0.0160986
2256.6894	0.0160261
2254.7607	0.0162379
2252.8320	0.0165608
2250.9033	0.0169506
2248.9746	0.0174118
2247.0459	0.0177802
2245.1172	0.0179518
2243.1885	0.0179853
2241.2599	0.0178715
2239.3312	0.0174953
2237.4025	0.0169424
2235.4738	0.0166038
2233.5451	0.0166388
2231.6164	0.0167282
2229.6877	0.0167395
2227.7590	0.0169784
2225.8303	0.0175479
2223.9016	0.0181293
2221.9730	0.0184383
2220.0443	0.0183576
2218.1156	0.017839
2216.1869	0.0172239
2214.2582	0.0171654
2212.3295	0.0177667
2210.4008	0.0184434
2208.4721	0.0187775
2206.5434	0.0188349
2204.6147	0.0187873
2202.6861	0.0187586
2200.7574	0.0188372
2198.8287	0.0189237
2196.9000	0.0187434
2194.9713	0.0182342
2193.0426	0.0178235
2191.1139	0.0180039
2189.1852	0.018636
2187.2565	0.0191154
2185.3278	0.0191742
2183.3992	0.0190232
2181.4705	0.0188356
2179.5418	0.0185911
2177.6131	0.0184226
2175.6844	0.018552
2173.7557	0.018802
2171.8270	0.0188271
2169.8983	0.0185723
2167.9696	0.0179763
2166.0409	0.0171559
2164.1123	0.016912
2162.1836	0.0177179
2160.2549	0.0187589
2158.3262	0.0189399
2156.3975	0.018193
2154.4688	0.0175287
2152.5401	0.017888
2150.6114	0.0189944
2148.6827	0.0198259
2146.7540	0.0199062
2144.8254	0.0196203
2142.8967	0.0196038
2140.9680	0.0199953
2139.0393	0.0203366
2137.1106	0.0202831
2135.1819	0.0200739
2133.2532	0.0200843
2131.3245	0.0202887
2129.3958	0.0204648
2127.4671	0.0205388
2125.5384	0.0205206
2123.6098	0.0204878
2121.6811	0.02057
2119.7524	0.020732
2117.8237	0.0208168
2115.8950	0.0208008
2113.9663	0.0207413
2112.0376	0.0205943
2110.1089	0.0203754
2108.1802	0.0202292
2106.2515	0.0200763
2104.3229	0.0197865
2102.3942	0.0196526
2100.4655	0.0198688
2098.5368	0.0201556
2096.6081	0.0203902
2094.6794	0.0205557
2092.7507	0.0203532
2090.8220	0.0198163
2088.8933	0.0194443
2086.9646	0.019445
2085.0360	0.0197063
2083.1073	0.0201355
2081.1786	0.0206017
2079.2499	0.0209567
2077.3212	0.0210358
2075.3925	0.0207032
2073.4638	0.0200849
2071.5351	0.0194555
2069.6064	0.0191365
2067.6777	0.0194841
2065.7491	0.0203833
2063.8204	0.0211732
2061.8917	0.0212954
2059.9630	0.020586
2058.0343	0.019414
2056.1056	0.0186319
2054.1769	0.01871
2052.2482	0.0192461
2050.3195	0.0197333
2048.3908	0.0201908
2046.4622	0.0206795
2044.5335	0.0208672
2042.6048	0.0206778
2040.6761	0.0206266
2038.7474	0.0209281
2036.8187	0.0212241
2034.8900	0.0213539
2032.9613	0.0214058
2031.0326	0.0213385
2029.1039	0.0212538
2027.1753	0.0214147
2025.2466	0.0216371
2023.3179	0.0215135
2021.3892	0.0212302
2019.4605	0.0211796
2017.5318	0.0212608
2015.6031	0.0213785
2013.6744	0.021716
2011.7457	0.0221812
2009.8170	0.0224505
2007.8884	0.0224707
2005.9597	0.0224322
2004.0310	0.0224649
2002.1023	0.0225608
2000.1736	0.0226777
1998.2449	0.0228164
1996.3162	0.0229486
1994.3875	0.0229802
1992.4588	0.0229369
1990.5301	0.0229933
1988.6015	0.0231884
1986.6728	0.0233622
1984.7441	0.0234021
1982.8154	0.0233347
1980.8867	0.0232239
1978.9580	0.0231399
1977.0293	0.0231765
1975.1006	0.0233463
1973.1719	0.023521
1971.2432	0.0236007
1969.3146	0.023627
1967.3859	0.0236642
1965.4572	0.0237159
1963.5285	0.0237594
1961.5998	0.0237728
1959.6711	0.0237644
1957.7424	0.0237742
1955.8137	0.0238144
1953.8850	0.0238593
1951.9563	0.0238952
1950.0277	0.0239285
1948.0990	0.0239615
1946.1703	0.0239942
1944.2416	0.024033
1942.3129	0.02408
1940.3842	0.0241193
1938.4555	0.0241423
1936.5268	0.024172
1934.5981	0.0242308
1932.6694	0.0243056
1930.7408	0.0243674
1928.8121	0.0244078
1926.8834	0.0244402
1924.9547	0.0244774
1923.0260	0.0245186
1921.0973	0.0245581
1919.1686	0.024604
1917.2399	0.0246642
1915.3112	0.0247187
1913.3825	0.0247443
1911.4539	0.0247555
1909.5252	0.024783
1907.5965	0.0248357
1905.6678	0.0248992
1903.7391	0.0249497
1901.8104	0.0249757
1899.8817	0.0249948
1897.9530	0.025023
1896.0243	0.0250436
1894.0956	0.0250432
1892.1670	0.0250434
1890.2383	0.0250607
1888.3096	0.0250805
1886.3809	0.025091
1884.4522	0.0250992
1882.5235	0.0251116
1880.5948	0.0251231
1878.6661	0.025124
1876.7374	0.0251164
1874.8087	0.0251134
1872.8800	0.0251193
1870.9514	0.0251251
1869.0227	0.0251264
1867.0940	0.0251279
1865.1653	0.0251272
1863.2366	0.0251204
1861.3079	0.0251188
1859.3792	0.0251331
1857.4505	0.0251534
1855.5218	0.0251638
1853.5931	0.0251631
1851.6645	0.0251577
1849.7358	0.0251501
1847.8071	0.025146
1845.8784	0.0251551
1843.9497	0.0251805
1842.0210	0.0252135
1840.0923	0.0252399
1838.1636	0.0252599
1836.2349	0.0252897
1834.3062	0.025335
1832.3776	0.0253866
1830.4489	0.0254384
1828.5202	0.0254842
1826.5915	0.0255127
1824.6628	0.0255219
1822.7341	0.0255307
1820.8054	0.0255607
1818.8767	0.0256106
1816.9480	0.0256631
1815.0193	0.0257148
1813.0907	0.0257789
1811.1620	0.0258567
1809.2333	0.0259282
1807.3046	0.0259733
1805.3759	0.0259889
1803.4472	0.0259969
1801.5185	0.0260271
1799.5898	0.0260839
1797.6611	0.0261478
1795.7324	0.0262073
1793.8038	0.0262649
1791.8751	0.0263205
1789.9464	0.0263675
1788.0177	0.0263993
1786.0890	0.0264167
1784.1603	0.0264334
1782.2316	0.026457
1780.3029	0.0264762
1778.3742	0.0264817
1776.4455	0.026477
1774.5169	0.0264727
1772.5882	0.0264763
1770.6595	0.0264818
1768.7308	0.0264836
1766.8021	0.0264886
1764.8734	0.0264958
1762.9447	0.0264957
1761.0160	0.0264972
1759.0873	0.0265163
1757.1586	0.0265467
1755.2300	0.0265739
1753.3013	0.026595
1751.3726	0.0266175
1749.4439	0.0266501
1747.5152	0.0266868
1745.5865	0.0267217
1743.6578	0.0267713
1741.7291	0.026843
1739.8004	0.0269173
1737.8717	0.0269804
1735.9431	0.0270335
1734.0144	0.0270835
1732.0857	0.0271469
1730.1570	0.0272372
1728.2283	0.0273464
1726.2996	0.0274617
1724.3709	0.0275915
1722.4422	0.0277507
1720.5135	0.027932
1718.5848	0.0281214
1716.6562	0.028328
1714.7275	0.028576
1712.7988	0.0288825
1710.8701	0.029252
1708.9414	0.0296835
1707.0127	0.0301794
1705.0840	0.0307427
1703.1553	0.0313621
1701.2266	0.0320149
1699.2979	0.0326861
1697.3693	0.033365
1695.4406	0.0340319
1693.5119	0.0346668
1691.5832	0.0352655
1689.6545	0.035835
1687.7258	0.0363773
1685.7971	0.0368882
1683.8684	0.0373614
1681.9397	0.0377974
1680.0110	0.0382108
1678.0824	0.0386176
1676.1537	0.0390096
1674.2250	0.0393577
1672.2963	0.0396435
1670.3676	0.0398728
1668.4389	0.040065
1666.5102	0.0402433
1664.5815	0.0404358
1662.6528	0.0406681
1660.7241	0.040934
1658.7955	0.0411837
1656.8668	0.0413422
1654.9381	0.0413216
1653.0094	0.0410371
1651.0807	0.0404571
1649.1520	0.0396369
1647.2233	0.0386851
1645.2946	0.0377062
1643.3659	0.0367814
1641.4372	0.0359591
1639.5086	0.0352461
1637.5799	0.0346296
1635.6512	0.0340989
1633.7225	0.0336423
1631.7938	0.033253
1629.8651	0.0329364
1627.9364	0.0327029
1626.0077	0.0325621
1624.0790	0.0325199
1622.1503	0.0325621
1620.2216	0.0326484
1618.2930	0.032726
1616.3643	0.0327414
1614.4356	0.0326718
1612.5069	0.032554
1610.5782	0.0324551
1608.6495	0.0324027
1606.7208	0.0323505
1604.7921	0.0322179
1602.8634	0.031973
1600.9347	0.0316703
1599.0061	0.0313854
1597.0774	0.0311382
1595.1487	0.0309133
1593.2200	0.0307267
1591.2913	0.0306215
1589.3626	0.0305979
1587.4339	0.0305874
1585.5052	0.0305122
1583.5765	0.0303522
1581.6478	0.0301506
1579.7192	0.0299642
1577.7905	0.0298188
1575.8618	0.0297077
1573.9331	0.0296154
1572.0044	0.0295363
1570.0757	0.0294783
1568.1470	0.0294428
1566.2183	0.0294184
1564.2896	0.0294072
1562.3609	0.0294289
1560.4323	0.0294921
1558.5036	0.0295818
1556.5749	0.0296635
1554.6462	0.0297007
1552.7175	0.0296875
1550.7888	0.0296489
1548.8601	0.0296059
1546.9314	0.0295591
1545.0027	0.0295017
1543.0740	0.0294413
1541.1454	0.0293992
1539.2167	0.0293833
1537.2880	0.0293805
1535.3593	0.029379
1533.4306	0.0293792
1531.5019	0.0293867
1529.5732	0.0294029
1527.6445	0.0294164
1525.7158	0.0294192
1523.7871	0.0294245
1521.8585	0.0294502
1519.9298	0.0294922
1518.0011	0.0295318
1516.0724	0.0295604
1514.1437	0.0295826
1512.2150	0.0296053
1510.2863	0.029633
1508.3576	0.029669
1506.4289	0.0297183
1504.5002	0.0297931
1502.5716	0.0298898
1500.6429	0.0299493
1498.7142	0.029927
1496.7855	0.0299047
1494.8568	0.0299996
1492.9281	0.0302206
1490.9994	0.0305151
1489.0707	0.0308595
1487.1420	0.0312559
1485.2133	0.0317105
1483.2847	0.0322341
1481.3560	0.0328514
1479.4273	0.0335906
1477.4986	0.0344571
1475.5699	0.035428
1473.6412	0.0364694
1471.7125	0.0375534
1469.7838	0.0386633
1467.8551	0.0397675
1465.9264	0.0407797
1463.9978	0.0415913
1462.0691	0.0421776
1460.1404	0.0426287
1458.2117	0.0430564
1456.2830	0.0435163
1454.3543	0.0440027
1452.4256	0.0444289
1450.4969	0.0446207
1448.5682	0.0444182
1446.6395	0.0438031
1444.7109	0.0429034
1442.7822	0.0418839
1440.8535	0.0408369
1438.9248	0.039777
1436.9961	0.0387219
1435.0674	0.0377326
1433.1387	0.036878
1431.2100	0.0362105
1429.2813	0.0357641
1427.3526	0.0355333
1425.4240	0.0354634
1423.4953	0.0354848
1421.5666	0.0355421
1419.6379	0.0355926
1417.7092	0.0356023
1415.7805	0.0355543
1413.8518	0.0354488
1411.9231	0.0352953
1409.9944	0.0351079
1408.0657	0.034899
1406.1371	0.0346726
1404.2084	0.0344279
1402.2797	0.0341735
1400.3510	0.0339333
1398.4223	0.0337347
1396.4936	0.0335879
1394.5649	0.0334786
1392.6362	0.033387
1390.7075	0.0333068
1388.7788	0.0332355
1386.8502	0.0331656
1384.9215	0.0330958
1382.9928	0.033032
1381.0641	0.0329763
1379.1354	0.0329377
1377.2067	0.0329398
1375.2780	0.0329965
1373.3493	0.033097
1371.4206	0.0332262
1369.4919	0.0333779
1367.5632	0.0335435
1365.6346	0.033711
1363.7059	0.033875
1361.7772	0.0340425
1359.8485	0.0342337
1357.9198	0.0344729
1355.9911	0.0347813
1354.0624	0.0351731
1352.1337	0.0356469
1350.2050	0.0361825
1348.2763	0.0367344
1346.3477	0.0372332
1344.4190	0.0376232
1342.4903	0.0378853
1340.5616	0.0380133
1338.6329	0.0380079
1336.7042	0.0379125
1334.7755	0.0378047
1332.8468	0.0377352
1330.9181	0.0377177
1328.9894	0.0377692
1327.0608	0.0379027
1325.1321	0.0380957
1323.2034	0.0383052
1321.2747	0.0384971
1319.3460	0.0386465
1317.4173	0.0387262
1315.4886	0.03872
1313.5599	0.038649
1311.6312	0.0385573
1309.7025	0.0384691
1307.7739	0.0383829
1305.8452	0.0382951
1303.9165	0.0382088
1301.9878	0.0381298
1300.0591	0.0380524
1298.1304	0.03794
1296.2017	0.0377487
1294.2730	0.0374839
1292.3443	0.0372121
1290.4156	0.0370021
1288.4870	0.0368671
1286.5583	0.0367734
1284.6296	0.0366942
1282.7009	0.0366298
1280.7722	0.0365845
1278.8435	0.0365487
1276.9148	0.0365054
1274.9861	0.0364464
1273.0574	0.0363788
1271.1287	0.0363162
1269.2001	0.0362587
1267.2714	0.036192
1265.3427	0.0361113
1263.4140	0.0360252
1261.4853	0.0359426
1259.5566	0.0358827
1257.6279	0.0358706
1255.6992	0.0359111
1253.7705	0.035994
1251.8418	0.0360899
1249.9132	0.0361343
1247.9845	0.0360888
1246.0558	0.0359866
1244.1271	0.0358639
1242.1984	0.0357202
1240.2697	0.0355572
1238.3410	0.0353901
1236.4123	0.0352278
1234.4836	0.0350688
1232.5549	0.0349091
1230.6263	0.0347419
1228.6976	0.0345533
1226.7689	0.0343327
1224.8402	0.0340849
1222.9115	0.0338234
1220.9828	0.0335624
1219.0541	0.0333268
1217.1254	0.0331487
1215.1967	0.0330419
1213.2680	0.0329905
1211.3394	0.0329608
1209.4107	0.0329128
1207.4820	0.0328144
1205.5533	0.0326581
1203.6246	0.0324562
1201.6959	0.0322221
1199.7672	0.03198
1197.8385	0.0317715
1195.9098	0.0316179
1193.9811	0.0315036
1192.0525	0.0314077
1190.1238	0.0313261
1188.1951	0.0312624
1186.2664	0.0312199
1184.3377	0.0312002
1182.4090	0.0312002
1180.4803	0.0312146
1178.5516	0.0312344
[truncated: 608 more rows]
