# Supplementary material for: Vibrational Raman and IR data on brown hair subjected to bleaching
Source: Data Brief. 2021 Sep 30;38:107439. doi: 10.1016/j.dib.2021.107439 (PMC8502914; doi:10.1016/j.dib.2021.107439)
Supplement: Supplementary file 1 [file mmc1.zip › Supplementary Material raw data/Figure 4/Raman three bleaching treatments p9.txt]

TITLE	Raman single spectrum (p9) of brown hair after three bleaching treatments
DATA TYPE
ORIGIN	JASCO
OWNER
SPECTROMETER/DATA SYSTEM
RESOLUTION
DELTAX	-1.92869
XUNITS	1/CM
YUNITS	AU
FIRSTX	5003.1440
LASTX	5.9082
NPOINTS	2592
FIRSTY	0.00138
MAXY	0.12565
MINY	0.00061
XYDATA
5003.1440	0.00138394
5001.2154	0.00135021
4999.2867	0.00129047
4997.3580	0.00126681
4995.4293	0.00125929
4993.5006	0.00126244
4991.5719	0.00132006
4989.6432	0.0013296
4987.7145	0.00128755
4985.7858	0.0012395
4983.8571	0.00123674
4981.9285	0.001239
4979.9998	0.00119451
4978.0711	0.00118892
4976.1424	0.00129132
4974.2137	0.00138269
4972.2850	0.00145462
4970.3563	0.00140497
4968.4276	0.00128887
4966.4989	0.00129103
4964.5702	0.00133967
4962.6416	0.00133881
4960.7129	0.00129774
4958.7842	0.00127745
4956.8555	0.001281
4954.9268	0.00121413
4952.9981	0.0011693
4951.0694	0.00123677
4949.1407	0.00131799
4947.2120	0.00129614
4945.2833	0.00125368
4943.3547	0.00126517
4941.4260	0.001287
4939.4973	0.00132243
4937.5686	0.00127087
4935.6399	0.00128529
4933.7112	0.00131892
4931.7825	0.001272
4929.8538	0.00126779
4927.9251	0.00132082
4925.9964	0.00134029
4924.0677	0.00132225
4922.1391	0.00132053
4920.2104	0.00131197
4918.2817	0.00131904
4916.3530	0.00133272
4914.4243	0.00136777
4912.4956	0.00135446
4910.5669	0.0013501
4908.6382	0.00130588
4906.7095	0.00127033
4904.7808	0.00130586
4902.8522	0.00134334
4900.9235	0.0012929
4898.9948	0.00123021
4897.0661	0.00127344
4895.1374	0.00134998
4893.2087	0.00137981
4891.2800	0.00131135
4889.3513	0.00126333
4887.4226	0.00128284
4885.4939	0.00128372
4883.5653	0.00129043
4881.6366	0.00130822
4879.7079	0.00133653
4877.7792	0.00137045
4875.8505	0.00140738
4873.9218	0.00138235
4871.9931	0.0013169
4870.0644	0.00120578
4868.1357	0.00115243
4866.2070	0.0012439
4864.2784	0.001244
4862.3497	0.00117334
4860.4210	0.00120811
4858.4923	0.00122679
4856.5636	0.00118642
4854.6349	0.00120583
4852.7062	0.00125053
4850.7775	0.00128535
4848.8488	0.00123494
4846.9201	0.00124316
4844.9915	0.00132544
4843.0628	0.00132825
4841.1341	0.00126869
4839.2054	0.00119505
4837.2767	0.00117107
4835.3480	0.00113698
4833.4193	0.0012019
4831.4906	0.0012628
4829.5619	0.00125894
4827.6332	0.00121505
4825.7046	0.00121369
4823.7759	0.00125288
4821.8472	0.00128434
4819.9185	0.00129515
4817.9898	0.00132847
4816.0611	0.00130486
4814.1324	0.0012838
4812.2037	0.00126745
4810.2750	0.0012446
4808.3463	0.00128201
4806.4177	0.00133002
4804.4890	0.00128157
4802.5603	0.00126798
4800.6316	0.00128592
4798.7029	0.00126854
4796.7742	0.0012784
4794.8455	0.00132491
4792.9168	0.00128063
4790.9881	0.00125881
4789.0594	0.00124791
4787.1308	0.00123127
4785.2021	0.00128109
4783.2734	0.00127787
4781.3447	0.00120191
4779.4160	0.00119999
4777.4873	0.00119158
4775.5586	0.00118827
4773.6299	0.00120633
4771.7012	0.00123887
4769.7725	0.00126426
4767.8439	0.00121392
4765.9152	0.00116069
4763.9865	0.00113708
4762.0578	0.00121057
4760.1291	0.00127982
4758.2004	0.0012731
4756.2717	0.0012193
4754.3430	0.00123232
4752.4143	0.0012581
4750.4856	0.00123818
4748.5570	0.00122833
4746.6283	0.00123412
4744.6996	0.00125805
4742.7709	0.00124206
4740.8422	0.00118443
4738.9135	0.00119507
4736.9848	0.00124573
4735.0561	0.00126942
4733.1274	0.00126713
4731.1987	0.00128566
4729.2701	0.00122703
4727.3414	0.00123216
4725.4127	0.0012773
4723.4840	0.00124015
4721.5553	0.00116731
4719.6266	0.0011449
4717.6979	0.00119505
4715.7692	0.00124533
4713.8405	0.00127372
4711.9118	0.00130635
4709.9832	0.00136367
4708.0545	0.0013566
4706.1258	0.00133602
4704.1971	0.00131175
4702.2684	0.00127217
4700.3397	0.00125678
4698.4110	0.00127561
4696.4823	0.00127536
4694.5536	0.00121383
4692.6249	0.00114609
4690.6963	0.0011595
4688.7676	0.00116431
4686.8389	0.0012115
4684.9102	0.00126464
4682.9815	0.00121673
4681.0528	0.00117334
4679.1241	0.00119279
4677.1954	0.00123234
4675.2667	0.00122118
4673.3380	0.0012285
4671.4093	0.00123013
4669.4807	0.00120535
4667.5520	0.00114035
4665.6233	0.00107354
4663.6946	0.00107489
4661.7659	0.00110425
4659.8372	0.00115509
4657.9085	0.00119136
4655.9798	0.00119323
4654.0511	0.00121995
4652.1224	0.00127884
4650.1938	0.00127837
4648.2651	0.00127021
4646.3364	0.00123992
4644.4077	0.00121843
4642.4790	0.0012783
4640.5503	0.00130231
4638.6216	0.00126565
4636.6929	0.00125836
4634.7642	0.00127897
4632.8355	0.00129933
4630.9069	0.00132909
4628.9782	0.0013361
4627.0495	0.00128866
4625.1208	0.00127095
4623.1921	0.00128116
4621.2634	0.00127136
4619.3347	0.00125157
4617.4060	0.00123265
4615.4773	0.0012458
4613.5486	0.00123129
4611.6200	0.00122069
4609.6913	0.00124779
4607.7626	0.00123231
4605.8339	0.00121641
4603.9052	0.00125676
4601.9765	0.00127449
4600.0478	0.00123308
4598.1191	0.00116922
4596.1904	0.00117603
4594.2617	0.0012226
4592.3331	0.0012786
4590.4044	0.00133961
4588.4757	0.00135624
4586.5470	0.00133219
4584.6183	0.00126756
4582.6896	0.00123487
4580.7609	0.00117892
4578.8322	0.00113571
4576.9035	0.00115954
4574.9748	0.00122509
4573.0462	0.0012798
4571.1175	0.00128873
4569.1888	0.00134459
4567.2601	0.00139823
4565.3314	0.00131195
4563.4027	0.0012592
4561.4740	0.00119401
4559.5453	0.0011347
4557.6166	0.00112662
4555.6879	0.00116656
4553.7593	0.00114779
4551.8306	0.00106705
4549.9019	0.00102201
4547.9732	0.00118739
4546.0445	0.00124699
4544.1158	0.00120065
4542.1871	0.0011434
4540.2584	0.00107474
4538.3297	0.00107947
4536.4010	0.0010931
4534.4724	0.00115916
4532.5437	0.00120529
4530.6150	0.00124062
4528.6863	0.00124537
4526.7576	0.00122621
4524.8289	0.00118997
4522.9002	0.00111195
4520.9715	0.00108931
4519.0428	0.0011417
4517.1141	0.00116177
4515.1855	0.00113662
4513.2568	0.00111853
4511.3281	0.00109802
4509.3994	0.00111947
4507.4707	0.00116969
4505.5420	0.00117661
4503.6133	0.00119036
4501.6846	0.00121621
4499.7559	0.00119064
4497.8272	0.0012026
4495.8986	0.00120069
4493.9699	0.00123075
4492.0412	0.00121216
4490.1125	0.00119528
4488.1838	0.001177
4486.2551	0.00115689
4484.3264	0.00117876
4482.3977	0.00126063
4480.4690	0.00126797
4478.5403	0.00118964
4476.6117	0.0011665
4474.6830	0.00118929
4472.7543	0.00121149
4470.8256	0.00123531
4468.8969	0.00124983
4466.9682	0.00118765
4465.0395	0.00113981
4463.1108	0.00119233
4461.1821	0.00120472
4459.2534	0.00112638
4457.3248	0.00109191
4455.3961	0.00116385
4453.4674	0.0012422
4451.5387	0.00125972
4449.6100	0.00128135
4447.6813	0.00128659
4445.7526	0.00125106
4443.8239	0.00122121
4441.8952	0.00120374
4439.9665	0.00121721
4438.0379	0.00120475
4436.1092	0.00115348
4434.1805	0.00109092
4432.2518	0.00112119
4430.3231	0.00116284
4428.3944	0.00113068
4426.4657	0.00113443
4424.5370	0.00117088
4422.6083	0.00119015
4420.6796	0.00119292
4418.7509	0.00117401
4416.8223	0.00115184
4414.8936	0.0011246
4412.9649	0.00112472
4411.0362	0.00116271
4409.1075	0.0012112
4407.1788	0.00128496
4405.2501	0.00128528
4403.3214	0.00126298
4401.3927	0.00119898
4399.4640	0.00114361
4397.5354	0.00113136
4395.6067	0.00112085
4393.6780	0.00115421
4391.7493	0.00113657
4389.8206	0.00109935
4387.8919	0.00112256
4385.9632	0.00112175
4384.0345	0.00112717
4382.1058	0.00111616
4380.1771	0.00105442
4378.2485	0.00102516
4376.3198	0.00106357
4374.3911	0.00115127
4372.4624	0.00117807
4370.5337	0.0011736
4368.6050	0.0011247
4366.6763	0.00112889
4364.7476	0.00110759
4362.8189	0.00104349
4360.8902	0.00101199
4358.9616	0.00102921
4357.0329	0.00108917
4355.1042	0.00111337
4353.1755	0.00104318
4351.2468	0.000991165
4349.3181	0.0010806
4347.3894	0.00112248
4345.4607	0.00111307
4343.5320	0.0010539
4341.6033	0.00103303
4339.6747	0.00106371
4337.7460	0.00115718
4335.8173	0.00120945
4333.8886	0.00120401
4331.9599	0.00114255
4330.0312	0.00107834
4328.1025	0.00107216
4326.1738	0.00111169
4324.2451	0.00113625
4322.3164	0.00117987
4320.3878	0.00123353
4318.4591	0.00122514
4316.5304	0.00115065
4314.6017	0.00115193
4312.6730	0.00119244
4310.7443	0.00116263
4308.8156	0.00109314
4306.8869	0.00105559
4304.9582	0.00113799
4303.0295	0.00121248
4301.1009	0.00116432
4299.1722	0.00111957
4297.2435	0.00111408
4295.3148	0.00115108
4293.3861	0.0011288
4291.4574	0.00116317
4289.5287	0.00122676
4287.6000	0.00122105
4285.6713	0.00114805
4283.7426	0.00114648
4281.8140	0.00112138
4279.8853	0.00109846
4277.9566	0.00108578
4276.0279	0.00105155
4274.0992	0.00103603
4272.1705	0.00109515
4270.2418	0.00114747
4268.3131	0.00120418
4266.3844	0.00115822
4264.4557	0.00111577
4262.5271	0.00111893
4260.5984	0.00118405
4258.6697	0.00120691
4256.7410	0.00117054
4254.8123	0.00118806
4252.8836	0.00121047
4250.9549	0.00117672
4249.0262	0.00114734
4247.0975	0.0011228
4245.1688	0.00108427
4243.2402	0.00109912
4241.3115	0.00111338
4239.3828	0.0011398
4237.4541	0.00116429
4235.5254	0.00117555
4233.5967	0.00114767
4231.6680	0.00116711
4229.7393	0.00115233
4227.8106	0.00110517
4225.8819	0.00109382
4223.9533	0.00107646
4222.0246	0.001133
4220.0959	0.00117685
4218.1672	0.00111919
4216.2385	0.00110401
4214.3098	0.0011148
4212.3811	0.00107876
4210.4524	0.00103138
4208.5237	0.00104817
4206.5950	0.0011132
4204.6664	0.00119862
4202.7377	0.00120256
4200.8090	0.00110688
4198.8803	0.0010584
4196.9516	0.00108211
4195.0229	0.00109812
4193.0942	0.00113672
4191.1655	0.00112837
4189.2368	0.00109948
4187.3081	0.00111702
4185.3795	0.00115695
4183.4508	0.00114647
4181.5221	0.00116122
4179.5934	0.00115011
4177.6647	0.00107221
4175.7360	0.00101618
4173.8073	0.00104114
4171.8786	0.00108349
4169.9499	0.00116962
4168.0212	0.00116637
4166.0926	0.00106266
4164.1639	0.00104527
4162.2352	0.00108095
4160.3065	0.00112141
4158.3778	0.00116343
4156.4491	0.00115148
4154.5204	0.00114763
4152.5917	0.00116397
4150.6630	0.00111585
4148.7343	0.00106765
4146.8056	0.00114069
4144.8770	0.00117785
4142.9483	0.00116197
4141.0196	0.00109056
4139.0909	0.00106778
4137.1622	0.00102851
4135.2335	0.0010233
4133.3048	0.00109661
4131.3761	0.00115998
4129.4474	0.00111998
4127.5187	0.00105955
4125.5901	0.0010972
4123.6614	0.00110842
4121.7327	0.00112687
4119.8040	0.00111215
4117.8753	0.00107362
4115.9466	0.00106829
4114.0179	0.00108848
4112.0892	0.00110863
4110.1605	0.0011641
4108.2318	0.00117402
4106.3032	0.00111868
4104.3745	0.00105156
4102.4458	0.00100182
4100.5171	0.00105411
4098.5884	0.00109883
4096.6597	0.00109976
4094.7310	0.00110748
4092.8023	0.00115405
4090.8736	0.0011598
4088.9449	0.00111949
4087.0163	0.00106879
4085.0876	0.00110688
4083.1589	0.00111423
4081.2302	0.00106277
4079.3015	0.00102541
4077.3728	0.000994776
4075.4441	0.00103693
4073.5154	0.00114928
4071.5867	0.00113464
4069.6580	0.00109711
4067.7294	0.00109588
4065.8007	0.00110187
4063.8720	0.00110049
4061.9433	0.0011006
4060.0146	0.00110141
4058.0859	0.00108808
4056.1572	0.00108695
4054.2285	0.0011234
4052.2998	0.00110125
4050.3711	0.00108139
4048.4425	0.00107103
4046.5138	0.00112618
4044.5851	0.0011532
4042.6564	0.00109056
4040.7277	0.00106542
4038.7990	0.00111404
4036.8703	0.00116802
4034.9416	0.00116664
4033.0129	0.00114634
4031.0842	0.00109513
4029.1556	0.00104521
4027.2269	0.00102346
4025.2982	0.0010631
4023.3695	0.00110237
4021.4408	0.00115129
4019.5121	0.00114553
4017.5834	0.0011369
4015.6547	0.00115878
4013.7260	0.001092
4011.7973	0.00106933
4009.8687	0.00105941
4007.9400	0.00104854
4006.0113	0.00109989
4004.0826	0.00111646
4002.1539	0.00104837
4000.2252	0.00107597
3998.2965	0.00114636
3996.3678	0.00115503
3994.4391	0.00110446
3992.5104	0.001097
3990.5818	0.00105414
3988.6531	0.00106517
3986.7244	0.00114668
3984.7957	0.00114874
3982.8670	0.00109787
3980.9383	0.0010974
3979.0096	0.00108422
3977.0809	0.00107128
3975.1522	0.00100723
3973.2235	0.00102196
3971.2949	0.0011174
3969.3662	0.00109363
3967.4375	0.00106119
3965.5088	0.00107778
3963.5801	0.00105644
3961.6514	0.0010715
3959.7227	0.00108846
3957.7940	0.00107628
3955.8653	0.00114758
3953.9366	0.00114876
3952.0080	0.00110815
3950.0793	0.00113698
3948.1506	0.0011127
3946.2219	0.00109451
3944.2932	0.00107653
3942.3645	0.00108283
3940.4358	0.00104581
3938.5071	0.00106764
3936.5784	0.00116682
3934.6497	0.00116515
3932.7211	0.00109384
3930.7924	0.00105066
3928.8637	0.00102078
3926.9350	0.00104995
3925.0063	0.00105935
3923.0776	0.00102439
3921.1489	0.000992806
3919.2202	0.00101074
3917.2915	0.000989225
3915.3628	0.00104921
3913.4342	0.00112315
3911.5055	0.00114875
3909.5768	0.00113482
3907.6481	0.00110371
3905.7194	0.00110597
3903.7907	0.00112028
3901.8620	0.00116536
3899.9333	0.00116491
3898.0046	0.00111798
3896.0759	0.00106105
3894.1472	0.0010347
3892.2186	0.00103653
3890.2899	0.00102703
3888.3612	0.00102559
3886.4325	0.00105467
3884.5038	0.00108718
3882.5751	0.00109384
3880.6464	0.00108181
3878.7177	0.00105402
3876.7890	0.000984785
3874.8603	0.000975553
3872.9317	0.000972419
3871.0030	0.00101365
3869.0743	0.00103298
3867.1456	0.00101371
3865.2169	0.00101137
3863.2882	0.00103721
3861.3595	0.00106553
3859.4308	0.00110397
3857.5021	0.00109043
3855.5734	0.00104556
3853.6448	0.00100216
3851.7161	0.000978001
3849.7874	0.0010203
3847.8587	0.00105478
3845.9300	0.00101313
3844.0013	0.00100631
3842.0726	0.000994539
3840.1439	0.00097607
3838.2152	0.000973067
3836.2865	0.0010198
3834.3579	0.00105665
3832.4292	0.00103631
3830.5005	0.00103217
3828.5718	0.00107297
3826.6431	0.00105095
3824.7144	0.00105504
3822.7857	0.00111025
3820.8570	0.00107538
3818.9283	0.00107237
3816.9996	0.00109254
3815.0710	0.00112749
3813.1423	0.00117573
3811.2136	0.00118169
3809.2849	0.0011366
3807.3562	0.00120834
3805.4275	0.00133994
3803.4988	0.00138075
3801.5701	0.00133684
3799.6414	0.00132094
3797.7127	0.00132748
3795.7841	0.00131207
3793.8554	0.00132796
3791.9267	0.00133076
3789.9980	0.00127119
3788.0693	0.00118972
3786.1406	0.00118916
3784.2119	0.00127252
3782.2832	0.00133369
3780.3545	0.00135499
3778.4258	0.00131128
3776.4972	0.00130851
3774.5685	0.00130307
3772.6398	0.00131962
3770.7111	0.00129495
3768.7824	0.00126935
3766.8537	0.00125698
3764.9250	0.00127229
3762.9963	0.00132769
3761.0676	0.0014279
3759.1389	0.00145409
3757.2103	0.00144335
3755.2816	0.00139729
3753.3529	0.00132221
3751.4242	0.00129418
3749.4955	0.0012871
3747.5668	0.00125061
3745.6381	0.00121865
3743.7094	0.00119065
3741.7807	0.00117212
3739.8520	0.00116023
3737.9234	0.00114501
3735.9947	0.00110887
3734.0660	0.00103442
3732.1373	0.000978249
3730.2086	0.00100239
3728.2799	0.00107044
3726.3512	0.00109527
3724.4225	0.00104102
3722.4938	0.00103784
3720.5651	0.0010865
3718.6365	0.00113487
3716.7078	0.0010997
3714.7791	0.00107361
3712.8504	0.00107035
3710.9217	0.00103056
3708.9930	0.00104248
3707.0643	0.00106539
3705.1356	0.00104348
3703.2069	0.00103353
3701.2782	0.00105425
3699.3496	0.00107062
3697.4209	0.00106942
3695.4922	0.00107651
3693.5635	0.0010831
3691.6348	0.00105782
3689.7061	0.00102021
3687.7774	0.0010036
3685.8487	0.00104698
3683.9200	0.00111668
3681.9913	0.00107951
3680.0627	0.00101473
3678.1340	0.000989179
3676.2053	0.00102215
3674.2766	0.00106603
3672.3479	0.00110624
3670.4192	0.00114017
3668.4905	0.00109813
3666.5618	0.0010211
3664.6331	0.000979072
3662.7044	0.00101422
3660.7758	0.00102456
3658.8471	0.00100225
3656.9184	0.00101032
3654.9897	0.00102113
3653.0610	0.00105881
3651.1323	0.00106639
3649.2036	0.0010951
3647.2749	0.00108088
3645.3462	0.000981307
3643.4175	0.000962027
3641.4888	0.00104454
3639.5602	0.00106065
3637.6315	0.00107512
3635.7028	0.00107375
3633.7741	0.00105277
3631.8454	0.00109334
3629.9167	0.00112378
3627.9880	0.00108608
3626.0593	0.00105203
3624.1306	0.0010046
3622.2019	0.000961288
3620.2733	0.000982427
3618.3446	0.00106036
3616.4159	0.00108133
3614.4872	0.00105404
3612.5585	0.0010586
3610.6298	0.00106503
3608.7011	0.00113073
3606.7724	0.00111728
3604.8437	0.00108651
3602.9150	0.00105565
3600.9864	0.000973944
3599.0577	0.000979214
3597.1290	0.00110975
3595.2003	0.00118786
3593.2716	0.00118279
3591.3429	0.00116933
3589.4142	0.00114472
3587.4855	0.00110259
3585.5568	0.00109908
3583.6281	0.00112553
3581.6995	0.00115463
3579.7708	0.00116378
3577.8421	0.00109088
3575.9134	0.000996507
3573.9847	0.00100009
3572.0560	0.000975233
3570.1273	0.00100274
3568.1986	0.00107407
3566.2699	0.00109189
3564.3412	0.00105247
3562.4126	0.00102574
3560.4839	0.00103082
3558.5552	0.00106091
3556.6265	0.00110788
3554.6978	0.00114514
3552.7691	0.00119112
3550.8404	0.00123118
3548.9117	0.00127431
3546.9830	0.00127406
3545.0543	0.00120713
3543.1257	0.00114572
3541.1970	0.00114407
3539.2683	0.00117946
3537.3396	0.00121313
3535.4109	0.00124571
3533.4822	0.00126293
3531.5535	0.00126186
3529.6248	0.00126854
3527.6961	0.00130552
3525.7674	0.00133433
3523.8388	0.00128463
3521.9101	0.00125617
3519.9814	0.00127704
3518.0527	0.00132373
3516.1240	0.00137228
3514.1953	0.00141598
3512.2666	0.00144739
3510.3379	0.00148323
3508.4092	0.0015094
3506.4805	0.00152135
3504.5519	0.00153634
3502.6232	0.00153175
3500.6945	0.00150817
3498.7658	0.00152053
3496.8371	0.00152573
3494.9084	0.00154522
3492.9797	0.00158218
3491.0510	0.00163419
3489.1223	0.00168562
3487.1936	0.00173086
3485.2650	0.00180885
3483.3363	0.00188028
3481.4076	0.00187567
3479.4789	0.00186383
3477.5502	0.00191802
3475.6215	0.00193494
3473.6928	0.00193557
3471.7641	0.00194081
3469.8354	0.00198549
3467.9067	0.00204381
3465.9781	0.00206544
3464.0494	0.00206023
3462.1207	0.00207064
3460.1920	0.00208337
3458.2633	0.00210556
3456.3346	0.00217322
3454.4059	0.00227025
3452.4772	0.0023406
3450.5485	0.00236024
3448.6198	0.00235993
3446.6912	0.00236195
3444.7625	0.0024268
3442.8338	0.00256113
3440.9051	0.0026753
3438.9764	0.00271999
3437.0477	0.00274556
3435.1190	0.00277341
3433.1903	0.00284443
3431.2616	0.00300076
3429.3329	0.00317648
3427.4043	0.00329581
3425.4756	0.00336163
3423.5469	0.00339673
3421.6182	0.00345153
3419.6895	0.00352255
3417.7608	0.00358204
3415.8321	0.00362181
3413.9034	0.0036715
3411.9747	0.00374942
3410.0460	0.00382658
3408.1174	0.00388376
3406.1887	0.00394106
3404.2600	0.00402368
3402.3313	0.00413971
3400.4026	0.0042761
3398.4739	0.00439628
3396.5452	0.00448434
3394.6165	0.00455537
3392.6878	0.00464496
3390.7591	0.00476275
3388.8304	0.00490829
3386.9018	0.00505825
3384.9731	0.00516429
3383.0444	0.0052403
3381.1157	0.00534642
3379.1870	0.00546621
3377.2583	0.00554226
3375.3296	0.00559466
3373.4009	0.00569134
3371.4722	0.00582287
3369.5435	0.00593821
3367.6149	0.00604927
3365.6862	0.00617865
3363.7575	0.00630299
3361.8288	0.00639682
3359.9001	0.00647488
3357.9714	0.00657492
3356.0427	0.00670295
3354.1140	0.00680622
3352.1853	0.00686913
3350.2566	0.00692672
3348.3280	0.00700506
3346.3993	0.0071234
3344.4706	0.00725986
3342.5419	0.00738112
3340.6132	0.0074728
3338.6845	0.00753361
3336.7558	0.00757007
3334.8271	0.00760458
3332.8984	0.00766454
3330.9697	0.0077497
3329.0411	0.00783767
3327.1124	0.00788055
3325.1837	0.00788552
3323.2550	0.00793984
3321.3263	0.00807149
3319.3976	0.00820533
3317.4689	0.00829411
3315.5402	0.00836147
3313.6115	0.00843789
3311.6828	0.008522
3309.7542	0.00860328
3307.8255	0.0086837
3305.8968	0.00876986
3303.9681	0.00885011
3302.0394	0.00890824
3300.1107	0.00894382
3298.1820	0.0089492
3296.2533	0.00894149
3294.3246	0.00897101
3292.3959	0.00902694
3290.4673	0.00905611
3288.5386	0.00906555
3286.6099	0.00912402
3284.6812	0.00924191
3282.7525	0.00934062
3280.8238	0.00938471
3278.8951	0.00941634
3276.9664	0.00944649
3275.0377	0.0094213
3273.1090	0.00933455
3271.1804	0.00924696
3269.2517	0.00919694
3267.3230	0.00917567
3265.3943	0.00916858
3263.4656	0.00915965
3261.5369	0.00911067
3259.6082	0.00901011
3257.6795	0.0088974
3255.7508	0.00881047
3253.8221	0.00877449
3251.8935	0.00878895
3249.9648	0.00880129
3248.0361	0.00875005
3246.1074	0.00864374
3244.1787	0.00855864
3242.2500	0.00852905
3240.3213	0.00850066
3238.3926	0.00845523
3236.4639	0.00842873
3234.5352	0.00840583
3232.6066	0.00836012
3230.6779	0.00831479
3228.7492	0.00828202
3226.8205	0.00824454
3224.8918	0.0082092
3222.9631	0.0082006
3221.0344	0.00822191
3219.1057	0.00822797
3217.1770	0.00818465
3215.2483	0.00811867
3213.3197	0.00807617
3211.3910	0.00808005
3209.4623	0.00809638
3207.5336	0.00808012
3205.6049	0.0080386
3203.6762	0.00799237
3201.7475	0.00794531
3199.8188	0.00791284
3197.8901	0.00791164
3195.9614	0.00793175
3194.0328	0.00793705
3192.1041	0.00790855
3190.1754	0.00787426
3188.2467	0.00785934
3186.3180	0.00786089
3184.3893	0.00786943
3182.4606	0.00784879
3180.5319	0.00778021
3178.6032	0.00770587
3176.6745	0.00767842
3174.7459	0.00770297
3172.8172	0.00773517
3170.8885	0.00774718
3168.9598	0.00775108
3167.0311	0.0077528
3165.1024	0.0077266
3163.1737	0.00769264
3161.2450	0.00769147
3159.3163	0.00770165
3157.3876	0.00769151
3155.4590	0.00767737
3153.5303	0.00767086
3151.6016	0.00763594
3149.6729	0.00755647
3147.7442	0.00749264
3145.8155	0.00751153
3143.8868	0.00758588
3141.9581	0.00764826
3140.0294	0.00766534
3138.1007	0.00765446
3136.1720	0.00767274
3134.2434	0.00774522
3132.3147	0.00784214
3130.3860	0.00791822
3128.4573	0.00794698
3126.5286	0.00793324
3124.5999	0.0078962
3122.6712	0.00785836
3120.7425	0.00786569
3118.8138	0.00793383
3116.8851	0.0080174
3114.9565	0.00806106
3113.0278	0.00808043
3111.0991	0.00813457
3109.1704	0.00821398
3107.2417	0.00825473
3105.3130	0.00826079
3103.3843	0.00829936
3101.4556	0.00836806
3099.5269	0.00842078
3097.5982	0.00845135
3095.6696	0.00848043
3093.7409	0.00853574
3091.8122	0.0086393
3089.8835	0.00879694
3087.9548	0.00899165
3086.0261	0.00918708
3084.0974	0.00936089
3082.1687	0.0095421
3080.2400	0.00978155
3078.3113	0.0100863
3076.3827	0.0104212
3074.4540	0.0107541
3072.5253	0.0110848
3070.5966	0.0114316
3068.6679	0.0117918
3066.7392	0.012114
3064.8105	0.0123578
3062.8818	0.0125254
3060.9531	0.012598
3059.0244	0.0125576
3057.0958	0.0124371
3055.1671	0.0122775
3053.2384	0.0121013
3051.3097	0.0119463
3049.3810	0.0118596
3047.4523	0.0118523
3045.5236	0.0119165
3043.5949	0.0120257
3041.6662	0.0121149
3039.7375	0.0121509
3037.8089	0.01218
3035.8802	0.0122492
3033.9515	0.0123528
3032.0228	0.0124952
3030.0941	0.0127159
3028.1654	0.0130211
3026.2367	0.0133695
3024.3080	0.0137406
3022.3793	0.0141673
3020.4506	0.0146567
3018.5220	0.015175
3016.5933	0.0157235
3014.6646	0.0163566
3012.7359	0.0171031
3010.8072	0.0179157
3008.8785	0.0187387
3006.9498	0.0196088
3005.0211	0.0206005
3003.0924	0.0216962
3001.1637	0.0228424
2999.2351	0.0240675
2997.3064	0.0254021
2995.3777	0.0267906
2993.4490	0.028168
2991.5203	0.029522
2989.5916	0.0308718
2987.6629	0.032235
2985.7342	0.033579
2983.8055	0.0348242
2981.8768	0.0359434
2979.9482	0.0369766
2978.0195	0.037936
2976.0908	0.038807
2974.1621	0.0396012
2972.2334	0.0403427
2970.3047	0.0410504
2968.3760	0.0417583
2966.4473	0.0425052
2964.5186	0.0432989
2962.5899	0.0441096
2960.6613	0.0448938
2958.7326	0.0456466
2956.8039	0.0464475
2954.8752	0.0474238
2952.9465	0.0486826
2951.0178	0.0502642
2949.0891	0.0521262
2947.1604	0.0542005
2945.2317	0.0564339
2943.3030	0.0587248
2941.3744	0.0608867
2939.4457	0.0627202
2937.5170	0.0640871
2935.5883	0.0649276
2933.6596	0.0652677
2931.7309	0.0651991
2929.8022	0.0648112
2927.8735	0.0641447
2925.9448	0.0632038
2924.0161	0.0619993
2922.0875	0.0605685
2920.1588	0.0589632
2918.2301	0.0572315
2916.3014	0.0553909
2914.3727	0.0534367
2912.4440	0.0514151
2910.5153	0.0494445
2908.5866	0.0476413
2906.6579	0.0460528
2904.7292	0.0446624
2902.8006	0.0434533
2900.8719	0.0424578
2898.9432	0.0416877
2897.0145	0.0410566
2895.0858	0.040465
2893.1571	0.0399275
2891.2284	0.0395215
2889.2997	0.0392401
2887.3710	0.0390177
2885.4423	0.0388425
2883.5136	0.0387239
2881.5850	0.0386323
2879.6563	0.0385239
2877.7276	0.0383247
2875.7989	0.0379054
2873.8702	0.0371533
2871.9415	0.0360462
2870.0128	0.0346229
2868.0841	0.032937
2866.1554	0.0310894
2864.2267	0.0292723
2862.2981	0.0276758
2860.3694	0.0263601
2858.4407	0.0252775
2856.5120	0.0243641
2854.5833	0.0235553
2852.6546	0.0227608
2850.7259	0.021896
2848.7972	0.020933
2846.8685	0.0198926
2844.9398	0.0188403
2843.0112	0.0178775
2841.0825	0.0170624
2839.1538	0.0163923
2837.2251	0.0158579
2835.2964	0.0154331
2833.3677	0.0150628
2831.4390	0.0147489
2829.5103	0.014552
2827.5816	0.014469
2825.6529	0.0144247
2823.7243	0.0143567
2821.7956	0.0142612
2819.8669	0.0141694
2817.9382	0.0140856
2816.0095	0.013997
2814.0808	0.0139193
2812.1521	0.0138688
2810.2234	0.0138134
2808.2947	0.0137198
2806.3660	0.0136057
2804.4374	0.0135129
2802.5087	0.013486
2800.5800	0.0135427
2798.6513	0.013623
2796.7226	0.0136521
2794.7939	0.0136407
2792.8652	0.0136343
2790.9365	0.0136339
2789.0078	0.0136451
2787.0791	0.013707
2785.1505	0.0138172
2783.2218	0.0139315
2781.2931	0.014027
2779.3644	0.014097
2777.4357	0.0141347
2775.5070	0.0141579
2773.5783	0.0142032
2771.6496	0.0142884
2769.7209	0.0143897
2767.7922	0.0144611
2765.8636	0.0144817
2763.9349	0.0144759
2762.0062	0.0144841
2760.0775	0.0145199
2758.1488	0.014584
2756.2201	0.0146773
2754.2914	0.0147772
2752.3627	0.0148527
2750.4340	0.0149026
2748.5053	0.0149718
2746.5767	0.0150896
2744.6480	0.0152153
2742.7193	0.0153083
2740.7906	0.0153876
2738.8619	0.0154895
2736.9332	0.015614
2735.0045	0.0157414
2733.0758	0.0158795
2731.1471	0.0160441
2729.2184	0.0161988
2727.2898	0.0162811
2725.3611	0.0162899
2723.4324	0.0162745
2721.5037	0.0162626
2719.5750	0.0162522
2717.6463	0.0162308
2715.7176	0.0161831
2713.7889	0.0160994
2711.8602	0.0160008
2709.9315	0.0159273
2708.0029	0.0158852
2706.0742	0.0158624
2704.1455	0.0158739
2702.2168	0.0159297
2700.2881	0.0159997
2698.3594	0.0160408
2696.4307	0.0160452
2694.5020	0.0160499
2692.5733	0.0161017
2690.6446	0.0162076
2688.7160	0.0163175
2686.7873	0.0163886
2684.8586	0.0164499
2682.9299	0.016532
2681.0012	0.0165924
2679.0725	0.0166058
2677.1438	0.0166335
2675.2151	0.0167292
2673.2864	0.0168591
2671.3577	0.0169684
2669.4291	0.0170517
2667.5004	0.0171105
2665.5717	0.0171316
2663.6430	0.0171348
2661.7143	0.0171709
2659.7856	0.0172611
2657.8569	0.0173825
2655.9282	0.0175022
2653.9995	0.0175939
2652.0708	0.0176402
2650.1422	0.0176655
2648.2135	0.017732
2646.2848	0.0178542
2644.3561	0.0179712
2642.4274	0.0180574
2640.4987	0.0181635
2638.5700	0.0183052
2636.6413	0.018419
2634.7126	0.0184545
2632.7839	0.0184328
2630.8552	0.0184164
2628.9266	0.0184574
2626.9979	0.0185507
2625.0692	0.0186507
2623.1405	0.0187222
2621.2118	0.0187682
2619.2831	0.0188271
2617.3544	0.0189117
2615.4257	0.0189863
2613.4970	0.0190197
2611.5683	0.0190291
2609.6397	0.0190617
2607.7110	0.0191348
2605.7823	0.0192227
2603.8536	0.0192891
2601.9249	0.0193036
2599.9962	0.0192631
2598.0675	0.0192319
2596.1388	0.019272
2594.2101	0.0193532
2592.2814	0.0194246
2590.3528	0.0194947
2588.4241	0.0195821
2586.4954	0.0196753
2584.5667	0.0197379
2582.6380	0.0197609
2580.7093	0.0197708
2578.7806	0.0197858
2576.8519	0.0198193
2574.9232	0.0198777
2572.9945	0.0199318
2571.0659	0.019973
2569.1372	0.020035
2567.2085	0.0201096
2565.2798	0.0201396
2563.3511	0.020126
2561.4224	0.0201452
2559.4937	0.0202107
2557.5650	0.0202482
2555.6363	0.0202407
2553.7076	0.0202522
2551.7790	0.0203095
2549.8503	0.0203779
2547.9216	0.020439
2545.9929	0.0205099
2544.0642	0.0205933
2542.1355	0.0206593
2540.2068	0.0206868
2538.2781	0.02069
2536.3494	0.0206945
2534.4207	0.0207089
2532.4921	0.0207258
2530.5634	0.0207342
2528.6347	0.0207284
2526.7060	0.0207303
2524.7773	0.0207794
2522.8486	0.0208721
2520.9199	0.0209578
2518.9912	0.0210177
2517.0625	0.0210828
2515.1338	0.0211532
2513.2052	0.0211996
2511.2765	0.0212324
2509.3478	0.0212717
2507.4191	0.0212887
2505.4904	0.0212677
2503.5617	0.0212639
2501.6330	0.0213297
2499.7043	0.021439
2497.7756	0.0215286
2495.8469	0.021579
2493.9183	0.0216174
2491.9896	0.0216553
2490.0609	0.0216751
2488.1322	0.0216926
2486.2035	0.0217372
2484.2748	0.0217584
2482.3461	0.0216789
2480.4174	0.0215717
2478.4887	0.0216062
2476.5600	0.021786
2474.6314	0.0219689
2472.7027	0.022083
2470.7740	0.022123
2468.8453	0.0220917
2466.9166	0.0220627
2464.9879	0.0221092
2463.0592	0.0221697
2461.1305	0.0221643
2459.2018	0.0221518
2457.2731	0.0222175
2455.3445	0.0223301
2453.4158	0.0224092
2451.4871	0.0224334
2449.5584	0.0224594
2447.6297	0.0225222
2445.7010	0.0225563
2443.7723	0.0225049
2441.8436	0.0224338
2439.9149	0.0224694
2437.9862	0.0226372
2436.0576	0.0228207
2434.1289	0.022907
2432.2002	0.0228979
2430.2715	0.022855
2428.3428	0.0228168
2426.4141	0.0228142
2424.4854	0.0228878
2422.5567	0.0230108
2420.6280	0.0230739
2418.6993	0.0230151
2416.7707	0.0229058
2414.8420	0.022856
2412.9133	0.0228857
2410.9846	0.022962
2409.0559	0.0230812
2407.1272	0.0232162
2405.1985	0.0233026
2403.2698	0.0233208
2401.3411	0.023295
2399.4124	0.0232508
2397.4838	0.0232311
2395.5551	0.0232602
2393.6264	0.0233151
2391.6977	0.0233806
2389.7690	0.0234608
2387.8403	0.0235303
2385.9116	0.0235572
2383.9829	0.0235618
2382.0542	0.0235771
2380.1255	0.0235897
2378.1968	0.0235658
2376.2682	0.0235108
2374.3395	0.0234786
2372.4108	0.0235069
2370.4821	0.0235789
2368.5534	0.0236765
2366.6247	0.0237994
2364.6960	0.0239253
2362.7673	0.0240141
2360.8386	0.0240423
2358.9099	0.0240078
2356.9813	0.0239313
2355.0526	0.0238318
2353.1239	0.0236976
2351.1952	0.0235581
2349.2665	0.023541
2347.3378	0.0236963
2345.4091	0.0238677
2343.4804	0.0239257
2341.5517	0.0239608
2339.6230	0.0240888
2337.6944	0.0242636
2335.7657	0.0243936
2333.8370	0.024476
2331.9083	0.0244921
2329.9796	0.0243134
2328.0509	0.0239528
2326.1222	0.0237348
2324.1935	0.0239162
2322.2648	0.0243315
2320.3361	0.024631
2318.4075	0.0246701
2316.4788	0.0245749
2314.5501	0.0245159
2312.6214	0.0245125
2310.6927	0.024521
2308.7640	0.024526
2306.8353	0.0244278
2304.9066	0.0240781
2302.9779	0.0236075
2301.0492	0.023457
2299.1206	0.0238197
2297.1919	0.0243352
2295.2632	0.0245173
2293.3345	0.02426
2291.4058	0.0239404
2289.4771	0.0240193
2287.5484	0.0244756
2285.6197	0.0248641
2283.6910	0.0247736
2281.7623	0.0241337
2279.8337	0.0234762
2277.9050	0.0235466
2275.9763	0.0243264
2274.0476	0.0251209
2272.1189	0.0255231
2270.1902	0.0256484
2268.2615	0.025724
2266.3328	0.0257671
2264.4041	0.0256033
2262.4754	0.0251625
2260.5468	0.0245644
2258.6181	0.0240448
2256.6894	0.0239023
2254.7607	0.0241775
2252.8320	0.0246334
2250.9033	0.0252151
2248.9746	0.0259144
2247.0459	0.0264475
2245.1172	0.0266482
2243.1885	0.0266539
2241.2599	0.0264992
2239.3312	0.0260143
2237.4025	0.025289
2235.4738	0.0248417
2233.5451	0.0248814
2231.6164	0.0249769
2229.6877	0.0249525
2227.7590	0.0252246
2225.8303	0.0259433
2223.9016	0.0267036
2221.9730	0.027136
2220.0443	0.0270471
2218.1156	0.0263406
2216.1869	0.0255253
2214.2582	0.0255326
2212.3295	0.0264455
2210.4008	0.0273988
2208.4721	0.0278449
2206.5434	0.0279135
2204.6147	0.0278179
2202.6861	0.0277044
2200.7574	0.0277288
2198.8287	0.0278081
2196.9000	0.0275767
2194.9713	0.0269159
2193.0426	0.0263908
2191.1139	0.0266794
2189.1852	0.0275819
2187.2565	0.0282599
2185.3278	0.0283437
2183.3992	0.0281194
2181.4705	0.0278455
2179.5418	0.0275089
2177.6131	0.0272563
2175.6844	0.0273717
2173.7557	0.0276535
2171.8270	0.0276694
2169.8983	0.0273526
2167.9696	0.0266025
2166.0409	0.0255451
2164.1123	0.0252657
2162.1836	0.0264107
2160.2549	0.0278423
2158.3262	0.0280623
2156.3975	0.0270086
2154.4688	0.0260688
2152.5401	0.0265289
2150.6114	0.0280296
2148.6827	0.0291735
2146.7540	0.0292844
2144.8254	0.028883
2142.8967	0.0288686
2140.9680	0.0294454
2139.0393	0.0299441
2137.1106	0.0298407
2135.1819	0.0294767
2133.2532	0.0294474
2131.3245	0.0297662
2129.3958	0.0300757
2127.4671	0.0302049
2125.5384	0.0301795
2123.6098	0.0301439
2121.6811	0.0302657
2119.7524	0.0304775
2117.8237	0.0305734
2115.8950	0.0305365
2113.9663	0.0304622
2112.0376	0.0302882
2110.1089	0.030005
2108.1802	0.0297894
2106.2515	0.0295337
2104.3229	0.029081
2102.3942	0.0288812
2100.4655	0.0292259
2098.5368	0.0296856
2096.6081	0.0300233
2094.6794	0.0302158
2092.7507	0.0299144
2090.8220	0.0291879
2088.8933	0.0287033
2086.9646	0.0287239
2085.0360	0.0290686
2083.1073	0.0296237
2081.1786	0.0302443
2079.2499	0.0307026
2077.3212	0.0307488
2075.3925	0.0302463
2073.4638	0.02939
2071.5351	0.0285198
2069.6064	0.0280737
2067.6777	0.0285615
2065.7491	0.0298048
2063.8204	0.03087
2061.8917	0.0310216
2059.9630	0.0300824
2058.0343	0.0285441
2056.1056	0.027518
2054.1769	0.0276319
2052.2482	0.0283772
2050.3195	0.0290876
2048.3908	0.0297533
2046.4622	0.0304062
2044.5335	0.0306011
2042.6048	0.0302935
2040.6761	0.0302091
2038.7474	0.0306186
2036.8187	0.0310347
2034.8900	0.0312495
2032.9613	0.031359
2031.0326	0.031286
2029.1039	0.0311876
2027.1753	0.0314415
2025.2466	0.031786
2023.3179	0.0316232
2021.3892	0.0311796
2019.4605	0.0310224
2017.5318	0.0310673
2015.6031	0.0311998
2013.6744	0.0316556
2011.7457	0.0322803
2009.8170	0.0326361
2007.8884	0.0327011
2005.9597	0.0327168
2004.0310	0.0327743
2002.1023	0.0328681
2000.1736	0.0330041
1998.2449	0.0331882
1996.3162	0.0333793
1994.3875	0.0334562
1992.4588	0.033416
1990.5301	0.0334716
1988.6015	0.0337001
1986.6728	0.0338962
1984.7441	0.0339128
1982.8154	0.0338275
1980.8867	0.0337346
1978.9580	0.0336684
1977.0293	0.0337148
1975.1006	0.0339101
1973.1719	0.0341122
1971.2432	0.0341916
1969.3146	0.0341811
1967.3859	0.0341723
1965.4572	0.0342209
1963.5285	0.0343166
1961.5998	0.0343865
1959.6711	0.0343873
1957.7424	0.0343629
1955.8137	0.0343844
1953.8850	0.0344652
1951.9563	0.0345434
1950.0277	0.0345702
1948.0990	0.0345756
1946.1703	0.0346062
1944.2416	0.0346655
1942.3129	0.0347408
1940.3842	0.0348311
1938.4555	0.0349257
1936.5268	0.0350011
1934.5981	0.0350531
1932.6694	0.0351061
1930.7408	0.0351708
1928.8121	0.0352281
1926.8834	0.0352668
1924.9547	0.0352973
1923.0260	0.0353379
1921.0973	0.0353972
1919.1686	0.0354554
1917.2399	0.0354858
1915.3112	0.0355006
1913.3825	0.0355536
1911.4539	0.035671
1909.5252	0.0357941
1907.5965	0.0358618
1905.6678	0.0359037
1903.7391	0.0359587
1901.8104	0.0360035
1899.8817	0.0360248
1897.9530	0.0360461
1896.0243	0.0360663
1894.0956	0.0360515
1892.1670	0.0359976
1890.2383	0.0359586
1888.3096	0.0359721
1886.3809	0.0360132
1884.4522	0.0360623
1882.5235	0.03613
1880.5948	0.0361981
1878.6661	0.0362189
1876.7374	0.0361839
1874.8087	0.0361472
1872.8800	0.0361506
1870.9514	0.0361799
1869.0227	0.0362045
1867.0940	0.0361983
1865.1653	0.0361508
1863.2366	0.0360998
1861.3079	0.0360943
1859.3792	0.0361272
1857.4505	0.0361695
1855.5218	0.0362227
1853.5931	0.0362776
1851.6645	0.0362989
1849.7358	0.036277
1847.8071	0.0362458
1845.8784	0.0362435
1843.9497	0.0362544
1842.0210	0.036243
1840.0923	0.0362417
1838.1636	0.036291
1836.2349	0.0363554
1834.3062	0.0364054
1832.3776	0.0364647
1830.4489	0.0365384
1828.5202	0.0366067
1826.5915	0.0366702
1824.6628	0.0367256
1822.7341	0.0367552
1820.8054	0.0367672
1818.8767	0.0367971
1816.9480	0.0368649
1815.0193	0.036945
1813.0907	0.0370104
1811.1620	0.0370898
1809.2333	0.0372057
1807.3046	0.0373063
1805.3759	0.0373502
1803.4472	0.0373739
1801.5185	0.0374202
1799.5898	0.0374889
1797.6611	0.0375601
1795.7324	0.0376158
1793.8038	0.0376593
1791.8751	0.03771
1789.9464	0.0377793
1788.0177	0.0378608
1786.0890	0.0379252
1784.1603	0.0379456
1782.2316	0.0379366
1780.3029	0.0379361
1778.3742	0.0379568
1776.4455	0.0379854
1774.5169	0.0380034
1772.5882	0.0379919
1770.6595	0.0379481
1768.7308	0.0378986
1766.8021	0.0378734
1764.8734	0.0378767
1762.9447	0.0378948
1761.0160	0.0379215
1759.0873	0.0379641
1757.1586	0.038018
1755.2300	0.0380532
1753.3013	0.0380579
1751.3726	0.0380639
1749.4439	0.0381037
1747.5152	0.0381697
1745.5865	0.0382344
1743.6578	0.0382844
1741.7291	0.0383238
1739.8004	0.0383727
1737.8717	0.0384584
1735.9431	0.0385819
1734.0144	0.0387207
1732.0857	0.0388706
1730.1570	0.0390283
1728.2283	0.0391645
1726.2996	0.0392862
1724.3709	0.0394522
1722.4422	0.0396829
1720.5135	0.0399383
1718.5848	0.0401872
1716.6562	0.0404441
1714.7275	0.0407632
1712.7988	0.0411955
1710.8701	0.0417232
1708.9414	0.0422885
1707.0127	0.0429021
1705.0840	0.043629
1703.1553	0.0444816
1701.2266	0.0454111
1699.2979	0.046356
1697.3693	0.0472626
1695.4406	0.0481026
1693.5119	0.0488868
1691.5832	0.0496439
1689.6545	0.050391
1687.7258	0.0511154
1685.7971	0.0517842
1683.8684	0.0523832
1681.9397	0.0529338
1680.0110	0.0534584
1678.0824	0.0539685
1676.1537	0.0544801
1674.2250	0.0549804
1672.2963	0.055416
1670.3676	0.0557551
1668.4389	0.0560139
1666.5102	0.0562257
1664.5815	0.0564424
1662.6528	0.0567243
1660.7241	0.0570767
1658.7955	0.057417
1656.8668	0.0576198
1654.9381	0.057576
1653.0094	0.0572104
1651.0807	0.0564947
1649.1520	0.0554725
1647.2233	0.0542455
1645.2946	0.0529456
1643.3659	0.051705
1641.4372	0.0505929
1639.5086	0.0495991
1637.5799	0.0487107
1635.6512	0.0479527
1633.7225	0.0473409
1631.7938	0.0468554
1629.8651	0.0464615
1627.9364	0.0461367
1626.0077	0.0459027
1624.0790	0.0458087
1622.1503	0.0458587
1620.2216	0.0459916
1618.2930	0.0461266
1616.3643	0.0461929
1614.4356	0.0461513
1612.5069	0.0460251
1610.5782	0.0458975
1608.6495	0.04582
1606.7208	0.0457336
1604.7921	0.0455454
1602.8634	0.0452382
1600.9347	0.044857
1599.0061	0.0444613
1597.0774	0.0441123
1595.1487	0.0438383
1593.2200	0.0436275
1591.2913	0.0434731
1589.3626	0.0433836
1587.4339	0.0433353
1585.5052	0.0432571
1583.5765	0.0431059
1581.6478	0.0429171
1579.7192	0.0427379
1577.7905	0.0425697
1575.8618	0.0424048
1573.9331	0.0422489
1572.0044	0.0421042
1570.0757	0.0419848
1568.1470	0.0419199
1566.2183	0.0419116
1564.2896	0.0419305
1562.3609	0.0419533
1560.4323	0.0419824
1558.5036	0.0420313
1556.5749	0.0420863
1554.6462	0.0421132
1552.7175	0.0421068
1550.7888	0.042091
1548.8601	0.0420695
1546.9314	0.0420138
1545.0027	0.0419143
1543.0740	0.04182
1541.1454	0.0417793
1539.2167	0.0417749
1537.2880	0.04176
1535.3593	0.0417229
1533.4306	0.0416892
1531.5019	0.0416781
1529.5732	0.0416843
1527.6445	0.0417076
1525.7158	0.0417551
1523.7871	0.0418074
1521.8585	0.0418447
1519.9298	0.0418802
1518.0011	0.04192
1516.0724	0.0419479
1514.1437	0.0419615
1512.2150	0.0419818
1510.2863	0.042029
1508.3576	0.0420973
1506.4289	0.0421679
1504.5002	0.0422529
1502.5716	0.0423584
1500.6429	0.0424189
1498.7142	0.0423975
1496.7855	0.0424044
1494.8568	0.0425637
1492.9281	0.0428585
1490.9994	0.0432132
1489.0707	0.0436093
1487.1420	0.044073
1485.2133	0.0446366
1483.2847	0.0453291
1481.3560	0.0461754
1479.4273	0.0471874
1477.4986	0.0483406
1475.5699	0.0495901
1473.6412	0.050926
1471.7125	0.0523653
1469.7838	0.0538757
1467.8551	0.0553656
1465.9264	0.0567186
1463.9978	0.0578169
1462.0691	0.0586281
1460.1404	0.0592649
1458.2117	0.0598724
1456.2830	0.0605045
1454.3543	0.06113
1452.4256	0.0616366
1450.4969	0.0618169
1448.5682	0.061486
1446.6395	0.060638
1444.7109	0.0594399
1442.7822	0.05809
1440.8535	0.0566958
1438.9248	0.0552806
1436.9961	0.0538888
1435.0674	0.0526154
1433.1387	0.0515406
1431.2100	0.0507057
1429.2813	0.050125
1427.3526	0.0497867
1425.4240	0.0496667
1423.4953	0.0497164
1421.5666	0.0498296
1419.6379	0.0498981
1417.7092	0.0498892
1415.7805	0.0498171
1413.8518	0.0496871
1411.9231	0.0495023
1409.9944	0.0492726
1408.0657	0.049004
1406.1371	0.0486988
1404.2084	0.0483676
1402.2797	0.0480367
1400.3510	0.0477368
1398.4223	0.0474768
1396.4936	0.0472543
1394.5649	0.0470899
1392.6362	0.0469932
1390.7075	0.0469208
1388.7788	0.0468238
1386.8502	0.0466996
1384.9215	0.046579
1382.9928	0.0464869
1381.0641	0.0464191
1379.1354	0.0463809
1377.2067	0.0464083
1375.2780	0.0465125
1373.3493	0.0466737
1371.4206	0.0468682
1369.4919	0.0470472
1367.5632	0.047189
1365.6346	0.0473554
1363.7059	0.0475901
1361.7772	0.0478569
1359.8485	0.048136
1357.9198	0.0484591
1355.9911	0.0488543
1354.0624	0.0493461
1352.1337	0.0499631
1350.2050	0.0506835
1348.2763	0.0514281
1346.3477	0.0521202
1344.4190	0.0526942
1342.4903	0.05307
1340.5616	0.0531991
1338.6329	0.053123
1336.7042	0.0529475
1334.7755	0.0527758
1332.8468	0.0526789
1330.9181	0.05269
1328.9894	0.0528048
1327.0608	0.0530099
1325.1321	0.0533052
1323.2034	0.053666
1321.2747	0.0539993
1319.3460	0.0542014
1317.4173	0.0542569
1315.4886	0.0542187
1313.5599	0.0541223
1311.6312	0.0539943
1309.7025	0.0538778
1307.7739	0.0537788
1305.8452	0.0536629
1303.9165	0.053519
1301.9878	0.0533605
1300.0591	0.0531906
1298.1304	0.0529938
1296.2017	0.0527523
1294.2730	0.0524851
1292.3443	0.052226
1290.4156	0.0519782
1288.4870	0.0517535
1286.5583	0.0515845
1284.6296	0.0514779
1282.7009	0.0514183
1280.7722	0.0513848
1278.8435	0.0513452
1276.9148	0.05128
1274.9861	0.0512015
1273.0574	0.0511277
1271.1287	0.0510576
1269.2001	0.0509754
1267.2714	0.0508763
1265.3427	0.0507768
1263.4140	0.0506793
1261.4853	0.0505727
1259.5566	0.050487
1257.6279	0.0504649
1255.6992	0.0504961
1253.7705	0.0505596
1251.8418	0.0506509
1249.9132	0.0507108
1247.9845	0.0506595
1246.0558	0.0505044
1244.1271	0.0503159
1242.1984	0.0501409
1240.2697	0.0499802
1238.3410	0.0498153
1236.4123	0.049637
1234.4836	0.0494398
1232.5549	0.0492192
1230.6263	0.0489815
1228.6976	0.0487193
1226.7689	0.0484072
1224.8402	0.0480543
1222.9115	0.0477065
1220.9828	0.0473838
1219.0541	0.0470784
1217.1254	0.0468156
1215.1967	0.0466461
1213.2680	0.0465873
1211.3394	0.0465979
1209.4107	0.046593
1207.4820	0.046491
1205.5533	0.0462712
1203.6246	0.0459672
1201.6959	0.0456163
1199.7672	0.0452664
1197.8385	0.0449775
1195.9098	0.0447642
1193.9811	0.0445969
1192.0525	0.0444678
1190.1238	0.0443752
1188.1951	0.0442884
1186.2664	0.0442075
1184.3377	0.0441798
1182.4090	0.0441986
1180.4803	0.0441995
1178.5516	0.0441561
[truncated: 608 more rows]
