# Supplementary material for: Vibrational Raman and IR data on brown hair subjected to bleaching
Source: Data Brief. 2021 Sep 30;38:107439. doi: 10.1016/j.dib.2021.107439 (PMC8502914; doi:10.1016/j.dib.2021.107439)
Supplement: Supplementary file 1 [file mmc1.zip › Supplementary Material raw data/Figure 5/Average IR brown.txt]

TITLE	Average IR spectrum of brown hair
DATA TYPE
ORIGIN	JASCO
OWNER
SPECTROMETER/DATA SYSTEM
RESOLUTION
DELTAX	-2.03967
XUNITS	1/CM
YUNITS	ABSORBANCE
FIRSTX	3997.7610
LASTX	401.8158
NPOINTS	1764
FIRSTY	0.00376
MAXY	0.08789
MINY	0.00339
XYDATA
3997.7610	0.00375891
3995.7213	0.00380246
3993.6816	0.00386082
3991.6420	0.00389397
3989.6023	0.0038527
3987.5626	0.00377778
3985.5229	0.00377493
3983.4833	0.00381783
3981.4436	0.00381563
3979.4039	0.00378663
3977.3642	0.0037949
3975.3246	0.00381718
3973.2849	0.00381512
3971.2452	0.00382339
3969.2056	0.00386183
3967.1659	0.0038842
3965.1262	0.00386263
3963.0865	0.00382941
3961.0469	0.00381122
3959.0072	0.00381123
3956.9675	0.00382633
3954.9278	0.0038406
3952.8882	0.00387816
3950.8485	0.0039566
3948.8088	0.00395534
3946.7691	0.00386121
3944.7295	0.00383913
3942.6898	0.00384053
3940.6501	0.00379305
3938.6104	0.00378323
3936.5708	0.00382011
3934.5311	0.00388221
3932.4914	0.00390683
3930.4518	0.00383788
3928.4121	0.00380537
3926.3724	0.00388672
3924.3327	0.00394312
3922.2931	0.00393888
3920.2534	0.00400477
3918.2137	0.00405196
3916.1740	0.00394962
3914.1344	0.00382928
3912.0947	0.00377458
3910.0550	0.00376981
3908.0153	0.00390416
3905.9757	0.00415285
3903.9360	0.00426072
3901.8963	0.00416726
3899.8566	0.00401751
3897.8170	0.00387074
3895.7773	0.00385928
3893.7376	0.00399439
3891.6979	0.00403689
3889.6583	0.0039303
3887.6186	0.00392909
3885.5789	0.00394833
3883.5393	0.00393647
3881.4996	0.00401637
3879.4599	0.00396013
3877.4202	0.00384885
3875.3806	0.0038992
3873.3409	0.00400465
3871.3012	0.004072
3869.2615	0.00398709
3867.2219	0.00389285
3865.1822	0.00394595
3863.1425	0.00392871
3861.1028	0.00383047
3859.0632	0.00386941
3857.0235	0.0040874
3854.9838	0.00431324
3852.9441	0.00414045
3850.9045	0.00378278
3848.8648	0.00369004
3846.8251	0.00374287
3844.7855	0.00381288
3842.7458	0.00387281
3840.7061	0.00397592
3838.6664	0.00403711
3836.6268	0.00393046
3834.5871	0.00379816
3832.5474	0.00372737
3830.5077	0.00369764
3828.4681	0.00371534
3826.4284	0.00374519
3824.3887	0.00381446
3822.3490	0.00390729
3820.3094	0.00389265
3818.2697	0.00389288
3816.2300	0.00384986
3814.1903	0.00367687
3812.1507	0.00364475
3810.1110	0.0037693
3808.0713	0.00388933
3806.0316	0.003906
3803.9920	0.00392261
3801.9523	0.00390959
3799.9126	0.00379846
3797.8730	0.00376293
3795.8333	0.00373046
3793.7936	0.00364795
3791.7539	0.00361945
3789.7143	0.00367207
3787.6746	0.00375999
3785.6349	0.00379712
3783.5952	0.00379579
3781.5556	0.00380092
3779.5159	0.00370237
3777.4762	0.00355051
3775.4365	0.00355819
3773.3969	0.00369335
3771.3572	0.00378909
3769.3175	0.00376834
3767.2778	0.00375323
3765.2382	0.0037564
3763.1985	0.00373371
3761.1588	0.00377181
3759.1192	0.00382203
3757.0795	0.00383822
3755.0398	0.00395938
3753.0001	0.00415083
3750.9605	0.00410863
3748.9208	0.00391847
3746.8811	0.00400882
3744.8414	0.00409074
3742.8018	0.003853
3740.7621	0.00375697
3738.7224	0.00395576
3736.6827	0.00420969
3734.6431	0.00416398
3732.6034	0.00381418
3730.5637	0.00360416
3728.5240	0.00368597
3726.4844	0.00386979
3724.4447	0.00393204
3722.4050	0.00382227
3720.3653	0.00366312
3718.3257	0.00360455
3716.2860	0.00371764
3714.2463	0.00393573
3712.2067	0.00398707
3710.1670	0.00374955
3708.1273	0.00360325
3706.0876	0.00367849
3704.0480	0.00379938
3702.0083	0.00376233
3699.9686	0.00358191
3697.9289	0.00348041
3695.8893	0.00352684
3693.8496	0.00368505
3691.8099	0.00387415
3689.7702	0.00390073
3687.7306	0.00366028
3685.6909	0.00345605
3683.6512	0.00347092
3681.6115	0.00363685
3679.5719	0.00385841
3677.5322	0.00409228
3675.4925	0.00415342
3673.4529	0.00404613
3671.4132	0.00404243
3669.3735	0.00393718
3667.3338	0.00373009
3665.2942	0.00367538
3663.2545	0.00372517
3661.2148	0.00383753
3659.1751	0.00400167
3657.1355	0.00405078
3655.0958	0.0039539
3653.0561	0.00404812
3651.0164	0.00434447
3648.9768	0.00442837
3646.9371	0.00423604
3644.8974	0.00415932
3642.8577	0.00420869
3640.8181	0.00421711
3638.7784	0.00417736
3636.7387	0.00421255
3634.6990	0.00431916
3632.6594	0.00448141
3630.6197	0.00469107
3628.5800	0.00474677
3626.5404	0.00463818
3624.5007	0.00461325
3622.4610	0.00469643
3620.4213	0.00482904
3618.3817	0.00487023
3616.3420	0.00487686
3614.3023	0.00491379
3612.2626	0.00492313
3610.2230	0.00499617
3608.1833	0.00507574
3606.1436	0.00504734
3604.1039	0.00503019
3602.0643	0.00508019
3600.0246	0.00513293
3597.9849	0.00519959
3595.9452	0.00532906
3593.9056	0.00546325
3591.8659	0.00557275
3589.8262	0.00572628
3587.7866	0.00581302
3585.7469	0.00568161
3583.7072	0.0055694
3581.6675	0.00560082
3579.6279	0.00566125
3577.5882	0.00567833
3575.5485	0.00569465
3573.5088	0.00576792
3571.4692	0.00594636
3569.4295	0.00626879
3567.3898	0.00652232
3565.3501	0.00641755
3563.3105	0.00624351
3561.2708	0.00626514
3559.2311	0.00636338
3557.1914	0.00642344
3555.1518	0.00648979
3553.1121	0.0065559
3551.0724	0.00657137
3549.0327	0.00663845
3546.9931	0.00680968
3544.9534	0.00691503
3542.9137	0.00686621
3540.8741	0.00682317
3538.8344	0.00688743
3536.7947	0.00695506
3534.7550	0.00696254
3532.7154	0.00700555
3530.6757	0.00714532
3528.6360	0.00730368
3526.5963	0.00738118
3524.5567	0.00741703
3522.5170	0.00746967
3520.4773	0.00753624
3518.4376	0.0075912
3516.3980	0.00759794
3514.3583	0.00760024
3512.3186	0.00767767
3510.2789	0.00781657
3508.2393	0.00792739
3506.1996	0.00800558
3504.1599	0.00808945
3502.1203	0.00810643
3500.0806	0.00805908
3498.0409	0.00804629
3496.0012	0.00806813
3493.9616	0.00810285
3491.9219	0.00817188
3489.8822	0.00825685
3487.8425	0.00833339
3485.8029	0.00841037
3483.7632	0.00846728
3481.7235	0.00850031
3479.6838	0.00854408
3477.6442	0.00860518
3475.6045	0.00867456
3473.5648	0.00874988
3471.5251	0.00880653
3469.4855	0.00883258
3467.4458	0.00886445
3465.4061	0.00892479
3463.3664	0.00898795
3461.3268	0.00903296
3459.2871	0.00908762
3457.2474	0.00915914
3455.2078	0.00920982
3453.1681	0.00923105
3451.1284	0.00925318
3449.0887	0.00929721
3447.0491	0.00934973
3445.0094	0.0093963
3442.9697	0.00945036
3440.9300	0.0095168
3438.8904	0.00958717
3436.8507	0.00966128
3434.8110	0.00972856
3432.7713	0.00979823
3430.7317	0.0098641
3428.6920	0.00990385
3426.6523	0.00995818
3424.6126	0.0100423
3422.5730	0.0101457
3420.5333	0.0102735
3418.4936	0.0103557
3416.4540	0.0103571
3414.4143	0.0103641
3412.3746	0.0104212
3410.3349	0.0104905
3408.2953	0.0105497
3406.2556	0.0105957
3404.2159	0.0106403
3402.1762	0.0107057
3400.1366	0.010773
3398.0969	0.0108162
3396.0572	0.0108585
3394.0175	0.010932
3391.9779	0.0110192
3389.9382	0.0110896
3387.8985	0.011153
3385.8588	0.0111946
3383.8192	0.0112204
3381.7795	0.0113063
3379.7398	0.0114219
3377.7001	0.0114613
3375.6605	0.0114462
3373.6208	0.0114858
3371.5811	0.0116345
3369.5415	0.0118072
3367.5018	0.011903
3365.4621	0.0119364
3363.4224	0.0119458
3361.3828	0.0119917
3359.3431	0.0120962
3357.3034	0.0121825
3355.2637	0.0122289
3353.2241	0.0122853
3351.1844	0.0123651
3349.1447	0.0124499
3347.1050	0.0125603
3345.0654	0.0126849
3343.0257	0.0127761
3340.9860	0.0128727
3338.9463	0.012998
3336.9067	0.0131064
3334.8670	0.01319
3332.8273	0.0132516
3330.7877	0.0133067
3328.7480	0.013389
3326.7083	0.0134843
3324.6686	0.0135481
3322.6290	0.0135988
3320.5893	0.0137064
3318.5496	0.0138497
3316.5099	0.0139636
3314.4703	0.0140589
3312.4306	0.014184
3310.3909	0.014348
3308.3512	0.014516
3306.3116	0.0146529
3304.2719	0.0147141
3302.2322	0.0147058
3300.1925	0.0147298
3298.1529	0.0148506
3296.1132	0.0150004
3294.0735	0.0151105
3292.0338	0.0151764
3289.9942	0.01521
3287.9545	0.0152582
3285.9148	0.0153033
3283.8752	0.0153108
3281.8355	0.0153298
3279.7958	0.0153631
3277.7561	0.0153838
3275.7165	0.0154039
3273.6768	0.0154516
3271.6371	0.0155161
3269.5974	0.0155178
3267.5578	0.0154392
3265.5181	0.0153385
3263.4784	0.0152452
3261.4387	0.0151591
3259.3991	0.015085
3257.3594	0.0150517
3255.3197	0.015033
3253.2800	0.0149476
3251.2404	0.0148122
3249.2007	0.0147236
3247.1610	0.0146802
3245.1214	0.0145958
3243.0817	0.0144587
3241.0420	0.0143448
3239.0023	0.0143021
3236.9627	0.0142783
3234.9230	0.0142045
3232.8833	0.0140802
3230.8436	0.0139538
3228.8040	0.0138671
3226.7643	0.0138059
3224.7246	0.0137571
3222.6849	0.0137067
3220.6453	0.0136337
3218.6056	0.0135611
3216.5659	0.0135064
3214.5262	0.0134578
3212.4866	0.0133685
3210.4469	0.0132312
3208.4072	0.0131235
3206.3675	0.0130593
3204.3279	0.0130046
3202.2882	0.012956
3200.2485	0.0128642
3198.2089	0.0127334
3196.1692	0.012662
3194.1295	0.0126418
3192.0898	0.0126029
3190.0502	0.0125401
3188.0105	0.0124419
3185.9708	0.0123069
3183.9311	0.012171
3181.8915	0.0120399
3179.8518	0.0119232
3177.8121	0.0118505
3175.7724	0.0117795
3173.7328	0.011651
3171.6931	0.0115
3169.6534	0.0113558
3167.6137	0.0112265
3165.5741	0.0111432
3163.5344	0.0110455
3161.4947	0.0108953
3159.4551	0.0107723
3157.4154	0.0106963
3155.3757	0.010639
3153.3360	0.0105785
3151.2964	0.0104738
3149.2567	0.0103423
3147.2170	0.0102299
3145.1773	0.0101437
3143.1377	0.0101026
3141.0980	0.0100929
3139.0583	0.010054
3137.0186	0.00997358
3134.9790	0.00986697
3132.9393	0.00974617
3130.8996	0.00965618
3128.8599	0.0096126
3126.8203	0.00956912
3124.7806	0.00953375
3122.7409	0.00953483
3120.7013	0.00953357
3118.6616	0.0095098
3116.6219	0.00948512
3114.5822	0.00946513
3112.5426	0.00941657
3110.5029	0.0093624
3108.4632	0.00936389
3106.4235	0.00937491
3104.3839	0.00935344
3102.3442	0.00934103
3100.3045	0.00935351
3098.2648	0.00936492
3096.2252	0.00937342
3094.1855	0.00940639
3092.1458	0.00946589
3090.1061	0.0095116
3088.0665	0.00952192
3086.0268	0.00953709
3083.9871	0.0095814
3081.9474	0.00964212
3079.9078	0.0096996
3077.8681	0.00970615
3075.8284	0.00963868
3073.7888	0.00956739
3071.7491	0.00957424
3069.7094	0.00964449
3067.6697	0.00971083
3065.6301	0.00972007
3063.5904	0.00967835
3061.5507	0.00963696
3059.5110	0.00962609
3057.4714	0.00964433
3055.4317	0.00961089
3053.3920	0.00949559
3051.3523	0.00939732
3049.3127	0.00933406
3047.2730	0.00928912
3045.2333	0.00928971
3043.1936	0.00927376
3041.1540	0.00916617
3039.1143	0.00902899
3037.0746	0.00895414
3035.0350	0.00893337
3032.9953	0.00890009
3030.9556	0.00881152
3028.9159	0.00869669
3026.8763	0.00860404
3024.8366	0.0085329
3022.7969	0.00846066
3020.7572	0.00841164
3018.7176	0.00841052
3016.6779	0.00841496
3014.6382	0.0084147
3012.5985	0.0084224
3010.5589	0.00837071
3008.5192	0.00824957
3006.4795	0.00816388
3004.4398	0.00812024
3002.4002	0.00808448
3000.3605	0.00811814
2998.3208	0.00819593
2996.2811	0.00823919
2994.2415	0.00829017
2992.2018	0.00836724
2990.1621	0.00841978
2988.1225	0.00847191
2986.0828	0.00857447
2984.0431	0.00873465
2982.0034	0.00894058
2979.9638	0.00916636
2977.9241	0.009371
2975.8844	0.00954482
2973.8447	0.00972264
2971.8051	0.0099445
2969.7654	0.0102263
2967.7257	0.0105338
2965.6860	0.0108187
2963.6464	0.0110662
2961.6067	0.0112859
2959.5670	0.011457
2957.5273	0.0115544
2955.4877	0.0115867
2953.4480	0.011531
2951.4083	0.0113955
2949.3687	0.0112888
2947.3290	0.0112999
2945.2893	0.0114127
2943.2496	0.0115695
2941.2100	0.0117537
2939.1703	0.0120207
2937.1306	0.0124147
2935.0909	0.0128908
2933.0513	0.013381
2931.0116	0.013871
2928.9719	0.0143611
2926.9322	0.0148193
2924.8926	0.0152327
2922.8529	0.0156009
2920.8132	0.0158843
2918.7735	0.0159863
2916.7339	0.0157789
2914.6942	0.0152108
2912.6545	0.0143893
2910.6148	0.0135562
2908.5752	0.0128828
2906.5355	0.0123451
2904.4958	0.0119126
2902.4562	0.0116105
2900.4165	0.0114003
2898.3768	0.0112053
2896.3371	0.0109873
2894.2975	0.0107707
2892.2578	0.0105936
2890.2181	0.0104517
2888.1784	0.0103157
2886.1388	0.0101957
2884.0991	0.0101446
2882.0594	0.0101621
2880.0197	0.0101822
2877.9801	0.0101766
2875.9404	0.0101962
2873.9007	0.01025
2871.8610	0.0102785
2869.8214	0.010245
2867.7817	0.0101484
2865.7420	0.0100749
2863.7024	0.0101261
2861.6627	0.0102992
2859.6230	0.0105794
2857.5833	0.0109556
2855.5437	0.011397
2853.5040	0.0118667
2851.4643	0.0121967
2849.4246	0.012126
2847.3850	0.0115593
2845.3453	0.0107043
2843.3056	0.009894
2841.2659	0.00929838
2839.2263	0.00889657
2837.1866	0.00858759
2835.1469	0.00832411
2833.1072	0.00812962
2831.0676	0.00798275
2829.0279	0.00786513
2826.9882	0.00778199
2824.9485	0.0076924
2822.9089	0.00757351
2820.8692	0.00746719
2818.8295	0.00741124
2816.7899	0.00738977
2814.7502	0.00737004
2812.7105	0.00734548
2810.6708	0.00730896
2808.6312	0.00724559
2806.5915	0.00717188
2804.5518	0.00712951
2802.5121	0.00711057
2800.4725	0.00707387
2798.4328	0.00702909
2796.3931	0.00697439
2794.3534	0.00690034
2792.3138	0.00685649
2790.2741	0.00686007
2788.2344	0.00686164
2786.1947	0.00683099
2784.1551	0.00677751
2782.1154	0.00671641
2780.0757	0.00667848
2778.0361	0.0066733
2775.9964	0.00666353
2773.9567	0.00664271
2771.9170	0.00662286
2769.8774	0.00658813
2767.8377	0.00654845
2765.7980	0.00653487
2763.7583	0.00652199
2761.7187	0.00647385
2759.6790	0.00643942
2757.6393	0.0064614
2755.5996	0.00648362
2753.5600	0.00645848
2751.5203	0.00642346
2749.4806	0.00640559
2747.4409	0.0063818
2745.4013	0.00635615
2743.3616	0.00634598
2741.3219	0.00633132
2739.2822	0.0062871
2737.2426	0.00623324
2735.2029	0.00619392
2733.1632	0.0061593
2731.1236	0.00614195
2729.0839	0.00615154
2727.0442	0.00616304
2725.0045	0.00616565
2722.9649	0.0061552
2720.9252	0.00611867
2718.8855	0.00606701
2716.8458	0.00602129
2714.8062	0.00599495
2712.7665	0.00599142
2710.7268	0.00598947
2708.6871	0.00598467
2706.6475	0.00597932
2704.6078	0.00597186
2702.5681	0.00597168
2700.5284	0.00595719
2698.4888	0.00590178
2696.4491	0.00583659
2694.4094	0.00582149
2692.3698	0.0058488
2690.3301	0.00586229
2688.2904	0.00585207
2686.2507	0.00583908
2684.2111	0.00583639
2682.1714	0.00584639
2680.1317	0.0058511
2678.0920	0.00582875
2676.0524	0.00578268
2674.0127	0.00575339
2671.9730	0.0057582
2669.9333	0.00575213
2667.8937	0.00572967
2665.8540	0.00573411
2663.8143	0.0057646
2661.7746	0.005786
2659.7350	0.00577642
2657.6953	0.00575043
2655.6556	0.00572769
2653.6159	0.00569549
2651.5763	0.00566524
2649.5366	0.00567024
2647.4969	0.00569375
2645.4573	0.00569573
2643.4176	0.00566985
2641.3779	0.00565159
2639.3382	0.00563585
2637.2986	0.00559178
2635.2589	0.00556874
2633.2192	0.00557639
2631.1795	0.00555492
2629.1399	0.00553028
2627.1002	0.00554631
2625.0605	0.00555198
2623.0208	0.00550765
2620.9812	0.00545653
2618.9415	0.00542895
2616.9018	0.00541941
2614.8621	0.00542418
2612.8225	0.00541713
2610.7828	0.00535642
2608.7431	0.00527887
2606.7035	0.00527823
2604.6638	0.00529998
2602.6241	0.00527843
2600.5844	0.00530184
2598.5448	0.00535226
2596.5051	0.00531004
2594.4654	0.00517678
2592.4257	0.00507689
2590.3861	0.00509245
2588.3464	0.00514014
2586.3067	0.00513944
2584.2670	0.00512977
2582.2274	0.00512151
2580.1877	0.0050871
2578.1480	0.00505978
2576.1083	0.0050573
2574.0687	0.00505203
2572.0290	0.00504715
2569.9893	0.00503984
2567.9496	0.0049973
2565.9100	0.00494781
2563.8703	0.00493735
2561.8306	0.00492822
2559.7910	0.00490726
2557.7513	0.00493637
2555.7116	0.00500117
2553.6719	0.00500969
2551.6323	0.00496949
2549.5926	0.00495465
2547.5529	0.00495248
2545.5132	0.00490448
2543.4736	0.00483268
2541.4339	0.00481565
2539.3942	0.00486928
2537.3545	0.00495274
2535.3149	0.0050338
2533.2752	0.00507345
2531.2355	0.00503102
2529.1958	0.00493446
2527.1562	0.00487926
2525.1165	0.00490667
2523.0768	0.00494855
2521.0372	0.00495043
2518.9975	0.00492279
2516.9578	0.00487466
2514.9181	0.00482297
2512.8785	0.00479505
2510.8388	0.00478588
2508.7991	0.00476344
2506.7594	0.00474378
2504.7198	0.00476324
2502.6801	0.00478856
2500.6404	0.00478268
2498.6007	0.00477705
2496.5611	0.00479571
2494.5214	0.00480223
2492.4817	0.00478389
2490.4420	0.00476438
2488.4024	0.00474434
2486.3627	0.00470906
2484.3230	0.00466363
2482.2833	0.00461592
2480.2437	0.00459234
2478.2040	0.00464929
2476.1643	0.00472215
2474.1247	0.00470986
2472.0850	0.00466584
2470.0453	0.00466691
2468.0056	0.00469935
2465.9660	0.00472735
2463.9263	0.00473748
2461.8866	0.00472841
2459.8469	0.00472447
2457.8073	0.00474137
2455.7676	0.00474471
2453.7279	0.00467863
2451.6882	0.0045935
2449.6486	0.00461238
2447.6089	0.00468422
2445.5692	0.00471146
2443.5295	0.00470608
2441.4899	0.00467405
2439.4502	0.00463624
2437.4105	0.0046154
2435.3709	0.00459325
2433.3312	0.00459274
2431.2915	0.00465139
2429.2518	0.00470532
2427.2122	0.00470477
2425.1725	0.00468785
2423.1328	0.00468231
2421.0931	0.00471717
2419.0535	0.00475055
2417.0138	0.00472945
2414.9741	0.00469756
2412.9344	0.00465149
2410.8948	0.00458258
2408.8551	0.00454795
2406.8154	0.0045428
2404.7757	0.00453903
2402.7361	0.00455637
2400.6964	0.00457124
2398.6567	0.00455559
2396.6170	0.00455092
2394.5774	0.00458548
2392.5377	0.00460974
2390.4980	0.00461524
2388.4584	0.00465539
2386.4187	0.00467357
2384.3790	0.00463692
2382.3393	0.00463988
2380.2997	0.00471369
2378.2600	0.00477483
2376.2203	0.00471664
2374.1806	0.00451177
2372.1410	0.00424935
2370.1013	0.00407331
2368.0616	0.00404542
2366.0219	0.00404581
2363.9823	0.00394068
2361.9426	0.00380525
2359.9029	0.0037434
2357.8632	0.00374999
2355.8236	0.00385359
2353.7839	0.0040618
2351.7442	0.00428934
2349.7046	0.00442768
2347.6649	0.00443415
2345.6252	0.00432608
2343.5855	0.00418229
2341.5459	0.00406583
2339.5062	0.00399271
2337.4665	0.00403513
2335.4268	0.00420707
2333.3872	0.00437285
2331.3475	0.0044158
2329.3078	0.00441013
2327.2681	0.00452175
2325.2285	0.00471798
2323.1888	0.00477629
2321.1491	0.00467916
2319.1094	0.00464488
2317.0698	0.00474789
2315.0301	0.00487726
2312.9904	0.00492883
2310.9507	0.00493758
2308.9111	0.00493381
2306.8714	0.00486167
2304.8317	0.00477759
2302.7921	0.00479962
2300.7524	0.00487437
2298.7127	0.00488861
2296.6730	0.00486785
2294.6334	0.00485481
2292.5937	0.00481063
2290.5540	0.00474228
2288.5143	0.00472847
2286.4747	0.00478353
2284.4350	0.00486011
2282.3953	0.00488365
2280.3556	0.00479459
2278.3160	0.00467043
2276.2763	0.00462108
2274.2366	0.00462407
2272.1969	0.00461334
2270.1573	0.0046372
2268.1176	0.00472329
2266.0779	0.00474111
2264.0383	0.00461503
2261.9986	0.0044603
2259.9589	0.00439245
2257.9192	0.00439496
2255.8796	0.00441935
2253.8399	0.0044226
2251.8002	0.00443894
2249.7605	0.00455505
2247.7209	0.0047271
2245.6812	0.00480881
2243.6415	0.00475992
2241.6018	0.00469683
2239.5622	0.00457719
2237.5225	0.00436815
2235.4828	0.00433318
2233.4431	0.00447731
2231.4035	0.00456957
2229.3638	0.0046465
2227.3241	0.00465694
2225.2844	0.00447202
2223.2448	0.00424568
2221.2051	0.00410559
2219.1654	0.00416314
2217.1258	0.0044706
2215.0861	0.00468594
2213.0464	0.00459238
2211.0067	0.00443605
2208.9671	0.00441982
2206.9274	0.00451447
2204.8877	0.004555
2202.8480	0.00451985
2200.8084	0.00455813
2198.7687	0.00449153
2196.7290	0.00424226
2194.6893	0.00419336
2192.6497	0.00437785
2190.6100	0.00442725
2188.5703	0.00435739
2186.5306	0.00438818
2184.4910	0.0044073
2182.4513	0.00429549
2180.4116	0.0042562
2178.3720	0.00439026
2176.3323	0.00439232
2174.2926	0.00424038
2172.2529	0.00427536
2170.2133	0.00442644
2168.1736	0.00446055
2166.1339	0.00441356
2164.0942	0.00436765
2162.0546	0.00424452
2160.0149	0.00395171
2157.9752	0.00361273
2155.9355	0.00340968
2153.8959	0.00338575
2151.8562	0.00345819
2149.8165	0.00355013
2147.7768	0.00368242
2145.7372	0.00381073
2143.6975	0.00395638
2141.6578	0.00417221
2139.6181	0.00427021
2137.5785	0.00417878
2135.5388	0.00408149
2133.4991	0.0040792
2131.4595	0.00417424
2129.4198	0.00430764
2127.3801	0.00438475
2125.3404	0.00439272
2123.3008	0.0044029
2121.2611	0.00442559
2119.2214	0.00441032
2117.1817	0.00440061
2115.1421	0.00447316
2113.1024	0.00456512
2111.0627	0.00451219
2109.0230	0.00437771
2106.9834	0.00434515
2104.9437	0.00439713
2102.9040	0.00451203
2100.8643	0.00463575
2098.8247	0.00464095
2096.7850	0.00454919
2094.7453	0.00446025
2092.7057	0.00440823
2090.6660	0.00440759
2088.6263	0.00445945
2086.5866	0.00451176
2084.5470	0.00448875
2082.5073	0.00438071
2080.4676	0.00428226
2078.4279	0.00429997
2076.3883	0.004407
2074.3486	0.00447361
2072.3089	0.00448577
2070.2692	0.0044526
2068.2296	0.00440608
2066.1899	0.00441026
2064.1502	0.00443543
2062.1105	0.00446101
2060.0709	0.00446493
2058.0312	0.00447149
2055.9915	0.00444838
2053.9518	0.00447185
2051.9122	0.00468794
2049.8725	0.00479251
2047.8328	0.00455891
2045.7932	0.00432823
2043.7535	0.00431927
2041.7138	0.00436739
2039.6741	0.00433338
2037.6345	0.00430644
2035.5948	0.00434178
2033.5551	0.00421097
2031.5154	0.00389792
2029.4758	0.0037006
2027.4361	0.00371549
2025.3964	0.00385198
2023.3567	0.00399461
2021.3171	0.00406027
2019.2774	0.00408414
2017.2377	0.00412993
2015.1980	0.00405669
2013.1584	0.00378505
2011.1187	0.00361842
2009.0790	0.00378822
2007.0394	0.00402033
2004.9997	0.00399467
2002.9600	0.00388171
2000.9203	0.00394927
1998.8807	0.00407205
1996.8410	0.00406063
1994.8013	0.0040181
1992.7616	0.00404137
1990.7220	0.00410096
1988.6823	0.0042251
1986.6426	0.00443438
1984.6029	0.00463749
1982.5633	0.00480912
1980.5236	0.00494545
1978.4839	0.0047857
1976.4442	0.00427415
1974.4046	0.00385986
1972.3649	0.00375165
1970.3252	0.00386068
1968.2856	0.00401387
1966.2459	0.00396982
1964.2062	0.00380103
1962.1665	0.00374493
1960.1269	0.00385189
1958.0872	0.0039658
1956.0475	0.00400583
1954.0078	0.00405915
1951.9682	0.00400874
1949.9285	0.00392354
1947.8888	0.00410749
1945.8491	0.00438847
1943.8095	0.00442555
1941.7698	0.00425305
1939.7301	0.00408859
1937.6904	0.00401388
1935.6508	0.00404063
1933.6111	0.00417038
1931.5714	0.0042642
1929.5317	0.00420347
1927.4921	0.00411801
1925.4524	0.00415192
1923.4127	0.00423899
1921.3731	0.00426658
1919.3334	0.00422863
1917.2937	0.00414981
1915.2540	0.00409255
1913.2144	0.00413383
1911.1747	0.00423332
1909.1350	0.0042792
1907.0953	0.00428074
1905.0557	0.00429454
1903.0160	0.00425298
1900.9763	0.00418127
1898.9366	0.00420567
1896.8970	0.0043342
1894.8573	0.00444974
1892.8176	0.00445953
1890.7779	0.00443925
1888.7383	0.00439132
1886.6986	0.00428563
1884.6589	0.00419796
1882.6193	0.00414215
1880.5796	0.00410321
1878.5399	0.00411312
1876.5002	0.00419432
1874.4606	0.00427554
1872.4209	0.00431283
1870.3812	0.00435914
1868.3415	0.00441004
1866.3019	0.00437783
1864.2622	0.00431997
1862.2225	0.00431167
1860.1828	0.00432687
1858.1432	0.00435098
1856.1035	0.00435494
1854.0638	0.00430308
1852.0241	0.00424022
1849.9845	0.00423816
1847.9448	0.00428942
1845.9051	0.0043492
1843.8654	0.00431768
1841.8258	0.00422539
1839.7861	0.00422165
1837.7464	0.00424241
1835.7068	0.00419794
1833.6671	0.00419522
1831.6274	0.00431541
1829.5877	0.00440824
1827.5481	0.00440489
1825.5084	0.00438338
1823.4687	0.00433917
1821.4290	0.00427091
1819.3894	0.00420218
1817.3497	0.00417035
1815.3100	0.00419446
1813.2703	0.00424669
1811.2307	0.00428412
1809.1910	0.00430719
1807.1513	0.00431166
1805.1116	0.00432124
1803.0720	0.00437631
1801.0323	0.0044103
1798.9926	0.00437404
1796.9530	0.00437726
1794.9133	0.00446178
1792.8736	0.00450625
1790.8339	0.00439437
1788.7943	0.00427182
1786.7546	0.00427459
1784.7149	0.00433427
1782.6752	0.00440268
1780.6356	0.00444152
1778.5959	0.00441159
1776.5562	0.00441102
1774.5165	0.00449352
1772.4769	0.00454714
1770.4372	0.00451626
1768.3975	0.00446533
1766.3578	0.0044215
1764.3182	0.00448381
1762.2785	0.00458509
1760.2388	0.00461037
1758.1991	0.00464144
1756.1595	0.00470294
1754.1198	0.004864
1752.0801	0.00518943
1750.0405	0.00547637
1748.0008	0.00556158
1745.9611	0.00562301
1743.9214	0.00576385
1741.8818	0.00592998
1739.8421	0.00603068
1737.8024	0.00614534
1735.7627	0.00633791
1733.7231	0.00638853
1731.6834	0.00623881
1729.6437	0.00613931
1727.6040	0.00609213
1725.5644	0.00610484
1723.5247	0.00618058
1721.4850	0.00633671
1719.4453	0.00664851
1717.4057	0.00701047
1715.3660	0.0071889
1713.3263	0.00726642
1711.2867	0.00746857
1709.2470	0.00787922
1707.2073	0.00846187
1705.1676	0.00913152
1703.1280	0.00982806
1701.0883	0.0107428
1699.0486	0.011846
1697.0089	0.0128681
1694.9693	0.0138991
1692.9296	0.0148365
1690.8899	0.0158256
1688.8502	0.0169294
1686.8106	0.0179858
1684.7709	0.0192422
1682.7312	0.0204834
1680.6915	0.0213307
1678.6519	0.0221724
1676.6122	0.0231956
1674.5725	0.024353
1672.5328	0.0254073
1670.4932	0.0264824
1668.4535	0.0276274
1666.4138	0.0285798
1664.3742	0.0295691
1662.3345	0.0307808
1660.2948	0.0319446
1658.2551	0.0330215
1656.2155	0.03417
1654.1758	0.0355793
1652.1361	0.0369374
1650.0964	0.0376206
1648.0568	0.038275
1646.0171	0.0389758
1643.9774	0.0393579
1641.9377	0.0396119
1639.8981	0.039923
1637.8584	0.0402917
1635.8187	0.0405375
1633.7790	0.0405014
1631.7394	0.0404608
1629.6997	0.0404927
1627.6600	0.0404809
1625.6204	0.0403545
1623.5807	0.0400217
1621.5410	0.0394422
1619.5013	0.038813
1617.4617	0.0378994
1615.4220	0.0365394
1613.3823	0.0353074
1611.3426	0.0341524
1609.3030	0.0328469
1607.2633	0.0314653
1605.2236	0.0301459
1603.1839	0.0289068
1601.1443	0.0277386
1599.1046	0.026683
1597.0649	0.025768
1595.0252	0.0249478
1592.9856	0.0242033
1590.9459	0.0235781
1588.9062	0.0230943
1586.8665	0.0227716
1584.8269	0.0226353
1582.7872	0.02269
1580.7475	0.0229093
1578.7079	0.0232573
1576.6682	0.0235954
1574.6285	0.0237907
1572.5888	0.024
1570.5492	0.0243181
1568.5095	0.0246633
1566.4698	0.0250682
1564.4301	0.0256315
1562.3905	0.0263177
1560.3508	0.0273148
1558.3111	0.0286994
1556.2714	0.0296281
1554.2318	0.0304434
1552.1921	0.031444
1550.1524	0.0325167
1548.1127	0.033564
1546.0731	0.0346555
1544.0334	0.0359112
1541.9937	0.0371853
1539.9541	0.0382361
1537.9144	0.0387396
1535.8747	0.0390422
1533.8350	0.0393867
1531.7954	0.039656
1529.7557	0.0398988
1527.7160	0.0402317
1525.6763	0.040567
1523.6367	0.0408666
1521.5970	0.0411347
1519.5573	0.0413088
1517.5176	0.041456
1515.4780	0.0415359
1513.4383	0.0415211
1511.3986	0.0414994
1509.3589	0.0414677
1507.3193	0.040896
1505.2796	0.0395836
1503.2399	0.0386921
1501.2002	0.0380616
1499.1606	0.0372391
1497.1209	0.0359986
1495.0812	0.0345989
1493.0416	0.033519
1491.0019	0.0324714
1488.9622	0.0310294
1486.9225	0.0295467
1484.8829	0.0284162
1482.8432	0.0275899
1480.8035	0.0269814
1478.7638	0.026679
1476.7242	0.026726
1474.6845	0.0269889
1472.6448	0.0272943
1470.6051	0.0275705
1468.5655	0.027896
1466.5258	0.0282356
1464.4861	0.0284181
1462.4464	0.0284927
1460.4068	0.0287202
1458.3671	0.029116
1456.3274	0.0293813
1454.2878	0.0294341
1452.2481	0.0295107
1450.2084	0.0296424
1448.1687	0.0297084
1446.1291	0.029598
1444.0894	0.0294055
1442.0497	0.0292274
1440.0100	0.0291272
1437.9704	0.0290498
1435.9307	0.0287275
1433.8910	0.0282845
1431.8513	0.0279319
1429.8117	0.0275536
1427.7720	0.0272163
1425.7323	0.0270605
1423.6926	0.0270476
1421.6530	0.0271597
1419.6133	0.0273445
1417.5736	0.027377
1415.5339	0.0272907
1413.4943	0.0272772
1411.4546	0.027337
1409.4149	0.0273953
1407.3753	0.0274538
1405.3356	0.0274796
1403.2959	0.0274188
1401.2562	0.027382
1399.2166	0.027388
1397.1769	0.0273872
1395.1372	0.027364
1393.0975	0.0272845
1391.0579	0.0272479
1389.0182	0.0272971
1386.9785	0.0272762
1384.9388	0.027113
1382.8992	0.0269478
1380.8595	0.0268473
1378.8198	0.0267651
1376.7801	0.0266587
1374.7405	0.0264849
1372.7008	0.0262143
1370.6611	0.0259579
1368.6215	0.0257393
1366.5818	0.02553
1364.5421	0.0253505
1362.5024	0.0250793
1360.4628	0.024709
1358.4231	0.0244356
1356.3834	0.0242847
1354.3437	0.0241829
1352.3041	0.0241285
1350.2644	0.0241331
1348.2247	0.0241649
1346.1850	0.02421
1344.1454	0.0242869
1342.1057	0.0244246
1340.0660	0.0245641
1338.0263	0.0245497
1335.9867	0.0244031
1333.9470	0.0242677
1331.9073	0.0241838
1329.8676	0.0241371
1327.8280	0.0241272
1325.7883	0.0241587
1323.7486	0.0242392
1321.7090	0.024376
1319.6693	0.0245171
1317.6296	0.0246073
1315.5899	0.0246786
1313.5503	0.0247486
1311.5106	0.0247865
1309.4709	0.0248182
1307.4312	0.0248782
1305.3916	0.0249334
1303.3519	0.0249657
1301.3122	0.0250026
1299.2725	0.0250614
1297.2329	0.0251151
1295.1932	0.0251435
1293.1535	0.0251711
1291.1138	0.0252129
1289.0742	0.0252714
1287.0345	0.0253403
1284.9948	0.0253984
1282.9552	0.0254589
1280.9155	0.0255539
1278.8758	0.0256887
1276.8361	0.0258417
1274.7965	0.0260004
1272.7568	0.0261863
1270.7171	0.0264162
1268.6774	0.0267113
1266.6378	0.0270798
1264.5981	0.027486
1262.5584	0.0278881
1260.5187	0.0282036
1258.4791	0.0283766
1256.4394	0.0284908
1254.3997	0.0286613
1252.3600	0.0289121
1250.3204	0.0291825
1248.2807	0.0294401
1246.2410	0.0297314
1244.2013	0.0300799
1242.1617	0.0304429
1240.1220	0.0307647
1238.0823	0.0310343
1236.0427	0.0312864
1234.0030	0.0315037
1231.9633	0.0316197
1229.9236	0.0316511
1227.8840	0.031663
1225.8443	0.0316459
1223.8046	0.0315517
1221.7649	0.0313883
1219.7253	0.0311916
1217.6856	0.0309488
1215.6459	0.0306585
1213.6062	0.030386
1211.5666	0.0301678
1209.5269	0.0299848
1207.4872	0.029816
1205.4475	0.0296455
1203.4079	0.0294826
1201.3682	0.0293392
1199.3285	0.0291778
1197.2889	0.0289692
1195.2492	0.0287491
1193.2095	0.0285618
1191.1698	0.0284279
1189.1302	0.0283217
1187.0905	0.0282113
1185.0508	0.0281318
1183.0111	0.0280949
1180.9715	0.0280573
1178.9318	0.0280185
1176.8921	0.0280184
1174.8524	0.0280398
1172.8128	0.0280213
1170.7731	0.0279434
1168.7334	0.0278097
1166.6937	0.0276418
1164.6541	0.0274737
1162.6144	0.0273009
1160.5747	0.0271037
1158.5350	0.0269154
1156.4954	0.0267506
1154.4557	0.0265666
1152.4160	0.0263576
1150.3764	0.0261365
1148.3367	0.0258992
1146.2970	0.0256575
1144.2573	0.0254377
1142.2177	0.0252359
1140.1780	0.0250305
1138.1383	0.0248411
1136.0986	0.0247304
1134.0590	0.0247327
1132.0193	0.0248295
1129.9796	0.0249768
1127.9399	0.0251257
1125.9003	0.0252626
1123.8606	0.0253832
1121.8209	0.025467
1119.7812	0.0255197
1117.7416	0.0255912
1115.7019	0.0256864
1113.6622	0.0257559
1111.6226	0.0257966
1109.5829	0.0258374
1107.5432	0.0258987
1105.5035	0.0259794
1103.4639	0.0260517
1101.4242	0.0261008
1099.3845	0.0261628
1097.3448	0.0262609
1095.3052	0.0263692
1093.2655	0.0264819
1091.2258	0.0266205
1089.1861	0.0267873
1087.1465	0.026985
1085.1068	0.0272338
1083.0671	0.027503
1081.0274	0.0277455
1078.9878	0.027966
1076.9481	0.0281622
1074.9084	0.0283094
1072.8687	0.0284166
1070.8291	0.0284876
1068.7894	0.0284972
1066.7497	0.0284809
1064.7101	0.0284987
1062.6704	0.0285359
1060.6307	0.0285871
1058.5910	0.0286738
1056.5514	0.0287699
1054.5117	0.0288754
1052.4720	0.0290061
1050.4323	0.0291553
1048.3927	0.0293326
1046.3530	0.0295614
1044.3133	0.0298454
1042.2736	0.0300839
1040.2340	0.0301538
1038.1943	0.030031
1036.1546	0.0297457
1034.1149	0.0293665
1032.0753	0.0289793
1030.0356	0.0286503
1027.9959	0.0284171
1025.9563	0.0282609
1023.9166	0.0281217
1021.8769	0.0279288
1019.8372	0.0276225
1017.7976	0.0272329
1015.7579	0.026827
1013.7182	0.0264124
1011.6785	0.0260014
1009.6389	0.0255924
1007.5992	0.0251601
1005.5595	0.0247368
1003.5198	0.0243586
1001.4802	0.0240148
999.4405	0.0237165
997.4008	0.0235021
995.3611	0.0233238
993.3215	0.0230988
991.2818	0.0228716
989.2421	0.0227261
987.2024	0.022642
985.1628	0.0225564
983.1231	0.0224452
981.0834	0.0223193
979.0438	0.0222052
977.0041	0.0221191
974.9644	0.0220415
972.9247	0.021938
970.8851	0.0218241
968.8454	0.021726
966.8057	0.0216243
964.7660	0.0215262
962.7264	0.0214373
960.6867	0.0213372
958.6470	0.021249
956.6073	0.0211784
954.5677	0.0211169
952.5280	0.0210729
950.4883	0.0210232
948.4486	0.0209814
946.4090	0.020972
944.3693	0.02098
942.3296	0.0210219
940.2900	0.0211055
938.2503	0.0211962
936.2106	0.0212853
934.1709	0.0213716
932.1313	0.0214172
930.0916	0.0214245
928.0519	0.0214504
926.0122	0.0215004
923.9726	0.0215009
921.9329	0.0214498
919.8932	0.021424
917.8535	0.0213929
915.8139	0.0213179
913.7742	0.0212373
911.7345	0.021162
909.6948	0.0211053
907.6552	0.0210796
905.6155	0.0210695
903.5758	0.0210736
901.5361	0.0210978
899.4965	0.0211291
897.4568	0.0211535
895.4171	0.0211796
893.3775	0.0212266
891.3378	0.0212918
889.2981	0.0213483
887.2584	0.021361
885.2188	0.0213678
883.1791	0.0214499
881.1394	0.021613
879.0997	0.0218
877.0601	0.0219328
875.0204	0.0220106
872.9807	0.0220489
870.9410	0.0220202
868.9014	0.0219949
866.8617	0.022056
864.8220	0.0221598
862.7823	0.0222314
860.7427	0.0222728
858.7030	0.0222831
856.6633	0.0222586
854.6237	0.022297
852.5840	0.0224487
850.5443	0.0226085
848.5046	0.0227154
846.4650	0.022811
844.4253	0.0229382
842.3856	0.0231283
840.3459	0.023323
838.3063	0.0234955
836.2666	0.0236939
834.2269	0.023865
832.1872	0.0239686
830.1476	0.0240691
828.1079	0.0242201
826.0682	0.0244059
824.0285	0.0246004
821.9889	0.0247608
819.9492	0.0248778
817.9095	0.0250525
815.8699	0.0253193
813.8302	0.0256092
811.7905	0.0259114
809.7508	0.0262513
807.7112	0.0265588
805.6715	0.0267453
803.6318	0.0269011
801.5921	0.0271387
799.5525	0.0273643
797.5128	0.0275266
795.4731	0.0277077
793.4334	0.02788
791.3938	0.0280003
789.3541	0.0281365
787.3144	0.0283083
785.2747	0.0284373
783.2351	0.0285192
781.1954	0.0286406
779.1557	0.0288094
777.1160	0.0289748
775.0764	0.0291307
773.0367	0.0293242
770.9970	0.0295854
768.9574	0.0298501
766.9177	0.0300778
764.8780	0.0302992
762.8383	0.0305388
760.7987	0.0308081
758.7590	0.0310985
756.7193	0.0313952
754.6796	0.0316736
752.6400	0.0319272
750.6003	0.0322028
748.5606	0.0325256
746.5209	0.0328614
744.4813	0.0331734
742.4416	0.0334342
740.4019	0.0336422
738.3622	0.0338171
736.3226	0.0340028
734.2829	0.034252
732.2432	0.0345681
730.2036	0.0349546
728.1639	0.035386
726.1242	0.0358239
724.0845	0.0362814
722.0449	0.0367505
720.0052	0.0371709
717.9655	0.0374748
715.9258	0.0377
713.8862	0.0379683
711.8465	0.0383529
709.8068	0.0388498
707.7671	0.039379
705.7275	0.0398621
703.6878	0.040312
701.6481	0.0407578
699.6084	0.0412082
697.5688	0.0416469
695.5291	0.0420202
693.4894	0.0423119
691.4497	0.0425095
689.4101	0.0426332
687.3704	0.0428739
685.3307	0.0433137
683.2911	0.0437768
681.2514	0.0441542
679.2117	0.0445091
677.1720	0.0448988
675.1324	0.0452979
673.0927	0.0457309
671.0530	0.046209
669.0133	0.0467659
666.9737	0.0473855
664.9340	0.0478341
662.8943	0.0481583
660.8546	0.0484669
658.8150	0.0487911
656.7753	0.0491154
654.7356	0.0494477
652.6959	0.0497476
650.6563	0.0499687
648.6166	0.0502442
646.5769	0.0506689
644.5373	0.051101
642.4976	0.0514715
640.4579	0.0518642
638.4182	0.0522767
636.3786	0.0526217
634.3389	0.0528527
632.2992	0.0531281
630.2595	0.0535776
628.2199	0.0540762
626.1802	0.0544982
624.1405	0.0548195
622.1008	0.0551583
620.0612	0.05561
618.0215	0.0559956
615.9818	0.0562024
613.9421	0.0564534
611.9025	0.0569276
609.8628	0.0574397
607.8231	0.0576975
605.7834	0.0578463
603.7438	0.0582083
601.7041	0.0586782
599.6644	0.0590835
597.6248	0.0595101
595.5851	0.0599703
593.5454	0.0603453
591.5057	0.0605282
589.4661	0.0606213
587.4264	0.060912
585.3867	0.0614336
583.3470	0.0619489
581.3074	0.0622884
579.2677	0.062538
577.2280	0.0628379
575.1883	0.0631249
573.1487	0.0633724
571.1090	0.0637022
569.0693	0.0641159
567.0296	0.0644877
564.9900	0.0647902
562.9503	0.0650912
560.9106	0.0654299
558.8710	0.06583
556.8313	0.0662462
554.7916	0.0665282
552.7519	0.0667558
550.7123	0.0671051
548.6726	0.0674124
546.6329	0.0675601
544.5932	0.0678238
542.5536	0.0683763
540.5139	0.0689661
538.4742	0.0693942
536.4345	0.0697125
534.3949	0.0699332
532.3552	0.0701409
530.3155	0.0705048
528.2758	0.0709501
526.2362	0.0714078
524.1965	0.0719075
522.1568	0.0723631
520.1171	0.0727544
518.0775	0.0730705
516.0378	0.0732578
513.9981	0.0733536
511.9585	0.0734838
509.9188	0.0737079
507.8791	0.0740331
505.8394	0.0743951
503.7998	0.074605
501.7601	0.074705
499.7204	0.0748746
497.6807	0.0751053
495.6411	0.0752814
493.6014	0.0753285
491.5617	0.0753892
489.5220	0.0757128
487.4824	0.0761654
485.4427	0.0763962
483.4030	0.0763835
481.3633	0.0763587
479.3237	0.0765623
477.2840	0.0769997
475.2443	0.0775076
473.2047	0.0779966
471.1650	0.0784422
469.1253	0.0788692
467.0856	0.0791341
465.0460	0.0792438
463.0063	0.0794431
460.9666	0.0796986
458.9269	0.0799285
456.8873	0.0801905
454.8476	0.0804806
452.8079	0.0809213
450.7682	0.0815301
448.7286	0.0820206
446.6889	0.0823314
444.6492	0.0826482
442.6095	0.0828663
440.5699	0.0828508
438.5302	0.0828333
436.4905	0.0827891
434.4508	0.0825986
432.4112	0.0822989
430.3715	0.0821359
428.3318	0.0824734
426.2922	0.0830137
424.2525	0.0833431
422.2128	0.0834356
420.1731	0.0835887
418.1335	0.0844341
416.0938	0.085639
414.0541	0.0862582
412.0144	0.086151
409.9748	0.0859891
407.9351	0.0864733
405.8954	0.0874123
403.8557	0.0878915
401.8161	0.0875718
