# Supplementary material for: Vibrational Raman and IR data on brown hair subjected to bleaching
Source: Data Brief. 2021 Sep 30;38:107439. doi: 10.1016/j.dib.2021.107439 (PMC8502914; doi:10.1016/j.dib.2021.107439)
Supplement: Supplementary file 1 [file mmc1.zip › Supplementary Material raw data/Figure 5/Average IR four bleaching treatments.txt]

TITLE	Average IR spectrum of brown hair after four bleaching treatments
DATA TYPE
ORIGIN	JASCO
OWNER
SPECTROMETER/DATA SYSTEM
RESOLUTION
DELTAX	-2.03968
XUNITS	1/CM
YUNITS	ABSORBANCE
FIRSTX	3995.7422
LASTX	399.7782
NPOINTS	1764
FIRSTY	0.00200
MAXY	0.06219
MINY	0.00088
XYDATA
3995.7422	0.00199544
3993.7025	0.00191857
3991.6628	0.00188033
3989.6231	0.00187252
3987.5834	0.00187432
3985.5438	0.00192787
3983.5041	0.00200396
3981.4644	0.00204751
3979.4247	0.00202684
3977.3850	0.00194902
3975.3453	0.00187112
3973.3057	0.00185017
3971.2660	0.00190192
3969.2263	0.00195267
3967.1866	0.00193026
3965.1469	0.00188659
3963.1072	0.00189921
3961.0676	0.00192204
3959.0279	0.0018923
3956.9882	0.00187365
3954.9485	0.00192075
3952.9088	0.00199967
3950.8691	0.00204035
3948.8294	0.00198974
3946.7898	0.0019241
3944.7501	0.0019335
3942.7104	0.00193406
3940.6707	0.00189812
3938.6310	0.00188679
3936.5913	0.00188022
3934.5517	0.00193702
3932.5120	0.00202653
3930.4723	0.00198591
3928.4326	0.00192502
3926.3929	0.00195116
3924.3532	0.00193208
3922.3135	0.00187874
3920.2739	0.00192002
3918.2342	0.00196703
3916.1945	0.00192605
3914.1548	0.00190424
3912.1151	0.0019116
3910.0754	0.00186153
3908.0358	0.00184681
3905.9961	0.00197173
3903.9564	0.00211139
3901.9167	0.00211625
3899.8770	0.00201751
3897.8373	0.00192367
3895.7976	0.0019264
3893.7580	0.00199197
3891.7183	0.00196877
3889.6786	0.00185777
3887.6389	0.00184823
3885.5992	0.00189612
3883.5595	0.00193354
3881.5199	0.00201911
3879.4802	0.00201445
3877.4405	0.00193745
3875.4008	0.00195592
3873.3611	0.00201868
3871.3214	0.00205651
3869.2817	0.00204704
3867.2421	0.0020587
3865.2024	0.00212366
3863.1627	0.00208433
3861.1230	0.00194117
3859.0833	0.00190278
3857.0436	0.00205529
3855.0040	0.00221097
3852.9643	0.00203079
3850.9246	0.00179601
3848.8849	0.0017615
3846.8452	0.00178979
3844.8055	0.00189177
3842.7658	0.00201435
3840.7262	0.00201652
3838.6865	0.00195755
3836.6468	0.00197249
3834.6071	0.00203004
3832.5674	0.00199816
3830.5277	0.00186662
3828.4881	0.00180415
3826.4484	0.00182566
3824.4087	0.00188221
3822.3690	0.00196621
3820.3293	0.0019354
3818.2896	0.00186441
3816.2499	0.00184052
3814.2103	0.00178739
3812.1706	0.00179814
3810.1309	0.00188716
3808.0912	0.00192521
3806.0515	0.00189192
3804.0118	0.00192716
3801.9722	0.00193273
3799.9325	0.00185861
3797.8928	0.00187021
3795.8531	0.0018658
3793.8134	0.00177656
3791.7737	0.00171122
3789.7340	0.00170638
3787.6944	0.00173798
3785.6547	0.00181246
3783.6150	0.00189883
3781.5753	0.00191673
3779.5356	0.00182351
3777.4959	0.00165855
3775.4563	0.00157326
3773.4166	0.00166027
3771.3769	0.00184874
3769.3372	0.00196914
3767.2975	0.00196523
3765.2578	0.00192913
3763.2182	0.0019197
3761.1785	0.00195884
3759.1388	0.00200604
3757.0991	0.00197858
3755.0594	0.0019398
3753.0197	0.00198145
3750.9800	0.00196044
3748.9404	0.00184219
3746.9007	0.00189151
3744.8610	0.00191123
3742.8213	0.00173937
3740.7816	0.00174405
3738.7419	0.00191677
3736.7023	0.00207376
3734.6626	0.00208975
3732.6229	0.0019253
3730.5832	0.00178641
3728.5435	0.00181572
3726.5038	0.00191134
3724.4641	0.00193709
3722.4245	0.00189332
3720.3848	0.00181686
3718.3451	0.00176003
3716.3054	0.00177327
3714.2657	0.00183558
3712.2260	0.00183686
3710.1864	0.0017114
3708.1467	0.0016536
3706.1070	0.00173777
3704.0673	0.00183585
3702.0276	0.00180589
3699.9879	0.00166151
3697.9482	0.00156115
3695.9086	0.00152936
3693.8689	0.00156945
3691.8292	0.00177429
3689.7895	0.00201536
3687.7498	0.00193684
3685.7101	0.00171155
3683.6705	0.0016264
3681.6308	0.00164506
3679.5911	0.00173989
3677.5514	0.00193485
3675.5117	0.00205836
3673.4720	0.002036
3671.4323	0.00202143
3669.3927	0.00187533
3667.3530	0.00170102
3665.3133	0.001752
3663.2736	0.00191769
3661.2339	0.00200595
3659.1942	0.0020164
3657.1546	0.00200999
3655.1149	0.00201161
3653.0752	0.00215847
3651.0355	0.00240776
3648.9958	0.00245964
3646.9561	0.00226339
3644.9164	0.002109
3642.8768	0.00205198
3640.8371	0.00206132
3638.7974	0.00210694
3636.7577	0.0021616
3634.7180	0.00228296
3632.6783	0.00247965
3630.6387	0.00269855
3628.5990	0.00280307
3626.5593	0.00266495
3624.5196	0.00254806
3622.4799	0.00261507
3620.4402	0.00274215
3618.4005	0.00272878
3616.3609	0.00275288
3614.3212	0.00291428
3612.2815	0.00297352
3610.2418	0.00293477
3608.2021	0.00292341
3606.1624	0.0029564
3604.1228	0.0030631
3602.0831	0.00315013
3600.0434	0.00315573
3598.0037	0.00322591
3595.9640	0.00335707
3593.9243	0.00334682
3591.8846	0.0032915
3589.8450	0.00341275
3587.8053	0.00357288
3585.7656	0.00359557
3583.7259	0.00360584
3581.6862	0.00360344
3579.6465	0.00356034
3577.6069	0.00358864
3575.5672	0.00369265
3573.5275	0.00378132
3571.4878	0.00389271
3569.4481	0.00411921
3567.4084	0.00432269
3565.3688	0.0042895
3563.3291	0.00421863
3561.2894	0.00425685
3559.2497	0.00431436
3557.2100	0.00432519
3555.1703	0.00431222
3553.1306	0.00436848
3551.0910	0.0044899
3549.0513	0.00461381
3547.0116	0.00469873
3544.9719	0.0047069
3542.9322	0.00473609
3540.8925	0.00483795
3538.8529	0.00497397
3536.8132	0.00508636
3534.7735	0.00508905
3532.7338	0.00506059
3530.6941	0.00513542
3528.6544	0.00525991
3526.6147	0.00529522
3524.5751	0.00524239
3522.5354	0.00523806
3520.4957	0.00533035
3518.4560	0.00540966
3516.4163	0.00540734
3514.3766	0.00541597
3512.3370	0.00551394
3510.2973	0.00563122
3508.2576	0.00572236
3506.2179	0.00580795
3504.1782	0.00584597
3502.1385	0.00580756
3500.0988	0.00576336
3498.0592	0.00580273
3496.0195	0.00594754
3493.9798	0.00610051
3491.9401	0.00617802
3489.9004	0.00622516
3487.8607	0.00626958
3485.8211	0.00629529
3483.7814	0.0063221
3481.7417	0.00636855
3479.7020	0.00640663
3477.6623	0.00642888
3475.6226	0.00648023
3473.5829	0.00656941
3471.5433	0.00666841
3469.5036	0.00674974
3467.4639	0.00680162
3465.4242	0.00683423
3463.3845	0.00686083
3461.3448	0.00689845
3459.3052	0.00694961
3457.2655	0.00698186
3455.2258	0.00698249
3453.1861	0.00700377
3451.1464	0.00706817
3449.1067	0.00712277
3447.0670	0.00713152
3445.0274	0.00714201
3442.9877	0.00719341
3440.9480	0.00726714
3438.9083	0.00735451
3436.8686	0.00743971
3434.8289	0.00749869
3432.7893	0.00751514
3430.7496	0.00753974
3428.7099	0.00760326
3426.6702	0.00762782
3424.6305	0.00763346
3422.5908	0.00768789
3420.5511	0.00774367
3418.5115	0.00778175
3416.4718	0.00786147
3414.4321	0.00793638
3412.3924	0.00795782
3410.3527	0.00801414
3408.3130	0.00808683
3406.2734	0.00810195
3404.2337	0.00810673
3402.1940	0.00816251
3400.1543	0.00827466
3398.1146	0.00837847
3396.0749	0.00843008
3394.0352	0.0084575
3391.9956	0.00846959
3389.9559	0.00846694
3387.9162	0.00850212
3385.8765	0.00856786
3383.8368	0.00858335
3381.7971	0.00858316
3379.7575	0.00864044
3377.7178	0.00874569
3375.6781	0.00886781
3373.6384	0.00897163
3371.5987	0.00906352
3369.5590	0.00914333
3367.5194	0.00916997
3365.4797	0.0091821
3363.4400	0.00921403
3361.4003	0.00926364
3359.3606	0.00936105
3357.3209	0.00943988
3355.2812	0.00945185
3353.2416	0.00946667
3351.2019	0.00949545
3349.1622	0.00953135
3347.1225	0.00961144
3345.0828	0.00969721
3343.0431	0.00972526
3341.0035	0.00976629
3338.9638	0.00987975
3336.9241	0.00997781
3334.8844	0.0100188
3332.8447	0.0100801
3330.8050	0.0101648
3328.7653	0.0101919
3326.7257	0.0101979
3324.6860	0.0102831
3322.6463	0.01041
3320.6066	0.010489
3318.5669	0.0105561
3316.5272	0.0106798
3314.4876	0.0108131
3312.4479	0.0108813
3310.4082	0.0109254
3308.3685	0.011011
3306.3288	0.0110846
3304.2891	0.0111083
3302.2494	0.0111368
3300.2098	0.011212
3298.1701	0.0113377
3296.1304	0.0114269
3294.0907	0.0113986
3292.0510	0.0113603
3290.0113	0.0113819
3287.9717	0.0113965
3285.9320	0.0114446
3283.8923	0.0115535
3281.8526	0.0116204
3279.8129	0.0116333
3277.7732	0.0116568
3275.7335	0.0116518
3273.6939	0.0115788
3271.6542	0.0115347
3269.6145	0.0115568
3267.5748	0.011528
3265.5351	0.0114485
3263.4954	0.0114172
3261.4558	0.0113969
3259.4161	0.0113495
3257.3764	0.0113395
3255.3367	0.0113353
3253.2970	0.0112481
3251.2573	0.0111467
3249.2176	0.0111023
3247.1780	0.0110585
3245.1383	0.0109505
3243.0986	0.0107969
3241.0589	0.0106919
3239.0192	0.0106747
3236.9795	0.0106916
3234.9399	0.0106643
3232.9002	0.0105783
3230.8605	0.0104858
3228.8208	0.0104062
3226.7811	0.0103326
3224.7414	0.0102675
3222.7017	0.0102043
3220.6621	0.010167
3218.6224	0.0101537
3216.5827	0.0101188
3214.5430	0.0100778
3212.5033	0.0100366
3210.4636	0.010011
3208.4240	0.0100119
3206.3843	0.00995869
3204.3446	0.00985078
3202.3049	0.00977048
3200.2652	0.00970887
3198.2255	0.00963054
3196.1859	0.00955457
3194.1462	0.00946088
3192.1065	0.00931915
3190.0668	0.00918283
3188.0271	0.00911745
3185.9874	0.00910277
3183.9477	0.00907323
3181.9081	0.00901079
3179.8684	0.00892782
3177.8287	0.00882568
3175.7890	0.00872972
3173.7493	0.0086607
3171.7096	0.00857888
3169.6700	0.00847139
3167.6303	0.00837195
3165.5906	0.00830049
3163.5509	0.00824905
3161.5112	0.00816866
3159.4715	0.00805655
3157.4318	0.0079406
3155.3922	0.00782249
3153.3525	0.00774765
3151.3128	0.0077037
3149.2731	0.00762374
3147.2334	0.0075281
3145.1937	0.00745298
3143.1541	0.00739503
3141.1144	0.00733004
3139.0747	0.00725678
3137.0350	0.00722217
3134.9953	0.00720174
3132.9556	0.00714792
3130.9159	0.00709161
3128.8763	0.00701901
3126.8366	0.0069138
3124.7969	0.00683309
3122.7572	0.00681905
3120.7175	0.00683982
3118.6778	0.00685291
3116.6382	0.00688015
3114.5985	0.00688331
3112.5588	0.00683441
3110.5191	0.00679521
3108.4794	0.0067692
3106.4397	0.00674438
3104.4000	0.00673475
3102.3604	0.00674078
3100.3207	0.00674345
3098.2810	0.00673733
3096.2413	0.0067122
3094.2016	0.00667345
3092.1619	0.00670261
3090.1223	0.00677947
3088.0826	0.0068049
3086.0429	0.00680296
3084.0032	0.00684043
3081.9635	0.00691754
3079.9238	0.00697991
3077.8841	0.00697901
3075.8445	0.00691335
3073.8048	0.00681715
3071.7651	0.00676421
3069.7254	0.00681035
3067.6857	0.00689512
3065.6460	0.00689792
3063.6064	0.00681824
3061.5667	0.00673871
3059.5270	0.00668081
3057.4873	0.00664523
3055.4476	0.00661521
3053.4079	0.00655884
3051.3682	0.00648445
3049.3286	0.00643477
3047.2889	0.00645316
3045.2492	0.00649595
3043.2095	0.00645902
3041.1698	0.00633644
3039.1301	0.00623936
3037.0905	0.00619417
3035.0508	0.00610531
3033.0111	0.00599202
3030.9714	0.00593303
3028.9317	0.005903
3026.8920	0.00587345
3024.8523	0.00581618
3022.8127	0.00572226
3020.7730	0.00566463
3018.7333	0.00566599
3016.6936	0.00569576
3014.6539	0.00570639
3012.6142	0.00564293
3010.5746	0.00555659
3008.5349	0.00552858
3006.4952	0.00554209
3004.4555	0.00552747
3002.4158	0.00548072
3000.3761	0.00547889
2998.3365	0.00552923
2996.2968	0.0055687
2994.2571	0.00558958
2992.2174	0.00560999
2990.1777	0.00564016
2988.1380	0.005701
2986.0983	0.0057941
2984.0587	0.00591276
2982.0190	0.00604069
2979.9793	0.00614671
2977.9396	0.00624489
2975.8999	0.00636598
2973.8602	0.00649996
2971.8206	0.00663794
2969.7809	0.00676262
2967.7412	0.00685857
2965.7015	0.006991
2963.6618	0.00717469
2961.6221	0.00732967
2959.5824	0.00743406
2957.5428	0.00747454
2955.5031	0.00743374
2953.4634	0.00735521
2951.4237	0.0072803
2949.3840	0.00722833
2947.3443	0.00719682
2945.3047	0.00720355
2943.2650	0.00729605
2941.2253	0.00743553
2939.1856	0.00759038
2937.1459	0.00782071
2935.1062	0.00808661
2933.0665	0.00827802
2931.0269	0.00839542
2928.9872	0.00850643
2926.9475	0.00863557
2924.9078	0.00873904
2922.8681	0.00879566
2920.8284	0.0088155
2918.7888	0.00875332
2916.7491	0.00857214
2914.7094	0.008298
2912.6697	0.00797541
2910.6300	0.00764393
2908.5903	0.00735399
2906.5506	0.00714666
2904.5110	0.00699172
2902.4713	0.00684366
2900.4316	0.00671283
2898.3919	0.00661631
2896.3522	0.00654998
2894.3125	0.00649094
2892.2729	0.00640366
2890.2332	0.00629003
2888.1935	0.00619884
2886.1538	0.00616501
2884.1141	0.00616375
2882.0744	0.0061616
2880.0347	0.00616963
2877.9951	0.00617909
2875.9554	0.00618582
2873.9157	0.00620006
2871.8760	0.00617127
2869.8363	0.00609081
2867.7966	0.00601494
2865.7570	0.00596441
2863.7173	0.00594545
2861.6776	0.00597986
2859.6379	0.00607277
2857.5982	0.00619088
2855.5585	0.00631889
2853.5188	0.00645404
2851.4792	0.00652342
2849.4395	0.00642297
2847.3998	0.00615406
2845.3601	0.00582488
2843.3204	0.00552874
2841.2807	0.00530014
2839.2411	0.00511321
2837.2014	0.00494638
2835.1617	0.00482477
2833.1220	0.00474132
2831.0823	0.0046764
2829.0426	0.00463799
2827.0029	0.00463485
2824.9633	0.00465072
2822.9236	0.00462732
2820.8839	0.00454361
2818.8442	0.00444628
2816.8045	0.00437382
2814.7648	0.00433779
2812.7252	0.00433829
2810.6855	0.00434467
2808.6458	0.00430989
2806.6061	0.00426398
2804.5664	0.00427148
2802.5267	0.00429001
2800.4871	0.0042663
2798.4474	0.00423293
2796.4077	0.00419389
2794.3680	0.00413279
2792.3283	0.00407386
2790.2886	0.00403145
2788.2489	0.00402315
2786.2093	0.00404642
2784.1696	0.00405288
2782.1299	0.00402921
2780.0902	0.00398857
2778.0505	0.0039249
2776.0108	0.00387523
2773.9712	0.00387703
2771.9315	0.0038613
2769.8918	0.00380453
2767.8521	0.00377301
2765.8124	0.00375765
2763.7727	0.00373055
2761.7330	0.00370823
2759.6934	0.00369862
2757.6537	0.00370304
2755.6140	0.00372264
2753.5743	0.00374426
2751.5346	0.00375323
2749.4949	0.00375895
2747.4553	0.00377234
2745.4156	0.0037689
2743.3759	0.00372481
2741.3362	0.00367735
2739.2965	0.00365927
2737.2568	0.00365353
2735.2171	0.00364701
2733.1775	0.00362206
2731.1378	0.00358057
2729.0981	0.00355724
2727.0584	0.00356037
2725.0187	0.00356927
2722.9790	0.0035594
2720.9394	0.00355268
2718.8997	0.00356476
2716.8600	0.00354875
2714.8203	0.00350776
2712.7806	0.00348844
2710.7409	0.00349042
2708.7012	0.00348485
2706.6616	0.0034573
2704.6219	0.0034221
2702.5822	0.00340604
2700.5425	0.00340082
2698.5028	0.00337158
2696.4631	0.00332091
2694.4235	0.00327179
2692.3838	0.0032498
2690.3441	0.00326519
2688.3044	0.00328376
2686.2647	0.00328309
2684.2250	0.00326839
2682.1853	0.00326449
2680.1457	0.00328958
2678.1060	0.0033037
2676.0663	0.00328437
2674.0266	0.00324618
2671.9869	0.00320163
2669.9472	0.00318677
2667.9076	0.00321774
2665.8679	0.00327895
2663.8282	0.00333461
2661.7885	0.00335264
2659.7488	0.00334222
2657.7091	0.00333534
2655.6694	0.00335143
2653.6298	0.00335111
2651.5901	0.00332037
2649.5504	0.00331165
2647.5107	0.00330968
2645.4710	0.00327887
2643.4313	0.00327841
2641.3917	0.00331822
2639.3520	0.00332216
2637.3123	0.00327707
2635.2726	0.00322316
2633.2329	0.00319723
2631.1932	0.00319009
2629.1535	0.00317062
2627.1139	0.00315573
2625.0742	0.00317013
2623.0345	0.0031876
2620.9948	0.00317576
2618.9551	0.00312657
2616.9154	0.00303154
2614.8758	0.00295871
2612.8361	0.00296215
2610.7964	0.00298293
2608.7567	0.00300463
2606.7170	0.00304892
2604.6773	0.00307065
2602.6377	0.00301505
2600.5980	0.00294197
2598.5583	0.0029453
2596.5186	0.00295831
2594.4789	0.00291906
2592.4392	0.00288024
2590.3995	0.0028569
2588.3599	0.00285506
2586.3202	0.00288615
2584.2805	0.00291407
2582.2408	0.00290148
2580.2011	0.00283756
2578.1614	0.00272627
2576.1218	0.00266422
2574.0821	0.00269185
2572.0424	0.00269143
2570.0027	0.00267899
2567.9630	0.00271301
2565.9233	0.00273276
2563.8836	0.00273623
2561.8440	0.00273474
2559.8043	0.00268756
2557.7646	0.00266594
2555.7249	0.00273832
2553.6852	0.00281632
2551.6455	0.00281375
2549.6059	0.0027318
2547.5662	0.00265423
2545.5265	0.00264421
2543.4868	0.00269304
2541.4471	0.00273289
2539.4074	0.00270757
2537.3677	0.002686
2535.3281	0.00268267
2533.2884	0.00262062
2531.2487	0.00251478
2529.2090	0.00244886
2527.1693	0.00249923
2525.1296	0.00260837
2523.0900	0.00259885
2521.0503	0.00252375
2519.0106	0.00255686
2516.9709	0.00265213
2514.9312	0.00269743
2512.8915	0.00265088
2510.8518	0.00256149
2508.8122	0.00251398
2506.7725	0.00248479
2504.7328	0.00246483
2502.6931	0.00249474
2500.6534	0.00249561
2498.6137	0.00241215
2496.5741	0.00236107
2494.5344	0.0024024
2492.4947	0.00244317
2490.4550	0.00247463
2488.4153	0.00256652
2486.3756	0.0026559
2484.3359	0.00261291
2482.2963	0.00246412
2480.2566	0.00238582
2478.2169	0.00240679
2476.1772	0.00240367
2474.1375	0.00239774
2472.0978	0.00246494
2470.0582	0.0025132
2468.0185	0.00248344
2465.9788	0.00248289
2463.9391	0.00254442
2461.8994	0.00256899
2459.8597	0.00251804
2457.8200	0.00247884
2455.7804	0.0024738
2453.7407	0.00244243
2451.7010	0.00245096
2449.6613	0.00253483
2447.6216	0.00258773
2445.5819	0.00254098
2443.5423	0.00245532
2441.5026	0.00243622
2439.4629	0.00244964
2437.4232	0.0024523
2435.3835	0.00245554
2433.3438	0.00243876
2431.3041	0.0024411
2429.2645	0.00246349
2427.2248	0.00247069
2425.1851	0.00245333
2423.1454	0.00239015
2421.1057	0.00232446
2419.0660	0.0023252
2417.0264	0.00238022
2414.9867	0.00240866
2412.9470	0.00238937
2410.9073	0.0023783
2408.8676	0.00239669
2406.8279	0.00240858
2404.7883	0.00239057
2402.7486	0.00237999
2400.7089	0.00239162
2398.6692	0.00237531
2396.6295	0.00235011
2394.5898	0.0023474
2392.5501	0.00229484
2390.5105	0.00225064
2388.4708	0.00232251
2386.4311	0.00239496
2384.3914	0.00240086
2382.3517	0.00241923
2380.3120	0.00243496
2378.2724	0.00238878
2376.2327	0.00230702
2374.1930	0.00223632
2372.1533	0.00216722
2370.1136	0.00207679
2368.0739	0.00201688
2366.0342	0.00201087
2363.9946	0.00198745
2361.9549	0.00194893
2359.9152	0.00188132
2357.8755	0.0018142
2355.8358	0.00182703
2353.7961	0.00191938
2351.7565	0.00212956
2349.7168	0.00236388
2347.6771	0.00245733
2345.6374	0.00232586
2343.5977	0.0021201
2341.5580	0.00206653
2339.5183	0.00206006
2337.4787	0.0020766
2335.4390	0.00218719
2333.3993	0.00231849
2331.3596	0.00237535
2329.3199	0.00233457
2327.2802	0.00235094
2325.2406	0.0025367
2323.2009	0.00274985
2321.1612	0.00282835
2319.1215	0.00277742
2317.0818	0.00268489
2315.0421	0.00259647
2313.0024	0.00252922
2310.9628	0.00254397
2308.9231	0.00264386
2306.8834	0.00269669
2304.8437	0.00263464
2302.8040	0.00260922
2300.7643	0.00269213
2298.7247	0.00277534
2296.6850	0.00282624
2294.6453	0.00284441
2292.6056	0.00281402
2290.5659	0.00276719
2288.5262	0.00277054
2286.4865	0.00279883
2284.4469	0.00274037
2282.4072	0.00261472
2280.3675	0.00257108
2278.3278	0.00267191
2276.2881	0.00276883
2274.2484	0.00271685
2272.2088	0.00256923
2270.1691	0.00238497
2268.1294	0.00225645
2266.0897	0.00237196
2264.0500	0.00253941
2262.0103	0.00247924
2259.9706	0.00246232
2257.9310	0.00257631
2255.8913	0.00252402
2253.8516	0.00241128
2251.8119	0.00234078
2249.7722	0.00214723
2247.7325	0.00197789
2245.6929	0.0019848
2243.6532	0.00204997
2241.6135	0.00213167
2239.5738	0.00219973
2237.5341	0.00213386
2235.4944	0.00206192
2233.4548	0.00210453
2231.4151	0.00203528
2229.3754	0.00190829
2227.3357	0.00200069
2225.2960	0.00220782
2223.2563	0.00223588
2221.2166	0.00202276
2219.1770	0.00184723
2217.1373	0.00192609
2215.0976	0.00200625
2213.0579	0.0018351
2211.0182	0.00169148
2208.9785	0.0017807
2206.9389	0.00191671
2204.8992	0.00213278
2202.8595	0.00242652
2200.8198	0.00249264
2198.7801	0.00245039
2196.7404	0.00251649
2194.7007	0.00255978
2192.6611	0.00265109
2190.6214	0.00276817
2188.5817	0.00259419
2186.5420	0.00213121
2184.5023	0.00174798
2182.4626	0.00164633
2180.4230	0.00161184
2178.3833	0.0015237
2176.3436	0.00152709
2174.3039	0.00155321
2172.2642	0.00159615
2170.2245	0.00182689
2168.1848	0.00204711
2166.1452	0.00201531
2164.1055	0.00201072
2162.0658	0.00215047
2160.0261	0.00174138
2157.9864	0.000936515
2155.9467	0.000883928
2153.9071	0.00139307
2151.8674	0.00176273
2149.8277	0.00178412
2147.7880	0.00164416
2145.7483	0.0016722
2143.7086	0.00178098
2141.6689	0.00172782
2139.6293	0.00158495
2137.5896	0.00147772
2135.5499	0.00150496
2133.5102	0.00168507
2131.4705	0.00184757
2129.4308	0.00193263
2127.3912	0.00203138
2125.3515	0.00218405
2123.3118	0.00231521
2121.2721	0.00233387
2119.2324	0.00224425
2117.1927	0.00219109
2115.1530	0.00233078
2113.1134	0.00246379
2111.0737	0.00229836
2109.0340	0.00203621
2106.9943	0.00200255
2104.9546	0.00212937
2102.9149	0.00220366
2100.8753	0.00223219
2098.8356	0.00223311
2096.7959	0.00211561
2094.7562	0.00195859
2092.7165	0.00191527
2090.6768	0.00203846
2088.6371	0.00216159
2086.5975	0.00216419
2084.5578	0.00214829
2082.5181	0.00207059
2080.4784	0.00196897
2078.4387	0.00199462
2076.3990	0.00207165
2074.3594	0.00207605
2072.3197	0.00209119
2070.2800	0.00214038
2068.2403	0.0020711
2066.2006	0.00196095
2064.1609	0.0019666
2062.1212	0.00204576
2060.0816	0.00204691
2058.0419	0.00198426
2056.0022	0.0019817
2053.9625	0.00203505
2051.9228	0.00213749
2049.8831	0.00214436
2047.8435	0.00204798
2045.8038	0.00204084
2043.7641	0.00192117
2041.7244	0.00156227
2039.6847	0.0013455
2037.6450	0.00158987
2035.6054	0.00189318
2033.5657	0.0017927
2031.5260	0.0015687
2029.4863	0.00135605
2027.4466	0.00108956
2025.4069	0.000957312
2023.3672	0.00107898
2021.3276	0.00144766
2019.2879	0.00172439
2017.2482	0.00157205
2015.2085	0.00125844
2013.1688	0.00118593
2011.1291	0.00132213
2009.0895	0.00143404
2007.0498	0.00141671
2005.0101	0.00132615
2002.9704	0.00115801
2000.9307	0.000919385
1998.8910	0.000931553
1996.8513	0.00137246
1994.8117	0.00182268
1992.7720	0.00193175
1990.7323	0.00187487
1988.6926	0.00185253
1986.6529	0.00190911
1984.6132	0.00201824
1982.5736	0.00212448
1980.5339	0.0021767
1978.4942	0.00202606
1976.4545	0.00181611
1974.4148	0.00166105
1972.3751	0.00139332
1970.3354	0.00117614
1968.2958	0.00108967
1966.2561	0.00105583
1964.2164	0.00100748
1962.1767	0.000930499
1960.1370	0.00108703
1958.0973	0.00137269
1956.0577	0.00140066
1954.0180	0.00131209
1951.9783	0.00140831
1949.9386	0.00156682
1947.8989	0.00162193
1945.8592	0.00172369
1943.8195	0.00178388
1941.7799	0.00164678
1939.7402	0.00163061
1937.7005	0.0017815
1935.6608	0.0018045
1933.6211	0.00169476
1931.5814	0.00155772
1929.5418	0.00150412
1927.5021	0.001612
1925.4624	0.00168637
1923.4227	0.00163803
1921.3830	0.00167361
1919.3433	0.00187782
1917.3036	0.00204729
1915.2640	0.00200243
1913.2243	0.00185219
1911.1846	0.00179023
1909.1449	0.00184766
1907.1052	0.00185921
1905.0655	0.00179464
1903.0259	0.00175856
1900.9862	0.00178169
1898.9465	0.00185943
1896.9068	0.00197003
1894.8671	0.00200574
1892.8274	0.00191635
1890.7877	0.00184166
1888.7481	0.00181703
1886.7084	0.00180785
1884.6687	0.00181453
1882.6290	0.00177093
1880.5893	0.00170646
1878.5496	0.00174031
1876.5100	0.00183171
1874.4703	0.0018572
1872.4306	0.00182654
1870.3909	0.00182456
1868.3512	0.00188247
1866.3115	0.00186812
1864.2718	0.00179457
1862.2322	0.00180015
1860.1925	0.00183779
1858.1528	0.00181447
1856.1131	0.00177198
1854.0734	0.00179315
1852.0337	0.00187178
1849.9941	0.00197817
1847.9544	0.00207079
1845.9147	0.00211582
1843.8750	0.00204783
1841.8353	0.00191343
1839.7956	0.001891
1837.7560	0.00190882
1835.7163	0.00186845
1833.6766	0.00186925
1831.6369	0.0019297
1829.5972	0.00195794
1827.5575	0.00198538
1825.5178	0.00201062
1823.4782	0.0019544
1821.4385	0.00187046
1819.3988	0.00184995
1817.3591	0.00186673
1815.3194	0.00187546
1813.2797	0.00189393
1811.2401	0.0019176
1809.2004	0.00195654
1807.1607	0.00199181
1805.1210	0.00200576
1803.0813	0.00204475
1801.0416	0.00209192
1799.0019	0.00209203
1796.9623	0.00208148
1794.9226	0.00207781
1792.8829	0.00204604
1790.8432	0.00200742
1788.8035	0.00200922
1786.7638	0.0020384
1784.7242	0.00205318
1782.6845	0.00208113
1780.6448	0.00211719
1778.6051	0.00212036
1776.5654	0.00215384
1774.5257	0.00223626
1772.4860	0.00226246
1770.4464	0.00218559
1768.4067	0.00210607
1766.3670	0.00207801
1764.3273	0.00213308
1762.2876	0.00221367
1760.2479	0.00225434
1758.2083	0.00229622
1756.1686	0.0023294
1754.1289	0.00236253
1752.0892	0.00245793
1750.0495	0.00259652
1748.0098	0.00269133
1745.9701	0.00275029
1743.9305	0.00283663
1741.8908	0.00295068
1739.8511	0.00304549
1737.8114	0.00314024
1735.7717	0.00324517
1733.7320	0.00326428
1731.6924	0.0032286
1729.6527	0.0032411
1727.6130	0.00323533
1725.5733	0.00323161
1723.5336	0.00327282
1721.4939	0.0033767
1719.4542	0.0035933
1717.4146	0.00383615
1715.3749	0.00398045
1713.3352	0.0041121
1711.2955	0.00433842
1709.2558	0.00468386
1707.2161	0.00513277
1705.1765	0.00563349
1703.1368	0.00613375
1701.0971	0.00685403
1699.0574	0.00776157
1697.0177	0.00848948
1694.9780	0.00920414
1692.9383	0.00991134
1690.8987	0.0106748
1688.8590	0.0115473
1686.8193	0.0123822
1684.7796	0.0132972
1682.7399	0.0141797
1680.7002	0.0148395
1678.6606	0.0155012
1676.6209	0.0162475
1674.5812	0.0170836
1672.5415	0.0178934
1670.5018	0.0186886
1668.4621	0.0194944
1666.4224	0.0202047
1664.3828	0.0209617
1662.3431	0.0218581
1660.3034	0.0227038
1658.2637	0.0234759
1656.2240	0.0242821
1654.1843	0.0252258
1652.1447	0.0261018
1650.1050	0.0266266
1648.0653	0.0271402
1646.0256	0.0275392
1643.9859	0.0277102
1641.9462	0.0278954
1639.9066	0.0281315
1637.8669	0.0283682
1635.8272	0.0284463
1633.7875	0.0283226
1631.7478	0.0282722
1629.7081	0.0282702
1627.6684	0.0282109
1625.6288	0.0280811
1623.5891	0.0277964
1621.5494	0.0273317
1619.5097	0.0268648
1617.4700	0.0262077
1615.4303	0.0252239
1613.3907	0.0243799
1611.3510	0.0236525
1609.3113	0.0228303
1607.2716	0.0219454
1605.2319	0.0211076
1603.1922	0.0203094
1601.1525	0.0195244
1599.1129	0.0188162
1597.0732	0.0182254
1595.0335	0.0176963
1592.9938	0.0172029
1590.9541	0.016762
1588.9144	0.0163959
1586.8748	0.0161587
1584.8351	0.0160462
1582.7954	0.0160268
1580.7557	0.0160996
1578.7160	0.0162764
1576.6763	0.0164842
1574.6366	0.0166425
1572.5970	0.0168593
1570.5573	0.0171982
1568.5176	0.0175928
1566.4779	0.0180161
1564.4382	0.0185218
1562.3985	0.0191011
1560.3589	0.0198693
1558.3192	0.0208037
1556.2795	0.0214442
1554.2398	0.0220501
1552.2001	0.0227232
1550.1604	0.0233956
1548.1207	0.0240524
1546.0811	0.0247265
1544.0414	0.0254276
1542.0017	0.0260764
1539.9620	0.0266396
1537.9223	0.0270201
1535.8826	0.0273433
1533.8430	0.0276439
1531.8033	0.0278156
1529.7636	0.0279713
1527.7239	0.028168
1525.6842	0.0283033
1523.6445	0.0284243
1521.6048	0.0285061
1519.5652	0.0284906
1517.5255	0.0284559
1515.4858	0.0283217
1513.4461	0.0281269
1511.4064	0.0279576
1509.3667	0.0277927
1507.3271	0.0272022
1505.2874	0.0260242
1503.2477	0.0252416
1501.2080	0.0247089
1499.1683	0.0240287
1497.1286	0.0230105
1495.0889	0.021903
1493.0493	0.0211364
1491.0096	0.0204647
1488.9699	0.0195082
1486.9302	0.0185046
1484.8905	0.0177702
1482.8508	0.017258
1480.8112	0.0168818
1478.7715	0.016724
1476.7318	0.0168105
1474.6921	0.0170007
1472.6524	0.0171561
1470.6127	0.0172974
1468.5730	0.0175291
1466.5334	0.0177884
1464.4937	0.0179489
1462.4540	0.0180745
1460.4143	0.0183433
1458.3746	0.0187345
1456.3349	0.0189695
1454.2953	0.0190212
1452.2556	0.0190902
1450.2159	0.0191651
1448.1762	0.0191756
1446.1365	0.0190982
1444.0968	0.0190185
1442.0572	0.0189591
1440.0175	0.0189088
1437.9778	0.0187984
1435.9381	0.0184792
1433.8984	0.0181507
1431.8587	0.017966
1429.8190	0.017826
1427.7794	0.0177235
1425.7397	0.0176929
1423.7000	0.0177331
1421.6603	0.0178322
1419.6206	0.0179524
1417.5809	0.0180487
1415.5413	0.0181337
1413.5016	0.0182266
1411.4619	0.0183142
1409.4222	0.0183709
1407.3825	0.0183975
1405.3428	0.0183881
1403.3031	0.0183488
1401.2635	0.0183412
1399.2238	0.0183201
1397.1841	0.018228
1395.1444	0.0180947
1393.1047	0.0179392
1391.0650	0.0178394
1389.0254	0.017812
1386.9857	0.0177351
1384.9460	0.0175656
1382.9063	0.0173863
1380.8666	0.0172317
1378.8269	0.0171212
1376.7872	0.0170244
1374.7476	0.0168534
1372.7079	0.0166296
1370.6682	0.0164567
1368.6285	0.0162898
1366.5888	0.0161058
1364.5491	0.0159723
1362.5095	0.0158107
1360.4698	0.0155686
1358.4301	0.0153935
1356.3904	0.0153166
1354.3507	0.0152593
1352.3110	0.0152204
1350.2713	0.0152192
1348.2317	0.0152339
1346.1920	0.0152332
1344.1523	0.0152422
1342.1126	0.0153065
1340.0729	0.0153684
1338.0332	0.0153545
1335.9936	0.015311
1333.9539	0.0152829
1331.9142	0.0152624
1329.8745	0.0152596
1327.8348	0.0153089
1325.7951	0.0154061
1323.7554	0.0155037
1321.7158	0.0156034
1319.6761	0.0157215
1317.6364	0.0158053
1315.5967	0.0158503
1313.5570	0.0159009
1311.5173	0.0159195
1309.4777	0.0159191
1307.4380	0.015949
1305.3983	0.0159653
1303.3586	0.0159579
1301.3189	0.0159476
1299.2792	0.0159232
1297.2395	0.0158995
1295.1999	0.0158939
1293.1602	0.0159046
1291.1205	0.0159482
1289.0808	0.0160095
1287.0411	0.0160546
1285.0014	0.0161037
1282.9618	0.0161718
1280.9221	0.0162517
1278.8824	0.0163443
1276.8427	0.0164308
1274.8030	0.016508
1272.7633	0.0166226
1270.7236	0.0167807
1268.6840	0.016947
1266.6443	0.0171286
1264.6046	0.0173376
1262.5649	0.0175611
1260.5252	0.0177784
1258.4855	0.0179966
1256.4459	0.0182422
1254.4062	0.0185173
1252.3665	0.0188288
1250.3268	0.0191733
1248.2871	0.0195148
1246.2474	0.0198397
1244.2078	0.0201589
1242.1681	0.0204766
1240.1284	0.0207803
1238.0887	0.0210492
1236.0490	0.0212957
1234.0093	0.0215434
1231.9696	0.0217819
1229.9300	0.0220097
1227.8903	0.0222355
1225.8506	0.022466
1223.8109	0.0226933
1221.7712	0.0228731
1219.7315	0.0230105
1217.6919	0.023139
1215.6522	0.0232357
1213.6125	0.0232779
1211.5728	0.0232959
1209.5331	0.023352
1207.4934	0.0234706
1205.4537	0.0236217
1203.4141	0.0237763
1201.3744	0.0239207
1199.3347	0.0240655
1197.2950	0.0242557
1195.2553	0.0244702
1193.2156	0.024608
1191.1760	0.024658
1189.1363	0.0246897
1187.0966	0.0247392
1185.0569	0.0248253
1183.0172	0.0249103
1180.9775	0.0249409
1178.9378	0.0249694
1176.8982	0.0250269
1174.8585	0.0250657
1172.8188	0.0250714
1170.7791	0.0250442
1168.7394	0.0249902
1166.6997	0.0248927
1164.6601	0.0247052
1162.6204	0.0244587
1160.5807	0.024205
1158.5410	0.0239175
1156.5013	0.0235668
1154.4616	0.0231892
1152.4219	0.0228265
1150.3823	0.0224479
1148.3426	0.0220203
1146.3029	0.021589
1144.2632	0.0211734
1142.2235	0.0207617
1140.1838	0.0204127
1138.1442	0.0201232
1136.1045	0.0198568
1134.0648	0.0196669
1132.0251	0.019543
1129.9854	0.0194393
1127.9457	0.0193669
1125.9060	0.0193206
1123.8664	0.0192411
1121.8267	0.0190996
1119.7870	0.01894
1117.7473	0.0187901
1115.7076	0.0186722
1113.6679	0.0185722
1111.6283	0.0184437
1109.5886	0.0183314
1107.5489	0.0182719
1105.5092	0.0182101
1103.4695	0.0181263
1101.4298	0.0180601
1099.3901	0.0180387
1097.3505	0.0180422
1095.3108	0.0180339
1093.2711	0.0180419
1091.2314	0.0180866
1089.1917	0.0181311
1087.1520	0.0181955
1085.1124	0.0183146
1083.0727	0.0184424
1081.0330	0.0185519
1078.9933	0.0186578
1076.9536	0.0187153
1074.9139	0.0186917
1072.8743	0.0186471
1070.8346	0.0186397
1068.7949	0.0186414
1066.7552	0.0186308
1064.7155	0.018662
1062.6758	0.0187579
1060.6361	0.018914
1058.5965	0.0191941
1056.5568	0.019643
1054.5171	0.0202271
1052.4774	0.0209248
1050.4377	0.02175
1048.3980	0.0227873
1046.3584	0.0240522
1044.3187	0.0253664
1042.2790	0.0265145
1040.2393	0.0272369
1038.1996	0.0273276
1036.1599	0.0268083
1034.1202	0.0258525
1032.0806	0.024735
1030.0409	0.0237227
1028.0012	0.0229352
1025.9615	0.0223391
1023.9218	0.0218378
1021.8821	0.0213307
1019.8425	0.0207355
1017.8028	0.0200827
1015.7631	0.0194932
1013.7234	0.0190006
1011.6837	0.0185199
1009.6440	0.0180605
1007.6043	0.0177344
1005.5647	0.0174801
1003.5250	0.0171934
1001.4853	0.0169314
999.4456	0.0167194
997.4059	0.016513
995.3662	0.0163153
993.3266	0.0161658
991.2869	0.0160586
989.2472	0.0159484
987.2075	0.0158161
985.1678	0.0156574
983.1281	0.0154943
981.0884	0.0153635
979.0488	0.0152782
977.0091	0.0152348
974.9694	0.0151899
972.9297	0.0151029
970.8900	0.0150173
968.8503	0.0149431
966.8107	0.0148373
964.7710	0.0147156
962.7313	0.0145883
960.6916	0.0144985
958.6519	0.0144922
956.6122	0.0145044
954.5725	0.0144883
952.5329	0.0144615
950.4932	0.0144347
948.4535	0.0144234
946.4138	0.0144248
944.3741	0.0144171
942.3344	0.0144253
940.2948	0.0144659
938.2551	0.0144776
936.2154	0.0144418
934.1757	0.014445
932.1360	0.0145063
930.0963	0.0145628
928.0566	0.0145938
926.0170	0.0145569
923.9773	0.0144607
921.9376	0.0143998
919.8979	0.0143851
917.8582	0.0143816
915.8185	0.0143507
913.7789	0.0142803
911.7392	0.0142626
909.6995	0.0143261
907.6598	0.0143658
905.6201	0.01436
903.5804	0.0143403
901.5407	0.0142964
899.5011	0.0142824
897.4614	0.0143173
895.4217	0.0143204
893.3820	0.0143129
891.3423	0.0143938
889.3026	0.0144867
887.2630	0.0144839
885.2233	0.0144963
883.1836	0.0145883
881.1439	0.0146453
879.1042	0.01466
877.0645	0.0147009
875.0249	0.0147232
872.9852	0.0147312
870.9455	0.0147909
868.9058	0.0148618
866.8661	0.0148759
864.8264	0.0148479
862.7867	0.0148341
860.7471	0.0148456
858.7074	0.014838
856.6677	0.0148033
854.6280	0.0147687
852.5883	0.0147675
850.5486	0.0148479
848.5090	0.0149625
846.4693	0.0150335
844.4296	0.0150831
842.3899	0.0151628
840.3502	0.0152993
838.3105	0.0154731
836.2708	0.0156127
834.2312	0.0157151
832.1915	0.0158391
830.1518	0.0159521
828.1121	0.0160395
826.0724	0.0161365
824.0327	0.0162762
821.9931	0.0164936
819.9534	0.0167092
817.9137	0.01682
815.8740	0.0168565
813.8343	0.0169419
811.7946	0.0171473
809.7549	0.017408
807.7153	0.0175979
805.6756	0.0176916
803.6359	0.0178102
801.5962	0.0179916
799.5565	0.0181387
797.5168	0.0182744
795.4772	0.0184929
793.4375	0.0187414
791.3978	0.0188927
789.3581	0.01896
787.3184	0.0190508
785.2787	0.0191831
783.2390	0.0193101
781.1994	0.0194228
779.1597	0.0195983
777.1200	0.0197944
775.0803	0.0199213
773.0406	0.0201002
771.0009	0.0203334
768.9613	0.0204873
766.9216	0.0206249
764.8819	0.0208356
762.8422	0.0210253
760.8025	0.0211487
758.7628	0.0213182
756.7231	0.0215793
754.6835	0.0218675
752.6438	0.0221094
750.6041	0.0223394
748.5644	0.0226501
746.5247	0.0229825
744.4850	0.0232247
742.4454	0.0234246
740.4057	0.0236259
738.3660	0.0238117
736.3263	0.0240223
734.2866	0.0242397
732.2469	0.0244386
730.2072	0.0246548
728.1676	0.0249083
726.1279	0.0251771
724.0882	0.0254473
722.0485	0.0257082
720.0088	0.0258976
717.9691	0.0260662
715.9295	0.0263263
713.8898	0.026638
711.8501	0.0269175
709.8104	0.027192
707.7707	0.0274968
705.7310	0.0278099
703.6913	0.0281204
701.6517	0.0283693
699.6120	0.028566
697.5723	0.0288062
695.5326	0.0290871
693.4929	0.02938
691.4532	0.0296928
689.4136	0.0299588
687.3739	0.0300996
685.3342	0.030201
683.2945	0.0303953
681.2548	0.0306973
679.2151	0.0309971
677.1755	0.0311955
675.1358	0.0313776
673.0961	0.0316549
671.0564	0.0319454
669.0167	0.0321247
666.9770	0.0323788
664.9373	0.0328602
662.8977	0.0332958
660.8580	0.0335861
658.8183	0.0338968
656.7786	0.0342131
654.7389	0.0343404
652.6992	0.0344118
650.6596	0.034662
648.6199	0.0350345
646.5802	0.0353886
644.5405	0.0356848
642.5008	0.0359726
640.4611	0.0363296
638.4214	0.0367229
636.3818	0.0370579
634.3421	0.0372848
632.3024	0.0374533
630.2627	0.0377132
628.2230	0.0381044
626.1833	0.0384888
624.1437	0.0388054
622.1040	0.0390523
620.0643	0.0392158
618.0246	0.0393461
615.9849	0.0395212
613.9452	0.039823
611.9055	0.0401992
609.8659	0.0405232
607.8262	0.0407761
605.7865	0.0410603
603.7468	0.0414315
601.7071	0.0418046
599.6674	0.0420803
597.6278	0.0422861
595.5881	0.0425149
593.5484	0.0427302
591.5087	0.0429911
589.4690	0.0432331
587.4293	0.0433325
585.3896	0.0436563
583.3500	0.0442563
581.3103	0.0447051
579.2706	0.0449101
577.2309	0.0450717
575.1912	0.0453382
573.1515	0.0455965
571.1119	0.0457321
569.0722	0.0458334
567.0325	0.0459917
564.9928	0.0462049
562.9531	0.0463409
560.9134	0.0463604
558.8737	0.0465252
556.8341	0.0468986
554.7944	0.047077
552.7547	0.0469665
550.7150	0.0469563
548.6753	0.0472327
546.6356	0.0475754
544.5960	0.0478195
542.5563	0.0481302
540.5166	0.0484818
538.4769	0.0487004
536.4372	0.0489349
534.3975	0.0492306
532.3578	0.049444
530.3182	0.0497485
528.2785	0.0502521
526.2388	0.0507714
524.1991	0.0512427
522.1594	0.0516861
520.1197	0.0521028
518.0801	0.0524051
516.0404	0.0525449
514.0007	0.0527653
511.9610	0.053075
509.9213	0.0532256
507.8816	0.053311
505.8419	0.0534386
503.8023	0.0534974
501.7626	0.0534487
499.7229	0.0533123
497.6832	0.0531251
495.6435	0.0529797
493.6038	0.0531323
491.5642	0.0535749
489.5245	0.0538795
487.4848	0.0539366
485.4451	0.0540185
483.4054	0.0542082
481.3657	0.0544337
479.3261	0.0547536
477.2864	0.0550719
475.2467	0.0551572
473.2070	0.0550248
471.1673	0.0549782
469.1276	0.0551852
467.0879	0.0555828
465.0483	0.0560739
463.0086	0.0563718
460.9689	0.0563739
458.9292	0.056338
456.8895	0.0565658
454.8498	0.0571607
452.8102	0.0576931
450.7705	0.0578084
448.7308	0.0578745
446.6911	0.0579832
444.6514	0.0577332
442.6117	0.0572569
440.5720	0.056932
438.5324	0.0569293
436.4927	0.0573616
434.4530	0.0581867
432.4133	0.0588176
430.3736	0.0584435
428.3339	0.0577402
426.2943	0.0580027
424.2546	0.0585984
422.2149	0.0589759
420.1752	0.0598544
418.1355	0.0604318
416.0958	0.0599251
414.0561	0.0594627
412.0165	0.0592788
409.9768	0.0594355
407.9371	0.0603325
405.8974	0.0613654
403.8577	0.0618778
401.8180	0.0620666
399.7784	0.0621886
