# Supplementary material for: Vibrational Raman and IR data on brown hair subjected to bleaching
Source: Data Brief. 2021 Sep 30;38:107439. doi: 10.1016/j.dib.2021.107439 (PMC8502914; doi:10.1016/j.dib.2021.107439)
Supplement: Supplementary file 1 [file mmc1.zip › Supplementary Material raw data/Figure 5/Average IR three bleaching treatments.txt]

TITLE	Average IR spectrum of brown hair after three bleaching treatments
DATA TYPE
ORIGIN	JASCO
OWNER
SPECTROMETER/DATA SYSTEM
RESOLUTION
DELTAX	-2.03968
XUNITS	1/CM
YUNITS	ABSORBANCE
FIRSTX	3995.7422
LASTX	399.7782
NPOINTS	1764
FIRSTY	0.00325
MAXY	0.07154
MINY	0.00290
XYDATA
3995.7422	0.00324816
3993.7025	0.00322855
3991.6628	0.00319516
3989.6231	0.00316132
3987.5834	0.00313538
3985.5438	0.00314166
3983.5041	0.00316347
3981.4644	0.00316132
3979.4247	0.00313117
3977.3850	0.00312466
3975.3453	0.003157
3973.3057	0.00318852
3971.2660	0.00323343
3969.2263	0.0032733
3967.1866	0.00325497
3965.1469	0.00322681
3963.1072	0.00326081
3961.0676	0.00329987
3959.0279	0.00326793
3956.9882	0.00322291
3954.9485	0.00321289
3952.9088	0.0032629
3950.8691	0.00339277
3948.8294	0.00344649
3946.7898	0.00335444
3944.7501	0.00331538
3942.7104	0.0033111
3940.6707	0.00321723
3938.6310	0.00315785
3936.5913	0.00324111
3934.5517	0.00343391
3932.5120	0.00355101
3930.4723	0.00344839
3928.4326	0.00333072
3926.3929	0.00335562
3924.3532	0.00336795
3922.3135	0.00333573
3920.2739	0.00340903
3918.2342	0.00347653
3916.1945	0.00337753
3914.1548	0.00323906
3912.1151	0.00317527
3910.0754	0.00318316
3908.0358	0.00335038
3905.9961	0.00367975
3903.9564	0.00390929
3901.9167	0.00387352
3899.8770	0.00366401
3897.8373	0.0034276
3895.7976	0.00336995
3893.7580	0.00346694
3891.7183	0.00344914
3889.6786	0.00335551
3887.6389	0.0034618
3885.5992	0.00354727
3883.5595	0.00350095
3881.5199	0.00349991
3879.4802	0.00336434
3877.4405	0.00326582
3875.4008	0.00341076
3873.3611	0.0036113
3871.3214	0.00371027
3869.2817	0.00356111
3867.2421	0.00339375
3865.2024	0.00344388
3863.1627	0.00343749
3861.1230	0.00331016
3859.0833	0.00335278
3857.0436	0.00365111
3855.0040	0.0039271
3852.9643	0.00363023
3850.9246	0.00317377
3848.8849	0.00311498
3846.8452	0.00320694
3844.8055	0.00333174
3842.7658	0.00347724
3840.7262	0.0035707
3838.6865	0.00350565
3836.6468	0.00330995
3834.6071	0.00319311
3832.5674	0.00316446
3830.5277	0.00315052
3828.4881	0.00316392
3826.4484	0.00320716
3824.4087	0.00335042
3822.3690	0.00351543
3820.3293	0.00344632
3818.2896	0.00335616
3816.2499	0.00326357
3814.2103	0.00303966
3812.1706	0.00298855
3810.1309	0.00313592
3808.0912	0.00326067
3806.0515	0.00325738
3804.0118	0.00333756
3801.9722	0.00339498
3799.9325	0.00325335
3797.8928	0.0032108
3795.8531	0.00320274
3793.8134	0.00312981
3791.7737	0.0030924
3789.7340	0.0031002
3787.6944	0.00315688
3785.6547	0.00320548
3783.6150	0.00321156
3781.5753	0.00323304
3779.5356	0.00317526
3777.4959	0.00304522
3775.4563	0.00304522
3773.4166	0.00315775
3771.3769	0.00323035
3769.3372	0.00319424
3767.2975	0.0031914
3765.2578	0.00320424
3763.2182	0.00316561
3761.1785	0.00323776
3759.1388	0.00336079
3757.0991	0.00337132
3755.0594	0.0034134
3753.0197	0.00354057
3750.9800	0.00346158
3748.9404	0.00326157
3746.9007	0.00339952
3744.8610	0.00353675
3742.8213	0.00333209
3740.7816	0.00327748
3738.7419	0.00355205
3736.7023	0.00392612
3734.6626	0.00392237
3732.6229	0.00347097
3730.5832	0.00318582
3728.5435	0.00327139
3726.5038	0.00344678
3724.4641	0.00345932
3722.4245	0.00334679
3720.3848	0.00322771
3718.3451	0.00316334
3716.3054	0.00323133
3714.2657	0.00344938
3712.2260	0.00356132
3710.1864	0.00332708
3708.1467	0.00309944
3706.1070	0.00312164
3704.0673	0.00326631
3702.0276	0.00326961
3699.9879	0.00308457
3697.9482	0.00298822
3695.9086	0.00307072
3693.8689	0.00327151
3691.8292	0.00349639
3689.7895	0.00347104
3687.7498	0.00312302
3685.7101	0.00291282
3683.6705	0.00295447
3681.6308	0.00312423
3679.5911	0.00338211
3677.5514	0.00369155
3675.5117	0.00372267
3673.4720	0.00345761
3671.4323	0.00339279
3669.3927	0.00330705
3667.3530	0.00309281
3665.3133	0.00303464
3663.2736	0.00308455
3661.2339	0.00318028
3659.1942	0.00338427
3657.1546	0.00354097
3655.1149	0.0035106
3653.0752	0.00364728
3651.0355	0.00403487
3648.9958	0.00414115
3646.9561	0.00379475
3644.9164	0.00354908
3642.8768	0.00349224
3640.8371	0.00349413
3638.7974	0.00351874
3636.7577	0.00359495
3634.7180	0.00372012
3632.6783	0.00393125
3630.6387	0.00419798
3628.5990	0.00414499
3626.5593	0.00382954
3624.5196	0.00376894
3622.4799	0.00393331
3620.4402	0.00413457
3618.4005	0.00416824
3616.3609	0.00416676
3614.3212	0.00427287
3612.2815	0.00437332
3610.2418	0.00449346
3608.2021	0.00455957
3606.1624	0.00444385
3604.1228	0.00430691
3602.0831	0.00424966
3600.0434	0.00426
3598.0037	0.00437417
3595.9640	0.00452495
3593.9243	0.00456262
3591.8846	0.00462129
3589.8450	0.00488321
3587.8053	0.00504572
3585.7656	0.00482587
3583.7259	0.00461652
3581.6862	0.00461143
3579.6465	0.00467822
3577.6069	0.00473008
3575.5672	0.00475616
3573.5275	0.00478195
3571.4878	0.00495783
3569.4481	0.0053689
3567.4084	0.00566886
3565.3688	0.00546556
3563.3291	0.00516107
3561.2894	0.00511945
3559.2497	0.00517069
3557.2100	0.00516356
3555.1703	0.00522613
3553.1306	0.0053511
3551.0910	0.00539391
3549.0513	0.00547597
3547.0116	0.00565519
3544.9719	0.00571325
3542.9322	0.00561303
3540.8925	0.00553335
3538.8529	0.00557251
3536.8132	0.00566107
3534.7735	0.00571786
3532.7338	0.00580731
3530.6941	0.00593614
3528.6544	0.00602427
3526.6147	0.0060748
3524.5751	0.00610805
3522.5354	0.00609976
3520.4957	0.00607068
3518.4560	0.00605626
3516.4163	0.00604934
3514.3766	0.00606721
3512.3370	0.00614818
3510.2973	0.00625127
3508.2576	0.00630583
3506.2179	0.00635623
3504.1782	0.00642309
3502.1385	0.00642312
3500.0988	0.00639249
3498.0592	0.00639149
3496.0195	0.00638854
3493.9798	0.00641859
3491.9401	0.00651762
3489.9004	0.00660915
3487.8607	0.0066387
3485.8211	0.00667832
3483.7814	0.00676818
3481.7417	0.00681331
3479.7020	0.00676616
3477.6623	0.00674583
3475.6226	0.00681466
3473.5829	0.00687091
3471.5433	0.00686369
3469.5036	0.00686776
3467.4639	0.00691064
3465.4242	0.00695681
3463.3845	0.00701106
3461.3448	0.00706524
3459.3052	0.00710052
3457.2655	0.0071298
3455.2258	0.00716079
3453.1861	0.00719101
3451.1464	0.00723426
3449.1067	0.00729716
3447.0670	0.00731317
3445.0274	0.00729584
3442.9877	0.00733427
3440.9480	0.00737796
3438.9083	0.00740042
3436.8686	0.00744331
3434.8289	0.0074785
3432.7893	0.00751947
3430.7496	0.00759642
3428.7099	0.00767871
3426.6702	0.00774886
3424.6305	0.00780618
3422.5908	0.00787466
3420.5511	0.00794986
3418.5115	0.00796951
3416.4718	0.00795929
3414.4321	0.00799622
3412.3924	0.0080449
3410.3527	0.00805518
3408.3130	0.00806577
3406.2734	0.0081083
3404.2337	0.00818213
3402.1940	0.00825205
3400.1543	0.00827176
3398.1146	0.00826285
3396.0749	0.00828923
3394.0352	0.00836844
3391.9956	0.00843604
3389.9559	0.0084593
3387.9162	0.00846419
3385.8765	0.00845793
3383.8368	0.00848192
3381.7971	0.00856254
3379.7575	0.0086293
3377.7178	0.00864626
3375.6781	0.00865764
3373.6384	0.00869106
3371.5987	0.0087577
3369.5590	0.00885038
3367.5194	0.00893254
3365.4797	0.00896914
3363.4400	0.00896536
3361.4003	0.00896575
3359.3606	0.00900166
3357.3209	0.00906953
3355.2812	0.00912906
3353.2416	0.00918611
3351.2019	0.00926144
3349.1622	0.00931789
3347.1225	0.00935795
3345.0828	0.00939277
3343.0431	0.00942216
3341.0035	0.009479
3338.9638	0.00955594
3336.9241	0.00960991
3334.8844	0.0096566
3332.8447	0.0097262
3330.8050	0.00980276
3328.7653	0.00988652
3326.7257	0.00997418
3324.6860	0.0100264
3322.6463	0.0100594
3320.6066	0.0101368
3318.5669	0.0102415
3316.5272	0.0103067
3314.4876	0.0103486
3312.4479	0.0104369
3310.4082	0.0105556
3308.3685	0.0106414
3306.3288	0.0107195
3304.2891	0.0107946
3302.2494	0.0108087
3300.2098	0.0107952
3298.1701	0.0108237
3296.1304	0.0109045
3294.0907	0.0110141
3292.0510	0.0110934
3290.0113	0.0111253
3287.9717	0.0111539
3285.9320	0.0111729
3283.8923	0.011176
3281.8526	0.0111998
3279.8129	0.0112268
3277.7732	0.0112452
3275.7335	0.0112862
3273.6939	0.0113368
3271.6542	0.0113697
3269.6145	0.0113634
3267.5748	0.0113142
3265.5351	0.0112548
3263.4954	0.0111861
3261.4558	0.0111111
3259.4161	0.0110848
3257.3764	0.0110852
3255.3367	0.0110411
3253.2970	0.0109584
3251.2573	0.0108528
3249.2176	0.0107715
3247.1780	0.0107477
3245.1383	0.0107126
3243.0986	0.010652
3241.0589	0.0106231
3239.0192	0.010624
3236.9795	0.0105937
3234.9399	0.0105141
3232.9002	0.0104165
3230.8605	0.0103151
3228.8208	0.0102381
3226.7811	0.0102152
3224.7414	0.0102082
3222.7017	0.0101533
3220.6621	0.0100835
3218.6224	0.0100622
3216.5827	0.0100488
3214.5430	0.00998754
3212.5033	0.00989949
3210.4636	0.00985082
3208.4240	0.00985277
3206.3843	0.00982872
3204.3446	0.0097666
3202.3049	0.0097223
3200.2652	0.00966509
3198.2255	0.00957758
3196.1859	0.00951709
3194.1462	0.00948424
3192.1065	0.00945915
3190.0668	0.00941921
3188.0271	0.00932045
3185.9874	0.00920116
3183.9477	0.00911817
3181.9081	0.00905643
3179.8684	0.00900446
3177.8287	0.00895938
3175.7890	0.00891467
3173.7493	0.00885288
3171.7096	0.00875208
3169.6700	0.00864115
3167.6303	0.00856433
3165.5906	0.00851419
3163.5509	0.00844635
3161.5112	0.00836678
3159.4715	0.00829903
3157.4318	0.0082217
3155.3922	0.00814508
3153.3525	0.00809356
3151.3128	0.00805562
3149.2731	0.00801241
3147.2334	0.00793727
3145.1937	0.00783964
3143.1541	0.00777595
3141.1144	0.00775215
3139.0747	0.00773038
3137.0350	0.00770336
3134.9953	0.00767548
3132.9556	0.00762189
3130.9159	0.00754692
3128.8763	0.00750021
3126.8366	0.00747809
3124.7969	0.00744647
3122.7572	0.0073984
3120.7175	0.00736512
3118.6778	0.00738006
3116.6382	0.00739386
3114.5985	0.00736215
3112.5588	0.00732711
3110.5191	0.00732545
3108.4794	0.00733622
3106.4397	0.0073339
3104.4000	0.0073223
3102.3604	0.00731242
3100.3207	0.00731741
3098.2810	0.00732856
3096.2413	0.00732955
3094.2016	0.00734523
3092.1619	0.00738734
3090.1223	0.00742769
3088.0826	0.00744903
3086.0429	0.00744436
3084.0032	0.00742065
3081.9635	0.00743376
3079.9238	0.0075069
3077.8841	0.00755261
3075.8445	0.00751795
3073.8048	0.00747259
3071.7651	0.00748347
3069.7254	0.00753851
3067.6857	0.00759247
3065.6460	0.00760456
3063.6064	0.00756358
3061.5667	0.00750192
3059.5270	0.00746397
3057.4873	0.00748465
3055.4476	0.00751455
3053.4079	0.0074782
3051.3682	0.00741513
3049.3286	0.0073644
3047.2889	0.00732532
3045.2492	0.00731592
3043.2095	0.00732338
3041.1698	0.00730256
3039.1301	0.0072159
3037.0905	0.00710405
3035.0508	0.00705555
3033.0111	0.0070598
3030.9714	0.00704364
3028.9317	0.00699167
3026.8920	0.00693114
3024.8523	0.00687095
3022.8127	0.00679952
3020.7730	0.0067355
3018.7333	0.00670386
3016.6936	0.00669276
3014.6539	0.0066946
3012.6142	0.00670221
3010.5746	0.0066639
3008.5349	0.00656966
3006.4952	0.00649551
3004.4555	0.00645979
3002.4158	0.0064368
3000.3761	0.00646086
2998.3365	0.00652946
2996.2968	0.00657767
2994.2571	0.006596
2992.2174	0.0066124
2990.1777	0.0066438
2988.1380	0.0067003
2986.0983	0.00677155
2984.0587	0.00686293
2982.0190	0.0069825
2979.9793	0.00710801
2977.9396	0.0072174
2975.8999	0.00733264
2973.8602	0.00747575
2971.8206	0.00762365
2969.7809	0.00778626
2967.7412	0.00796828
2965.7015	0.00812763
2963.6618	0.00826526
2961.6221	0.00840343
2959.5824	0.00852454
2957.5428	0.00861795
2955.5031	0.0086815
2953.4634	0.00866808
2951.4237	0.00857836
2949.3840	0.00851077
2947.3443	0.00851435
2945.3047	0.00855121
2943.2650	0.00860881
2941.2253	0.00872941
2939.1856	0.00894616
2937.1459	0.00921765
2935.1062	0.00949886
2933.0665	0.0098046
2931.0269	0.0101275
2928.9872	0.0104273
2926.9475	0.0106792
2924.9078	0.0109107
2922.8681	0.0111629
2920.8284	0.0113889
2918.7888	0.0114581
2916.7491	0.0112747
2914.7094	0.0108798
2912.6697	0.0103698
2910.6300	0.00984405
2908.5903	0.00940698
2906.5506	0.00906128
2904.5110	0.00876446
2902.4713	0.00854465
2900.4316	0.00842984
2898.3919	0.00836547
2896.3522	0.00827411
2894.3125	0.00812628
2892.2729	0.00795676
2890.2332	0.00784038
2888.1935	0.00777119
2886.1538	0.00770663
2884.1141	0.00766589
2882.0744	0.00765486
2880.0347	0.00765071
2877.9951	0.00765922
2875.9554	0.00771428
2873.9157	0.0077985
2871.8760	0.00784231
2869.8363	0.00780456
2867.7966	0.00770623
2865.7570	0.00762305
2863.7173	0.00762171
2861.6776	0.00772475
2859.6379	0.00791438
2857.5982	0.00814725
2855.5585	0.00841661
2853.5188	0.00871452
2851.4792	0.00893214
2849.4395	0.00889269
2847.3998	0.00852253
2845.3601	0.0079848
2843.3204	0.00749135
2841.2807	0.00711486
2839.2411	0.00686494
2837.2014	0.00668826
2835.1617	0.00651828
2833.1220	0.00637929
2831.0823	0.00630821
2829.0426	0.0062775
2827.0029	0.0062265
2824.9633	0.00613635
2822.9236	0.00604339
2820.8839	0.00597273
2818.8442	0.00593818
2816.8045	0.0059401
2814.7648	0.00593359
2812.7252	0.0059084
2810.6855	0.00588619
2808.6458	0.00585314
2806.6061	0.00580646
2804.5664	0.00575686
2802.5267	0.00571647
2800.4871	0.00570678
2798.4474	0.00571016
2796.4077	0.00568564
2794.3680	0.0056449
2792.3283	0.00561468
2790.2886	0.00560236
2788.2489	0.00560177
2786.2093	0.0055736
2784.1696	0.0055223
2782.1299	0.00548496
2780.0902	0.00545994
2778.0505	0.00544848
2776.0108	0.00544786
2773.9712	0.00544163
2771.9315	0.00542593
2769.8918	0.00540589
2767.8521	0.00539383
2765.8124	0.00539546
2763.7727	0.00537768
2761.7330	0.00532288
2759.6934	0.00529347
2757.6537	0.00531886
2755.6140	0.00534673
2753.5743	0.00534718
2751.5346	0.00531947
2749.4949	0.00527279
2747.4553	0.00523806
2745.4156	0.00522691
2743.3759	0.00522462
2741.3362	0.00522425
2739.2965	0.00522453
2737.2568	0.00522179
2735.2171	0.00519844
2733.1775	0.00515788
2731.1378	0.00513689
2729.0981	0.00513847
2727.0584	0.00515548
2725.0187	0.00517185
2722.9790	0.00515501
2720.9394	0.00512072
2718.8997	0.00508768
2716.8600	0.00505611
2714.8203	0.00504399
2712.7806	0.00504079
2710.7409	0.00502518
2708.7012	0.00501306
2706.6616	0.00501377
2704.6219	0.00501441
2702.5822	0.00500531
2700.5425	0.00498802
2698.5028	0.00497286
2696.4631	0.00495747
2694.4235	0.00494525
2692.3838	0.00495647
2690.3441	0.00496665
2688.3044	0.00494631
2686.2647	0.00492712
2684.2250	0.00492831
2682.1853	0.00494185
2680.1457	0.00494881
2678.1060	0.00493281
2676.0663	0.00491745
2674.0266	0.00491896
2671.9869	0.00491511
2669.9472	0.00488877
2667.9076	0.00486254
2665.8679	0.0048596
2663.8282	0.00487149
2661.7885	0.00488104
2659.7488	0.00487783
2657.7091	0.00486834
2655.6694	0.00485354
2653.6298	0.0048282
2651.5901	0.00481632
2649.5504	0.00482116
2647.5107	0.00480177
2645.4710	0.00476316
2643.4313	0.00474471
2641.3917	0.00474528
2639.3520	0.00472924
2637.3123	0.0046924
2635.2726	0.0046847
2633.2329	0.00470477
2631.1932	0.00470245
2629.1535	0.00469198
2627.1139	0.00471045
2625.0742	0.00471866
2623.0345	0.00467747
2620.9948	0.00463734
2618.9551	0.00463386
2616.9154	0.00464222
2614.8758	0.00463872
2612.8361	0.00460139
2610.7964	0.00453858
2608.7567	0.00451753
2606.7170	0.00454222
2604.6773	0.00452161
2602.6377	0.0045
2600.5980	0.00457173
2598.5583	0.00463202
2596.5186	0.00458074
2594.4789	0.00447204
2592.4392	0.00441003
2590.3995	0.00443413
2588.3599	0.00448077
2586.3202	0.0044847
2584.2805	0.00445108
2582.2408	0.00444364
2580.2011	0.00447316
2578.1614	0.00448449
2576.1218	0.00445014
2574.0821	0.00439296
2572.0424	0.00438154
2570.0027	0.00441216
2567.9630	0.00440817
2565.9233	0.00435558
2563.8836	0.00431288
2561.8440	0.00433503
2559.8043	0.00437077
2557.7646	0.00436419
2555.7249	0.00437342
2553.6852	0.00440052
2551.6455	0.00438043
2549.6059	0.0043504
2547.5662	0.00436689
2545.5265	0.00439411
2543.4868	0.00439644
2541.4471	0.00439352
2539.4074	0.00442159
2537.3677	0.0044774
2535.3281	0.00451737
2533.2884	0.00452435
2531.2487	0.00449315
2529.2090	0.00441799
2527.1693	0.00435287
2525.1296	0.00434152
2523.0900	0.00433449
2521.0503	0.00431288
2519.0106	0.00430045
2516.9709	0.00429167
2514.9312	0.00430785
2512.8915	0.00434435
2510.8518	0.00433821
2508.8122	0.0042919
2506.7725	0.0042746
2504.7328	0.0042869
2502.6931	0.00428105
2500.6534	0.00426769
2498.6137	0.00428349
2496.5741	0.00428818
2494.5344	0.00424137
2492.4947	0.00421616
2490.4550	0.00423099
2488.4153	0.00421267
2486.3756	0.00417423
2484.3359	0.00414898
2482.2963	0.00408645
2480.2566	0.00402686
2478.2169	0.00407593
2476.1772	0.00417081
2474.1375	0.0042188
2472.0978	0.00424126
2470.0582	0.00428105
2468.0185	0.00433424
2465.9788	0.00433911
2463.9391	0.00425947
2461.8994	0.00417088
2459.8597	0.00417027
2457.8200	0.00421438
2455.7804	0.00420163
2453.7407	0.00413396
2451.7010	0.00408573
2449.6613	0.00409752
2447.6216	0.00414713
2445.5819	0.00419888
2443.5423	0.00421841
2441.5026	0.00420008
2439.4629	0.00417685
2437.4232	0.00414937
2435.3835	0.0041195
2433.3438	0.0041292
2431.3041	0.00418724
2429.2645	0.00422916
2427.2248	0.00420521
2425.1851	0.00415483
2423.1454	0.00412182
2421.1057	0.00411867
2419.0660	0.00413961
2417.0264	0.00417155
2414.9867	0.00418598
2412.9470	0.00415701
2410.9073	0.00412837
2408.8676	0.0041058
2406.8279	0.00405743
2404.7883	0.004026
2402.7486	0.00404815
2400.7089	0.00408411
2398.6692	0.00409345
2396.6295	0.00409603
2394.5898	0.0041305
2392.5501	0.00418506
2390.5105	0.00422614
2388.4708	0.00426812
2386.4311	0.00430551
2384.3914	0.00430876
2382.3517	0.00430525
2380.3120	0.0043415
2378.2724	0.00437982
2376.2327	0.00431242
2374.1930	0.00411157
2372.1533	0.00385765
2370.1136	0.00365873
2368.0739	0.0035381
2366.0342	0.00338586
2363.9946	0.00315073
2361.9549	0.00296309
2359.9152	0.00289903
2357.8755	0.00292792
2355.8358	0.00307401
2353.7961	0.00331464
2351.7565	0.00360413
2349.7168	0.00385572
2347.6771	0.0039522
2345.6374	0.00383059
2343.5977	0.00356416
2341.5580	0.00333256
2339.5183	0.00321812
2337.4787	0.00324911
2335.4390	0.00337874
2333.3993	0.00353117
2331.3596	0.00369963
2329.3199	0.00384867
2327.2802	0.00394947
2325.2406	0.00403978
2323.2009	0.00411491
2321.1612	0.00414057
2319.1215	0.00417427
2317.0818	0.00427306
2315.0421	0.00436961
2313.0024	0.00441393
2310.9628	0.00444764
2308.9231	0.00447699
2306.8834	0.00447328
2304.8437	0.00445483
2302.8040	0.0044508
2300.7643	0.00443229
2298.7247	0.00437239
2296.6850	0.00430291
2294.6453	0.00424549
2292.6056	0.00420234
2290.5659	0.00419488
2288.5262	0.00424446
2286.4865	0.00429606
2284.4469	0.004273
2282.4072	0.00420638
2280.3675	0.00416799
2278.3278	0.0041652
2276.2881	0.00415832
2274.2484	0.00411907
2272.2088	0.0040693
2270.1691	0.00410229
2268.1294	0.00422013
2266.0897	0.00426965
2264.0500	0.00419347
2262.0103	0.00407627
2259.9706	0.00400355
2257.9310	0.00400271
2255.8913	0.00404918
2253.8516	0.0040785
2251.8119	0.00409274
2249.7722	0.00415613
2247.7325	0.00425537
2245.6929	0.00428815
2243.6532	0.00416256
2241.6135	0.00403122
2239.5738	0.00404005
2237.5341	0.00411893
2235.4944	0.00424907
2233.4548	0.00433878
2231.4151	0.00432514
2229.3754	0.00430863
2227.3357	0.00427182
2225.2960	0.00414799
2223.2563	0.00392702
2221.2166	0.00370757
2219.1770	0.00374008
2217.1373	0.00398425
2215.0976	0.00411338
2213.0579	0.00409863
2211.0182	0.00408818
2208.9785	0.00412023
2206.9389	0.00417781
2204.8992	0.00419418
2202.8595	0.00419889
2200.8198	0.00425237
2198.7801	0.0042289
2196.7404	0.00412342
2194.7007	0.00414625
2192.6611	0.00423114
2190.6214	0.00416291
2188.5817	0.00405132
2186.5420	0.00400252
2184.5023	0.00387911
2182.4626	0.00370887
2180.4230	0.00369768
2178.3833	0.00381144
2176.3436	0.00388185
2174.3039	0.00400988
2172.2642	0.00425615
2170.2245	0.00435612
2168.1848	0.00428544
2166.1452	0.00424897
2164.1055	0.00412831
2162.0658	0.00376732
2160.0261	0.00336363
2157.9864	0.0032572
2155.9467	0.00350054
2153.9071	0.00382974
2151.8674	0.00400304
2149.8277	0.00398623
2147.7880	0.00394692
2145.7483	0.00389341
2143.7086	0.0037778
2141.6689	0.00386894
2139.6293	0.00419667
2137.5896	0.00442191
2135.5499	0.00445626
2133.5102	0.00436991
2131.4705	0.00423321
2129.4308	0.00413783
2127.3912	0.00404396
2125.3515	0.00394854
2123.3118	0.0039691
2121.2721	0.00405462
2119.2324	0.00410397
2117.1927	0.00418004
2115.1530	0.00427567
2113.1134	0.00432748
2111.0737	0.00432424
2109.0340	0.00430002
2106.9943	0.00428752
2104.9546	0.00418869
2102.9149	0.00407572
2100.8753	0.0041312
2098.8356	0.0042096
2096.7959	0.00420373
2094.7562	0.00423313
2092.7165	0.00427496
2090.6768	0.00425894
2088.6371	0.00423513
2086.5975	0.00422065
2084.5578	0.0041394
2082.5181	0.0040492
2080.4784	0.00406922
2078.4387	0.0041491
2076.3990	0.00422353
2074.3594	0.00423103
2072.3197	0.00416065
2070.2800	0.00416102
2068.2403	0.0043023
2066.2006	0.0043978
2064.1609	0.00433564
2062.1212	0.00422316
2060.0816	0.00410906
2058.0419	0.0040621
2056.0022	0.00410453
2053.9625	0.00418762
2051.9228	0.00429852
2049.8831	0.00427428
2047.8435	0.00406885
2045.8038	0.00396946
2043.7641	0.00403438
2041.7244	0.00409212
2039.6847	0.00413124
2037.6450	0.00415618
2035.6054	0.00403912
2033.5657	0.00373883
2031.5260	0.00358291
2029.4863	0.00366845
2027.4466	0.00372764
2025.4069	0.00385061
2023.3672	0.00413721
2021.3276	0.00433419
2019.2879	0.00428584
2017.2482	0.00411753
2015.2085	0.00399695
2013.1688	0.0040193
2011.1291	0.00412279
2009.0895	0.00421386
2007.0498	0.00436658
2005.0101	0.00441374
2002.9704	0.0042229
2000.9307	0.00416401
1998.8910	0.00426991
1996.8513	0.00420188
1994.8117	0.00406832
1992.7720	0.00405142
1990.7323	0.00406573
1988.6926	0.00410883
1986.6529	0.00417594
1984.6132	0.00425593
1982.5736	0.00440934
1980.5339	0.00457119
1978.4942	0.00455494
1976.4545	0.0042714
1974.4148	0.00401682
1972.3751	0.00398794
1970.3354	0.00404954
1968.2958	0.00416257
1966.2561	0.00415645
1964.2164	0.00397923
1962.1767	0.00392303
1960.1370	0.00409571
1958.0973	0.0043075
1956.0577	0.00438003
1954.0180	0.00438656
1951.9783	0.00437885
1949.9386	0.00428759
1947.8989	0.00422837
1945.8592	0.00434801
1943.8195	0.00452193
1941.7799	0.00449223
1939.7402	0.0042948
1937.7005	0.00421404
1935.6608	0.00430248
1933.6211	0.00436754
1931.5814	0.00429239
1929.5418	0.00417875
1927.5021	0.00416643
1925.4624	0.00425181
1923.4227	0.00431602
1921.3830	0.00429909
1919.3433	0.00431182
1917.3036	0.00430444
1915.2640	0.00415848
1913.2243	0.00408284
1911.1846	0.00420989
1909.1449	0.00436213
1907.1052	0.00439376
1905.0655	0.00434748
1903.0259	0.00427753
1900.9862	0.00423756
1898.9465	0.0042772
1896.9068	0.00438561
1894.8671	0.00445436
1892.8274	0.00444401
1890.7877	0.0044639
1888.7481	0.00443386
1886.7084	0.00429813
1884.6687	0.00417926
1882.6290	0.00411907
1880.5893	0.00410283
1878.5496	0.00411116
1876.5100	0.00416296
1874.4703	0.00425306
1872.4306	0.00435796
1870.3909	0.00445533
1868.3512	0.00445771
1866.3115	0.00433331
1864.2718	0.00423306
1862.2322	0.00423809
1860.1925	0.00426386
1858.1528	0.00424704
1856.1131	0.00421864
1854.0734	0.0041813
1852.0337	0.00413553
1849.9941	0.00416258
1847.9544	0.00428905
1845.9147	0.00442234
1843.8750	0.00438386
1841.8353	0.00421959
1839.7956	0.00415712
1837.7560	0.00417666
1835.7163	0.0041871
1833.6766	0.00424606
1831.6369	0.00439676
1829.5972	0.00445695
1827.5575	0.00440879
1825.5178	0.00439287
1823.4782	0.00434607
1821.4385	0.00426415
1819.3988	0.00420854
1817.3591	0.0041731
1815.3194	0.00416246
1813.2797	0.00421614
1811.2401	0.00427624
1809.2004	0.00424514
1807.1607	0.0041616
1805.1210	0.00417504
1803.0813	0.00432035
1801.0416	0.00438791
1799.0019	0.00429123
1796.9623	0.0042735
1794.9226	0.00441276
1792.8829	0.00451432
1790.8432	0.00439336
1788.8035	0.00423287
1786.7638	0.0042199
1784.7242	0.00426522
1782.6845	0.00430242
1780.6448	0.00431476
1778.6051	0.00428965
1776.5654	0.00433405
1774.5257	0.00446739
1772.4860	0.00453657
1770.4464	0.00450418
1768.4067	0.00444545
1766.3670	0.00434242
1764.3273	0.00433741
1762.2876	0.00443032
1760.2479	0.0044893
1758.2083	0.00454037
1756.1686	0.00455555
1754.1289	0.00466047
1752.0892	0.00498007
1750.0495	0.00522877
1748.0098	0.00522065
1745.9701	0.00522766
1743.9305	0.00531439
1741.8908	0.00536487
1739.8511	0.00536946
1737.8114	0.00548073
1735.7717	0.00574648
1733.7320	0.00589818
1731.6924	0.00580312
1729.6527	0.0057114
1727.6130	0.00564296
1725.5733	0.00564593
1723.5336	0.00573153
1721.4939	0.00590067
1719.4542	0.00621644
1717.4146	0.0065215
1715.3749	0.00656266
1713.3352	0.00650485
1711.2955	0.00657934
1709.2558	0.00685202
1707.2161	0.00727238
1705.1765	0.00775242
1703.1368	0.00826437
1701.0971	0.00891204
1699.0574	0.00964445
1697.0177	0.0103242
1694.9780	0.0109737
1692.9383	0.0115721
1690.8987	0.0122887
1688.8590	0.0131435
1686.8193	0.0139983
1684.7796	0.0149626
1682.7399	0.0158035
1680.7002	0.0163609
1678.6606	0.016941
1676.6209	0.0176366
1674.5812	0.018415
1672.5415	0.0191614
1670.5018	0.0199321
1668.4621	0.020686
1666.4224	0.0213263
1664.3828	0.0220377
1662.3431	0.0228654
1660.3034	0.0236417
1658.2637	0.0244133
1656.2240	0.0252901
1654.1843	0.0262804
1652.1447	0.0270427
1650.1050	0.0275088
1648.0653	0.0280547
1646.0256	0.0284622
1643.9859	0.0286159
1641.9462	0.0288025
1639.9066	0.0290718
1637.8669	0.0293667
1635.8272	0.0294605
1633.7875	0.0292878
1631.7478	0.029242
1629.7081	0.0293079
1627.6684	0.0293124
1625.6288	0.0292345
1623.5891	0.0290074
1621.5494	0.028577
1619.5097	0.0281453
1617.4700	0.0275226
1615.4303	0.0265602
1613.3907	0.025747
1611.3510	0.0250289
1609.3113	0.0241759
1607.2716	0.0232221
1605.2319	0.0222959
1603.1922	0.02142
1601.1525	0.0205741
1599.1129	0.0198119
1597.0732	0.0191656
1595.0335	0.018572
1592.9938	0.0180179
1590.9541	0.0175481
1588.9144	0.0171626
1586.8748	0.0168647
1584.8351	0.0166599
1582.7954	0.0165681
1580.7557	0.0166365
1578.7160	0.0168527
1576.6763	0.0170233
1574.6366	0.0170758
1572.5970	0.0172836
1570.5573	0.0176458
1568.5176	0.017956
1566.4779	0.018249
1564.4382	0.0186916
1562.3985	0.0193009
1560.3589	0.020166
1558.3192	0.0211337
1556.2795	0.0217335
1554.2398	0.0223668
1552.2001	0.0231308
1550.1604	0.0239162
1548.1207	0.0246652
1546.0811	0.025481
1544.0414	0.0263898
1542.0017	0.0271761
1539.9620	0.0276829
1537.9223	0.0279015
1535.8826	0.0281857
1533.8430	0.0285631
1531.8033	0.0288069
1529.7636	0.0290162
1527.7239	0.029352
1525.6842	0.029669
1523.6445	0.0299069
1521.6048	0.0300972
1519.5652	0.0301958
1517.5255	0.0302691
1515.4858	0.0302552
1513.4461	0.030199
1511.4064	0.0302591
1509.3667	0.030407
1507.3271	0.0299105
1505.2874	0.0284383
1503.2477	0.027552
1501.2080	0.0270966
1499.1683	0.0265186
1497.1286	0.0255599
1495.0889	0.0244422
1493.0493	0.0237075
1491.0096	0.0231753
1488.9699	0.0222969
1486.9302	0.0211923
1484.8905	0.0203456
1482.8508	0.0198068
1480.8112	0.0194463
1478.7715	0.0192963
1476.7318	0.0194325
1474.6921	0.0197321
1472.6524	0.0199256
1470.6127	0.0199652
1468.5730	0.0201295
1466.5334	0.020404
1464.4937	0.0205415
1462.4540	0.0206057
1460.4143	0.0209035
1458.3746	0.0214056
1456.3349	0.0216417
1454.2953	0.0215508
1452.2556	0.0215381
1450.2159	0.0216295
1448.1762	0.0216723
1446.1365	0.0215505
1444.0968	0.0213702
1442.0572	0.0212237
1440.0175	0.0211728
1437.9778	0.0211604
1435.9381	0.0208709
1433.8984	0.0204451
1431.8587	0.0201609
1429.8190	0.0198607
1427.7794	0.0195722
1425.7397	0.0194757
1423.7000	0.0195131
1421.6603	0.0196443
1419.6206	0.0198606
1417.5809	0.0198953
1415.5413	0.0197547
1413.5016	0.019693
1411.4619	0.019729
1409.4222	0.0197763
1407.3825	0.0198405
1405.3428	0.0198859
1403.3031	0.0198384
1401.2635	0.0198457
1399.2238	0.0199626
1397.1841	0.0200789
1395.1444	0.0200734
1393.1047	0.0199074
1391.0650	0.0198196
1389.0254	0.0199087
1386.9857	0.0199255
1384.9460	0.0197524
1382.9063	0.0195986
1380.8666	0.0195356
1378.8269	0.0194918
1376.7872	0.0194547
1374.7476	0.0193946
1372.7079	0.0192123
1370.6682	0.0189987
1368.6285	0.0188238
1366.5888	0.0186797
1364.5491	0.0186187
1362.5095	0.0184747
1360.4698	0.018141
1358.4301	0.0178568
1356.3904	0.017728
1354.3507	0.0176679
1352.3110	0.0176197
1350.2713	0.0175922
1348.2317	0.0175842
1346.1920	0.0176079
1344.1523	0.0176964
1342.1126	0.0178873
1340.0729	0.0180856
1338.0332	0.018054
1335.9936	0.0178363
1333.9539	0.0176662
1331.9142	0.0176001
1329.8745	0.017586
1327.8348	0.0175896
1325.7951	0.0176092
1323.7554	0.0176782
1321.7158	0.0178218
1319.6761	0.0179757
1317.6364	0.0180599
1315.5967	0.0181056
1313.5570	0.0181509
1311.5173	0.0181601
1309.4777	0.0181501
1307.4380	0.0181641
1305.3983	0.0181682
1303.3586	0.0181353
1301.3189	0.0181071
1299.2792	0.0181388
1297.2395	0.0182072
1295.1999	0.0182412
1293.1602	0.0182559
1291.1205	0.0183015
1289.0808	0.0183618
1287.0411	0.0184027
1285.0014	0.0184278
1282.9618	0.0184741
1280.9221	0.0185522
1278.8824	0.018638
1276.8427	0.0187293
1274.8030	0.0188431
1272.7633	0.0189806
1270.7236	0.0191177
1268.6840	0.0192778
1266.6443	0.0194964
1264.6046	0.0197376
1262.5649	0.0199866
1260.5252	0.0202393
1258.4855	0.0204606
1256.4459	0.0206765
1254.4062	0.0209437
1252.3665	0.0212588
1250.3268	0.0215892
1248.2871	0.0219273
1246.2474	0.0222731
1244.2078	0.0226207
1242.1681	0.022955
1240.1284	0.02326
1238.0887	0.0235336
1236.0490	0.0237702
1234.0093	0.0239622
1231.9696	0.024114
1229.9300	0.0242615
1227.8903	0.0244342
1225.8506	0.0245946
1223.8109	0.0246938
1221.7712	0.0247412
1219.7315	0.0247767
1217.6919	0.0248133
1215.6522	0.0248279
1213.6125	0.0248004
1211.5728	0.0247512
1209.5331	0.0247158
1207.4934	0.0247045
1205.4537	0.0247261
1203.4141	0.0247991
1201.3744	0.0249065
1199.3347	0.0249914
1197.2950	0.0250315
1195.2553	0.0250545
1193.2156	0.0250867
1191.1760	0.025127
1189.1363	0.0251523
1187.0966	0.0251635
1185.0569	0.0251756
1183.0172	0.025175
1180.9775	0.0251546
1178.9378	0.0251346
1176.8982	0.0251491
1174.8585	0.025187
1172.8188	0.0251764
1170.7791	0.0250911
1168.7394	0.024954
1166.6997	0.024781
1164.6601	0.0245938
1162.6204	0.0243946
1160.5807	0.0241631
1158.5410	0.0239018
1156.5013	0.0236269
1154.4616	0.0233546
1152.4219	0.0230799
1150.3823	0.0227916
1148.3426	0.0225044
1146.3029	0.0222196
1144.2632	0.0219453
1142.2235	0.0216904
1140.1838	0.0214409
1138.1442	0.0212111
1136.1045	0.0210203
1134.0648	0.0208897
1132.0251	0.0208518
1129.9854	0.0208838
1127.9457	0.0209209
1125.9060	0.0209204
1123.8664	0.0208836
1121.8267	0.0208442
1119.7870	0.0208182
1117.7473	0.0207975
1115.7076	0.020784
1113.6679	0.020782
1111.6283	0.0207677
1109.5886	0.0207241
1107.5489	0.0206989
1105.5092	0.0207203
1103.4695	0.0207438
1101.4298	0.020746
1099.3901	0.0207674
1097.3505	0.020835
1095.3108	0.0208983
1093.2711	0.0209319
1091.2314	0.0209818
1089.1917	0.0210718
1087.1520	0.0212229
1085.1124	0.0214235
1083.0727	0.0215943
1081.0330	0.0217165
1078.9933	0.0218308
1076.9536	0.021925
1074.9139	0.0219719
1072.8743	0.0220112
1070.8346	0.0220521
1068.7949	0.0220201
1066.7552	0.0219133
1064.7155	0.0218268
1062.6758	0.0217949
1060.6361	0.0217916
1058.5965	0.021836
1056.5568	0.0219312
1054.5171	0.0220562
1052.4774	0.0222814
1050.4377	0.0227255
1048.3980	0.0234226
1046.3584	0.0243296
1044.3187	0.0253484
1042.2790	0.0262853
1040.2393	0.0269359
1038.1996	0.0271639
1036.1599	0.0269379
1034.1202	0.026403
1032.0806	0.0258138
1030.0409	0.0253664
1028.0012	0.0251243
1025.9615	0.0250179
1023.9218	0.0249073
1021.8821	0.0246687
1019.8425	0.0242177
1017.8028	0.0236055
1015.7631	0.0229738
1013.7234	0.0224155
1011.6837	0.0219786
1009.6440	0.0215909
1007.6043	0.021144
1005.5647	0.0207025
1003.5250	0.0203792
1001.4853	0.0201389
999.4456	0.0199046
997.4059	0.0196953
995.3662	0.0195357
993.3266	0.0193825
991.2869	0.019198
989.2472	0.0190164
987.2075	0.0188992
985.1678	0.0188297
983.1281	0.0187388
981.0884	0.0186197
979.0488	0.0185047
977.0091	0.0184145
974.9694	0.0183489
972.9297	0.0182615
970.8900	0.0181491
968.8503	0.0180535
966.8107	0.0179814
964.7710	0.0179322
962.7313	0.0178838
960.6916	0.017809
958.6519	0.0177231
956.6122	0.0176606
954.5725	0.017629
952.5329	0.0175954
950.4932	0.0175498
948.4535	0.01751
946.4138	0.0174762
944.3741	0.0174661
942.3344	0.0175028
940.2948	0.0175513
938.2551	0.0175854
936.2154	0.0176294
934.1757	0.0176772
932.1360	0.0176963
930.0963	0.0176908
928.0566	0.0176902
926.0170	0.0177124
923.9773	0.0177368
921.9376	0.017721
919.8979	0.0176629
917.8582	0.0175953
915.8185	0.017539
913.7789	0.0174923
911.7392	0.0174605
909.6995	0.0174375
907.6598	0.0173964
905.6201	0.0173694
903.5804	0.0173793
901.5407	0.0174007
899.5011	0.0174392
897.4614	0.0174802
895.4217	0.0175051
893.3820	0.0175317
891.3423	0.0175552
889.3026	0.01757
887.2630	0.0175798
885.2233	0.0175864
883.1836	0.0176019
881.1439	0.0176468
879.1042	0.0177373
877.0645	0.0178186
875.0249	0.0178628
872.9852	0.017903
870.9455	0.0179152
868.9058	0.017908
866.8661	0.0179224
864.8264	0.0179354
862.7867	0.0179254
860.7471	0.0179222
858.7074	0.017931
856.6677	0.0179343
854.6280	0.0179646
852.5883	0.0180322
850.5486	0.0181074
848.5090	0.0181965
846.4693	0.0182886
844.4296	0.0183416
842.3899	0.0184061
840.3502	0.0185217
838.3105	0.0186644
836.2708	0.0188302
834.2312	0.018964
832.1915	0.0190639
830.1518	0.0191813
828.1121	0.0192816
826.0724	0.0193788
824.0327	0.0195282
821.9931	0.0196497
819.9534	0.0197062
817.9137	0.0198038
815.8740	0.0199575
813.8343	0.020122
811.7946	0.0203402
809.7549	0.0206434
807.7153	0.0209482
805.6756	0.0211719
803.6359	0.0213108
801.5962	0.0213879
799.5565	0.0214517
797.5168	0.0215587
795.4772	0.0217311
793.4375	0.0219222
791.3978	0.0220677
789.3581	0.0221762
787.3184	0.0222747
785.2787	0.0223838
783.2390	0.022537
781.1994	0.0227111
779.1597	0.0228469
777.1200	0.0229381
775.0803	0.0230442
773.0406	0.0232289
771.0009	0.0234565
768.9613	0.0236357
766.9216	0.0237671
764.8819	0.0239143
762.8422	0.024119
760.8025	0.0243749
758.7628	0.0246416
756.7231	0.0248895
754.6835	0.0250931
752.6438	0.0252593
750.6041	0.0254674
748.5644	0.0257622
746.5247	0.0260709
744.4850	0.0263238
742.4454	0.0265275
740.4057	0.0266989
738.3660	0.0268285
736.3263	0.02693
734.2866	0.0270662
732.2469	0.0272949
730.2072	0.0276239
728.1676	0.0279643
726.1279	0.0282759
724.0882	0.0286154
722.0485	0.0289382
720.0088	0.0291958
717.9691	0.0294077
715.9295	0.0295769
713.8898	0.0297798
711.8501	0.0300839
709.8104	0.0304401
707.7707	0.0308031
705.7310	0.0311538
703.6913	0.0314897
701.6517	0.0318313
699.6120	0.0321484
697.5723	0.0324075
695.5326	0.0326626
693.4929	0.032932
691.4532	0.0331478
689.4136	0.0332893
687.3739	0.0334398
685.3342	0.0336797
683.2945	0.0339808
681.2548	0.0342977
679.2151	0.0346081
677.1755	0.0348693
675.1358	0.0350876
673.0961	0.0353793
671.0564	0.0358055
669.0167	0.0362994
666.9770	0.0366998
664.9373	0.0369755
662.8977	0.0372247
660.8580	0.0374648
658.8183	0.0377387
656.7786	0.0380378
654.7389	0.0383407
652.6992	0.0386303
650.6596	0.0388717
648.6199	0.0391688
646.5802	0.0396133
644.5405	0.0401258
642.5008	0.0405812
640.4611	0.0409719
638.4214	0.0414105
636.3818	0.0418615
634.3421	0.0421414
632.3024	0.0422937
630.2627	0.0425194
628.2230	0.0428576
626.1833	0.0431921
624.1437	0.0434141
622.1040	0.0435836
620.0643	0.0437899
618.0246	0.0440198
615.9849	0.0442928
613.9452	0.0445799
611.9055	0.0448664
609.8659	0.045218
607.8262	0.0454894
605.7865	0.0456164
603.7468	0.0457911
601.7071	0.0460736
599.6674	0.0463993
597.6278	0.0466893
595.5881	0.0469974
593.5484	0.0474082
591.5087	0.0477549
589.4690	0.0479641
587.4293	0.0482426
585.3896	0.0486821
583.3500	0.0491515
581.3103	0.0494877
579.2706	0.0497156
577.2309	0.0499621
575.1912	0.0501744
573.1515	0.0503378
571.1119	0.050607
569.0722	0.0509622
567.0325	0.0512094
564.9928	0.0513678
562.9531	0.0515378
560.9134	0.0516349
558.8737	0.0517322
556.8341	0.051981
554.7944	0.0522547
552.7547	0.0525133
550.7150	0.0528701
548.6753	0.0531754
546.6356	0.0532707
544.5960	0.0533418
542.5563	0.05361
540.5166	0.0540319
538.4769	0.0544831
536.4372	0.0549125
534.3975	0.0552436
532.3578	0.0554865
530.3182	0.0558082
528.2785	0.056336
526.2388	0.0569783
524.1991	0.0575224
522.1594	0.0579943
520.1197	0.0584498
518.0801	0.0587453
516.0404	0.0588502
514.0007	0.0589538
511.9610	0.0591407
509.9213	0.0593143
507.8816	0.0594511
505.8419	0.0595053
503.8023	0.0595236
501.7626	0.0597158
499.7229	0.0599481
497.6832	0.0600883
495.6435	0.0602671
493.6038	0.0604161
491.5642	0.0604791
489.5245	0.060616
487.4848	0.0607964
485.4451	0.0608147
483.4054	0.0608006
481.3657	0.0611057
479.3261	0.061571
477.2864	0.0618011
475.2467	0.06195
473.2070	0.0623165
471.1673	0.0628226
469.1276	0.0633819
467.0879	0.0638501
465.0483	0.0640603
463.0086	0.0641564
460.9689	0.0642924
458.9292	0.064505
456.8895	0.0647918
454.8498	0.065081
452.8102	0.0653565
450.7705	0.0656735
448.7308	0.0660526
446.6911	0.0663877
444.6514	0.0665529
442.6117	0.0665709
440.5720	0.0666158
438.5324	0.0667624
436.4927	0.0668054
434.4530	0.0665745
432.4133	0.0661987
430.3736	0.0662289
428.3339	0.0668425
426.2943	0.0674142
424.2546	0.0677892
422.2149	0.0680958
420.1752	0.0683633
418.1355	0.0686653
416.0958	0.0687726
414.0561	0.0686965
412.0165	0.0687127
409.9768	0.0689532
407.9371	0.0690663
405.8974	0.0691328
403.8577	0.0696083
401.8180	0.0704803
399.7784	0.0715353
