# Supplementary material for: Vibrational Raman and IR data on brown hair subjected to bleaching
Source: Data Brief. 2021 Sep 30;38:107439. doi: 10.1016/j.dib.2021.107439 (PMC8502914; doi:10.1016/j.dib.2021.107439)
Supplement: Supplementary file 1 [file mmc1.zip › Supplementary Material raw data/Figure 6/IR brown p1.txt]

TITLE	IR single spectrum (p1) of brown hair
DATA TYPE
ORIGIN	JASCO
OWNER
SPECTROMETER/DATA SYSTEM
RESOLUTION
DELTAX	-2.03967
XUNITS	1/CM
YUNITS	ABSORBANCE
FIRSTX	3997.7610
LASTX	399.7761
NPOINTS	1765
FIRSTY	0.00267
MAXY	0.10136
MINY	0.00192
XYDATA
3997.7610	0.00267116
3995.7213	0.0026888
3993.6816	0.00266861
3991.6420	0.00259944
3989.6023	0.0025233
3987.5626	0.00251219
3985.5229	0.00256517
3983.4833	0.00259512
3981.4436	0.00257538
3979.4039	0.00254978
3977.3642	0.00258327
3975.3246	0.00263126
3973.2849	0.00261145
3971.2452	0.00261694
3969.2056	0.0026863
3967.1659	0.00270672
3965.1262	0.00263684
3963.0865	0.00256843
3961.0469	0.00256934
3959.0072	0.00263142
3956.9675	0.00269969
3954.9278	0.00271052
3952.8882	0.00269961
3950.8485	0.00268854
3948.8088	0.0025909
3946.7691	0.00245423
3944.7295	0.0024087
3942.6898	0.0023618
3940.6501	0.00230998
3938.6104	0.00238801
3936.5708	0.00254309
3934.5311	0.00267921
3932.4914	0.00268078
3930.4518	0.00254564
3928.4121	0.00253851
3926.3724	0.00269432
3924.3327	0.00274795
3922.2931	0.00270781
3920.2534	0.00272243
3918.2137	0.00264838
3916.1740	0.00248154
3914.1344	0.00242627
3912.0947	0.00245426
3910.0550	0.00247732
3908.0153	0.0026097
3905.9757	0.00285847
3903.9360	0.00292445
3901.8963	0.00273514
3899.8566	0.00251414
3897.8170	0.00238309
3895.7773	0.00245553
3893.7376	0.00264739
3891.6979	0.00264168
3889.6583	0.00248727
3887.6186	0.00252197
3885.5789	0.002525
3883.5393	0.00249102
3881.4996	0.00262327
3879.4599	0.00258249
3877.4202	0.00250307
3875.3806	0.00259585
3873.3409	0.00267632
3871.3012	0.00267429
3869.2615	0.00250463
3867.2219	0.00243265
3865.1822	0.00255431
3863.1425	0.00252286
3861.1028	0.0024125
3859.0632	0.0024906
3857.0235	0.00277025
3854.9838	0.00296496
3852.9441	0.00254447
3850.9045	0.00210481
3848.8648	0.002133
3846.8251	0.00225729
3844.7855	0.00234522
3842.7458	0.00243994
3840.7061	0.00254653
3838.6664	0.00255517
3836.6268	0.00247196
3834.5871	0.00243942
3832.5474	0.00241906
3830.5077	0.00242594
3828.4681	0.00246811
3826.4284	0.00245884
3824.3887	0.00255619
3822.3490	0.0026931
3820.3094	0.00256207
3818.2697	0.00251929
3816.2300	0.00251515
3814.1903	0.00230707
3812.1507	0.00223122
3810.1110	0.00232755
3808.0713	0.00243276
3806.0316	0.00246332
3803.9920	0.00253406
3801.9523	0.00253252
3799.9126	0.0023783
3797.8730	0.00239426
3795.8333	0.00247089
3793.7936	0.00240652
3791.7539	0.00224878
3789.7143	0.00214414
3787.6746	0.00220397
3785.6349	0.00233065
3783.5952	0.00243322
3781.5556	0.00246345
3779.5159	0.00228784
3777.4762	0.00209003
3775.4365	0.0021347
3773.3969	0.0022696
3771.3572	0.00228055
3769.3175	0.00219328
3767.2778	0.00227209
3765.2382	0.00242443
3763.1985	0.00243945
3761.1588	0.00245809
3759.1192	0.00252338
3757.0795	0.00256491
3755.0398	0.00268122
3753.0001	0.00279044
3750.9605	0.00251211
3748.9208	0.00216435
3746.8811	0.00233624
3744.8414	0.00251234
3742.8018	0.00227467
3740.7621	0.00225802
3738.7224	0.00260452
3736.6827	0.00283864
3734.6431	0.00256965
3732.6034	0.00212416
3730.5637	0.00203068
3728.5240	0.00230866
3726.4844	0.00262085
3724.4447	0.00269591
3722.4050	0.00256897
3720.3653	0.00233161
3718.3257	0.00214375
3716.2860	0.00224966
3714.2463	0.00260957
3712.2067	0.00264884
3710.1670	0.00213498
3708.1273	0.00195105
3706.0876	0.00223358
3704.0480	0.00248105
3702.0083	0.00244333
3699.9686	0.00225242
3697.9289	0.00215741
3695.8893	0.00226176
3693.8496	0.00254614
3691.8099	0.0027851
3689.7702	0.00262533
3687.7306	0.00211573
3685.6909	0.00192479
3683.6512	0.0021567
3681.6115	0.00245629
3679.5719	0.0026601
3677.5322	0.00282379
3675.4925	0.00275811
3673.4529	0.00259955
3671.4132	0.00261361
3669.3735	0.00245246
3667.3338	0.00227628
3665.2942	0.00233476
3663.2545	0.00241966
3661.2148	0.00250924
3659.1751	0.00267765
3657.1355	0.00270318
3655.0958	0.00252252
3653.0561	0.00259491
3651.0164	0.0029539
3648.9768	0.00307587
3646.9371	0.00287283
3644.8974	0.0028499
3642.8577	0.00296952
3640.8181	0.00303239
3638.7784	0.00306015
3636.7387	0.00312778
3634.6990	0.00322739
3632.6594	0.00344794
3630.6197	0.0037137
3628.5800	0.00361254
3626.5404	0.00337557
3624.5007	0.00342347
3622.4610	0.00357219
3620.4213	0.00370714
3618.3817	0.00380017
3616.3420	0.00393512
3614.3023	0.00402585
3612.2626	0.00403936
3610.2230	0.00423327
3608.1833	0.00440609
3606.1436	0.00430268
3604.1039	0.0041932
3602.0643	0.0042006
3600.0246	0.0042567
3597.9849	0.00434116
3595.9452	0.0044285
3593.9056	0.00450364
3591.8659	0.00472783
3589.8262	0.00508809
3587.7866	0.00517437
3585.7469	0.00493865
3583.7072	0.00484799
3581.6675	0.00495127
3579.6279	0.00508207
3577.5882	0.00514061
3575.5485	0.00514991
3573.5088	0.00520041
3571.4692	0.00541078
3569.4295	0.0058058
3567.3898	0.00605709
3565.3501	0.00585331
3563.3105	0.00563077
3561.2708	0.00571464
3559.2311	0.00590854
3557.1914	0.0060021
3555.1518	0.00607066
3553.1121	0.00618762
3551.0724	0.0063028
3549.0327	0.00646712
3546.9931	0.00664863
3544.9534	0.00670717
3542.9137	0.00665475
3540.8741	0.00660497
3538.8344	0.00664866
3536.7947	0.00671932
3534.7550	0.00675962
3532.7154	0.00688471
3530.6757	0.00709489
3528.6360	0.00725298
3526.5963	0.00732637
3524.5567	0.00737845
3522.5170	0.00750024
3520.4773	0.00773939
3518.4376	0.00790639
3516.3980	0.00784252
3514.3583	0.00772988
3512.3186	0.00775747
3510.2789	0.00792518
3508.2393	0.00813118
3506.1996	0.00821809
3504.1599	0.00816246
3502.1203	0.0080885
3500.0806	0.00808315
3498.0409	0.00812334
3496.0012	0.00821464
3493.9616	0.00838097
3491.9219	0.00851643
3489.8822	0.00852363
3487.8425	0.00853504
3485.8029	0.00868462
3483.7632	0.00883541
3481.7235	0.00888178
3479.6838	0.00889227
3477.6442	0.00889449
3475.6045	0.0089198
3473.5648	0.00903491
3471.5251	0.00916603
3469.4855	0.00925936
3467.4458	0.00939353
3465.4061	0.00953447
3463.3664	0.00958919
3461.3268	0.00959178
3459.2871	0.00966724
3457.2474	0.00979711
3455.2078	0.0098662
3453.1681	0.00989331
3451.1284	0.00990449
3449.0887	0.00988863
3447.0491	0.00987295
3445.0094	0.00994731
3442.9697	0.0101211
3440.9300	0.01024
3438.8904	0.0102806
3436.8507	0.010318
3434.8110	0.0103589
3432.7713	0.0104846
3430.7317	0.0106808
3428.6920	0.010759
3426.6523	0.0107051
3424.6126	0.0106902
3422.5730	0.0108217
3420.5333	0.0110604
3418.4936	0.011236
3416.4540	0.0112681
3414.4143	0.0112574
3412.3746	0.0112554
3410.3349	0.0112815
3408.2953	0.0113583
3406.2556	0.0114223
3404.2159	0.0114786
3402.1762	0.0115768
3400.1366	0.0116429
3398.0969	0.0116559
3396.0572	0.0117011
3394.0175	0.0117604
3391.9779	0.0118338
3389.9382	0.0119978
3387.8985	0.0121636
3385.8588	0.0121693
3383.8192	0.0120744
3381.7795	0.0120954
3379.7398	0.0122588
3377.7001	0.0124039
3375.6605	0.012477
3373.6208	0.0125454
3371.5811	0.0126749
3369.5415	0.0128343
3367.5018	0.0129133
3365.4621	0.0128982
3363.4224	0.0128751
3361.3828	0.012917
3359.3431	0.0130357
3357.3034	0.0131805
3355.2637	0.0132691
3353.2241	0.0133071
3351.1844	0.0133755
3349.1447	0.0134833
3347.1050	0.0136577
3345.0654	0.0138324
3343.0257	0.0138619
3340.9860	0.0138789
3338.9463	0.0140176
3336.9067	0.0141548
3334.8670	0.0142506
3332.8273	0.0143393
3330.7877	0.0143868
3328.7480	0.0144316
3326.7083	0.0145349
3324.6686	0.0146671
3322.6290	0.0148145
3320.5893	0.0150075
3318.5496	0.0151937
3316.5099	0.0153262
3314.4703	0.0154273
3312.4306	0.0155207
3310.3909	0.0156382
3308.3512	0.0157712
3306.3116	0.0159407
3304.2719	0.0161019
3302.2322	0.0161317
3300.1925	0.0161551
3298.1529	0.0163219
3296.1132	0.0165264
3294.0735	0.0166853
3292.0338	0.0167721
3289.9942	0.0167607
3287.9545	0.0167671
3285.9148	0.0168361
3283.8752	0.0168833
3281.8355	0.0169084
3279.7958	0.0168924
3277.7561	0.0168539
3275.7165	0.0169381
3273.6768	0.0171505
3271.6371	0.0173001
3269.5974	0.0172863
3267.5578	0.017212
3265.5181	0.0171349
3263.4784	0.0169893
3261.4387	0.016835
3259.3991	0.0167791
3257.3594	0.0167536
3255.3197	0.0166728
3253.2800	0.0165467
3251.2404	0.0163977
3249.2007	0.0163006
3247.1610	0.01626
3245.1214	0.0161311
3243.0817	0.015909
3241.0420	0.0157643
3239.0023	0.0157357
3236.9627	0.0156881
3234.9230	0.0155727
3232.8833	0.015408
3230.8436	0.015221
3228.8040	0.0151148
3226.7643	0.0150944
3224.7246	0.0150695
3222.6849	0.0149873
3220.6453	0.0148844
3218.6056	0.0148166
3216.5659	0.0147676
3214.5262	0.014737
3212.4866	0.0146968
3210.4469	0.0145852
3208.4072	0.0144259
3206.3675	0.0142711
3204.3279	0.0141674
3202.2882	0.0141408
3200.2485	0.0140733
3198.2089	0.01388
3196.1692	0.0136768
3194.1295	0.0135901
3192.0898	0.0135996
3190.0502	0.0135626
3188.0105	0.0134385
3185.9708	0.0133333
3183.9311	0.0132385
3181.8915	0.0130602
3179.8518	0.0128597
3177.8121	0.0127417
3175.7724	0.0126554
3173.7328	0.0124929
3171.6931	0.0122938
3169.6534	0.0121221
3167.6137	0.0119763
3165.5741	0.0118957
3163.5344	0.0117748
3161.4947	0.0115468
3159.4551	0.0113665
3157.4154	0.0112285
3155.3757	0.0110779
3153.3360	0.0109994
3151.2964	0.0109492
3149.2567	0.010849
3147.2170	0.0107216
3145.1773	0.0105669
3143.1377	0.0104599
3141.0980	0.0104384
3139.0583	0.0104091
3137.0186	0.0103549
3134.9790	0.0102737
3132.9393	0.010122
3130.8996	0.00997208
3128.8599	0.00991302
3126.8203	0.00984885
3124.7806	0.00971782
3122.7409	0.00962301
3120.7013	0.00962402
3118.6616	0.00968932
3116.6219	0.00976717
3114.5822	0.00977938
3112.5426	0.00966719
3110.5029	0.00956635
3108.4632	0.00956304
3106.4235	0.00949893
3104.3839	0.00937737
3102.3442	0.0093825
3100.3045	0.00949054
3098.2648	0.00951584
3096.2252	0.00948412
3094.1855	0.00953367
3092.1458	0.00963836
3090.1061	0.0097386
3088.0665	0.00979582
3086.0268	0.00979598
3083.9871	0.00977731
3081.9474	0.00981247
3079.9078	0.00991177
3077.8681	0.00994718
3075.8284	0.00985997
3073.7888	0.009756
3071.7491	0.00975279
3069.7094	0.00983461
3067.6697	0.00992668
3065.6301	0.0099675
3063.5904	0.00991932
3061.5507	0.00983445
3059.5110	0.00977464
3057.4714	0.00975782
3055.4317	0.00969829
3053.3920	0.00956135
3051.3523	0.00945935
3049.3127	0.0093966
3047.2730	0.0093355
3045.2333	0.00930427
3043.1936	0.00925638
3041.1540	0.00914829
3039.1143	0.00904794
3037.0746	0.00895885
3035.0350	0.00886257
3032.9953	0.00878868
3030.9556	0.00867749
3028.9159	0.00853264
3026.8763	0.00843932
3024.8366	0.008373
3022.7969	0.00826782
3020.7572	0.00815426
3018.7176	0.00811831
3016.6779	0.00814041
3014.6382	0.00814299
3012.5985	0.00810575
3010.5589	0.00797362
3008.5192	0.00775692
3006.4795	0.00759435
3004.4398	0.00752955
3002.4002	0.00753856
3000.3605	0.00762889
2998.3208	0.00773984
2996.2811	0.00781194
2994.2415	0.00788185
2992.2018	0.0079444
2990.1621	0.00797736
2988.1225	0.00802569
2986.0828	0.0081273
2984.0431	0.00829117
2982.0034	0.00850555
2979.9638	0.00872801
2977.9241	0.00889927
2975.8844	0.00904839
2973.8447	0.00920661
2971.8051	0.00938756
2969.7654	0.00965967
2967.7257	0.00993611
2965.6860	0.0101097
2963.6464	0.0102724
2961.6067	0.0104654
2959.5670	0.0105825
2957.5273	0.0106227
2955.4877	0.0106469
2953.4480	0.0105798
2951.4083	0.0104178
2949.3687	0.0103072
2947.3290	0.0102986
2945.2893	0.0103268
2943.2496	0.0103791
2941.2100	0.0105021
2939.1703	0.0106864
2937.1306	0.0109091
2935.0909	0.0112179
2933.0513	0.0115856
2931.0116	0.01192
2928.9719	0.0121786
2926.9322	0.0123708
2924.8926	0.0126183
2922.8529	0.0130049
2920.8132	0.0134388
2918.7735	0.01371
2916.7339	0.0136072
2914.6942	0.0131081
2912.6545	0.0123908
2910.6148	0.0116974
2908.5752	0.011143
2906.5355	0.0106863
2904.4958	0.0102887
2902.4562	0.00994578
2900.4165	0.00970091
2898.3768	0.00957397
2896.3371	0.00948192
2894.2975	0.00935381
2892.2578	0.00921251
2890.2181	0.00909251
2888.1784	0.00895447
2886.1388	0.00882511
2884.0991	0.00879624
2882.0594	0.00885652
2880.0197	0.00890696
2877.9801	0.00890033
2875.9404	0.00892551
2873.9007	0.00899342
2871.8610	0.00901525
2869.8214	0.00894926
2867.7817	0.00877624
2865.7420	0.00860558
2863.7024	0.00855109
2861.6627	0.00860661
2859.6230	0.00875524
2857.5833	0.00895116
2855.5437	0.00922991
2853.5040	0.00964085
2851.4643	0.00998201
2849.4246	0.00998387
2847.3850	0.00957792
2845.3453	0.00889816
2843.3056	0.00820374
2841.2659	0.00771383
2839.2263	0.00743435
2837.1866	0.00719866
2835.1469	0.00695025
2833.1072	0.00678081
2831.0676	0.00667576
2829.0279	0.00657412
2826.9882	0.00646874
2824.9485	0.00633343
2822.9089	0.00620112
2820.8692	0.00613629
2818.8295	0.00613647
2816.7899	0.00615572
2814.7502	0.00615932
2812.7105	0.00617893
2810.6708	0.00621364
2808.6312	0.00617911
2806.5915	0.00607216
2804.5518	0.00598367
2802.5121	0.00594599
2800.4725	0.00593153
2798.4328	0.0059141
2796.3931	0.00585787
2794.3534	0.00577211
2792.3138	0.0057261
2790.2741	0.00574578
2788.2344	0.00576304
2786.1947	0.00572395
2784.1551	0.005664
2782.1154	0.00559941
2780.0757	0.00553152
2778.0361	0.00548153
2775.9964	0.00544168
2773.9567	0.00542208
2771.9170	0.00540415
2769.8774	0.00533242
2767.8377	0.00526463
2765.7980	0.0052678
2763.7583	0.00525708
2761.7187	0.0051827
2759.6790	0.00515143
2757.6393	0.00523872
2755.5996	0.00533344
2753.5600	0.00530412
2751.5203	0.00522192
2749.4806	0.00519735
2747.4409	0.00520437
2745.4013	0.0052007
2743.3616	0.00518016
2741.3219	0.00512898
2739.2822	0.00507269
2737.2426	0.00502951
2735.2029	0.00496868
2733.1632	0.00491055
2731.1236	0.00489084
2729.0839	0.00489495
2727.0442	0.00489754
2725.0045	0.00489108
2722.9649	0.00488322
2720.9252	0.00486487
2718.8855	0.00482006
2716.8458	0.00475706
2714.8062	0.00470961
2712.7665	0.00471192
2710.7268	0.00475989
2708.6871	0.0048076
2706.6475	0.00481529
2704.6078	0.00478051
2702.5681	0.00471979
2700.5284	0.00467327
2698.4888	0.00464883
2696.4491	0.0045948
2694.4094	0.00454816
2692.3698	0.00455622
2690.3301	0.00455373
2688.2904	0.00454594
2686.2507	0.00455143
2684.2111	0.0045196
2682.1714	0.00450777
2680.1317	0.00454609
2678.0920	0.00452752
2676.0524	0.00444265
2674.0127	0.00439767
2671.9730	0.00440682
2669.9333	0.00439877
2667.8937	0.0043886
2665.8540	0.00442066
2663.8143	0.00444997
2661.7746	0.0044507
2659.7350	0.00442714
2657.6953	0.00439707
2655.6556	0.00439513
2653.6159	0.00439903
2651.5763	0.00440397
2649.5366	0.0044205
2647.4969	0.00444537
2645.4573	0.00447236
2643.4176	0.00444095
2641.3779	0.00438802
2639.3382	0.00435371
2637.2986	0.00426106
2635.2589	0.00418821
2633.2192	0.00420402
2631.1795	0.00420962
2629.1399	0.00421234
2627.1002	0.00424457
2625.0605	0.00424794
2623.0208	0.00421427
2620.9812	0.00418366
2618.9415	0.0041489
2616.9018	0.00412967
2614.8621	0.00418649
2612.8225	0.00422096
2610.7828	0.00409674
2608.7431	0.00392891
2606.7035	0.00389934
2604.6638	0.00392533
2602.6241	0.00395916
2600.5844	0.00412332
2598.5448	0.00425094
2596.5051	0.00413581
2594.4654	0.00390266
2592.4257	0.00375858
2590.3861	0.00375732
2588.3464	0.0037633
2586.3067	0.00370184
2584.2670	0.00366294
2582.2274	0.00366897
2580.1877	0.0036388
2578.1480	0.003607
2576.1083	0.00367328
2574.0687	0.00374544
2572.0290	0.00370176
2569.9893	0.00363295
2567.9496	0.00363995
2565.9100	0.00366806
2563.8703	0.00365754
2561.8306	0.00360437
2559.7910	0.00353499
2557.7513	0.00351182
2555.7116	0.00358049
2553.6719	0.00368673
2551.6323	0.00372589
2549.5926	0.00370004
2547.5529	0.00363491
2545.5132	0.00352852
2543.4736	0.003441
2541.4339	0.00340612
2539.3942	0.00345441
2537.3545	0.00358852
2535.3149	0.00372557
2533.2752	0.00381425
2531.2355	0.00380469
2529.1958	0.00366161
2527.1562	0.00349655
2525.1165	0.00345316
2523.0768	0.00348468
2521.0372	0.00346584
2518.9975	0.00341742
2516.9578	0.00342015
2514.9181	0.00342229
2512.8785	0.0033973
2510.8388	0.00341742
2508.7991	0.00340581
2506.7594	0.0033416
2504.7198	0.00333907
2502.6801	0.00336785
2500.6404	0.0033752
2498.6007	0.00339967
2496.5611	0.00341447
2494.5214	0.00332107
2492.4817	0.00319315
2490.4420	0.00320061
2488.4024	0.00325274
2486.3627	0.00322217
2484.3230	0.00321745
2482.2833	0.00323761
2480.2437	0.00318266
2478.2040	0.00316418
2476.1643	0.00325707
2474.1247	0.00330315
2472.0850	0.00323949
2470.0453	0.00326458
2468.0056	0.00343998
2465.9660	0.00352033
2463.9263	0.00338932
2461.8866	0.00327449
2459.8469	0.00332953
2457.8073	0.00341259
2455.7676	0.00338702
2453.7279	0.00321424
2451.6882	0.00300757
2449.6486	0.00303087
2447.6089	0.00326085
2445.5692	0.00338238
2443.5295	0.0032958
2441.4899	0.00318332
2439.4502	0.00319518
2437.4105	0.0032404
2435.3709	0.00320209
2433.3312	0.00317088
2431.2915	0.00320856
2429.2518	0.00324264
2427.2122	0.00321591
2425.1725	0.00314308
2423.1328	0.00310898
2421.0931	0.00317307
2419.0535	0.00324872
2417.0138	0.00329105
2414.9741	0.00334158
2412.9344	0.00332882
2410.8948	0.00326925
2408.8551	0.00323498
2406.8154	0.00315797
2404.7757	0.00308497
2402.7361	0.0031015
2400.6964	0.00309725
2398.6567	0.00303306
2396.6170	0.00301018
2394.5774	0.00303799
2392.5377	0.00308218
2390.4980	0.00317176
2388.4584	0.00329749
2386.4187	0.00336461
2384.3790	0.00331685
2382.3393	0.00322194
2380.2997	0.00324155
2378.2600	0.0033434
2376.2203	0.00325767
2374.1806	0.00297053
2372.1410	0.00275293
2370.1013	0.00269536
2368.0616	0.00273386
2366.0219	0.00280824
2363.9823	0.0027248
2361.9426	0.00254853
2359.9029	0.00251989
2357.8632	0.00254382
2355.8236	0.00254215
2353.7839	0.00258087
2351.7442	0.00275642
2349.7046	0.00302329
2347.6649	0.00320895
2345.6252	0.00317755
2343.5855	0.00291645
2341.5459	0.00262207
2339.5062	0.00250013
2337.4665	0.00261358
2335.4268	0.00286186
2333.3872	0.00301213
2331.3475	0.00297322
2329.3078	0.00296881
2327.2681	0.00317664
2325.2285	0.0034428
2323.1888	0.00350574
2321.1491	0.00338084
2319.1094	0.00331515
2317.0698	0.00336143
2315.0301	0.00342209
2312.9904	0.00349295
2310.9507	0.00359307
2308.9111	0.00361217
2306.8714	0.00343276
2304.8317	0.00320381
2302.7921	0.00315148
2300.7524	0.00319742
2298.7127	0.00325605
2296.6730	0.0033553
2294.6334	0.00341303
2292.5937	0.00343419
2290.5540	0.00349029
2288.5143	0.00356571
2286.4747	0.00361387
2284.4350	0.0035826
2282.3953	0.0034379
2280.3556	0.00325602
2278.3160	0.0031441
2276.2763	0.00308945
2274.2366	0.00310152
2272.1969	0.0031733
2270.1573	0.00329095
2268.1176	0.00343664
2266.0779	0.00345079
2264.0383	0.00331356
2261.9986	0.00315927
2259.9589	0.00307621
2257.9192	0.00307107
2255.8796	0.00304159
2253.8399	0.00287611
2251.8002	0.00271138
2249.7605	0.00289683
2247.7209	0.0033253
2245.6812	0.00345324
2243.6415	0.00319192
2241.6018	0.00303239
2239.5622	0.00312499
2237.5225	0.00325647
2235.4828	0.00340241
2233.4431	0.00335979
2231.4035	0.00316227
2229.3638	0.00324551
2227.3241	0.00337812
2225.2844	0.00315607
2223.2448	0.00284362
2221.2051	0.0026564
2219.1654	0.00269187
2217.1258	0.00297624
2215.0861	0.00307386
2213.0464	0.00287783
2211.0067	0.00278409
2208.9671	0.00297856
2206.9274	0.00320058
2204.8877	0.00320084
2202.8480	0.00324815
2200.8084	0.00332942
2198.7687	0.00305173
2196.7290	0.00275178
2194.6893	0.00291445
2192.6497	0.00318911
2190.6100	0.0031192
2188.5703	0.00280477
2186.5306	0.00253593
2184.4910	0.00242565
2182.4513	0.0025
2180.4116	0.00263379
2178.3720	0.00265687
2176.3323	0.00273626
2174.2926	0.003051
2172.2529	0.00337927
2170.2133	0.00346394
2168.1736	0.00350381
2166.1339	0.00365336
2164.0942	0.00359672
2162.0546	0.00320324
2160.0149	0.00287252
2157.9752	0.00278422
2155.9355	0.00264205
2153.8959	0.00250185
2151.8562	0.00236115
2149.8165	0.00210106
2147.7768	0.0019891
2145.7372	0.00208995
2143.6975	0.00231079
2141.6578	0.00271857
2139.6181	0.00309091
2137.5785	0.00318266
2135.5388	0.00303708
2133.4991	0.00292323
2131.4595	0.00308828
2129.4198	0.00328573
2127.3801	0.00322548
2125.3404	0.00305358
2123.3008	0.00301453
2121.2611	0.00307183
2119.2214	0.00306732
2117.1817	0.00298622
2115.1421	0.00292959
2113.1024	0.00294051
2111.0627	0.00287583
2109.0230	0.0028623
2106.9834	0.00306979
2104.9437	0.00318311
2102.9040	0.00318324
2100.8643	0.00331429
2098.8247	0.00336002
2096.7850	0.00319044
2094.7453	0.00307506
2092.7057	0.00299217
2090.6660	0.00283125
2088.6263	0.00285217
2086.5866	0.0030088
2084.5470	0.00294319
2082.5073	0.00279024
2080.4676	0.00277825
2078.4279	0.00285811
2076.3883	0.0029727
2074.3486	0.00302902
2072.3089	0.00308593
2070.2692	0.00320634
2068.2296	0.00331904
2066.1899	0.00329048
2064.1502	0.00316968
2062.1105	0.00319096
2060.0709	0.00311685
2058.0312	0.00294009
2055.9915	0.00306719
2053.9518	0.00351117
2051.9122	0.00397206
2049.8725	0.00383504
2047.8328	0.0030906
2045.7932	0.0027372
2043.7535	0.00291283
2041.7138	0.00308888
2039.6741	0.00329559
2037.6345	0.00369304
2035.5948	0.00384373
2033.5551	0.00313847
2031.5154	0.0022181
2029.4758	0.00208249
2027.4361	0.0023701
2025.3964	0.00236779
2023.3567	0.00229588
2021.3171	0.00239176
2019.2774	0.0023505
2017.2377	0.00218771
2015.1980	0.00219594
2013.1584	0.00240909
2011.1187	0.002564
2009.0790	0.00248766
2007.0394	0.00233031
2004.9997	0.00237968
2002.9600	0.00265236
2000.9203	0.00280605
1998.8807	0.00257671
1996.8410	0.00216979
1994.8013	0.00207326
1992.7616	0.00226892
1990.7220	0.0024585
1988.6823	0.00267075
1986.6426	0.00292946
1984.6029	0.00327259
1982.5633	0.00360139
1980.5236	0.00359033
1978.4839	0.00322851
1976.4442	0.0027925
1974.4046	0.0024906
1972.3649	0.00222112
1970.3252	0.00209984
1968.2856	0.0024565
1966.2459	0.00277648
1964.2062	0.00251487
1962.1665	0.00222497
1960.1269	0.00246803
1958.0872	0.00290715
1956.0475	0.00310319
1954.0078	0.00301836
1951.9682	0.00278857
1949.9285	0.00270284
1947.8888	0.00287458
1945.8491	0.0030931
1943.8095	0.00311568
1941.7698	0.00301982
1939.7301	0.00293066
1937.6904	0.00283479
1935.6508	0.00280688
1933.6111	0.00282168
1931.5714	0.00278307
1929.5317	0.00267275
1927.4921	0.00264017
1925.4524	0.00279709
1923.4127	0.00298669
1921.3731	0.00298367
1919.3334	0.00283312
1917.2937	0.00275236
1915.2540	0.00278096
1913.2144	0.00286924
1911.1747	0.0029035
1909.1350	0.00283359
1907.0953	0.00284112
1905.0557	0.00293319
1903.0160	0.00294038
1900.9763	0.00289039
1898.9366	0.00291374
1896.8970	0.00303171
1894.8573	0.00314256
1892.8176	0.00312142
1890.7779	0.00301534
1888.7383	0.00290043
1886.6986	0.00279513
1884.6589	0.00270391
1882.6193	0.00259754
1880.5796	0.00252416
1878.5399	0.00266306
1876.5002	0.00297257
1874.4606	0.00312027
1872.4209	0.00306252
1870.3812	0.00300705
1868.3415	0.00300048
1866.3019	0.00295122
1864.2622	0.00288307
1862.2225	0.00287161
1860.1828	0.00292951
1858.1432	0.00304086
1856.1035	0.0031223
1854.0638	0.00308666
1852.0241	0.00300913
1849.9845	0.00301599
1847.9448	0.00308093
1845.9051	0.00311837
1843.8654	0.00302892
1841.8258	0.00291468
1839.7861	0.00292242
1837.7464	0.00296652
1835.7068	0.00294429
1833.6671	0.00290934
1831.6274	0.00296535
1829.5877	0.00305924
1827.5481	0.00314264
1825.5084	0.00314517
1823.4687	0.00305595
1821.4290	0.0030114
1819.3894	0.00297666
1817.3497	0.00289873
1815.3100	0.00287789
1813.2703	0.00295156
1811.2307	0.00303781
1809.1910	0.00306953
1807.1513	0.00298583
1805.1116	0.00289918
1803.0720	0.00295205
1801.0323	0.00301753
1798.9926	0.00300298
1796.9530	0.00305869
1794.9133	0.00319646
1792.8736	0.00322001
1790.8339	0.00306672
1788.7943	0.00298456
1786.7546	0.00303416
1784.7149	0.00308935
1782.6752	0.00314639
1780.6356	0.00317768
1778.5959	0.00315028
1776.5562	0.00320718
1774.5165	0.00337721
1772.4769	0.00341108
1770.4372	0.00326776
1768.3975	0.00320097
1766.3578	0.00319552
1764.3182	0.00324113
1762.2785	0.00327582
1760.2388	0.00329337
1758.1991	0.00334544
1756.1595	0.00338159
1754.1198	0.00351328
1752.0801	0.00376652
1750.0405	0.00390801
1748.0008	0.00387936
1745.9611	0.00392734
1743.9214	0.00409606
1741.8818	0.0042477
1739.8421	0.00429659
1737.8024	0.00441982
1735.7627	0.00464909
1733.7231	0.00467858
1731.6834	0.00460006
1729.6437	0.00469276
1727.6040	0.00481639
1725.5644	0.00491697
1723.5247	0.00503482
1721.4850	0.00523146
1719.4453	0.0055655
1717.4057	0.00587742
1715.3660	0.00602391
1713.3263	0.00620164
1711.2867	0.0065342
1709.2470	0.00703209
1707.2073	0.00768406
1705.1676	0.00846316
1703.1280	0.00929525
1701.0883	0.0102916
1699.0486	0.0115296
1697.0089	0.0128638
1694.9693	0.0142478
1692.9296	0.0154364
1690.8899	0.0165884
1688.8502	0.0178603
1686.8106	0.0190997
1684.7709	0.0204967
1682.7312	0.021975
1680.6915	0.023184
1678.6519	0.0243466
1676.6122	0.0255741
1674.5725	0.0268629
1672.5328	0.0280791
1670.4932	0.0293498
1668.4535	0.0307567
1666.4138	0.0320479
1664.3742	0.0333415
1662.3345	0.0347721
1660.2948	0.0361459
1658.2551	0.0374715
1656.2155	0.0388451
1654.1758	0.0403577
1652.1361	0.0418155
1650.0964	0.0427573
1648.0568	0.0435908
1646.0171	0.0443656
1643.9774	0.0449246
1641.9377	0.0453607
1639.8981	0.0457553
1637.8584	0.046147
1635.8187	0.0463453
1633.7790	0.0463085
1631.7394	0.0463749
1629.6997	0.0464666
1627.6600	0.0464255
1625.6204	0.0462539
1623.5807	0.0458746
1621.5410	0.0452798
1619.5013	0.0446493
1617.4617	0.0435654
1615.4220	0.0419117
1613.3823	0.0405147
1611.3426	0.0391943
1609.3030	0.0376266
1607.2633	0.0359402
1605.2236	0.0343106
1603.1839	0.0327552
1601.1443	0.0312853
1599.1046	0.0299585
1597.0649	0.0288005
1595.0252	0.0277672
1592.9856	0.0268248
1590.9459	0.0260186
1588.9062	0.0254265
1586.8665	0.025062
1584.8269	0.024911
1582.7872	0.0249992
1580.7475	0.0253029
1578.7079	0.0257447
1576.6682	0.0261238
1574.6285	0.026402
1572.5888	0.0267656
1570.5492	0.027168
1568.5095	0.0275885
1566.4698	0.0281969
1564.4301	0.0290547
1562.3905	0.0300061
1560.3508	0.031102
1558.3111	0.0325033
1556.2714	0.0336804
1554.2318	0.0348064
1552.1921	0.0360214
1550.1524	0.0372377
1548.1127	0.038483
1546.0731	0.0397965
1544.0334	0.0411783
1541.9937	0.0424762
1539.9541	0.0435804
1537.9144	0.044337
1535.8747	0.0448634
1533.8350	0.0452589
1531.7954	0.0455582
1529.7557	0.0458731
1527.7160	0.0461951
1525.6763	0.0464657
1523.6367	0.04673
1521.5970	0.0469306
1519.5573	0.0470248
1517.5176	0.047091
1515.4780	0.0470843
1513.4383	0.0470199
1511.3986	0.0469238
1509.3589	0.0467284
1507.3193	0.0457262
1505.2796	0.0439659
1503.2399	0.042985
1501.2002	0.0422456
1499.1606	0.0411343
1497.1209	0.0394593
1495.0812	0.0376603
1493.0416	0.0363361
1491.0019	0.0350485
1488.9622	0.0333154
1486.9225	0.0316945
1484.8829	0.030552
1482.8432	0.0296971
1480.8035	0.0290576
1478.7638	0.0287826
1476.7242	0.0288771
1474.6845	0.0291575
1472.6448	0.0294582
1470.6051	0.0297821
1468.5655	0.030203
1466.5258	0.0305683
1464.4861	0.0307243
1462.4464	0.0308521
1460.4068	0.0311396
1458.3671	0.0314902
1456.3274	0.0317351
1454.2878	0.0319426
1452.2481	0.0321607
1450.2084	0.0323333
1448.1687	0.0323862
1446.1291	0.0322885
1444.0894	0.0321165
1442.0497	0.0319198
1440.0100	0.0317852
1437.9704	0.0316096
1435.9307	0.0310895
1433.8910	0.0305473
1431.8513	0.0301915
1429.8117	0.0297621
1427.7720	0.0293744
1425.7323	0.0292288
1423.6926	0.0292268
1421.6530	0.0293429
1419.6133	0.0294872
1417.5736	0.0294622
1415.5339	0.0294352
1413.4943	0.0295314
1411.4546	0.0296728
1409.4149	0.0297945
1407.3753	0.0299
1405.3356	0.0299221
1403.2959	0.0298274
1401.2562	0.029729
1399.2166	0.0296099
1397.1769	0.0295411
1395.1372	0.0295785
1393.0975	0.0295836
1391.0579	0.0295912
1389.0182	0.0296253
1386.9785	0.029538
1384.9388	0.0293278
1382.8992	0.0291382
1380.8595	0.028981
1378.8198	0.0288319
1376.7801	0.0286617
1374.7405	0.0283951
1372.7008	0.0280912
1370.6611	0.0279061
1368.6215	0.0277478
1366.5818	0.027528
1364.5421	0.0272638
1362.5024	0.0268626
1360.4628	0.0264078
1358.4231	0.0261115
1356.3834	0.0259691
1354.3437	0.0258858
1352.3041	0.0258483
1350.2644	0.0258629
1348.2247	0.0258919
1346.1850	0.0259745
1344.1454	0.0261131
1342.1057	0.0262354
1340.0660	0.0262937
1338.0263	0.0262273
1335.9867	0.0261054
1333.9470	0.0260405
1331.9073	0.0260099
1329.8676	0.025985
1327.8280	0.0259822
1325.7883	0.0260134
1323.7486	0.0261193
1321.7090	0.0262962
1319.6693	0.0264366
1317.6296	0.0265146
1315.5899	0.0265977
1313.5503	0.026681
1311.5106	0.0267444
1309.4709	0.026817
1307.4312	0.0269029
1305.3916	0.0269452
1303.3519	0.0269295
1301.3122	0.026941
1299.2725	0.0270104
1297.2329	0.0270701
1295.1932	0.0271051
1293.1535	0.0271468
1291.1138	0.0272139
1289.0742	0.0273158
1287.0345	0.0274266
1284.9948	0.027518
1282.9552	0.0276009
1280.9155	0.0276872
1278.8758	0.0278077
1276.8361	0.0279862
1274.7965	0.028178
1272.7568	0.0283502
1270.7171	0.028533
1268.6774	0.0287764
1266.6378	0.0290907
1264.5981	0.0294651
1262.5584	0.0298448
1260.5187	0.0301431
1258.4791	0.0303793
1256.4394	0.0306322
1254.3997	0.0309666
1252.3600	0.0313868
1250.3204	0.0317996
1248.2807	0.0321515
1246.2410	0.032503
1244.2013	0.032929
1242.1617	0.0334071
1240.1220	0.0338339
1238.0823	0.0341663
1236.0427	0.0344379
1234.0030	0.0346332
1231.9633	0.0346951
1229.9236	0.0346635
1227.8840	0.0346379
1225.8443	0.0345853
1223.8046	0.034408
1221.7649	0.0341486
1219.7253	0.0338991
1217.6856	0.0336337
1215.6459	0.0332995
1213.6062	0.0329545
1211.5666	0.0326821
1209.5269	0.0324904
1207.4872	0.0323428
1205.4475	0.0321775
1203.4079	0.0319625
1201.3682	0.0317522
1199.3285	0.0315707
1197.2889	0.0313545
1195.2492	0.0311135
1193.2095	0.0309213
1191.1698	0.0307805
1189.1302	0.0306643
1187.0905	0.0305562
1185.0508	0.0304343
1183.0111	0.0303075
1180.9715	0.0302031
1178.9318	0.0301296
1176.8921	0.0301146
1174.8524	0.0301415
1172.8128	0.0301081
1170.7731	0.0299824
1168.7334	0.0298118
1166.6937	0.0296107
1164.6541	0.0294003
1162.6144	0.029191
1160.5747	0.0289527
1158.5350	0.0287376
1156.4954	0.0285499
1154.4557	0.0282965
1152.4160	0.0280077
1150.3764	0.0277515
1148.3367	0.0275064
1146.2970	0.0272379
1144.2573	0.0269733
1142.2177	0.026721
1140.1780	0.0264335
1138.1383	0.0261672
1136.0986	0.0260277
1134.0590	0.0260313
1132.0193	0.02615
1129.9796	0.0263098
1127.9399	0.0264489
1125.9003	0.0265743
1123.8606	0.0266603
1121.8209	0.026695
1119.7812	0.0267394
1117.7416	0.0268123
1115.7019	0.0268704
1113.6622	0.0269198
1111.6226	0.0269877
1109.5829	0.0270203
1107.5432	0.0270161
1105.5035	0.027071
1103.4639	0.0271651
1101.4242	0.0272065
1099.3845	0.0272865
1097.3448	0.0274798
1095.3052	0.0276599
1093.2655	0.0278178
1091.2258	0.0280209
1089.1861	0.0282298
1087.1465	0.0284756
1085.1068	0.0287759
1083.0671	0.0290353
1081.0274	0.0292814
1078.9878	0.0296194
1076.9481	0.0299518
1074.9084	0.0301162
1072.8687	0.0301601
1070.8291	0.0301666
1068.7894	0.0301229
1066.7497	0.0300951
1064.7101	0.0301197
1062.6704	0.0301317
1060.6307	0.0301917
1058.5910	0.0303514
1056.5514	0.0304691
1054.5117	0.0305258
1052.4720	0.0306672
1050.4323	0.0308851
1048.3927	0.031127
1046.3530	0.0314117
1044.3133	0.0317162
1042.2736	0.0319613
1040.2340	0.032013
1038.1943	0.0318035
1036.1546	0.0314287
1034.1149	0.0309767
1032.0753	0.0304421
1030.0356	0.0299289
1027.9959	0.0296021
1025.9563	0.0293797
1023.9166	0.0291116
1021.8769	0.0287968
1019.8372	0.0284032
1017.7976	0.0279674
1015.7579	0.0275892
1013.7182	0.0272147
1011.6785	0.0268379
1009.6389	0.0264658
1007.5992	0.0260296
1005.5595	0.0256126
1003.5198	0.0252963
1001.4802	0.0250179
999.4405	0.024741
997.4008	0.024505
995.3611	0.0243064
993.3215	0.0240868
991.2818	0.0238507
989.2421	0.0236511
987.2024	0.0235393
985.1628	0.023489
983.1231	0.0233801
981.0834	0.0232182
979.0438	0.0231245
977.0041	0.0230828
974.9644	0.023002
972.9247	0.0228875
970.8851	0.0227994
968.8454	0.0227098
966.8057	0.0225814
964.7660	0.0224912
962.7264	0.0224262
960.6867	0.0223278
958.6470	0.0222574
956.6073	0.0222309
954.5677	0.0221737
952.5280	0.0220423
950.4883	0.0219344
948.4486	0.0219351
946.4090	0.0219456
944.3693	0.0219217
942.3296	0.0219769
940.2900	0.022133
938.2503	0.0222674
936.2106	0.0223456
934.1709	0.022403
932.1313	0.0224124
930.0916	0.0224222
928.0519	0.0225201
926.0122	0.0226496
923.9726	0.0226615
921.9329	0.0225484
919.8932	0.0224314
917.8535	0.0223225
915.8139	0.0222457
913.7742	0.0222106
911.7345	0.022142
909.6948	0.0220839
907.6552	0.0220884
905.6155	0.0221351
903.5758	0.0221826
901.5361	0.0222359
899.4965	0.0223242
897.4568	0.0223909
895.4171	0.0224451
893.3775	0.022543
891.3378	0.0226606
889.2981	0.0226901
887.2584	0.0225866
885.2188	0.0225262
883.1791	0.0226387
881.1394	0.0229002
879.0997	0.0232164
877.0601	0.0234258
875.0204	0.023512
872.9807	0.0235576
870.9410	0.0235788
868.9014	0.0236197
866.8617	0.0237237
864.8220	0.0237966
862.7823	0.0237911
860.7427	0.0238266
858.7030	0.0238862
856.6633	0.0238899
854.6237	0.0239619
852.5840	0.0242064
850.5443	0.0244994
848.5046	0.0247093
846.4650	0.0248341
844.4253	0.024937
842.3856	0.0251083
840.3459	0.025288
838.3063	0.0254411
836.2666	0.0256567
834.2269	0.0258786
832.1872	0.0260158
830.1476	0.0261059
828.1079	0.0262148
826.0682	0.0263706
824.0285	0.026664
821.9889	0.026998
819.9492	0.0271169
817.9095	0.0271776
815.8699	0.0274149
813.8302	0.0277723
811.7905	0.0282349
809.7508	0.028765
807.7112	0.029145
805.6715	0.0292665
803.6318	0.0293299
801.5921	0.0295038
799.5525	0.029703
797.5128	0.0299212
795.4731	0.0302203
793.4334	0.030531
791.3938	0.0308192
789.3541	0.0311153
787.3144	0.0314267
785.2747	0.0317122
783.2351	0.0319003
781.1954	0.0320578
779.1557	0.0322364
777.1160	0.0323583
775.0764	0.032515
773.0367	0.0328435
770.9970	0.0333036
768.9574	0.0337757
766.9177	0.0341
764.8780	0.0342766
762.8383	0.0345159
760.7987	0.0348693
758.7590	0.0352271
756.7193	0.0355275
754.6796	0.0358559
752.6400	0.0362904
750.6003	0.0366786
748.5606	0.0369967
746.5209	0.0373469
744.4813	0.0377586
742.4416	0.0381745
740.4019	0.0384009
738.3622	0.0384494
736.3226	0.0384867
734.2829	0.0386043
732.2432	0.0390099
730.2036	0.0397945
728.1639	0.0405426
726.1242	0.0409611
724.0845	0.0413251
722.0449	0.0418614
720.0052	0.0424241
717.9655	0.0427705
715.9258	0.0429357
713.8862	0.0432108
711.8465	0.0437342
709.8068	0.0443195
707.7671	0.0448523
705.7275	0.0454621
703.6878	0.0461308
701.6481	0.046678
699.6084	0.0471155
697.5688	0.0475864
695.5291	0.0480131
693.4894	0.0483311
691.4497	0.0486722
689.4101	0.0489606
687.3704	0.049194
685.3307	0.0495783
683.2911	0.0500882
681.2514	0.0505777
679.2117	0.0510206
677.1720	0.0514531
675.1324	0.0518637
673.0927	0.0523583
671.0530	0.0529341
669.0133	0.0534876
666.9737	0.0540724
664.9340	0.0545899
662.8943	0.0550303
660.8546	0.0554536
658.8150	0.0559025
656.7753	0.0563554
654.7356	0.0567074
652.6959	0.0569565
650.6563	0.0572281
648.6166	0.0576501
646.5769	0.0581252
644.5373	0.0585498
642.4976	0.058965
640.4579	0.0593085
638.4182	0.0596091
636.3786	0.0600065
634.3389	0.0604444
632.2992	0.0608905
630.2595	0.0614
628.2199	0.0619155
626.1802	0.0623192
624.1405	0.0626
622.1008	0.0629748
620.0612	0.0634707
618.0215	0.0637933
615.9818	0.0639118
613.9421	0.0642352
611.9025	0.0649591
609.8628	0.0656831
607.8231	0.0660335
605.7834	0.0661511
603.7438	0.0663239
601.7041	0.0667199
599.6644	0.0672905
597.6248	0.0677656
595.5851	0.0681667
593.5454	0.0686117
591.5057	0.0688732
589.4661	0.0689649
587.4264	0.0693109
585.3867	0.0700794
583.3470	0.0708303
581.3074	0.0710756
579.2677	0.0710608
577.2280	0.0713997
575.1883	0.0719985
573.1487	0.0723809
571.1090	0.0727464
569.0693	0.0732931
567.0296	0.0736721
564.9900	0.073793
562.9503	0.0739769
560.9106	0.0744257
558.8710	0.0749932
556.8313	0.075313
554.7916	0.0752825
552.7519	0.0752676
550.7123	0.0756755
548.6726	0.0764275
546.6329	0.0769677
544.5932	0.0772176
542.5536	0.0775857
540.5139	0.0781344
538.4742	0.0787221
536.4345	0.0792199
534.3949	0.0795726
532.3552	0.0798573
530.3155	0.0801838
528.2758	0.0805627
526.2362	0.0810256
524.1965	0.0815916
522.1568	0.0820679
520.1171	0.0823941
518.0775	0.0827783
516.0378	0.0831871
513.9981	0.083415
511.9585	0.0837029
509.9188	0.0840418
507.8791	0.0841311
505.8394	0.0842269
503.7998	0.0845572
501.7601	0.0848486
499.7204	0.0850114
497.6807	0.0853432
495.6411	0.0858121
493.6014	0.0861158
491.5617	0.086336
489.5220	0.0868764
487.4824	0.0874351
485.4427	0.0872665
483.4030	0.0867714
481.3633	0.0867793
479.3237	0.0871258
477.2840	0.0875991
475.2443	0.0883892
473.2047	0.0890219
471.1650	0.0892632
469.1253	0.0900027
467.0856	0.0909887
465.0460	0.0911749
463.0063	0.0906972
460.9666	0.0905001
458.9269	0.091004
456.8873	0.091731
454.8476	0.0921268
452.8079	0.0925092
450.7682	0.0933306
448.7286	0.0942127
446.6889	0.0945808
444.6492	0.0946305
442.6095	0.0949187
440.5699	0.0951371
438.5302	0.0947261
436.4905	0.0941803
434.4508	0.0940362
432.4112	0.0939934
430.3715	0.0940686
428.3318	0.0942356
426.2922	0.0942698
424.2525	0.0945528
422.2128	0.094645
420.1731	0.0943961
418.1335	0.0956859
416.0938	0.0977826
414.0541	0.0984241
412.0144	0.0980518
409.9748	0.0980252
407.9351	0.0985674
405.8954	0.0992826
403.8557	0.100125
401.8161	0.100883
399.7764	0.101356
