# Supplementary material for: Vibrational Raman and IR data on brown hair subjected to bleaching
Source: Data Brief. 2021 Sep 30;38:107439. doi: 10.1016/j.dib.2021.107439 (PMC8502914; doi:10.1016/j.dib.2021.107439)
Supplement: Supplementary file 1 [file mmc1.zip › Supplementary Material raw data/Figure 6/IR brown p10.txt]

TITLE	IR single spectrum (p10) of brown hair
DATA TYPE
ORIGIN	JASCO
OWNER
SPECTROMETER/DATA SYSTEM
RESOLUTION
DELTAX	-2.03967
XUNITS	1/CM
YUNITS	ABSORBANCE
FIRSTX	3997.7610
LASTX	399.7761
NPOINTS	1765
FIRSTY	0.00403
MAXY	0.07901
MINY	0.00259
XYDATA
3997.7610	0.00403231
3995.7213	0.00413926
3993.6816	0.00422755
3991.6420	0.00426477
3989.6023	0.00417039
3987.5626	0.00403427
3985.5229	0.00405384
3983.4833	0.00418886
3981.4436	0.00426493
3979.4039	0.00424687
3977.3642	0.00420128
3975.3246	0.00414749
3973.2849	0.00409301
3971.2452	0.00406094
3969.2056	0.00408302
3967.1659	0.00411077
3965.1262	0.00406531
3963.0865	0.00400425
3961.0469	0.00403071
3959.0072	0.0041263
3956.9675	0.00419885
3954.9278	0.00422595
3952.8882	0.0042487
3950.8485	0.00430733
3948.8088	0.00434305
3946.7691	0.00429107
3944.7295	0.00426164
3942.6898	0.00427651
3940.6501	0.00422279
3938.6104	0.00413887
3936.5708	0.00411232
3934.5311	0.00412606
3932.4914	0.00412983
3930.4518	0.00411841
3928.4121	0.00412138
3926.3724	0.00418821
3924.3327	0.00428333
3922.2931	0.00432393
3920.2534	0.0043989
3918.2137	0.00449731
3916.1740	0.0044557
3914.1344	0.00434007
3912.0947	0.00422752
3910.0550	0.00410989
3908.0153	0.00411624
3905.9757	0.00430187
3903.9360	0.00449561
3901.8963	0.0045469
3899.8566	0.00447699
3897.8170	0.00434237
3895.7773	0.00428927
3893.7376	0.00442717
3891.6979	0.00457947
3889.6583	0.0044937
3887.6186	0.00431238
3885.5789	0.00418257
3883.5393	0.0041547
3881.4996	0.00426396
3879.4599	0.00425918
3877.4202	0.00408148
3875.3806	0.00404362
3873.3409	0.00421775
3871.3012	0.00439626
3869.2615	0.00434739
3867.2219	0.00422831
3865.1822	0.00426624
3863.1425	0.00427207
3861.1028	0.00420476
3859.0632	0.00423604
3857.0235	0.00435641
3854.9838	0.00455166
3852.9441	0.00464446
3850.9045	0.00438813
3848.8648	0.00412201
3846.8251	0.0040327
3844.7855	0.00404472
3842.7458	0.00408807
3840.7061	0.00422214
3838.6664	0.00435005
3836.6268	0.00429356
3834.5871	0.00417601
3832.5474	0.00413411
3830.5077	0.0041148
3828.4681	0.00410003
3826.4284	0.00415442
3824.3887	0.00423116
3822.3490	0.0042985
3820.3094	0.00435071
3818.2697	0.00432142
3816.2300	0.00422363
3814.1903	0.00409277
3812.1507	0.00401924
3810.1110	0.00405465
3808.0713	0.00422146
3806.0316	0.00439079
3803.9920	0.0043893
3801.9523	0.00429708
3799.9126	0.00421819
3797.8730	0.00416032
3795.8333	0.00405755
3793.7936	0.00393896
3791.7539	0.0039077
3789.7143	0.00399218
3787.6746	0.00413105
3785.6349	0.00419982
3783.5952	0.00421069
3781.5556	0.00420591
3779.5159	0.00406839
3777.4762	0.00386938
3775.4365	0.00384648
3773.3969	0.00400179
3771.3572	0.00419942
3769.3175	0.00432331
3767.2778	0.00432004
3765.2382	0.00423722
3763.1985	0.00415431
3761.1588	0.00410866
3759.1192	0.00411511
3757.0795	0.00416751
3755.0398	0.00424726
3753.0001	0.00435939
3750.9605	0.00446035
3748.9208	0.00444364
3746.8811	0.00444249
3744.8414	0.00450388
3742.8018	0.0043728
3740.7621	0.00415212
3738.7224	0.00413233
3736.6827	0.00435633
3734.6431	0.0044558
3732.6034	0.00421265
3730.5637	0.00400785
3728.5240	0.00400278
3726.4844	0.0041155
3724.4447	0.00421822
3722.4050	0.00416864
3720.3653	0.00398666
3718.3257	0.0038797
3716.2860	0.00396365
3714.2463	0.00410936
3712.2067	0.00411125
3710.1670	0.00405081
3708.1273	0.00409256
3706.0876	0.00409679
3704.0480	0.004071
3702.0083	0.00403508
3699.9686	0.00392031
3697.9289	0.00382271
3695.8893	0.00382984
3693.8496	0.00388756
3691.8099	0.00398599
3689.7702	0.0042007
3687.7306	0.0042877
3685.6909	0.00406998
3683.6512	0.00386429
3681.6115	0.00389417
3679.5719	0.00408135
3677.5322	0.00425863
3675.4925	0.004399
3673.4529	0.00445677
3671.4132	0.00442698
3669.3735	0.00429559
3667.3338	0.00411253
3665.2942	0.00399858
3663.2545	0.00401914
3661.2148	0.00417938
3659.1751	0.00427727
3657.1355	0.00422203
3655.0958	0.00416443
3653.0561	0.00425345
3651.0164	0.00448201
3648.9768	0.00464619
3646.9371	0.00457607
3644.8974	0.00445633
3642.8577	0.00444375
3640.8181	0.00442811
3638.7784	0.00433928
3636.7387	0.00430671
3634.6990	0.00428482
3632.6594	0.00422441
3630.6197	0.00425811
3628.5800	0.0045022
3626.5404	0.00473149
3624.5007	0.00471516
3622.4610	0.0046303
3620.4213	0.00471362
3618.3817	0.00489537
3616.3420	0.00496999
3614.3023	0.00498656
3612.2626	0.00493221
3610.2230	0.00479543
3608.1833	0.00470085
3606.1436	0.00469815
3604.1039	0.0047518
3602.0643	0.00484757
3600.0246	0.00494888
3597.9849	0.00500259
3595.9452	0.00506444
3593.9056	0.00521131
3591.8659	0.00530713
3589.8262	0.00532029
3587.7866	0.00538994
3585.7469	0.00536898
3583.7072	0.00526227
3581.6675	0.00525716
3579.6279	0.00527611
3577.5882	0.00525955
3575.5485	0.00528056
3573.5088	0.00538635
3571.4692	0.00554807
3569.4295	0.00576201
3567.3898	0.00596449
3565.3501	0.00598247
3563.3105	0.00593339
3561.2708	0.00591568
3559.2311	0.00587805
3557.1914	0.00589839
3555.1518	0.00597795
3553.1121	0.00598698
3551.0724	0.00593888
3549.0327	0.00595987
3546.9931	0.00609513
3544.9534	0.0062352
3542.9137	0.00621196
3540.8741	0.0060936
3538.8344	0.00606328
3536.7947	0.00610095
3534.7550	0.00608701
3532.7154	0.00604976
3530.6757	0.00612734
3528.6360	0.00629405
3526.5963	0.00638911
3524.5567	0.00645894
3522.5170	0.00650753
3520.4773	0.0064684
3518.4376	0.00647284
3516.3980	0.00654206
3514.3583	0.00659817
3512.3186	0.00668798
3510.2789	0.0068405
3508.2393	0.00693376
3506.1996	0.00696475
3504.1599	0.00710284
3502.1203	0.0072549
3500.0806	0.00722327
3498.0409	0.00709821
3496.0012	0.00703559
3493.9616	0.00704493
3491.9219	0.00709413
3489.8822	0.00714808
3487.8425	0.00715271
3485.8029	0.00715668
3483.7632	0.00721534
3481.7235	0.00729078
3479.6838	0.00736068
3477.6442	0.00744233
3475.6045	0.00750224
3473.5648	0.00753514
3471.5251	0.00760136
3469.4855	0.00760112
3467.4458	0.00749887
3465.4061	0.00750909
3463.3664	0.00763761
3461.3268	0.00770859
3459.2871	0.00772577
3457.2474	0.00777961
3455.2078	0.0078325
3453.1681	0.00780483
3451.1284	0.0077902
3449.0887	0.00785272
3447.0491	0.00792094
3445.0094	0.00795603
3442.9697	0.00795869
3440.9300	0.00797127
3438.8904	0.00801224
3436.8507	0.00806335
3434.8110	0.00812068
3432.7713	0.00819187
3430.7317	0.00826978
3428.6920	0.00834967
3426.6523	0.00843763
3424.6126	0.00845933
3422.5730	0.00842452
3420.5333	0.00844893
3418.4936	0.00848507
3416.4540	0.00849349
3414.4143	0.00855376
3412.3746	0.00865235
3410.3349	0.00872006
3408.2953	0.00876013
3406.2556	0.00880408
3404.2159	0.00885171
3402.1762	0.00891954
3400.1366	0.00901089
3398.0969	0.00906943
3396.0572	0.00908646
3394.0175	0.00912917
3391.9779	0.00918081
3389.9382	0.00918657
3387.8985	0.00923715
3385.8588	0.00935251
3383.8192	0.00941626
3381.7795	0.00944136
3379.7398	0.00946898
3377.7001	0.00944097
3375.6605	0.00938674
3373.6208	0.00945353
3371.5811	0.00965086
3369.5415	0.00980688
3367.5018	0.00986853
3365.4621	0.00988857
3363.4224	0.0098596
3361.3828	0.00988855
3359.3431	0.0100478
3357.3034	0.0101729
3355.2637	0.0101797
3353.2241	0.0101694
3351.1844	0.010243
3349.1447	0.0103709
3347.1050	0.0104859
3345.0654	0.0106122
3343.0257	0.0107089
3340.9860	0.0107448
3338.9463	0.0108314
3336.9067	0.0109773
3334.8670	0.0110624
3332.8273	0.0110561
3330.7877	0.0110644
3328.7480	0.0111648
3326.7083	0.0112248
3324.6686	0.0111661
3322.6290	0.0111886
3320.5893	0.0113446
3318.5496	0.011486
3316.5099	0.0115956
3314.4703	0.0116686
3312.4306	0.0117003
3310.3909	0.0117845
3308.3512	0.0119486
3306.3116	0.0120668
3304.2719	0.0120641
3302.2322	0.0120495
3300.1925	0.0121064
3298.1529	0.0122268
3296.1132	0.0123694
3294.0735	0.0124657
3292.0338	0.0125072
3289.9942	0.0125216
3287.9545	0.0125302
3285.9148	0.0125459
3283.8752	0.0125691
3281.8355	0.0126184
3279.7958	0.0126875
3277.7561	0.0127048
3275.7165	0.0126329
3273.6768	0.0125824
3271.6371	0.0126038
3269.5974	0.0126016
3267.5578	0.0125514
3265.5181	0.0124526
3263.4784	0.012337
3261.4387	0.0122473
3259.3991	0.012186
3257.3594	0.0122469
3255.3197	0.0123563
3253.2800	0.0123276
3251.2404	0.0122422
3249.2007	0.012182
3247.1610	0.0120606
3245.1214	0.0118627
3243.0817	0.0116823
3241.0420	0.0116003
3239.0023	0.0116187
3236.9627	0.0116755
3234.9230	0.0116491
3232.8833	0.0114994
3230.8436	0.0113617
3228.8040	0.0113053
3226.7643	0.0112947
3224.7246	0.0113183
3222.6849	0.0112868
3220.6453	0.0111617
3218.6056	0.0110562
3216.5659	0.0110177
3214.5262	0.0110354
3212.4866	0.0110313
3210.4469	0.0109017
3208.4072	0.0107745
3206.3675	0.0107689
3204.3279	0.0107614
3202.2882	0.0106808
3200.2485	0.010556
3198.2089	0.0104259
3196.1692	0.0103909
3194.1295	0.010395
3192.0898	0.0102967
3190.0502	0.0101781
3188.0105	0.0101152
3185.9708	0.0100275
3183.9311	0.00990383
3181.8915	0.00981935
3179.8518	0.00980768
3177.8121	0.00983151
3175.7724	0.00980596
3173.7328	0.00973077
3171.6931	0.00965588
3169.6534	0.00952928
3167.6137	0.0093605
3165.5741	0.00924189
3163.5344	0.00914628
3161.4947	0.00901369
3159.4551	0.00889779
3157.4154	0.00885245
3155.3757	0.0088342
3153.3360	0.00878062
3151.2964	0.00869333
3149.2567	0.0085942
3147.2170	0.00848032
3145.1773	0.00842357
3143.1377	0.00849027
3141.0980	0.00855582
3139.0583	0.00850745
3137.0186	0.0084001
3134.9790	0.00825439
3132.9393	0.00810343
3130.8996	0.00806954
3128.8599	0.00808518
3126.8203	0.00802126
3124.7806	0.00797944
3122.7409	0.00801351
3120.7013	0.00803305
3118.6616	0.00804038
3116.6219	0.00805472
3114.5822	0.00803829
3112.5426	0.00796816
3110.5029	0.00788071
3108.4632	0.00784629
3106.4235	0.00786708
3104.3839	0.00790736
3102.3442	0.00796257
3100.3045	0.00802292
3098.2648	0.00805396
3096.2252	0.00804705
3094.1855	0.00801148
3092.1458	0.00797122
3090.1061	0.007957
3088.0665	0.00795972
3086.0268	0.00800383
3083.9871	0.00810124
3081.9474	0.00819783
3079.9078	0.00826693
3077.8681	0.00827007
3075.8284	0.00817457
3073.7888	0.0080888
3071.7491	0.00811432
3069.7094	0.00817488
3067.6697	0.00819485
3065.6301	0.00820018
3063.5904	0.00819097
3061.5507	0.00815629
3059.5110	0.00817525
3057.4714	0.00823688
3055.4317	0.00817288
3053.3920	0.00801422
3051.3523	0.00791498
3049.3127	0.00784318
3047.2730	0.00781513
3045.2333	0.00788983
3043.1936	0.00791569
3041.1540	0.00781463
3039.1143	0.00773418
3037.0746	0.00773931
3035.0350	0.00774221
3032.9953	0.00767579
3030.9556	0.00755226
3028.9159	0.00741623
3026.8763	0.00732145
3024.8366	0.00730376
3022.7969	0.00731834
3020.7572	0.00731942
3018.7176	0.00732156
3016.6779	0.00733174
3014.6382	0.0073681
3012.5985	0.00743214
3010.5589	0.00745107
3008.5192	0.00739978
3006.4795	0.00733351
3004.4398	0.0072509
3002.4002	0.00717497
3000.3605	0.00718223
2998.3208	0.00721695
2996.2811	0.00723443
2994.2415	0.00732893
2992.2018	0.00744278
2990.1621	0.00744051
2988.1225	0.0074309
2986.0828	0.00753822
2984.0431	0.00771523
2982.0034	0.00793333
2979.9638	0.0081799
2977.9241	0.00836836
2975.8844	0.00849019
2973.8447	0.00865177
2971.8051	0.0088636
2969.7654	0.00909957
2967.7257	0.00943078
2965.6860	0.00982836
2963.6464	0.0101431
2961.6067	0.0103623
2959.5670	0.0105468
2957.5273	0.0106464
2955.4877	0.0106199
2953.4480	0.010479
2951.4083	0.0102617
2949.3687	0.0101193
2947.3290	0.0101672
2945.2893	0.010356
2943.2496	0.0105799
2941.2100	0.010785
2939.1703	0.0110635
2937.1306	0.0115131
2935.0909	0.0120361
2933.0513	0.0125021
2931.0116	0.0129688
2928.9719	0.0135624
2926.9322	0.0142182
2924.8926	0.014731
2922.8529	0.0150146
2920.8132	0.0151536
2918.7735	0.0151893
2916.7339	0.0150019
2914.6942	0.014467
2912.6545	0.0136132
2910.6148	0.0126871
2908.5752	0.0119661
2906.5355	0.0114627
2904.4958	0.011099
2902.4562	0.0108787
2900.4165	0.0107294
2898.3768	0.0105203
2896.3371	0.0102178
2894.2975	0.00995979
2892.2578	0.00984244
2890.2181	0.00975046
2888.1784	0.00961764
2886.1388	0.00951462
2884.0991	0.00946316
2882.0594	0.00941501
2880.0197	0.00933429
2877.9801	0.00927134
2875.9404	0.00927713
2873.9007	0.00932447
2871.8610	0.00938647
2869.8214	0.00940766
2867.7817	0.00935066
2865.7420	0.00931987
2863.7024	0.00941263
2861.6627	0.00960909
2859.6230	0.009935
2857.5833	0.0103981
2855.5437	0.0108905
2853.5040	0.0113513
2851.4643	0.0116746
2849.4246	0.0116122
2847.3850	0.0110254
2845.3453	0.0101326
2843.3056	0.00931567
2841.2659	0.00870942
2839.2263	0.0082607
2837.1866	0.00793892
2835.1469	0.00770005
2833.1072	0.0075054
2831.0676	0.00735536
2829.0279	0.00726591
2826.9882	0.00725332
2824.9485	0.00722671
2822.9089	0.007069
2820.8692	0.0068724
2818.8295	0.00678221
2816.7899	0.00679651
2814.7502	0.00684321
2812.7105	0.00682617
2810.6708	0.00675102
2808.6312	0.00671514
2806.5915	0.00668262
2804.5518	0.00662779
2802.5121	0.00660085
2800.4725	0.00657301
2798.4328	0.00654271
2796.3931	0.00650937
2794.3534	0.00644026
2792.3138	0.00638465
2790.2741	0.00638176
2788.2344	0.00639221
2786.1947	0.0063563
2784.1551	0.00626362
2782.1154	0.00618678
2780.0757	0.00618625
2778.0361	0.00621826
2775.9964	0.00622094
2773.9567	0.00621246
2771.9170	0.00619741
2769.8774	0.00614036
2767.8377	0.00606572
2765.7980	0.00605725
2763.7583	0.00611531
2761.7187	0.00611642
2759.6790	0.00604927
2757.6393	0.00601362
2755.5996	0.00602126
2753.5600	0.00601982
2751.5203	0.00599543
2749.4806	0.00598375
2747.4409	0.00596913
2745.4013	0.00592712
2743.3616	0.00591287
2741.3219	0.00592888
2739.2822	0.00588388
2737.2426	0.00581616
2735.2029	0.00583463
2733.1632	0.00586727
2731.1236	0.00584365
2729.0839	0.00580671
2727.0442	0.00578166
2725.0045	0.00578964
2722.9649	0.00580396
2720.9252	0.00577652
2718.8855	0.00574425
2716.8458	0.00571989
2714.8062	0.00568338
2712.7665	0.00565694
2710.7268	0.00563386
2708.6871	0.00563659
2706.6475	0.00568117
2704.6078	0.00570423
2702.5681	0.00571398
2700.5284	0.00571404
2698.4888	0.00563132
2696.4491	0.00554505
2694.4094	0.00556954
2692.3698	0.00561097
2690.3301	0.00559623
2688.2904	0.00557051
2686.2507	0.00555218
2684.2111	0.00555627
2682.1714	0.00555984
2680.1317	0.005538
2678.0920	0.00553234
2676.0524	0.00552754
2674.0127	0.00550468
2671.9730	0.00549584
2669.9333	0.00549364
2667.8937	0.00547618
2665.8540	0.00543547
2663.8143	0.00542947
2661.7746	0.0055035
2659.7350	0.0055573
2657.6953	0.00554028
2655.6556	0.0055234
2653.6159	0.00547922
2651.5763	0.00538565
2649.5366	0.00535527
2647.4969	0.00538903
2645.4573	0.00540528
2643.4176	0.00541429
2641.3779	0.00542923
2639.3382	0.00542968
2637.2986	0.00542108
2635.2589	0.00545547
2633.2192	0.00547948
2631.1795	0.00541151
2629.1399	0.00537747
2627.1002	0.00542575
2625.0605	0.0054221
2623.0208	0.00535918
2620.9812	0.00529712
2618.9415	0.00523843
2616.9018	0.00517951
2614.8621	0.00512806
2612.8225	0.00511436
2610.7828	0.00510336
2608.7431	0.0050816
2606.7035	0.00515282
2604.6638	0.00524225
2602.6241	0.00519496
2600.5844	0.0051107
2598.5448	0.00509152
2596.5051	0.00506863
2594.4654	0.00497627
2592.4257	0.00484945
2590.3861	0.00481838
2588.3464	0.00491273
2586.3067	0.005031
2584.2670	0.0051257
2582.2274	0.00513932
2580.1877	0.00506075
2578.1480	0.00498114
2576.1083	0.0049188
2574.0687	0.00487508
2572.0290	0.00487194
2569.9893	0.00486343
2567.9496	0.0047897
2565.9100	0.00473201
2563.8703	0.00479616
2561.8306	0.00484076
2559.7910	0.00475196
2557.7513	0.00469682
2555.7116	0.00475538
2553.6719	0.00480229
2551.6323	0.00481807
2549.5926	0.00485238
2547.5529	0.00486731
2545.5132	0.0047948
2543.4736	0.00463575
2541.4339	0.0045032
2539.3942	0.0045179
2537.3545	0.00465686
2535.3149	0.0047697
2533.2752	0.00479475
2531.2355	0.00477122
2529.1958	0.00477551
2527.1562	0.00485003
2525.1165	0.00491888
2523.0768	0.00496852
2521.0372	0.00504035
2518.9975	0.00501982
2516.9578	0.0047798
2514.9181	0.00452702
2512.8785	0.0044818
2510.8388	0.00449488
2508.7991	0.00442709
2506.7594	0.00437754
2504.7198	0.00443465
2502.6801	0.00453869
2500.6404	0.00464412
2498.6007	0.00476072
2496.5611	0.00487388
2494.5214	0.00493598
2492.4817	0.00488296
2490.4420	0.00473105
2488.4024	0.00460733
2486.3627	0.00457667
2484.3230	0.00458777
2482.2833	0.00460009
2480.2437	0.00461573
2478.2040	0.00467196
2476.1643	0.00468855
2474.1247	0.00461882
2472.0850	0.0046149
2470.0453	0.00463148
2468.0056	0.00450916
2465.9660	0.00442811
2463.9263	0.0045259
2461.8866	0.00456249
2459.8469	0.00447048
2457.8073	0.00444152
2455.7676	0.00455289
2453.7279	0.00465126
2451.6882	0.0045976
2449.6486	0.00453479
2447.6089	0.00455425
2445.5692	0.00461597
2443.5295	0.00465733
2441.4899	0.00458089
2439.4502	0.00445711
2437.4105	0.00442246
2435.3709	0.00443841
2433.3312	0.00447275
2431.2915	0.00455509
2429.2518	0.00453929
2427.2122	0.00444432
2425.1725	0.00447905
2423.1328	0.00459582
2421.0931	0.004707
2419.0535	0.00472848
2417.0138	0.00460119
2414.9741	0.00447202
2412.9344	0.00438726
2410.8948	0.0043112
2408.8551	0.00431549
2406.8154	0.00439819
2404.7757	0.00449867
2402.7361	0.00456045
2400.6964	0.0044892
2398.6567	0.00432835
2396.6170	0.00427476
2394.5774	0.00436195
2392.5377	0.00443454
2390.4980	0.0044603
2388.4584	0.00451923
2386.4187	0.0045299
2384.3790	0.00442887
2382.3393	0.00436002
2380.2997	0.00437913
2378.2600	0.00436671
2376.2203	0.00422253
2374.1806	0.00401757
2372.1410	0.003882
2370.1013	0.00381412
2368.0616	0.00379756
2366.0219	0.00373758
2363.9823	0.00363454
2361.9426	0.00361807
2359.9029	0.00354914
2357.8632	0.00340972
2355.8236	0.00347912
2353.7839	0.00378315
2351.7442	0.00406309
2349.7046	0.00419132
2347.6649	0.00416474
2345.6252	0.00399792
2343.5855	0.00384008
2341.5459	0.0038323
2339.5062	0.00380636
2337.4665	0.00373291
2335.4268	0.00389887
2333.3872	0.00419613
2331.3475	0.00428339
2329.3078	0.00421179
2327.2681	0.00424373
2325.2285	0.00439032
2323.1888	0.00441898
2321.1491	0.00435157
2319.1094	0.00440959
2317.0698	0.00457793
2315.0301	0.00466275
2312.9904	0.00454152
2310.9507	0.00442408
2308.9111	0.00450071
2306.8714	0.0046016
2304.8317	0.00460974
2302.7921	0.00465137
2300.7524	0.00478229
2298.7127	0.00484691
2296.6730	0.0047798
2294.6334	0.00467628
2292.5937	0.0045688
2290.5540	0.00442772
2288.5143	0.00429674
2286.4747	0.00430158
2284.4350	0.00446253
2282.3953	0.00463624
2280.3556	0.00462824
2278.3160	0.00447858
2276.2763	0.00438538
2274.2366	0.00433047
2272.1969	0.00436786
2270.1573	0.00463038
2268.1176	0.00488019
2266.0779	0.00479765
2264.0383	0.00453853
2261.9986	0.00440682
2259.9589	0.00429371
2257.9192	0.00408493
2255.8796	0.00396793
2253.8399	0.00404124
2251.8002	0.0042523
2249.7605	0.00443765
2247.7209	0.00443609
2245.6812	0.00433766
2243.6415	0.00431528
2241.6018	0.00441088
2239.5622	0.00440648
2237.5225	0.00417088
2235.4828	0.00405616
2233.4431	0.00421184
2231.4035	0.00429567
2229.3638	0.00429018
2227.3241	0.00432637
2225.2844	0.00426493
2223.2448	0.00419341
2221.2051	0.00415528
2219.1654	0.00406667
2217.1258	0.00405585
2215.0861	0.00414731
2213.0464	0.00423364
2211.0067	0.00417648
2208.9671	0.00405783
2206.9274	0.00420324
2204.8877	0.00437599
2202.8480	0.00428333
2200.8084	0.00428427
2198.7687	0.00425476
2196.7290	0.0038446
2194.6893	0.00355024
2192.6497	0.00378552
2190.6100	0.00424399
2188.5703	0.00457194
2186.5306	0.00466913
2184.4910	0.00463499
2182.4513	0.00443946
2180.4116	0.00409687
2178.3720	0.003973
2176.3323	0.00403312
2174.2926	0.00404615
2172.2529	0.00393823
2170.2133	0.00385133
2168.1736	0.00414454
2166.1339	0.00464294
2164.0942	0.00489191
2162.0546	0.004619
2160.0149	0.0037598
2157.9752	0.00290019
2155.9355	0.00259137
2153.8959	0.00260556
2151.8562	0.0026732
2149.8165	0.002829
2147.7768	0.00313656
2145.7372	0.00344152
2143.6975	0.00368459
2141.6578	0.00386215
2139.6181	0.00376597
2137.5785	0.00350433
2135.5388	0.0034249
2133.4991	0.00347698
2131.4595	0.00350133
2129.4198	0.00363405
2127.3801	0.00396509
2125.3404	0.00425024
2123.3008	0.00423563
2121.2611	0.00404485
2119.2214	0.00393123
2117.1817	0.00399999
2115.1421	0.00421529
2113.1024	0.00433039
2111.0627	0.00421832
2109.0230	0.00408676
2106.9834	0.00401018
2104.9437	0.00399873
2102.9040	0.00421087
2100.8643	0.00448954
2098.8247	0.00457605
2096.7850	0.00446561
2094.7453	0.00421032
2092.7057	0.00398382
2090.6660	0.00393591
2088.6263	0.00402361
2086.5866	0.00415183
2084.5470	0.00427139
2082.5073	0.00432393
2080.4676	0.00426828
2078.4279	0.00422175
2076.3883	0.0042655
2074.3486	0.00433175
2072.3089	0.00432563
2070.2692	0.00411064
2068.2296	0.00384326
2066.1899	0.00394845
2064.1502	0.00433324
2062.1105	0.00445562
2060.0709	0.00427962
2058.0312	0.00420253
2055.9915	0.00417486
2053.9518	0.00405611
2051.9122	0.00413328
2049.8725	0.00442542
2047.8328	0.00453974
2045.7932	0.00443682
2043.7535	0.00434062
2041.7138	0.0040495
2039.6741	0.00354797
2037.6345	0.0034421
2035.5948	0.00403359
2033.5551	0.00455988
2031.5154	0.00421675
2029.4758	0.00363517
2027.4361	0.00354812
2025.3964	0.00369568
2023.3567	0.00377445
2021.3171	0.00377124
2019.2774	0.00378038
2017.2377	0.0038943
2015.1980	0.00396885
2013.1584	0.00373181
2011.1187	0.0034386
2009.0790	0.00360418
2007.0394	0.0039247
2004.9997	0.00370918
2002.9600	0.00323602
2000.9203	0.00317521
1998.8807	0.00347659
1996.8410	0.00374095
1994.8013	0.00383389
1992.7616	0.00389328
1990.7220	0.00393622
1988.6823	0.00397251
1986.6426	0.00412638
1984.6029	0.00422486
1982.5633	0.00434245
1980.5236	0.00466387
1978.4839	0.00451434
1976.4442	0.00360539
1974.4046	0.0028745
1972.3649	0.00289892
1970.3252	0.00355319
1968.2856	0.00404979
1966.2459	0.00378829
1964.2062	0.00341342
1962.1665	0.00333777
1960.1269	0.00325636
1958.0872	0.00295315
1956.0475	0.00266265
1954.0078	0.00283104
1951.9682	0.00309177
1949.9285	0.00312454
1947.8888	0.00344218
1945.8491	0.00399043
1943.8095	0.00415544
1941.7698	0.00390448
1939.7301	0.0036613
1937.6904	0.00353212
1935.6508	0.0035755
1933.6111	0.00383501
1931.5714	0.00388918
1929.5317	0.00361807
1927.4921	0.00344191
1925.4524	0.00354867
1923.4127	0.00377733
1921.3731	0.00389346
1919.3334	0.00386862
1917.2937	0.00387701
1915.2540	0.00390292
1913.2144	0.0038576
1911.1747	0.00388466
1909.1350	0.00401817
1907.0953	0.00412468
1905.0557	0.00410787
1903.0160	0.00392906
1900.9763	0.00375612
1898.9366	0.00375665
1896.8970	0.00387792
1894.8573	0.00395788
1892.8176	0.00390391
1890.7779	0.00386909
1888.7383	0.00389221
1886.6986	0.00384355
1884.6589	0.00381694
1882.6193	0.0038699
1880.5796	0.00388568
1878.5399	0.00382877
1876.5002	0.00378485
1874.4606	0.00375333
1872.4209	0.00371148
1870.3812	0.00382127
1868.3415	0.00414138
1866.3019	0.00433063
1864.2622	0.00423461
1862.2225	0.00408417
1860.1828	0.00403913
1858.1432	0.00403787
1856.1035	0.00399821
1854.0638	0.00396279
1852.0241	0.00395573
1849.9845	0.00391305
1847.9448	0.00384603
1845.9051	0.00382548
1843.8654	0.00383577
1841.8258	0.00386512
1839.7861	0.00390877
1837.7464	0.00388395
1835.7068	0.00379931
1833.6671	0.00379009
1831.6274	0.00387599
1829.5877	0.00393076
1827.5481	0.00389728
1825.5084	0.00387244
1823.4687	0.0039067
1821.4290	0.00388489
1819.3894	0.00379433
1817.3497	0.00379722
1815.3100	0.00391368
1813.2703	0.00401697
1811.2307	0.00402523
1809.1910	0.00398541
1807.1513	0.00399811
1805.1116	0.00405287
1803.0720	0.00408898
1801.0323	0.00409329
1798.9926	0.00408305
1796.9530	0.00407871
1794.9133	0.00410395
1792.8736	0.00415421
1790.8339	0.00410071
1788.7943	0.00396921
1786.7546	0.00393633
1784.7149	0.00393424
1782.6752	0.00391216
1780.6356	0.00395937
1778.5959	0.00401692
1776.5562	0.00401603
1774.5165	0.00398429
1772.4769	0.00399194
1770.4372	0.00406123
1768.3975	0.00406418
1766.3578	0.0040344
1764.3182	0.00411809
1762.2785	0.00420517
1760.2388	0.00416025
1758.1991	0.00414676
1756.1595	0.0042155
1754.1198	0.00433345
1752.0801	0.00459038
1750.0405	0.00488935
1748.0008	0.00501408
1745.9611	0.00506837
1743.9214	0.00522085
1741.8818	0.00544153
1739.8421	0.00562796
1737.8024	0.00579221
1735.7627	0.00595887
1733.7231	0.00602396
1731.6834	0.0058663
1729.6437	0.00563289
1727.6040	0.00546501
1725.5644	0.00542195
1723.5247	0.00545419
1721.4850	0.00556605
1719.4453	0.00585263
1717.4057	0.00624442
1715.3660	0.00643335
1713.3263	0.00642164
1711.2867	0.00651544
1709.2470	0.00684011
1707.2073	0.00735299
1705.1676	0.0079405
1703.1280	0.00850534
1701.0883	0.00926695
1699.0486	0.0102245
1697.0089	0.011101
1694.9693	0.0119379
1692.9296	0.0126358
1690.8899	0.0134275
1688.8502	0.0143624
1686.8106	0.0152161
1684.7709	0.0162576
1682.7312	0.0172964
1680.6915	0.0179396
1678.6519	0.0186029
1676.6122	0.0194944
1674.5725	0.0205191
1672.5328	0.0213973
1670.4932	0.0222656
1668.4535	0.0231691
1666.4138	0.0238734
1664.3742	0.0246499
1662.3345	0.0256645
1660.2948	0.0266121
1658.2551	0.0274508
1656.2155	0.0283549
1654.1758	0.0296053
1652.1361	0.0309027
1650.0964	0.0313942
1648.0568	0.0317903
1646.0171	0.0323289
1643.9774	0.0326501
1641.9377	0.0327869
1639.8981	0.0329199
1637.8584	0.0331657
1635.8187	0.0334506
1633.7790	0.0334716
1631.7394	0.0333533
1629.6997	0.0333081
1627.6600	0.0332803
1625.6204	0.0331257
1623.5807	0.0327838
1621.5410	0.0322622
1619.5013	0.0316743
1617.4617	0.0308601
1615.4220	0.0297115
1613.3823	0.0286186
1611.3426	0.0275729
1609.3030	0.0264396
1607.2633	0.0252648
1605.2236	0.0241827
1603.1839	0.0232396
1601.1443	0.0223692
1599.1046	0.0215546
1597.0649	0.0208301
1595.0252	0.0201991
1592.9856	0.01967
1590.9459	0.0192225
1588.9062	0.0188563
1586.8665	0.0186121
1584.8269	0.0185046
1582.7872	0.0185538
1580.7475	0.0187236
1578.7079	0.0189956
1576.6682	0.0193443
1574.6285	0.0195336
1572.5888	0.0196054
1570.5492	0.0198385
1568.5095	0.0201944
1566.4698	0.0205086
1564.4301	0.0208408
1562.3905	0.0212921
1560.3508	0.0221591
1558.3111	0.0234736
1556.2714	0.0241582
1554.2318	0.0246286
1552.1921	0.0253605
1550.1524	0.0262514
1548.1127	0.0271184
1546.0731	0.0280209
1544.0334	0.0291386
1541.9937	0.0303448
1539.9541	0.0313076
1537.9144	0.0316532
1535.8747	0.0318127
1533.8350	0.0320743
1531.7954	0.0322996
1529.7557	0.0325229
1527.7160	0.0328849
1525.6763	0.0332726
1523.6367	0.0335725
1521.5970	0.0338183
1519.5573	0.0339914
1517.5176	0.034146
1515.4780	0.0342744
1513.4383	0.0343226
1511.3986	0.0343287
1509.3589	0.034308
1507.3193	0.0339779
1505.2796	0.0331118
1503.2399	0.0324045
1501.2002	0.0319078
1499.1606	0.0313045
1497.1209	0.0303725
1495.0812	0.0292759
1493.0416	0.0283545
1491.0019	0.0274394
1488.9622	0.0262537
1486.9225	0.0250058
1484.8829	0.0239803
1482.8432	0.0232129
1480.8035	0.0226399
1478.7638	0.0223126
1476.7242	0.0223026
1474.6845	0.022521
1472.6448	0.0228333
1470.6051	0.0231249
1468.5655	0.0233833
1466.5258	0.0236535
1464.4861	0.0238292
1462.4464	0.023855
1460.4068	0.0239459
1458.3671	0.0242178
1456.3274	0.0244868
1454.2878	0.0245352
1452.2481	0.0245444
1450.2084	0.024633
1448.1687	0.0247218
1446.1291	0.0246528
1444.0894	0.0244564
1442.0497	0.0242656
1440.0100	0.0241624
1437.9704	0.0241135
1435.9307	0.0239065
1433.8910	0.0235553
1431.8513	0.0232348
1429.8117	0.0229145
1427.7720	0.0226178
1425.7323	0.022422
1423.6926	0.0223535
1421.6530	0.022433
1419.6133	0.0226123
1417.5736	0.0226616
1415.5339	0.0225296
1413.4943	0.022435
1411.4546	0.0224624
1409.4149	0.0225249
1407.3753	0.022564
1405.3356	0.0225604
1403.2959	0.022485
1401.2562	0.0224492
1399.2166	0.022496
1397.1769	0.022508
1395.1372	0.0224636
1393.0975	0.0224233
1391.0579	0.0224231
1389.0182	0.022462
1386.9785	0.0224213
1384.9388	0.0222527
1382.8992	0.0221343
1380.8595	0.0221393
1378.8198	0.0221531
1376.7801	0.0220983
1374.7405	0.0219648
1372.7008	0.021729
1370.6611	0.021498
1368.6215	0.0213145
1366.5818	0.0211345
1364.5421	0.0209851
1362.5024	0.0207899
1360.4628	0.0205079
1358.4231	0.020282
1356.3834	0.0201483
1354.3437	0.0200494
1352.3041	0.0199938
1350.2644	0.0200166
1348.2247	0.0200861
1346.1850	0.0201223
1344.1454	0.0201387
1342.1057	0.0202323
1340.0660	0.0203555
1338.0263	0.0203683
1335.9867	0.0203012
1333.9470	0.0202251
1331.9073	0.0201298
1329.8676	0.0200346
1327.8280	0.0199822
1325.7883	0.0199987
1323.7486	0.0200815
1321.7090	0.0201912
1319.6693	0.020281
1317.6296	0.020341
1315.5899	0.0203909
1313.5503	0.020429
1311.5106	0.0204457
1309.4709	0.0204688
1307.4312	0.0205188
1305.3916	0.0205708
1303.3519	0.0206178
1301.3122	0.0206844
1299.2725	0.0207493
1297.2329	0.0207497
1295.1932	0.0207123
1293.1535	0.0207334
1291.1138	0.0208056
1289.0742	0.0208845
1287.0345	0.0209776
1284.9948	0.0210545
1282.9552	0.0211009
1280.9155	0.0211762
1278.8758	0.0213112
1276.8361	0.0214766
1274.7965	0.0216486
1272.7568	0.0218393
1270.7171	0.0220896
1268.6774	0.0224601
1266.6378	0.0229342
1264.5981	0.0234151
1262.5584	0.0238539
1260.5187	0.0241804
1258.4791	0.0243066
1256.4394	0.0242887
1254.3997	0.0242756
1252.3600	0.0243618
1250.3204	0.0245162
1248.2807	0.0246832
1246.2410	0.0248855
1244.2013	0.0251475
1242.1617	0.0254528
1240.1220	0.0257216
1238.0823	0.0259051
1236.0427	0.0260826
1234.0030	0.0262563
1231.9633	0.0263468
1229.9236	0.0264091
1227.8840	0.0264938
1225.8443	0.0265287
1223.8046	0.0264519
1221.7649	0.0262924
1219.7253	0.0261268
1217.6856	0.0259412
1215.6459	0.0257068
1213.6062	0.0255178
1211.5666	0.0253949
1209.5269	0.0252478
1207.4872	0.0250371
1205.4475	0.0247902
1203.4079	0.0246055
1201.3682	0.0245078
1199.3285	0.0243831
1197.2889	0.0241757
1195.2492	0.0239295
1193.2095	0.0237273
1191.1698	0.0236448
1189.1302	0.0236203
1187.0905	0.0235591
1185.0508	0.0235018
1183.0111	0.0234708
1180.9715	0.0234422
1178.9318	0.0234537
1176.8921	0.0235073
1174.8524	0.0235342
1172.8128	0.0235084
1170.7731	0.0234476
1168.7334	0.023348
1166.6937	0.0232082
1164.6541	0.0230367
1162.6144	0.022854
1160.5747	0.0227005
1158.5350	0.022589
1156.4954	0.0224758
1154.4557	0.0223345
1152.4160	0.022189
1150.3764	0.0220295
1148.3367	0.0218246
1146.2970	0.0216254
1144.2573	0.0214599
1142.2177	0.0212788
1140.1780	0.0211118
1138.1383	0.0209783
1136.0986	0.0208828
1134.0590	0.0208947
1132.0193	0.020983
1129.9796	0.0210625
1127.9399	0.0211682
1125.9003	0.0213592
1123.8606	0.0215758
1121.8209	0.0217197
1119.7812	0.0217828
1117.7416	0.0218524
1115.7019	0.021967
1113.6622	0.022065
1111.6226	0.022136
1109.5829	0.0222263
1107.5432	0.0223256
1105.5035	0.0224083
1103.4639	0.0224853
1101.4242	0.0225592
1099.3845	0.0226267
1097.3448	0.0227012
1095.3052	0.0227897
1093.2655	0.0228851
1091.2258	0.0230154
1089.1861	0.0231637
1087.1465	0.0232788
1085.1068	0.0234482
1083.0671	0.0237162
1081.0274	0.0239571
1078.9878	0.024108
1076.9481	0.0242206
1074.9084	0.0243339
1072.8687	0.0244583
1070.8291	0.0245469
1068.7894	0.0245497
1066.7497	0.0245226
1064.7101	0.0245383
1062.6704	0.0246146
1060.6307	0.0247374
1058.5910	0.024832
1056.5514	0.0248717
1054.5117	0.0249701
1052.4720	0.0251203
1050.4323	0.0252305
1048.3927	0.025356
1046.3530	0.0255581
1044.3133	0.0258271
1042.2736	0.026114
1040.2340	0.0263095
1038.1943	0.0262844
1036.1546	0.0260524
1034.1149	0.0257782
1032.0753	0.0255607
1030.0356	0.0253795
1027.9959	0.0252184
1025.9563	0.0250885
1023.9166	0.0249635
1021.8769	0.0248003
1019.8372	0.0245289
1017.7976	0.0241401
1015.7579	0.0237087
1013.7182	0.0232705
1011.6785	0.02288
1009.6389	0.0225603
1007.5992	0.0222183
1005.5595	0.0217784
1003.5198	0.0213011
1001.4802	0.0209011
999.4405	0.0205918
997.4008	0.0203224
995.3611	0.0200692
993.3215	0.0198199
991.2818	0.0196071
989.2421	0.0194947
987.2024	0.0194286
985.1628	0.0193097
983.1231	0.019192
981.0834	0.0191317
979.0438	0.0190577
977.0041	0.0189756
974.9644	0.0189219
972.9247	0.0188372
970.8851	0.0187386
968.8454	0.0186792
966.8057	0.0186207
964.7660	0.0185273
962.7264	0.0183857
960.6867	0.0182171
958.6470	0.0181118
956.6073	0.0180486
954.5677	0.017968
952.5280	0.0179409
950.4883	0.0179463
948.4486	0.0179348
946.4090	0.0179317
944.3693	0.01793
942.3296	0.0179539
940.2900	0.0180136
938.2503	0.0180823
936.2106	0.0181725
934.1709	0.0182654
932.1313	0.01827
930.0916	0.0181844
928.0519	0.0181743
926.0122	0.0182872
923.9726	0.0183253
921.9329	0.0182593
919.8932	0.0182706
917.8535	0.0183177
915.8139	0.0182651
913.7742	0.0181524
911.7345	0.0180564
909.6948	0.0180255
907.6552	0.0180274
905.6155	0.0179989
903.5758	0.0180299
901.5361	0.0181144
899.4965	0.0181169
897.4568	0.0180872
895.4171	0.0181059
893.3775	0.0181336
891.3378	0.0181947
889.2981	0.0183221
887.2584	0.01836
885.2188	0.0182746
883.1791	0.018262
881.1394	0.0183434
879.0997	0.018454
877.0601	0.0186178
875.0204	0.0187839
872.9807	0.0188202
870.9410	0.0187249
868.9014	0.0186892
866.8617	0.018796
864.8220	0.0189468
862.7823	0.0190977
860.7427	0.0192245
858.7030	0.0192481
856.6633	0.0191497
854.6237	0.0190611
852.5840	0.0190851
850.5443	0.0191092
848.5046	0.0190847
846.4650	0.019163
844.4253	0.0193611
842.3856	0.0195191
840.3459	0.0196241
838.3063	0.0198185
836.2666	0.0200852
834.2269	0.0202859
832.1872	0.0204112
830.1476	0.0205401
828.1079	0.0207074
826.0682	0.020913
824.0285	0.0211797
821.9889	0.0214222
819.9492	0.0215415
817.9095	0.0217191
815.8699	0.0220705
813.8302	0.0223944
811.7905	0.0225744
809.7508	0.0227069
807.7112	0.0229019
805.6715	0.0231887
803.6318	0.0235271
801.5921	0.0238537
799.5525	0.0240665
797.5128	0.0241547
795.4731	0.0242428
793.4334	0.0242844
791.3938	0.0241861
789.3541	0.0241525
787.3144	0.0242929
785.2747	0.0243321
783.2351	0.0242164
781.1954	0.0241807
779.1557	0.0242194
777.1160	0.024317
775.0764	0.0245105
773.0367	0.0247529
770.9970	0.0250253
768.9574	0.0252451
766.9177	0.0254352
764.8780	0.0256638
762.8383	0.0258894
760.7987	0.0260988
758.7590	0.0263266
756.7193	0.0265912
754.6796	0.0267469
752.6400	0.0267984
750.6003	0.0270215
748.5606	0.0273789
746.5209	0.0276843
744.4813	0.0279823
742.4416	0.0282211
740.4019	0.0283544
738.3622	0.0285188
736.3226	0.028825
734.2829	0.0292355
732.2432	0.0295069
730.2036	0.0296327
728.1639	0.0299559
726.1242	0.0304718
724.0845	0.0308636
722.0449	0.0311005
720.0052	0.0313576
717.9655	0.0316774
715.9258	0.0319825
713.8862	0.0322447
711.8465	0.0325852
709.8068	0.0331318
707.7671	0.0336552
705.7275	0.0338781
703.6878	0.0340403
701.6481	0.0344581
699.6084	0.0350553
697.5688	0.035552
695.5291	0.035866
693.4894	0.0360954
691.4497	0.0362107
689.4101	0.0363175
687.3704	0.0366119
685.3307	0.0369871
683.2911	0.0373746
681.2514	0.0378085
679.2117	0.0381971
677.1720	0.0385978
675.1324	0.0390296
673.0927	0.0393971
671.0530	0.0397539
669.0133	0.0401737
666.9737	0.0406153
664.9340	0.0409591
662.8943	0.0412478
660.8546	0.0414529
658.8150	0.041498
656.7753	0.0416177
654.7356	0.0420431
652.6959	0.042526
650.6563	0.0428733
648.6166	0.0432287
646.5769	0.0435836
644.5373	0.0437507
642.4976	0.0439448
640.4579	0.0444454
638.4182	0.0449366
636.3786	0.045231
634.3389	0.0454996
632.2992	0.045854
630.2595	0.0462721
628.2199	0.0466351
626.1802	0.0469225
624.1405	0.047089
622.1008	0.0472258
620.0612	0.0475887
618.0215	0.0480653
615.9818	0.0482922
613.9421	0.0483334
611.9025	0.0486058
609.8628	0.0491307
607.8231	0.0495568
605.7834	0.0499901
603.7438	0.0507589
601.7041	0.0514296
599.6644	0.0515716
597.6248	0.0515966
595.5851	0.0518103
593.5454	0.0520475
591.5057	0.0521395
589.4661	0.0521744
587.4264	0.0524173
585.3867	0.0528647
583.3470	0.0532989
581.3074	0.0535244
579.2677	0.053693
577.2280	0.0541356
575.1883	0.0546333
573.1487	0.0549954
571.1090	0.0553916
569.0693	0.0558328
567.0296	0.0563331
564.9900	0.0568884
562.9503	0.0573057
560.9106	0.0574262
558.8710	0.0575312
556.8313	0.0579488
554.7916	0.0584674
552.7519	0.058908
550.7123	0.0591474
548.6726	0.0591081
546.6329	0.0590745
544.5932	0.0591982
542.5536	0.0595628
540.5139	0.0601689
538.4742	0.0606602
536.4345	0.0608864
534.3949	0.0609893
532.3552	0.0610531
530.3155	0.0611894
528.2758	0.0614867
526.2362	0.0621775
524.1965	0.0631571
522.1568	0.0637845
520.1171	0.0640252
518.0775	0.0641653
516.0378	0.0643466
513.9981	0.064534
511.9585	0.0646341
509.9188	0.0648372
507.8791	0.0651758
505.8394	0.065442
503.7998	0.0655704
501.7601	0.0657327
499.7204	0.0659577
497.6807	0.0660134
495.6411	0.0658663
493.6014	0.0657511
491.5617	0.0659702
489.5220	0.0665001
487.4824	0.067005
485.4427	0.0673083
483.4030	0.0673573
481.3633	0.0671062
479.3237	0.066958
477.2840	0.0675209
475.2443	0.0684938
473.2047	0.0690057
471.1650	0.0689492
469.1253	0.068702
467.0856	0.0684477
465.0460	0.0686514
463.0063	0.0694451
460.9666	0.0702243
458.9269	0.0705436
456.8873	0.0705618
454.8476	0.0707509
452.8079	0.0712228
450.7682	0.0717141
448.7286	0.0720973
446.6889	0.0725208
444.6492	0.0729978
442.6095	0.0733062
440.5699	0.0732828
438.5302	0.0729606
436.4905	0.0723778
434.4508	0.0718327
432.4112	0.0717757
430.3715	0.0722152
428.3318	0.072916
426.2922	0.0736788
424.2525	0.0742533
422.2128	0.0743545
420.1731	0.0742248
418.1335	0.0747125
416.0938	0.0756861
414.0541	0.0762374
412.0144	0.0764483
409.9748	0.0768209
407.9351	0.0776659
405.8954	0.0787428
403.8557	0.0790093
401.8161	0.0781048
399.7764	0.076957
