# Supplementary material for: Vibrational Raman and IR data on brown hair subjected to bleaching
Source: Data Brief. 2021 Sep 30;38:107439. doi: 10.1016/j.dib.2021.107439 (PMC8502914; doi:10.1016/j.dib.2021.107439)
Supplement: Supplementary file 1 [file mmc1.zip › Supplementary Material raw data/Figure 6/IR brown p11.txt]

TITLE	IR single spectrum (p11) of brown hair
DATA TYPE
ORIGIN	JASCO
OWNER
SPECTROMETER/DATA SYSTEM
RESOLUTION
DELTAX	-2.03968
XUNITS	1/CM
YUNITS	ABSORBANCE
FIRSTX	3997.7820
LASTX	399.7782
NPOINTS	1765
FIRSTY	0.00574
MAXY	0.10175
MINY	0.00563
XYDATA
3997.7820	0.00574433
3995.7423	0.00575624
3993.7026	0.00578693
3991.6629	0.00579381
3989.6232	0.00573995
3987.5836	0.00566426
3985.5439	0.00564758
3983.5042	0.00567698
3981.4645	0.00566612
3979.4248	0.00562862
3977.3851	0.00567236
3975.3455	0.00574536
3973.3058	0.00573442
3971.2661	0.00572799
3969.2264	0.00580102
3967.1867	0.00584659
3965.1470	0.00583122
3963.1073	0.00585108
3961.0677	0.00590377
3959.0280	0.00592048
3956.9883	0.00590017
3954.9486	0.00587485
3952.9089	0.00589812
3950.8692	0.00601399
3948.8296	0.00612091
3946.7899	0.00609439
3944.7502	0.006071
3942.7105	0.00609016
3940.6708	0.00598955
3938.6311	0.0058653
3936.5914	0.00589044
3934.5518	0.00607678
3932.5121	0.00626543
3930.4724	0.00622467
3928.4327	0.00609234
3926.3930	0.00612503
3924.3533	0.00616417
3922.3137	0.00609478
3920.2740	0.00616105
3918.2343	0.00629605
3916.1946	0.00620256
3914.1549	0.00595895
3912.1152	0.005782
3910.0755	0.00576655
3908.0359	0.00596522
3905.9962	0.00636844
3903.9565	0.00678573
3901.9168	0.00693571
3899.8771	0.0067607
3897.8374	0.00638709
3895.7978	0.00611607
3893.7581	0.00615698
3891.7184	0.00630945
3889.6787	0.00626351
3887.6390	0.00624975
3885.5993	0.00636907
3883.5596	0.00640582
3881.5200	0.00644168
3879.4803	0.00635139
3877.4406	0.00615049
3875.4009	0.00619692
3873.3612	0.00645952
3871.3215	0.00676562
3869.2819	0.0068743
3867.2422	0.0067169
3865.2025	0.00664111
3863.1628	0.00657732
3861.1231	0.00634593
3859.0834	0.00622304
3857.0437	0.00642852
3855.0041	0.00693492
3852.9644	0.00719068
3850.9247	0.00664813
3848.8850	0.00612311
3846.8453	0.00600171
3844.8056	0.00617213
3842.7660	0.00647502
3840.7263	0.0067897
3838.6866	0.00690636
3836.6469	0.00670849
3834.6072	0.00645419
3832.5675	0.00629006
3830.5279	0.00617586
3828.4882	0.00615168
3826.4485	0.00622756
3824.4088	0.00641105
3822.3691	0.00672497
3820.3294	0.00679259
3818.2897	0.00656563
3816.2501	0.00642471
3814.2104	0.00620251
3812.1707	0.00597076
3810.1310	0.00599459
3808.0913	0.00623258
3806.0516	0.00638037
3804.0120	0.00645737
3801.9723	0.00659288
3799.9326	0.00650443
3797.8929	0.0063169
3795.8532	0.00615215
3793.8135	0.005962
3791.7738	0.00588445
3789.7342	0.00591875
3787.6945	0.00599549
3785.6548	0.00603672
3783.6151	0.00601302
3781.5754	0.00609347
3779.5357	0.00621196
3777.4961	0.00608373
3775.4564	0.00585365
3773.4167	0.00581067
3771.3770	0.00601908
3769.3373	0.0062472
3767.2976	0.00624326
3765.2579	0.00606979
3763.2183	0.00593452
3761.1786	0.00608289
3759.1389	0.00632586
3757.0992	0.00631499
3755.0595	0.00635617
3753.0198	0.00673383
3750.9802	0.00713179
3748.9405	0.00714989
3746.9008	0.00717847
3744.8611	0.00726117
3742.8214	0.00696996
3740.7817	0.00667936
3738.7420	0.00680156
3736.7024	0.00725922
3734.6627	0.00746271
3732.6230	0.00698021
3730.5833	0.00641804
3728.5436	0.00627459
3726.5039	0.00642295
3724.4643	0.00651812
3722.4246	0.0064466
3720.3849	0.00632977
3718.3452	0.00624473
3716.3055	0.0062451
3714.2658	0.00642214
3712.2261	0.00673099
3710.1865	0.00675181
3708.1468	0.00638685
3706.1071	0.00610518
3704.0674	0.00615546
3702.0277	0.00628218
3699.9880	0.00615556
3697.9484	0.00602349
3695.9087	0.0060667
3693.8690	0.00625944
3691.8293	0.00661614
3689.7896	0.00685749
3687.7499	0.00659619
3685.7102	0.00619773
3683.6706	0.00607003
3681.6309	0.00621141
3679.5912	0.00654327
3677.5515	0.00702451
3675.5118	0.00733854
3673.4721	0.007187
3671.4325	0.00711871
3669.3928	0.00706327
3667.3531	0.00670628
3665.3134	0.00644486
3663.2737	0.0064101
3661.2340	0.00648117
3659.1943	0.00666054
3657.1547	0.00693021
3655.1150	0.00708666
3653.0753	0.00733914
3651.0356	0.00802237
3648.9959	0.00850806
3646.9562	0.0080649
3644.9166	0.00749337
3642.8769	0.00726146
3640.8372	0.00726888
3638.7975	0.00737232
3636.7578	0.00749911
3634.7181	0.00768003
3632.6785	0.00800565
3630.6388	0.00851065
3628.5991	0.00879481
3626.5594	0.00845176
3624.5197	0.00815742
3622.4800	0.008276
3620.4403	0.00864097
3618.4007	0.00883438
3616.3610	0.00881837
3614.3213	0.00890614
3612.2816	0.00900529
3610.2419	0.00905688
3608.2022	0.00911855
3606.1626	0.00905992
3604.1229	0.00901261
3602.0832	0.00917605
3600.0435	0.00938232
3598.0038	0.00951407
3595.9641	0.00968688
3593.9244	0.00978295
3591.8848	0.00977861
3589.8451	0.0099947
3587.8054	0.0103468
3585.7657	0.0103292
3583.7260	0.0101258
3581.6863	0.0101187
3579.6467	0.0102608
3577.6070	0.0103993
3575.5673	0.0105027
3573.5276	0.0105968
3571.4879	0.0107933
3569.4482	0.0112751
3567.4085	0.0118087
3565.3689	0.0118325
3563.3292	0.0116146
3561.2895	0.0115574
3559.2498	0.0115684
3557.2101	0.0116104
3555.1704	0.0117475
3553.1308	0.0119407
3551.0911	0.0120903
3549.0514	0.0122471
3547.0117	0.0124689
3544.9720	0.012569
3542.9323	0.012499
3540.8926	0.0124445
3538.8530	0.0125371
3536.8133	0.0127399
3534.7736	0.0129178
3532.7339	0.013065
3530.6942	0.0132206
3528.6545	0.0133842
3526.6149	0.0135518
3524.5752	0.013667
3522.5355	0.0136734
3520.4958	0.0136493
3518.4561	0.0137035
3516.4164	0.013821
3514.3767	0.0139605
3512.3371	0.014107
3510.2974	0.0142158
3508.2577	0.0142629
3506.2180	0.0143483
3504.1783	0.0145315
3502.1386	0.0146649
3500.0990	0.0147067
3498.0593	0.0148007
3496.0196	0.0149182
3493.9799	0.0149643
3491.9402	0.0150206
3489.9005	0.0151404
3487.8608	0.015266
3485.8212	0.0153998
3483.7815	0.0155492
3481.7418	0.0156564
3479.7021	0.0157005
3477.6624	0.0157505
3475.6227	0.0158588
3473.5831	0.0159658
3471.5434	0.0160474
3469.5037	0.0161525
3467.4640	0.0162408
3465.4243	0.0162903
3463.3846	0.0163684
3461.3449	0.0164885
3459.3053	0.0165996
3457.2656	0.0166658
3455.2259	0.016729
3453.1862	0.0168267
3451.1465	0.0169392
3449.1068	0.0170791
3447.0672	0.0172066
3445.0275	0.0172793
3442.9878	0.0173777
3440.9481	0.0175024
3438.9084	0.0176
3436.8687	0.017703
3434.8291	0.0178203
3432.7894	0.0179106
3430.7497	0.017972
3428.7100	0.0180483
3426.6703	0.0181358
3424.6306	0.0182265
3422.5909	0.0183679
3420.5513	0.0185475
3418.5116	0.0187049
3416.4719	0.0188283
3414.4322	0.0189047
3412.3925	0.0189303
3410.3528	0.018988
3408.3132	0.019112
3406.2735	0.0192336
3404.2338	0.0193752
3402.1941	0.0195668
3400.1544	0.0197335
3398.1147	0.0198314
3396.0750	0.0198759
3394.0354	0.0199424
3391.9957	0.0200603
3389.9560	0.0201646
3387.9163	0.0202386
3385.8766	0.0203232
3383.8369	0.0204403
3381.7973	0.0205483
3379.7576	0.0206413
3377.7179	0.0207595
3375.6782	0.0208837
3373.6385	0.0210189
3371.5988	0.0211857
3369.5591	0.0213428
3367.5195	0.0214599
3365.4798	0.0215456
3363.4401	0.0216397
3361.4004	0.0217682
3359.3607	0.0219106
3357.3210	0.0220672
3355.2814	0.0222234
3353.2417	0.022364
3351.2020	0.0225217
3349.1623	0.0226795
3347.1226	0.022789
3345.0829	0.0228959
3343.0432	0.0230901
3341.0036	0.0233076
3338.9639	0.0234429
3336.9242	0.023542
3334.8845	0.0236568
3332.8448	0.0237746
3330.8051	0.0239303
3328.7655	0.0241472
3326.7258	0.0243579
3324.6861	0.0245013
3322.6464	0.0245855
3320.6067	0.0246604
3318.5670	0.0247701
3316.5273	0.0249395
3314.4877	0.0251765
3312.4480	0.025465
3310.4083	0.025762
3308.3686	0.0259963
3306.3289	0.0261513
3304.2892	0.0262626
3302.2496	0.0263078
3300.2099	0.026339
3298.1702	0.0264906
3296.1305	0.0267263
3294.0908	0.026934
3292.0511	0.0270861
3290.0114	0.0271734
3287.9718	0.0272066
3285.9321	0.0272474
3283.8924	0.0273327
3281.8527	0.0274376
3279.8130	0.0275118
3277.7733	0.0275244
3275.7337	0.0275418
3273.6940	0.0276099
3271.6543	0.0276397
3269.6146	0.0275655
3267.5749	0.0274189
3265.5352	0.0272686
3263.4956	0.0271411
3261.4559	0.027008
3259.4162	0.0268874
3257.3765	0.0268029
3255.3368	0.0266942
3253.2971	0.0265373
3251.2574	0.0263822
3249.2178	0.0262633
3247.1781	0.0261594
3245.1384	0.0259769
3243.0987	0.0257235
3241.0590	0.0255223
3239.0193	0.0253844
3236.9797	0.0252606
3234.9400	0.0251683
3232.9003	0.025102
3230.8606	0.0249735
3228.8209	0.0247765
3226.7812	0.0246235
3224.7415	0.0245312
3222.7019	0.0244175
3220.6622	0.0242878
3218.6225	0.0241686
3216.5828	0.0240316
3214.5431	0.0238915
3212.5034	0.0237655
3210.4638	0.0236421
3208.4241	0.0235245
3206.3844	0.0233705
3204.3447	0.0231745
3202.3050	0.0230273
3200.2653	0.0229201
3198.2256	0.0227742
3196.1860	0.022599
3194.1463	0.0224494
3192.1066	0.0223369
3190.0669	0.0222014
3188.0272	0.0220009
3185.9875	0.0217848
3183.9479	0.0215964
3181.9082	0.021409
3179.8685	0.0212174
3177.8288	0.0210341
3175.7891	0.0208521
3173.7494	0.0206643
3171.7097	0.0204564
3169.6701	0.0202466
3167.6304	0.0200462
3165.5907	0.0198382
3163.5510	0.0196203
3161.5113	0.0194108
3159.4716	0.0192501
3157.4320	0.0191499
3155.3923	0.0190543
3153.3526	0.0189141
3151.3129	0.018726
3149.2732	0.0185005
3147.2335	0.0182834
3145.1938	0.0181027
3143.1542	0.0179666
3141.1145	0.0178862
3139.0748	0.0177962
3137.0351	0.0176507
3134.9954	0.0175065
3132.9557	0.0174104
3130.9161	0.0173289
3128.8764	0.0172163
3126.8367	0.0170958
3124.7970	0.0170278
3122.7573	0.0170092
3120.7176	0.016991
3118.6779	0.0169711
3116.6383	0.0169471
3114.5986	0.0168706
3112.5589	0.0167696
3110.5192	0.0167393
3108.4795	0.0167466
3106.4398	0.0167103
3104.4002	0.0166922
3102.3605	0.0167641
3100.3208	0.0168438
3098.2811	0.0168327
3096.2414	0.0167753
3094.2017	0.0167577
3092.1620	0.0167996
3090.1224	0.0168736
3088.0827	0.0169723
3086.0430	0.0171114
3084.0033	0.0172401
3081.9636	0.0173033
3079.9239	0.0173207
3077.8843	0.0173109
3075.8446	0.0172695
3073.8049	0.0172094
3071.7652	0.0171759
3069.7255	0.0172193
3067.6858	0.0172957
3065.6462	0.0173051
3063.6065	0.0172299
3061.5668	0.0171308
3059.5271	0.0170691
3057.4874	0.0170515
3055.4477	0.0170262
3053.4080	0.0169665
3051.3684	0.0168873
3049.3287	0.0167648
3047.2890	0.0166315
3045.2493	0.0165648
3043.2096	0.0165121
3041.1699	0.0163656
3039.1303	0.0161349
3037.0906	0.0159793
3035.0509	0.0159427
3033.0112	0.015862
3030.9715	0.0156906
3028.9318	0.0155148
3026.8921	0.0153674
3024.8525	0.0152271
3022.8128	0.0151062
3020.7731	0.0150506
3018.7334	0.015054
3016.6937	0.0151199
3014.6540	0.0151999
3012.6144	0.0151836
3010.5747	0.0150889
3008.5350	0.0149899
3006.4953	0.0149086
3004.4556	0.014822
3002.4159	0.01474
3000.3762	0.014753
2998.3366	0.0148433
2996.2969	0.0148895
2994.2572	0.0149332
2992.2175	0.0150709
2990.1778	0.0152378
2988.1381	0.0154034
2986.0985	0.0156339
2984.0588	0.0159424
2982.0191	0.0163032
2979.9794	0.0166644
2977.9397	0.0169927
2975.9000	0.0173647
2973.8603	0.0177857
2971.8207	0.018187
2969.7810	0.0186451
2967.7413	0.0192074
2965.7016	0.0197711
2963.6619	0.0202658
2961.6222	0.0207133
2959.5826	0.0210904
2957.5429	0.0213304
2955.5032	0.0214451
2953.4635	0.021461
2951.4238	0.0213937
2949.3841	0.0213248
2947.3444	0.0213575
2945.3048	0.021544
2943.2651	0.0218979
2941.2254	0.0224006
2939.1857	0.0230877
2937.1460	0.023997
2935.1063	0.0250278
2933.0667	0.0260838
2931.0270	0.0271608
2928.9873	0.0282129
2926.9476	0.0291213
2924.9079	0.0297987
2922.8682	0.0301869
2920.8285	0.0302248
2918.7889	0.0298673
2916.7492	0.0291087
2914.7095	0.0280182
2912.6698	0.0267163
2910.6301	0.025399
2908.5904	0.0242687
2906.5508	0.0233779
2904.5111	0.0226739
2902.4714	0.022097
2900.4317	0.02159
2898.3920	0.0211341
2896.3523	0.0207404
2894.3126	0.0203625
2892.2730	0.0199661
2890.2333	0.0196087
2888.1936	0.0193122
2886.1539	0.0190459
2884.1142	0.018826
2882.0745	0.0187085
2880.0349	0.0187284
2877.9952	0.0188413
2875.9555	0.0190121
2873.9158	0.019201
2871.8761	0.0192644
2869.8364	0.0191643
2867.7968	0.019054
2865.7571	0.019064
2863.7174	0.0192535
2861.6777	0.0196958
2859.6380	0.020406
2857.5983	0.0212752
2855.5586	0.0221459
2853.5190	0.0227796
2851.4793	0.022911
2849.4396	0.022401
2847.3999	0.0212692
2845.3602	0.019816
2843.3205	0.0184729
2841.2809	0.0174298
2839.2412	0.0166549
2837.2015	0.0160544
2835.1618	0.0155678
2833.1221	0.0151728
2831.0824	0.0148359
2829.0427	0.0145586
2827.0031	0.014354
2824.9634	0.0141808
2822.9237	0.0139923
2820.8840	0.0138134
2818.8443	0.0137005
2816.8046	0.0136235
2814.7650	0.0135119
2812.7253	0.0134031
2810.6856	0.0133257
2808.6459	0.0132202
2806.6062	0.0130955
2804.5665	0.0129856
2802.5268	0.0128825
2800.4872	0.0128094
2798.4475	0.0127696
2796.4078	0.0127136
2794.3681	0.0126324
2792.3284	0.0125765
2790.2887	0.0125432
2788.2491	0.0124578
2786.2094	0.0123272
2784.1697	0.0122292
2782.1300	0.012169
2780.0903	0.0121344
2778.0506	0.0121268
2776.0109	0.0121045
2773.9713	0.0120533
2771.9316	0.0119989
2769.8919	0.011942
2767.8522	0.0118884
2765.8125	0.0118345
2763.7728	0.0117824
2761.7332	0.0117465
2759.6935	0.011708
2757.6538	0.0116758
2755.6141	0.0116459
2753.5744	0.0116017
2751.5347	0.0115695
2749.4950	0.0115547
2747.4554	0.0115335
2745.4157	0.0114815
2743.3760	0.0114156
2741.3363	0.0113635
2739.2966	0.0113317
2737.2569	0.0113144
2735.2173	0.011281
2733.1776	0.011234
2731.1379	0.0112008
2729.0982	0.0111775
2727.0585	0.0111633
2725.0188	0.0111586
2722.9791	0.011144
2720.9395	0.011105
2718.8998	0.0110449
2716.8601	0.0109791
2714.8204	0.0109259
2712.7807	0.0108946
2710.7410	0.0108716
2708.7014	0.0108385
2706.6617	0.0108019
2704.6220	0.010788
2702.5823	0.0108035
2700.5426	0.0108047
2698.5029	0.0107619
2696.4632	0.0107097
2694.4236	0.0106789
2692.3839	0.0106691
2690.3442	0.0106778
2688.3045	0.0106726
2686.2648	0.0106374
2684.2251	0.0106203
2682.1855	0.010632
2680.1458	0.010633
2678.1061	0.0106211
2676.0664	0.0106073
2674.0267	0.0105817
2671.9870	0.0105513
2669.9474	0.0105318
2667.9077	0.0105298
2665.8680	0.0105516
2663.8283	0.0105774
2661.7886	0.0105906
2659.7489	0.0106004
2657.7092	0.0106138
2655.6696	0.0106269
2653.6299	0.0106129
2651.5902	0.0105573
2649.5505	0.0104906
2647.5108	0.0104496
2645.4711	0.0104433
2643.4315	0.0104513
2641.3918	0.0104374
2639.3521	0.0103839
2637.3124	0.0103189
2635.2727	0.0102656
2633.2330	0.0102311
2631.1933	0.0102407
2629.1537	0.0102608
2627.1140	0.0102406
2625.0743	0.0102119
2623.0346	0.01018
2620.9949	0.0101248
2618.9552	0.0100847
2616.9156	0.0100907
2614.8759	0.010102
2612.8362	0.0100519
2610.7965	0.00996339
2608.7568	0.00992793
2606.7171	0.00994395
2604.6774	0.00992136
2602.6378	0.00983786
2600.5981	0.00975801
2598.5584	0.00972635
2596.5187	0.00971494
2594.4790	0.0096895
2592.4393	0.00969011
2590.3997	0.00971568
2588.3600	0.00969061
2586.3203	0.00963394
2584.2806	0.00958535
2582.2409	0.00952634
2580.2012	0.00950007
2578.1615	0.00951671
2576.1219	0.00949279
2574.0822	0.00942647
2572.0425	0.00939867
2570.0028	0.00941546
2567.9631	0.00940173
2565.9234	0.00937563
2563.8838	0.00940184
2561.8441	0.00941271
2559.8044	0.00937817
2557.7647	0.00936639
2555.7250	0.00935
2553.6853	0.00928835
2551.6456	0.00923467
2549.6060	0.00920701
2547.5663	0.00919606
2545.5266	0.00922951
2543.4869	0.00927959
2541.4472	0.0093025
2539.4075	0.00933415
2537.3679	0.00938211
2535.3282	0.00938047
2533.2885	0.00932215
2531.2488	0.00928155
2529.2091	0.00927793
2527.1694	0.0092527
2525.1297	0.00918379
2523.0901	0.00912841
2521.0504	0.00912907
2519.0107	0.00915207
2516.9710	0.00915987
2514.9313	0.00915744
2512.8916	0.00916114
2510.8520	0.00915632
2508.8123	0.00913425
2506.7726	0.00912854
2504.7329	0.00914009
2502.6932	0.00913401
2500.6535	0.00910097
2498.6138	0.0090743
2496.5742	0.00906206
2494.5345	0.0090204
2492.4948	0.00897865
2490.4551	0.00898404
2488.4154	0.00897677
2486.3757	0.00894044
2484.3361	0.00893156
2482.2964	0.00893082
2480.2567	0.00892738
2478.2170	0.00894913
2476.1773	0.00893631
2474.1376	0.00887203
2472.0980	0.00885002
2470.0583	0.00891642
2468.0186	0.00898396
2465.9789	0.00893193
2463.9392	0.0088464
2461.8995	0.00889314
2459.8598	0.00901205
2457.8202	0.00907102
2455.7805	0.00905836
2453.7408	0.00900915
2451.7011	0.00895029
2449.6614	0.00891858
2447.6217	0.00891383
2445.5821	0.00891042
2443.5424	0.00892474
2441.5027	0.0089356
2439.4630	0.00892947
2437.4233	0.00892313
2435.3836	0.00888017
2433.3439	0.0088193
2431.3043	0.00879552
2429.2646	0.00878995
2427.2249	0.00877748
2425.1852	0.00878025
2423.1455	0.00881071
2421.1058	0.00885031
2419.0662	0.00886994
2417.0265	0.00885784
2414.9868	0.00885169
2412.9471	0.00886236
2410.9074	0.00885121
2408.8677	0.00880709
2406.8280	0.00875891
2404.7884	0.00874066
2402.7487	0.00876161
2400.7090	0.0087675
2398.6693	0.00872574
2396.6296	0.00870844
2394.5899	0.00874938
2392.5503	0.00878435
2390.5106	0.00878451
2388.4709	0.00879486
2386.4312	0.00883092
2384.3915	0.00888749
2382.3518	0.00893277
2380.3121	0.0088989
2378.2725	0.00879957
2376.2328	0.00870421
2374.1931	0.00862676
2372.1534	0.00852957
2370.1137	0.00841541
2368.0740	0.00829091
2366.0344	0.00819353
2363.9947	0.00816138
2361.9550	0.0081192
2359.9153	0.00809447
2357.8756	0.00817188
2355.8359	0.00834495
2353.7962	0.00849584
2351.7566	0.0085862
2349.7169	0.00866257
2347.6772	0.00866751
2345.6375	0.00858681
2343.5978	0.00852622
2341.5581	0.00852247
2339.5185	0.00854676
2337.4788	0.00857641
2335.4391	0.0085876
2333.3994	0.00860078
2331.3597	0.00858253
2329.3200	0.00857958
2327.2803	0.00876935
2325.2407	0.00910369
2323.2010	0.00932043
2321.1613	0.00936275
2319.1216	0.00938221
2317.0819	0.00939885
2315.0422	0.00938481
2313.0026	0.00935105
2310.9629	0.00931747
2308.9232	0.00930451
2306.8835	0.00927973
2304.8438	0.00922729
2302.8041	0.00922626
2300.7645	0.00930749
2298.7248	0.00936764
2296.6851	0.00934402
2294.6454	0.0092688
2292.6057	0.00919146
2290.5660	0.0091701
2288.5263	0.0092367
2286.4867	0.00931953
2284.4470	0.0092902
2282.4073	0.00915231
2280.3676	0.00903172
2278.3279	0.00900634
2276.2882	0.00906187
2274.2486	0.00906264
2272.2089	0.00893864
2270.1692	0.00885118
2268.1295	0.00888963
2266.0898	0.00892884
2264.0501	0.00883438
2262.0104	0.00870849
2259.9708	0.00874449
2257.9311	0.0088627
2255.8914	0.00887031
2253.8517	0.00876322
2251.8120	0.00869376
2249.7723	0.0087363
2247.7327	0.00873937
2245.6930	0.00859761
2243.6533	0.00852374
2241.6136	0.00860603
2239.5739	0.00865713
2237.5342	0.00863561
2235.4945	0.00864252
2233.4549	0.00871375
2231.4152	0.00873456
2229.3755	0.00865979
2227.3358	0.00863339
2225.2961	0.00868972
2223.2564	0.00870691
2221.2168	0.00863933
2219.1771	0.00850692
2217.1374	0.00841539
2215.0977	0.00847538
2213.0580	0.0085979
2211.0183	0.00871301
2208.9786	0.00880736
2206.9390	0.00879993
2204.8993	0.00868375
2202.8596	0.00867487
2200.8199	0.00885597
2198.7802	0.00895645
2196.7405	0.00887121
2194.7009	0.00874465
2192.6612	0.00861406
2190.6215	0.00844352
2188.5818	0.00841288
2186.5421	0.00860601
2184.5024	0.00868953
2182.4627	0.00845088
2180.4231	0.00825983
2178.3834	0.00842507
2176.3437	0.00857913
2174.3040	0.00854066
2172.2643	0.00868847
2170.2246	0.00897392
2168.1850	0.00900124
2166.1453	0.00885911
2164.1056	0.0087465
2162.0659	0.00851991
2160.0262	0.00796281
2157.9865	0.00725832
2155.9468	0.00695609
2153.9072	0.00717273
2151.8675	0.0077113
2149.8278	0.00815027
2147.7881	0.00814526
2145.7484	0.00788475
2143.7087	0.00767088
2141.6691	0.00765666
2139.6294	0.00788496
2137.5897	0.00810974
2135.5500	0.00813054
2133.5103	0.00814062
2131.4706	0.00832112
2129.4309	0.00852501
2127.3913	0.0085644
2125.3516	0.00855109
2123.3119	0.0086683
2121.2722	0.00885314
2119.2325	0.00896197
2117.1928	0.008961
2115.1532	0.00889803
2113.1135	0.00884223
2111.0738	0.00886194
2109.0341	0.00896787
2106.9944	0.00905968
2104.9547	0.00903145
2102.9151	0.00892427
2100.8754	0.00883148
2098.8357	0.00871348
2096.7960	0.00853638
2094.7563	0.00842919
2092.7166	0.00848026
2090.6769	0.00862618
2088.6373	0.00871235
2086.5976	0.00869925
2084.5579	0.00867847
2082.5182	0.00864197
2080.4785	0.00864844
2078.4388	0.00878519
2076.3992	0.00892567
2074.3595	0.00895008
2072.3198	0.00889726
2070.2801	0.00879597
2068.2404	0.00871591
2066.2007	0.00874288
2064.1610	0.00877149
2062.1214	0.00874859
2060.0817	0.00878908
2058.0420	0.00889103
2056.0023	0.00889533
2053.9626	0.00888479
2051.9229	0.00907911
2049.8833	0.00922311
2047.8436	0.00892833
2045.8039	0.00842961
2043.7642	0.00829347
2041.7245	0.00851255
2039.6848	0.00860727
2037.6451	0.00851199
2035.6055	0.00837363
2033.5658	0.00818253
2031.5261	0.00795395
2029.4864	0.00770329
2027.4467	0.00768374
2025.4070	0.00795487
2023.3674	0.00812564
2021.3277	0.00802311
2019.2880	0.00782871
2017.2483	0.00782365
2015.2086	0.0080124
2013.1689	0.00818807
2011.1292	0.00819984
2009.0896	0.00798269
2007.0499	0.00764723
2005.0102	0.00735207
2002.9705	0.00743274
2000.9308	0.00799233
1998.8911	0.00848119
1996.8515	0.00858597
1994.8118	0.00847079
1992.7721	0.00840354
1990.7324	0.00850167
1988.6927	0.00847271
1986.6530	0.00832117
1984.6133	0.00834453
1982.5737	0.00856294
1980.5340	0.00875086
1978.4943	0.00850576
1976.4546	0.00797185
1974.4149	0.00780986
1972.3752	0.0079541
1970.3356	0.00795672
1968.2959	0.00788588
1966.2562	0.00791583
1964.2165	0.00792368
1962.1768	0.00788295
1960.1371	0.007866
1958.0974	0.00795305
1956.0578	0.00812168
1954.0181	0.00822018
1951.9784	0.00816249
1949.9387	0.00798617
1947.8990	0.00789682
1945.8593	0.00802645
1943.8197	0.00823028
1941.7800	0.00826748
1939.7403	0.00816254
1937.7006	0.00810201
1935.6609	0.00810116
1933.6212	0.00810966
1931.5815	0.00805288
1929.5419	0.00791912
1927.5022	0.00791153
1925.4625	0.00814756
1923.4228	0.00844233
1921.3831	0.00862077
1919.3434	0.00868597
1917.3038	0.00859782
1915.2641	0.0083696
1913.2244	0.00820453
1911.1847	0.00821994
1909.1450	0.0082659
1907.1053	0.00819227
1905.0657	0.00814125
1903.0260	0.00819984
1900.9863	0.00825429
1898.9466	0.00826297
1896.9069	0.00828497
1894.8672	0.00834004
1892.8275	0.00836263
1890.7879	0.00834804
1888.7482	0.00830766
1886.7085	0.00825761
1884.6688	0.00824136
1882.6291	0.0082378
1880.5894	0.00821086
1878.5498	0.00817913
1876.5101	0.00820693
1874.4704	0.0082535
1872.4307	0.00832518
1870.3910	0.00853707
1868.3513	0.00870263
1866.3116	0.00852179
1864.2720	0.00825774
1862.2323	0.00818681
1860.1926	0.00819994
1858.1529	0.00816315
1856.1132	0.00811483
1854.0735	0.00812495
1852.0339	0.00816755
1849.9942	0.00823482
1847.9545	0.00839366
1845.9148	0.00862254
1843.8751	0.00865636
1841.8354	0.00840261
1839.7957	0.00821142
1837.7561	0.00820443
1835.7164	0.00823791
1833.6767	0.00829867
1831.6370	0.00848393
1829.5973	0.00859819
1827.5576	0.00856514
1825.5180	0.00854861
1823.4783	0.00842077
1821.4386	0.00821968
1819.3989	0.00811731
1817.3592	0.00807925
1815.3195	0.00811137
1813.2798	0.00826614
1811.2402	0.00841657
1809.2005	0.00838717
1807.1608	0.00826212
1805.1211	0.00827856
1803.0814	0.00848
1801.0417	0.0086458
1799.0021	0.00862953
1796.9624	0.00861163
1794.9227	0.00872339
1792.8830	0.00887266
1790.8433	0.00879045
1788.8036	0.00855017
1786.7639	0.00848079
1784.7243	0.00856342
1782.6846	0.00867149
1780.6449	0.00870569
1778.6052	0.00864068
1776.5655	0.00869304
1774.5258	0.00899223
1772.4862	0.00928755
1770.4465	0.0092344
1768.4068	0.00899929
1766.3671	0.00882802
1764.3274	0.0089087
1762.2877	0.0091788
1760.2480	0.00936121
1758.2084	0.00952814
1756.1687	0.00978173
1754.1290	0.0101602
1752.0893	0.0108771
1750.0496	0.0117314
1748.0099	0.012208
1745.9703	0.012442
1743.9306	0.0126824
1741.8909	0.0129431
1739.8512	0.0131033
1737.8115	0.0131274
1735.7718	0.0132152
1733.7321	0.0132359
1731.6925	0.0128879
1729.6528	0.0124854
1727.6131	0.0122261
1725.5734	0.0122212
1723.5337	0.0124137
1721.4940	0.0127308
1719.4544	0.0133864
1717.4147	0.0142373
1715.3750	0.0145669
1713.3353	0.0145267
1711.2956	0.0146793
1709.2559	0.0151769
1707.2163	0.0159919
1705.1766	0.0169752
1703.1369	0.0179885
1701.0972	0.0194402
1699.0575	0.0211653
1697.0178	0.0224688
1694.9781	0.023631
1692.9385	0.0246798
1690.8988	0.0259437
1688.8591	0.0275271
1686.8194	0.0291532
1684.7797	0.0311685
1682.7400	0.0329202
1680.7004	0.0338153
1678.6607	0.0347587
1676.6210	0.0361142
1674.5813	0.037769
1672.5416	0.0393212
1670.5019	0.0409385
1668.4622	0.0424736
1666.4226	0.0435704
1664.3829	0.0448369
1662.3432	0.0464838
1660.3035	0.0480079
1658.2638	0.0494352
1656.2241	0.0511162
1654.1845	0.0533515
1652.1448	0.05535
1650.1051	0.0562695
1648.0654	0.0573025
1646.0257	0.0582284
1643.9860	0.0585136
1641.9463	0.0588033
1639.9067	0.0593777
1637.8670	0.0601742
1635.8273	0.0607264
1633.7876	0.0605206
1631.7479	0.0603299
1629.7082	0.0604725
1627.6686	0.0606294
1625.6289	0.0605869
1623.5892	0.0602313
1621.5495	0.0594873
1619.5098	0.0587652
1617.4701	0.0578244
1615.4304	0.0561178
1613.3908	0.0543851
1611.3511	0.052836
1609.3114	0.0511443
1607.2717	0.0493103
1605.2320	0.0474977
1603.1923	0.0457415
1601.1527	0.044054
1599.1130	0.0425348
1597.0733	0.041224
1595.0336	0.0400189
1592.9939	0.0388784
1590.9542	0.0378863
1588.9145	0.0370969
1586.8749	0.0365353
1584.8352	0.0361984
1582.7955	0.0360777
1580.7558	0.0362046
1578.7161	0.0366332
1576.6764	0.0371436
1574.6368	0.0373305
1572.5971	0.0375364
1570.5574	0.0380848
1568.5177	0.0386418
1566.4780	0.0391169
1564.4383	0.0398299
1562.3986	0.0408578
1560.3590	0.0425624
1558.3193	0.0446027
1556.2796	0.0454289
1554.2399	0.0461903
1552.2002	0.0473625
1550.1605	0.048713
1548.1209	0.0500606
1546.0812	0.0515256
1544.0415	0.0533076
1542.0018	0.05522
1539.9621	0.0567016
1537.9224	0.0570818
1535.8827	0.0573676
1533.8431	0.0579628
1531.8034	0.0583758
1529.7637	0.0587269
1527.7240	0.059329
1525.6843	0.0599145
1523.6446	0.060446
1521.6050	0.0609693
1519.5653	0.0612476
1517.5256	0.0614155
1515.4859	0.0613937
1513.4462	0.0612381
1511.4065	0.0613106
1509.3669	0.0616639
1507.3272	0.0613163
1505.2875	0.0593753
1503.2478	0.0578492
1501.2081	0.0569566
1499.1684	0.0560209
1497.1287	0.0545514
1495.0891	0.0526923
1493.0494	0.0512788
1491.0097	0.050091
1488.9700	0.0482364
1486.9303	0.0459608
1484.8906	0.0441415
1482.8510	0.0428985
1480.8113	0.0420202
1478.7716	0.0415495
1476.7319	0.0416039
1474.6922	0.0420734
1472.6525	0.0426429
1470.6128	0.0430214
1468.5732	0.043461
1466.5335	0.0440421
1464.4938	0.0443747
1462.4541	0.0444925
1460.4144	0.044981
1458.3747	0.0459036
1456.3351	0.0463912
1454.2954	0.0461746
1452.2557	0.0460492
1450.2160	0.0461391
1448.1763	0.0462135
1446.1366	0.046036
1444.0969	0.0457261
1442.0573	0.045467
1440.0176	0.0453768
1437.9779	0.0453794
1435.9382	0.0449765
1433.8985	0.0442826
1431.8588	0.0437523
1429.8192	0.0432074
1427.7795	0.042666
1425.7398	0.0424206
1423.7001	0.0424039
1421.6604	0.0425326
1419.6207	0.0428301
1417.5810	0.0428772
1415.5414	0.0426375
1413.5017	0.0425288
1411.4620	0.0425614
1409.4223	0.0426073
1407.3826	0.0426969
1405.3429	0.0427511
1403.3033	0.0426603
1401.2636	0.042653
1399.2239	0.0427466
1397.1842	0.0427609
1395.1445	0.0426462
1393.1048	0.0423891
1391.0651	0.0422508
1389.0255	0.0423693
1386.9858	0.0424279
1384.9461	0.042207
1382.9064	0.0419575
1380.8667	0.0418181
1378.8270	0.0417217
1376.7874	0.0416306
1374.7477	0.0414358
1372.7080	0.0410196
1370.6683	0.040608
1368.6286	0.0402978
1366.5889	0.0400025
1364.5492	0.0397596
1362.5096	0.0393945
1360.4699	0.0388306
1358.4302	0.0383861
1356.3905	0.0381465
1354.3508	0.0379997
1352.3111	0.037923
1350.2715	0.0378931
1348.2318	0.0378606
1346.1921	0.0378547
1344.1524	0.0379504
1342.1127	0.0382064
1340.0730	0.0384729
1338.0333	0.0384218
1335.9937	0.0381109
1333.9540	0.0378571
1331.9143	0.0377425
1329.8746	0.0376818
1327.8349	0.0376316
1325.7952	0.0376286
1323.7556	0.0377128
1321.7159	0.0378935
1319.6762	0.0381157
1317.6365	0.0382872
1315.5968	0.038402
1313.5571	0.0384938
1311.5175	0.0385465
1309.4778	0.0385781
1307.4381	0.0386228
1305.3984	0.0386827
1303.3587	0.0387511
1301.3190	0.0387874
1299.2793	0.0387835
1297.2397	0.0387789
1295.2000	0.0387965
1293.1603	0.0388502
1291.1206	0.0389348
1289.0809	0.0390271
1287.0412	0.039115
1285.0016	0.0392068
1282.9619	0.0393191
1280.9222	0.0394456
1278.8825	0.039576
1276.8428	0.0397251
1274.8031	0.0399069
1272.7634	0.040124
1270.7238	0.0403816
1268.6841	0.0406897
1266.6444	0.0410448
1264.6047	0.0414358
1262.5650	0.0418519
1260.5253	0.04226
1258.4857	0.042614
1256.4460	0.042916
1254.4063	0.0432285
1252.3666	0.04359
1250.3269	0.0439873
1248.2872	0.0444133
1246.2475	0.0448724
1244.2079	0.0453527
1242.1682	0.0458324
1240.1285	0.0462877
1238.0888	0.0466986
1236.0491	0.0470428
1234.0094	0.0473066
1231.9698	0.0475112
1229.9301	0.0476611
1227.8904	0.0477286
1225.8507	0.04772
1223.8110	0.0476461
1221.7713	0.0474847
1219.7316	0.0472378
1217.6920	0.0469428
1215.6523	0.0466318
1213.6126	0.0463266
1211.5729	0.0460508
1209.5332	0.0458158
1207.4935	0.0456119
1205.4539	0.0454218
1203.4142	0.0452502
1201.3745	0.0451038
1199.3348	0.0449402
1197.2951	0.0447355
1195.2554	0.0445322
1193.2157	0.0443434
1191.1761	0.044147
1189.1364	0.0439593
1187.0967	0.0438138
1185.0570	0.0437149
1183.0173	0.0436267
1180.9776	0.0435318
1178.9380	0.0434578
1176.8983	0.043446
1174.8586	0.0434935
1172.8189	0.0435106
1170.7792	0.043423
1168.7395	0.043232
1166.6998	0.0429903
1164.6602	0.0427578
1162.6205	0.042543
1160.5808	0.0423109
1158.5411	0.042039
1156.5014	0.0417604
1154.4617	0.0414929
1152.4221	0.041211
1150.3824	0.0408846
1148.3427	0.0404995
1146.3030	0.0401
1144.2633	0.0397378
1142.2236	0.0394029
1140.1840	0.0390775
1138.1443	0.0388071
1136.1046	0.0386326
1134.0649	0.0385309
1132.0252	0.0385212
1129.9855	0.0386303
1127.9458	0.0387883
1125.9062	0.0389158
1123.8665	0.039003
1121.8268	0.039075
1119.7871	0.0391408
1117.7474	0.0392126
1115.7077	0.0392827
1113.6681	0.0393049
1111.6284	0.0392789
1109.5887	0.0392431
1107.5490	0.0392172
1105.5093	0.0392196
1103.4696	0.0392773
1101.4299	0.0393779
1099.3903	0.0394893
1097.3506	0.0395953
1095.3109	0.0396866
1093.2712	0.0397911
1091.2315	0.0399439
1089.1918	0.0401516
1087.1522	0.040414
1085.1125	0.0407145
1083.0728	0.0410232
1081.0331	0.0413272
1078.9934	0.0416324
1076.9537	0.0419334
1074.9140	0.0421592
1072.8744	0.0422496
1070.8347	0.0422905
1068.7950	0.0423736
1066.7553	0.042439
1064.7156	0.0424286
1062.6759	0.0424248
1060.6363	0.0425002
1058.5966	0.0425984
1056.5569	0.0426893
1054.5172	0.0428199
1052.4775	0.0430082
1050.4378	0.0432637
1048.3981	0.0436075
1046.3585	0.0440424
1044.3188	0.0445131
1042.2791	0.044886
1040.2394	0.0450401
1038.1997	0.0449281
1036.1600	0.0445447
1034.1204	0.0439606
1032.0807	0.0433357
1030.0410	0.042784
1028.0013	0.0423506
1025.9616	0.0420651
1023.9219	0.0418313
1021.8822	0.0415045
1019.8426	0.0410848
1017.8029	0.0406077
1015.7632	0.0400594
1013.7235	0.0394669
1011.6838	0.0388948
1009.6441	0.0383682
1007.6045	0.0378622
1005.5648	0.0373603
1003.5251	0.0368808
1001.4854	0.0364473
999.4457	0.0360842
997.4060	0.0357976
995.3663	0.0355238
993.3267	0.0352323
991.2870	0.0349863
989.2473	0.0347989
987.2076	0.0346184
985.1679	0.0344439
983.1282	0.0342695
981.0886	0.0340495
979.0489	0.033821
977.0092	0.0336537
974.9695	0.0335212
972.9298	0.0333668
970.8901	0.0331977
968.8504	0.0330407
966.8108	0.0328984
964.7711	0.0327733
962.7314	0.0326524
960.6917	0.0325309
958.6520	0.0324571
956.6123	0.0324048
954.5727	0.0323077
952.5330	0.032203
950.4933	0.0321025
948.4536	0.0320273
946.4139	0.0320361
944.3742	0.0320758
942.3346	0.032095
940.2949	0.0321216
938.2552	0.0321627
936.2155	0.0322122
934.1758	0.0322854
932.1361	0.0323623
930.0964	0.032394
928.0568	0.0324007
926.0171	0.0324182
923.9774	0.0324144
921.9377	0.0323587
919.8980	0.0322671
917.8583	0.0321778
915.8187	0.0320947
913.7790	0.0319917
911.7393	0.031881
909.6996	0.0318008
907.6599	0.0317761
905.6202	0.031783
903.5805	0.0317478
901.5409	0.0316578
899.5012	0.0316083
897.4615	0.0316458
895.4218	0.0316958
893.3821	0.0316955
891.3424	0.0316689
889.3028	0.0316682
887.2631	0.0317086
885.2234	0.0317859
883.1837	0.0319016
881.1440	0.0320611
879.1043	0.0322345
877.0646	0.032357
875.0250	0.03245
872.9853	0.032563
870.9456	0.0326469
868.9059	0.0326462
866.8662	0.0325955
864.8265	0.0325878
862.7869	0.0326314
860.7472	0.0326635
858.7075	0.0326897
856.6678	0.032719
854.6281	0.0327634
852.5884	0.0328643
850.5487	0.0329778
848.5091	0.0330402
846.4694	0.033102
844.4297	0.033225
842.3900	0.0334112
840.3503	0.0336245
838.3106	0.0338155
836.2710	0.0340247
834.2313	0.0342832
832.1916	0.0344832
830.1519	0.0345864
828.1122	0.0347122
826.0725	0.0348588
824.0328	0.0349184
821.9932	0.0349448
819.9535	0.0350515
817.9138	0.0352262
815.8741	0.0354441
813.8344	0.0357342
811.7947	0.0360524
809.7551	0.0363435
807.7154	0.0366261
805.6757	0.0369127
803.6360	0.0371537
801.5963	0.0373427
799.5566	0.037557
797.5169	0.0377698
795.4773	0.0379499
793.4376	0.0381321
791.3979	0.0383027
789.3582	0.038479
787.3185	0.0386778
785.2788	0.0388792
783.2392	0.0390983
781.1995	0.0393777
779.1598	0.039704
777.1201	0.0399753
775.0804	0.0401288
773.0407	0.0402515
771.0010	0.0404744
768.9614	0.0407862
766.9217	0.0410838
764.8820	0.0413464
762.8423	0.041632
760.8026	0.0419285
758.7629	0.0422094
756.7233	0.0424857
754.6836	0.0427451
752.6439	0.0430323
750.6042	0.0433788
748.5645	0.0437422
746.5248	0.044081
744.4852	0.0444186
742.4455	0.0447645
740.4058	0.045033
738.3661	0.0452142
736.3264	0.0453995
734.2867	0.045656
732.2470	0.0460084
730.2074	0.0464441
728.1677	0.0469081
726.1280	0.0474051
724.0883	0.0479644
722.0486	0.0484848
720.0089	0.0489025
717.9693	0.0492859
715.9296	0.0496297
713.8899	0.0498888
711.8502	0.0501718
709.8105	0.0506225
707.7708	0.0511795
705.7311	0.0517131
703.6915	0.0522653
701.6518	0.0528678
699.6121	0.0533963
697.5724	0.0537834
695.5327	0.0541299
693.4930	0.0544842
691.4534	0.0547857
689.4137	0.0550316
687.3740	0.0552919
685.3343	0.0556168
683.2946	0.0559729
681.2549	0.0563965
679.2152	0.0568842
677.1756	0.0572727
675.1359	0.057609
673.0962	0.0580555
671.0565	0.0585831
669.0168	0.0591392
666.9771	0.0596124
664.9375	0.0600187
662.8978	0.0604997
660.8581	0.0609727
658.8184	0.0614122
656.7787	0.0618608
654.7390	0.062233
652.6993	0.0625527
650.6597	0.0629028
648.6200	0.0632553
646.5803	0.0635524
644.5406	0.0638716
642.5009	0.0643082
640.4612	0.0647416
638.4216	0.0651214
636.3819	0.0655226
634.3422	0.0658764
632.3025	0.0662219
630.2628	0.0666879
628.2231	0.0671907
626.1834	0.0676996
624.1438	0.0682773
622.1041	0.0687638
620.0644	0.0690511
618.0247	0.0692917
615.9850	0.0695717
613.9453	0.0699089
611.9057	0.0703748
609.8660	0.0708636
607.8263	0.071175
605.7866	0.0714023
603.7469	0.0717824
601.7072	0.0723653
599.6675	0.0729473
597.6279	0.0732933
595.5882	0.0735111
593.5485	0.0738278
591.5088	0.074211
589.4691	0.0745719
587.4294	0.0749691
585.3898	0.0754116
583.3501	0.0757692
581.3104	0.0759744
579.2707	0.0762135
577.2310	0.0766509
575.1913	0.0770935
573.1516	0.0774149
571.1120	0.0777741
569.0723	0.0781818
567.0326	0.0785672
564.9929	0.0789279
562.9532	0.079167
560.9135	0.0792936
558.8739	0.0794474
556.8342	0.0797451
554.7945	0.0801953
552.7548	0.0806296
550.7151	0.080973
548.6754	0.081338
546.6358	0.0817956
544.5961	0.0822909
542.5564	0.0826958
540.5167	0.0829328
538.4770	0.0831305
536.4373	0.0834237
534.3976	0.0838109
532.3580	0.0842489
530.3183	0.0846075
528.2786	0.0849268
526.2389	0.0853996
524.1992	0.0859229
522.1595	0.0864573
520.1199	0.0871807
518.0802	0.0877988
516.0405	0.0880013
514.0008	0.0880667
511.9611	0.0881621
509.9214	0.0883194
507.8817	0.0885867
505.8421	0.0887349
503.8024	0.0887824
501.7627	0.0891016
499.7230	0.0894183
497.6833	0.0893885
495.6436	0.0894641
493.6040	0.0899052
491.5643	0.090345
489.5246	0.0905558
487.4849	0.0906756
485.4452	0.0908529
483.4055	0.0911291
481.3658	0.0913234
479.3262	0.0914231
477.2865	0.0916693
475.2468	0.0920065
473.2071	0.092391
471.1674	0.0929186
469.1277	0.0933889
467.0881	0.0935028
465.0484	0.0934369
463.0087	0.0935616
460.9690	0.0938424
458.9293	0.0942232
456.8896	0.0946317
454.8499	0.0950783
452.8103	0.0956908
450.7706	0.0960655
448.7309	0.0961747
446.6912	0.0966633
444.6515	0.0972863
442.6118	0.0971942
440.5722	0.0966411
438.5325	0.096426
436.4928	0.0965066
434.4531	0.0964994
432.4134	0.0963026
430.3737	0.0963036
428.3340	0.096809
426.2944	0.097125
424.2547	0.0968506
422.2150	0.0968036
420.1753	0.0977732
418.1356	0.0990042
416.0959	0.0990325
414.0563	0.0987633
412.0166	0.099071
409.9769	0.0997214
407.9372	0.100306
405.8975	0.100828
403.8578	0.101347
401.8181	0.10175
399.7785	0.101585
