# Supplementary material for: Vibrational Raman and IR data on brown hair subjected to bleaching
Source: Data Brief. 2021 Sep 30;38:107439. doi: 10.1016/j.dib.2021.107439 (PMC8502914; doi:10.1016/j.dib.2021.107439)
Supplement: Supplementary file 1 [file mmc1.zip › Supplementary Material raw data/Figure 6/IR brown p2.txt]

TITLE	IR single spectrum (p2) of brown hair
DATA TYPE
ORIGIN	JASCO
OWNER
SPECTROMETER/DATA SYSTEM
RESOLUTION
DELTAX	-2.03967
XUNITS	1/CM
YUNITS	ABSORBANCE
FIRSTX	3997.7610
LASTX	399.7761
NPOINTS	1765
FIRSTY	0.00236
MAXY	0.10597
MINY	0.00167
XYDATA
3997.7610	0.00235532
3995.7213	0.00246446
3993.6816	0.00254142
3991.6420	0.00248459
3989.6023	0.00237474
3987.5626	0.00235087
3985.5229	0.00241201
3983.4833	0.00240425
3981.4436	0.00233452
3979.4039	0.00236555
3977.3642	0.00246751
3975.3246	0.0025145
3973.2849	0.00251219
3971.2452	0.00256231
3969.2056	0.00263892
3967.1659	0.00262514
3965.1262	0.00256634
3963.0865	0.0025277
3961.0469	0.00247074
3959.0072	0.00244905
3956.9675	0.00249292
3954.9278	0.00248417
3952.8882	0.00249037
3950.8485	0.00265507
3948.8088	0.00272295
3946.7691	0.00253458
3944.7295	0.00235501
3942.6898	0.00224662
3940.6501	0.00221745
3938.6104	0.0023301
3936.5708	0.00246993
3934.5311	0.00255509
3932.4914	0.0025289
3930.4518	0.00238884
3928.4121	0.00234452
3926.3724	0.00245973
3924.3327	0.00252307
3922.2931	0.0025384
3920.2534	0.0026559
3918.2137	0.00268807
3916.1740	0.00251346
3914.1344	0.0024068
3912.0947	0.00247712
3910.0550	0.00257158
3908.0153	0.0027068
3905.9757	0.00288659
3903.9360	0.00284453
3901.8963	0.00259543
3899.8566	0.00237833
3897.8170	0.00225989
3895.7773	0.00236438
3893.7376	0.00255145
3891.6979	0.00245913
3889.6583	0.00229898
3887.6186	0.00248355
3885.5789	0.00266491
3883.5393	0.00269911
3881.4996	0.00270461
3879.4599	0.00242896
3877.4202	0.00227837
3875.3806	0.00246316
3873.3409	0.00267202
3871.3012	0.0027721
3869.2615	0.00257038
3867.2219	0.00237265
3865.1822	0.00243226
3863.1425	0.0023985
3861.1028	0.00227883
3859.0632	0.00239142
3857.0235	0.00279878
3854.9838	0.003104
3852.9441	0.00259309
3850.9045	0.00205731
3848.8648	0.00210145
3846.8251	0.00223907
3844.7855	0.00233226
3842.7458	0.00239678
3840.7061	0.00242823
3838.6664	0.00242453
3836.6268	0.00234707
3834.5871	0.00224953
3832.5474	0.00219492
3830.5077	0.00221274
3828.4681	0.00225411
3826.4284	0.00225273
3824.3887	0.00235339
3822.3490	0.00245046
3820.3094	0.00235168
3818.2697	0.00245632
3816.2300	0.00248172
3814.1903	0.00219799
3812.1507	0.00218001
3810.1110	0.00242987
3808.0713	0.00257718
3806.0316	0.00247647
3803.9920	0.00244299
3801.9523	0.00236289
3799.9126	0.0021315
3797.8730	0.00215834
3795.8333	0.00220678
3793.7936	0.00207557
3791.7539	0.00200863
3789.7143	0.00208571
3787.6746	0.00217478
3785.6349	0.00220171
3783.5952	0.00221776
3781.5556	0.0021899
3779.5159	0.00199984
3777.4762	0.00185907
3775.4365	0.00199445
3773.3969	0.00220122
3771.3572	0.0022525
3769.3175	0.00221056
3767.2778	0.00228966
3765.2382	0.00231566
3763.1985	0.00224129
3761.1588	0.00229419
3759.1192	0.00234655
3757.0795	0.00234353
3755.0398	0.00254015
3753.0001	0.0028203
3750.9605	0.0026422
3748.9208	0.00222763
3746.8811	0.00229817
3744.8414	0.0023402
3742.8018	0.00200935
3740.7621	0.00200972
3738.7224	0.00239192
3736.6827	0.00276257
3734.6431	0.00271448
3732.6034	0.00229848
3730.5637	0.00204324
3728.5240	0.00214908
3726.4844	0.00238044
3724.4447	0.00243825
3722.4050	0.00231043
3720.3653	0.00217348
3718.3257	0.0021495
3716.2860	0.00229132
3714.2463	0.00255213
3712.2067	0.00261887
3710.1670	0.00228568
3708.1273	0.00202054
3706.0876	0.00212746
3704.0480	0.00239288
3702.0083	0.0023751
3699.9686	0.00205484
3697.9289	0.00189356
3695.8893	0.0020268
3693.8496	0.00229549
3691.8099	0.00249154
3689.7702	0.00234582
3687.7306	0.00189674
3685.6909	0.00167398
3683.6512	0.00176733
3681.6115	0.00203429
3679.5719	0.0024262
3677.5322	0.00281022
3675.4925	0.00269534
3673.4529	0.00234033
3671.4132	0.00238762
3669.3735	0.00229119
3667.3338	0.00198837
3665.2942	0.00196853
3663.2545	0.0020899
3661.2148	0.0022218
3659.1751	0.00247102
3657.1355	0.00262048
3655.0958	0.0025001
3653.0561	0.00260996
3651.0164	0.00299819
3648.9768	0.00298111
3646.9371	0.00260098
3644.8974	0.00258098
3642.8577	0.00275303
3640.8181	0.00284081
3638.7784	0.00287114
3636.7387	0.00292253
3634.6990	0.00303228
3632.6594	0.00328977
3630.6197	0.0035862
3628.5800	0.00350151
3626.5404	0.00326591
3624.5007	0.00333166
3622.4610	0.00351636
3620.4213	0.00363514
3618.3817	0.00358495
3616.3420	0.00356973
3614.3023	0.0036565
3612.2626	0.00380088
3610.2230	0.0040911
3608.1833	0.00425774
3606.1436	0.00414313
3604.1039	0.00400963
3602.0643	0.00395845
3600.0246	0.00396786
3597.9849	0.00401498
3595.9452	0.00408799
3593.9056	0.00422284
3591.8659	0.00450981
3589.8262	0.00489325
3587.7866	0.00498473
3585.7469	0.00475112
3583.7072	0.00469645
3581.6675	0.00478373
3579.6279	0.00479804
3577.5882	0.00479276
3575.5485	0.00490181
3573.5088	0.00509074
3571.4692	0.00533491
3569.4295	0.00568812
3567.3898	0.00590227
3565.3501	0.00568338
3563.3105	0.00546428
3561.2708	0.00559018
3559.2311	0.00582589
3557.1914	0.0059039
3555.1518	0.00588931
3553.1121	0.00592011
3551.0724	0.00599438
3549.0327	0.00609597
3546.9931	0.00623704
3544.9534	0.00635339
3542.9137	0.00639952
3540.8741	0.00645774
3538.8344	0.00658715
3536.7947	0.00668225
3534.7550	0.00668711
3532.7154	0.00672518
3530.6757	0.00684902
3528.6360	0.00700865
3526.5963	0.00711197
3524.5567	0.00713339
3522.5170	0.00721669
3520.4773	0.00737529
3518.4376	0.00745837
3516.3980	0.0074704
3514.3583	0.00752898
3512.3186	0.00764622
3510.2789	0.00776804
3508.2393	0.00786922
3506.1996	0.00792089
3504.1599	0.00789007
3502.1203	0.00782512
3500.0806	0.00786935
3498.0409	0.00798796
3496.0012	0.00804454
3493.9616	0.00806385
3491.9219	0.00814642
3489.8822	0.00830447
3487.8425	0.00844645
3485.8029	0.00854892
3483.7632	0.00863996
3481.7235	0.00869426
3479.6838	0.00872011
3477.6442	0.00879539
3475.6045	0.00893941
3473.5648	0.00904446
3471.5251	0.00906211
3469.4855	0.00910559
3467.4458	0.00921745
3465.4061	0.00929469
3463.3664	0.00929596
3461.3268	0.00926735
3459.2871	0.00930467
3457.2474	0.00945623
3455.2078	0.00962455
3453.1681	0.0097295
3451.1284	0.00976926
3449.0887	0.00977924
3447.0491	0.00980259
3445.0094	0.00982394
3442.9697	0.00984732
3440.9300	0.00988164
3438.8904	0.00993071
3436.8507	0.010032
3434.8110	0.0101429
3432.7713	0.0102399
3430.7317	0.010321
3428.6920	0.0103717
3426.6523	0.0104813
3424.6126	0.0106976
3422.5730	0.0109302
3420.5333	0.0110963
3418.4936	0.0111628
3416.4540	0.0111209
3414.4143	0.0111081
3412.3746	0.011231
3410.3349	0.0113698
3408.2953	0.0114
3406.2556	0.0113414
3404.2159	0.0113334
3402.1762	0.0114157
3400.1366	0.0114771
3398.0969	0.011537
3396.0572	0.011676
3394.0175	0.0118095
3391.9779	0.0118755
3389.9382	0.0119587
3387.8985	0.0120701
3385.8588	0.0120968
3383.8192	0.0120646
3381.7795	0.0121506
3379.7398	0.0123219
3377.7001	0.0124055
3375.6605	0.0124391
3373.6208	0.0125482
3371.5811	0.0127372
3369.5415	0.0128873
3367.5018	0.0129241
3365.4621	0.0129604
3363.4224	0.0130628
3361.3828	0.013177
3359.3431	0.0132836
3357.3034	0.0133561
3355.2637	0.0133742
3353.2241	0.0134213
3351.1844	0.013551
3349.1447	0.0136846
3347.1050	0.0137964
3345.0654	0.0138974
3343.0257	0.0139628
3340.9860	0.0140796
3338.9463	0.0142695
3336.9067	0.0143744
3334.8670	0.0144083
3332.8273	0.0145079
3330.7877	0.014619
3328.7480	0.0146886
3326.7083	0.0148052
3324.6686	0.0149353
3322.6290	0.0150256
3320.5893	0.0152224
3318.5496	0.0155022
3316.5099	0.0156596
3314.4703	0.0157206
3312.4306	0.0158223
3310.3909	0.015975
3308.3512	0.0161366
3306.3116	0.0163054
3304.2719	0.0164211
3302.2322	0.0164365
3300.1925	0.0165051
3298.1529	0.0166945
3296.1132	0.0168348
3294.0735	0.0168961
3292.0338	0.0169718
3289.9942	0.0170987
3287.9545	0.0172528
3285.9148	0.0172977
3283.8752	0.0172641
3281.8355	0.0173141
3279.7958	0.0173715
3277.7561	0.0173697
3275.7165	0.0174235
3273.6768	0.0175535
3271.6371	0.0176819
3269.5974	0.0177008
3267.5578	0.0175482
3265.5181	0.0173621
3263.4784	0.0172455
3261.4387	0.0171458
3259.3991	0.0170633
3257.3594	0.0170038
3255.3197	0.0169548
3253.2800	0.0169047
3251.2404	0.0167947
3249.2007	0.0166682
3247.1610	0.016551
3245.1214	0.0163717
3243.0817	0.0162302
3241.0420	0.0161942
3239.0023	0.0161522
3236.9627	0.0160619
3234.9230	0.015966
3232.8833	0.0158566
3230.8436	0.0157007
3228.8040	0.0155746
3226.7643	0.0154964
3224.7246	0.0153878
3222.6849	0.0152558
3220.6453	0.0151304
3218.6056	0.0150418
3216.5659	0.0150218
3214.5262	0.0150072
3212.4866	0.0148898
3210.4469	0.014741
3208.4072	0.0146851
3206.3675	0.014627
3204.3279	0.0145308
3202.2882	0.0144742
3200.2485	0.0143478
3198.2089	0.0141304
3196.1692	0.0140086
3194.1295	0.0139782
3192.0898	0.0139352
3190.0502	0.0138514
3188.0105	0.013698
3185.9708	0.0135333
3183.9311	0.0133756
3181.8915	0.0131807
3179.8518	0.0130153
3177.8121	0.0129424
3175.7724	0.0128745
3173.7328	0.0126944
3171.6931	0.0124864
3169.6534	0.0122955
3167.6137	0.0120783
3165.5741	0.0119247
3163.5344	0.0118315
3161.4947	0.0117159
3159.4551	0.0115599
3157.4154	0.0113889
3155.3757	0.0112917
3153.3360	0.0112819
3151.2964	0.0112428
3149.2567	0.011124
3147.2170	0.0109772
3145.1773	0.0108113
3143.1377	0.0106464
3141.0980	0.010568
3139.0583	0.0105732
3137.0186	0.0105578
3134.9790	0.0104562
3132.9393	0.0102801
3130.8996	0.0101283
3128.8599	0.010064
3126.8203	0.0100224
3124.7806	0.0099568
3122.7409	0.00990229
3120.7013	0.00988595
3118.6616	0.00989533
3116.6219	0.00989024
3114.5822	0.00981763
3112.5426	0.0097008
3110.5029	0.00962897
3108.4632	0.00961605
3106.4235	0.00962264
3104.3839	0.00964501
3102.3442	0.00967944
3100.3045	0.00970964
3098.2648	0.00969879
3096.2252	0.00964427
3094.1855	0.00966454
3092.1458	0.00979529
3090.1061	0.00988468
3088.0665	0.0098635
3086.0268	0.00982452
3083.9871	0.0098385
3081.9474	0.00991776
3079.9078	0.0100144
3077.8681	0.0100545
3075.8284	0.0100243
3073.7888	0.00995995
3071.7491	0.00994792
3069.7094	0.0100186
3067.6697	0.0100763
3065.6301	0.010065
3063.5904	0.0100473
3061.5507	0.0100365
3059.5110	0.0100111
3057.4714	0.0100219
3055.4317	0.0100141
3053.3920	0.00990947
3051.3523	0.00977649
3049.3127	0.00964268
3047.2730	0.00950655
3045.2333	0.00944128
3043.1936	0.0094385
3041.1540	0.00938642
3039.1143	0.00923943
3037.0746	0.00908268
3035.0350	0.00901044
3032.9953	0.00896499
3030.9556	0.00885393
3028.9159	0.00870675
3026.8763	0.00859016
3024.8366	0.00851698
3022.7969	0.00841853
3020.7572	0.00830284
3018.7176	0.00826809
3016.6779	0.00827555
3014.6382	0.00824682
3012.5985	0.00815544
3010.5589	0.00800528
3008.5192	0.00788448
3006.4795	0.00783321
3004.4398	0.00778944
3002.4002	0.00775576
3000.3605	0.00782525
2998.3208	0.00795345
2996.2811	0.00801356
2994.2415	0.00801667
2992.2018	0.00801981
2990.1621	0.00807474
2988.1225	0.00819746
2986.0828	0.00835031
2984.0431	0.00851785
2982.0034	0.00869505
2979.9638	0.00888529
2977.9241	0.00911466
2975.8844	0.0093948
2973.8447	0.00962389
2971.8051	0.00979248
2969.7654	0.0100404
2967.7257	0.0103148
2965.6860	0.0105449
2963.6464	0.0107924
2961.6067	0.0110196
2959.5670	0.0111305
2957.5273	0.0111766
2955.4877	0.0112526
2953.4480	0.011249
2951.4083	0.0110852
2949.3687	0.0108974
2947.3290	0.0108125
2945.2893	0.0108422
2943.2496	0.0109419
2941.2100	0.0110807
2939.1703	0.0112965
2937.1306	0.0116248
2935.0909	0.0120177
2933.0513	0.0124217
2931.0116	0.0128191
2928.9719	0.013197
2926.9322	0.0135453
2924.8926	0.0138848
2922.8529	0.0142733
2920.8132	0.0147406
2918.7735	0.0151103
2916.7339	0.0150462
2914.6942	0.0144774
2912.6545	0.0136152
2910.6148	0.0127343
2908.5752	0.0120476
2906.5355	0.0115287
2904.4958	0.0110949
2902.4562	0.0107456
2900.4165	0.0104928
2898.3768	0.0103266
2896.3371	0.0101666
2894.2975	0.00996744
2892.2578	0.0097785
2890.2181	0.009626
2888.1784	0.00948102
2886.1388	0.00937211
2884.0991	0.009356
2882.0594	0.00941581
2880.0197	0.00946335
2877.9801	0.00946504
2875.9404	0.00949565
2873.9007	0.00953365
2871.8610	0.0095396
2869.8214	0.00952497
2867.7817	0.00940158
2865.7420	0.00921843
2863.7024	0.00917523
2861.6627	0.0092746
2859.6230	0.00942417
2857.5833	0.00965893
2855.5437	0.0100687
2853.5040	0.0106259
2851.4643	0.0110677
2849.4246	0.0110725
2847.3850	0.0105553
2845.3453	0.00973908
2843.3056	0.00891042
2841.2659	0.00825189
2839.2263	0.00786281
2837.1866	0.00762607
2835.1469	0.0073908
2833.1072	0.00719437
2831.0676	0.00706011
2829.0279	0.00692937
2826.9882	0.00679659
2824.9485	0.00670617
2822.9089	0.00663883
2820.8692	0.00655953
2818.8295	0.00648243
2816.7899	0.00643346
2814.7502	0.00642668
2812.7105	0.00643548
2810.6708	0.00641447
2808.6312	0.00634238
2806.5915	0.00624817
2804.5518	0.00619172
2802.5121	0.00616971
2800.4725	0.006135
2798.4328	0.00610529
2796.3931	0.00606638
2794.3534	0.00595436
2792.3138	0.0058632
2790.2741	0.00590413
2788.2344	0.00597215
2786.1947	0.00596278
2784.1551	0.00591064
2782.1154	0.0058527
2780.0757	0.00580178
2778.0361	0.00574588
2775.9964	0.00565867
2773.9567	0.00558299
2771.9170	0.00557599
2769.8774	0.00559474
2767.8377	0.00559241
2765.7980	0.00557104
2763.7583	0.00548357
2761.7187	0.00537983
2759.6790	0.00540048
2757.6393	0.00547998
2755.5996	0.0054912
2753.5600	0.00545398
2751.5203	0.00541702
2749.4806	0.0053797
2747.4409	0.00533148
2745.4013	0.00529062
2743.3616	0.0052661
2741.3219	0.00525999
2739.2822	0.00524087
2737.2426	0.00518189
2735.2029	0.00510541
2733.1632	0.00504352
2731.1236	0.00504163
2729.0839	0.00507895
2727.0442	0.00510677
2725.0045	0.0051118
2722.9649	0.00507953
2720.9252	0.00500638
2718.8855	0.0049194
2716.8458	0.00487228
2714.8062	0.0048827
2712.7665	0.00489236
2710.7268	0.00486778
2708.6871	0.00485526
2706.6475	0.00483623
2704.6078	0.00478509
2702.5681	0.00474149
2700.5284	0.00472382
2698.4888	0.00470501
2696.4491	0.00464088
2694.4094	0.00460469
2692.3698	0.00464852
2690.3301	0.0046673
2688.2904	0.00463153
2686.2507	0.00461045
2684.2111	0.00460077
2682.1714	0.00460791
2680.1317	0.00464553
2678.0920	0.00463169
2676.0524	0.00455629
2674.0127	0.00449828
2671.9730	0.00447696
2669.9333	0.00446025
2667.8937	0.00445539
2665.8540	0.00450626
2663.8143	0.00457228
2661.7746	0.0045818
2659.7350	0.0045456
2657.6953	0.00451272
2655.6556	0.00448219
2653.6159	0.00443153
2651.5763	0.00441292
2649.5366	0.00445468
2647.4969	0.00448408
2645.4573	0.00444356
2643.4176	0.00437597
2641.3779	0.0043551
2639.3382	0.00434171
2637.2986	0.00430153
2635.2589	0.00431978
2633.2192	0.00436681
2631.1795	0.00430255
2629.1399	0.00419762
2627.1002	0.00419127
2625.0605	0.00419506
2623.0208	0.00414132
2620.9812	0.00412562
2618.9415	0.0041581
2616.9018	0.0041804
2614.8621	0.00418581
2612.8225	0.00411101
2610.7828	0.00393269
2608.7431	0.00381597
2606.7035	0.003836
2604.6638	0.00386225
2602.6241	0.00390631
2600.5844	0.00403693
2598.5448	0.00411483
2596.5051	0.00402183
2594.4654	0.00380216
2592.4257	0.00368759
2590.3861	0.00381271
2588.3464	0.003937
2586.3067	0.00388792
2584.2670	0.00380054
2582.2274	0.00379584
2580.1877	0.0037954
2578.1480	0.00376116
2576.1083	0.00376249
2574.0687	0.00374359
2572.0290	0.00364866
2569.9893	0.00359703
2567.9496	0.0036489
2565.9100	0.00368866
2563.8703	0.00364112
2561.8306	0.00355987
2559.7910	0.00354799
2557.7513	0.00359852
2555.7116	0.00361434
2553.6719	0.00360074
2551.6323	0.00361439
2549.5926	0.00364984
2547.5529	0.0036524
2545.5132	0.003592
2543.4736	0.00353118
2541.4339	0.00352583
2539.3942	0.00351096
2537.3545	0.00351469
2535.3149	0.00368247
2533.2752	0.00389866
2531.2355	0.00388309
2529.1958	0.00363342
2527.1562	0.0034416
2525.1165	0.00343469
2523.0768	0.00343101
2521.0372	0.00339563
2518.9975	0.00341562
2516.9578	0.00342185
2514.9181	0.00337179
2512.8785	0.00334468
2510.8388	0.00338509
2508.7991	0.00342075
2506.7594	0.00343784
2504.7198	0.00346242
2502.6801	0.00342269
2500.6404	0.00334032
2498.6007	0.00332102
2496.5611	0.00333302
2494.5214	0.00330401
2492.4817	0.00332491
2490.4420	0.0034327
2488.4024	0.00344244
2486.3627	0.00328151
2484.3230	0.00310215
2482.2833	0.00299399
2480.2437	0.00294429
2478.2040	0.00300139
2476.1643	0.00314556
2474.1247	0.00324077
2472.0850	0.0032258
2470.0453	0.00321354
2468.0056	0.00335994
2465.9660	0.00352458
2463.9263	0.00347508
2461.8866	0.0033283
2459.8469	0.00329749
2457.8073	0.0033139
2455.7676	0.00324178
2453.7279	0.0031253
2451.6882	0.00306982
2449.6486	0.00314167
2447.6089	0.00325939
2445.5692	0.00327488
2443.5295	0.00321364
2441.4899	0.00322173
2439.4502	0.00325897
2437.4105	0.00317234
2435.3709	0.00307217
2433.3312	0.00307
2431.2915	0.0031319
2429.2518	0.00322006
2427.2122	0.00319479
2425.1725	0.00304414
2423.1328	0.00297272
2421.0931	0.00306917
2419.0535	0.00319083
2417.0138	0.00322848
2414.9741	0.00320254
2412.9344	0.00312595
2410.8948	0.00305971
2408.8551	0.00306231
2406.8154	0.00301719
2404.7757	0.00290512
2402.7361	0.00291101
2400.6964	0.00299381
2398.6567	0.00301701
2396.6170	0.00304044
2394.5774	0.00309912
2392.5377	0.00312235
2390.4980	0.00314825
2388.4584	0.00326257
2386.4187	0.00336344
2384.3790	0.00333829
2382.3393	0.00326202
2380.2997	0.00330315
2378.2600	0.00340127
2376.2203	0.00331108
2374.1806	0.00304693
2372.1410	0.00276658
2370.1013	0.00260272
2368.0616	0.00263462
2366.0219	0.00264202
2363.9823	0.00240381
2361.9426	0.00214011
2359.9029	0.00207815
2357.8632	0.00214305
2355.8236	0.00226476
2353.7839	0.00248698
2351.7442	0.00277671
2349.7046	0.00296503
2347.6649	0.00300762
2345.6252	0.00290137
2343.5855	0.00266885
2341.5459	0.00245845
2339.5062	0.00238377
2337.4665	0.00250841
2335.4268	0.00276273
2333.3872	0.00298823
2331.3475	0.00306747
2329.3078	0.00303849
2327.2681	0.00311148
2325.2285	0.00327381
2323.1888	0.00329215
2321.1491	0.00313956
2319.1094	0.0030735
2317.0698	0.00326599
2315.0301	0.00348197
2312.9904	0.00351897
2310.9507	0.00354716
2308.9111	0.00357887
2306.8714	0.00345874
2304.8317	0.00330983
2302.7921	0.00330493
2300.7524	0.00331218
2298.7127	0.00323962
2296.6730	0.00324611
2294.6334	0.00332556
2292.5937	0.00330446
2290.5540	0.00325808
2288.5143	0.00335402
2286.4747	0.00347524
2284.4350	0.00347101
2282.3953	0.00331708
2280.3556	0.00304169
2278.3160	0.00276934
2276.2763	0.00267757
2274.2366	0.00278344
2272.1969	0.00283119
2270.1573	0.00284542
2268.1176	0.00303346
2266.0779	0.00317036
2264.0383	0.00300017
2261.9986	0.00271542
2259.9589	0.00265929
2257.9192	0.00281056
2255.8796	0.00286494
2253.8399	0.00277278
2251.8002	0.00280738
2249.7605	0.00308283
2247.7209	0.00343667
2245.6812	0.00359006
2243.6415	0.00345953
2241.6018	0.0033236
2239.5622	0.00322681
2237.5225	0.00302571
2235.4828	0.00280535
2233.4431	0.00267958
2231.4035	0.00277109
2229.3638	0.00305853
2227.3241	0.00315197
2225.2844	0.00292234
2223.2448	0.00267197
2221.2051	0.00252367
2219.1654	0.00268591
2217.1258	0.00315521
2215.0861	0.00334458
2213.0464	0.0031102
2211.0067	0.00293363
2208.9671	0.0030663
2206.9274	0.00323615
2204.8877	0.00315289
2202.8480	0.00290181
2200.8084	0.00277789
2198.7687	0.00275306
2196.7290	0.00268333
2194.6893	0.00278325
2192.6497	0.00288664
2190.6100	0.00257392
2188.5703	0.00220221
2186.5306	0.00229453
2184.4910	0.00251737
2182.4513	0.00253098
2180.4116	0.00257793
2178.3720	0.00265236
2176.3323	0.002621
2174.2926	0.00258712
2172.2529	0.00267947
2170.2133	0.00295521
2168.1736	0.00324379
2166.1339	0.00320084
2164.0942	0.00280238
2162.0546	0.00229348
2160.0149	0.00189063
2157.9752	0.00200777
2155.9355	0.00251414
2153.8959	0.00262501
2151.8562	0.00221717
2149.8165	0.00189876
2147.7768	0.00198317
2145.7372	0.00215813
2143.6975	0.0023471
2141.6578	0.00266877
2139.6181	0.00283752
2137.5785	0.00280462
2135.5388	0.00275895
2133.4991	0.00279498
2131.4595	0.00304422
2129.4198	0.00327937
2127.3801	0.00317132
2125.3404	0.00285845
2123.3008	0.00272042
2121.2611	0.00272675
2119.2214	0.00270836
2117.1817	0.00273704
2115.1421	0.00282108
2113.1024	0.00303319
2111.0627	0.00314733
2109.0230	0.00293472
2106.9834	0.00281275
2104.9437	0.00292618
2102.9040	0.00304195
2100.8643	0.00309925
2098.8247	0.00305827
2096.7850	0.00295432
2094.7453	0.00287812
2092.7057	0.00281715
2090.6660	0.00273852
2088.6263	0.00265793
2086.5866	0.00266721
2084.5470	0.00266499
2082.5073	0.00246262
2080.4676	0.00227532
2078.4279	0.00247043
2076.3883	0.00292941
2074.3486	0.0032199
2072.3089	0.00330315
2070.2692	0.00330109
2068.2296	0.00324001
2066.1899	0.00309766
2064.1502	0.00295367
2062.1105	0.003051
2060.0709	0.0031999
2058.0312	0.00310799
2055.9915	0.00285787
2053.9518	0.00281439
2051.9122	0.00317826
2049.8725	0.00344562
2047.8328	0.00315578
2045.7932	0.00277346
2043.7535	0.0027857
2041.7138	0.00299631
2039.6741	0.00308757
2037.6345	0.00296373
2035.5948	0.0026551
2033.5551	0.00211862
2031.5154	0.00175901
2029.4758	0.00192253
2027.4361	0.00212863
2025.3964	0.00212421
2023.3567	0.0021071
2021.3171	0.00219862
2019.2774	0.00226304
2017.2377	0.00221368
2015.1980	0.00216656
2013.1584	0.00213672
2011.1187	0.00229361
2009.0790	0.00263478
2007.0394	0.00273962
2004.9997	0.00262228
2002.9600	0.0025983
2000.9203	0.00276411
1998.8807	0.00283875
1996.8410	0.00257403
1994.8013	0.00239946
1992.7616	0.00254911
1990.7220	0.00275707
1988.6823	0.00280433
1986.6426	0.00265252
1984.6029	0.0026751
1982.5633	0.00317787
1980.5236	0.0038084
1978.4839	0.0039688
1976.4442	0.00351451
1974.4046	0.00292951
1972.3649	0.00259889
1970.3252	0.00227394
1968.2856	0.00199227
1966.2459	0.00202228
1964.2062	0.0021059
1962.1665	0.00220632
1960.1269	0.00255869
1958.0872	0.00302324
1956.0475	0.0032482
1954.0078	0.00314269
1951.9682	0.00281863
1949.9285	0.00266015
1947.8888	0.00292253
1945.8491	0.00316485
1943.8095	0.00305183
1941.7698	0.00279279
1939.7301	0.00267578
1937.6904	0.0028086
1935.6508	0.00299991
1933.6111	0.00306336
1931.5714	0.00312175
1929.5317	0.00312913
1927.4921	0.00302251
1925.4524	0.0028954
1923.4127	0.00273993
1921.3731	0.00264074
1919.3334	0.00260712
1917.2937	0.00249909
1915.2540	0.00243554
1913.2144	0.00259697
1911.1747	0.00276835
1909.1350	0.00280496
1907.0953	0.0028572
1905.0557	0.00285441
1903.0160	0.00273561
1900.9763	0.00273266
1898.9366	0.00288828
1896.8970	0.00303703
1894.8573	0.00316063
1892.8176	0.00319907
1890.7779	0.00312749
1888.7383	0.00295185
1886.6986	0.00271755
1884.6589	0.00260559
1882.6193	0.00264413
1880.5796	0.00268716
1878.5399	0.00270357
1876.5002	0.00278951
1874.4606	0.00290272
1872.4209	0.00298406
1870.3812	0.00303893
1868.3415	0.00305152
1866.3019	0.00299631
1864.2622	0.00292876
1862.2225	0.0029157
1860.1828	0.00290277
1858.1432	0.00291043
1856.1035	0.00299675
1854.0638	0.00301474
1852.0241	0.00294335
1849.9845	0.00297994
1847.9448	0.00309472
1845.9051	0.00314532
1843.8654	0.00301716
1841.8258	0.00283523
1839.7861	0.00286105
1837.7464	0.00299021
1835.7068	0.00300992
1833.6671	0.00298244
1831.6274	0.00305314
1829.5877	0.0031021
1827.5481	0.00308181
1825.5084	0.00307913
1823.4687	0.0030534
1821.4290	0.00302483
1819.3894	0.00299952
1817.3497	0.00290533
1815.3100	0.00281655
1813.2703	0.00284255
1811.2307	0.0028905
1809.1910	0.00288583
1807.1513	0.00287168
1805.1116	0.00292099
1803.0720	0.0030113
1801.0323	0.00300609
1798.9926	0.00291494
1796.9530	0.00294559
1794.9133	0.00311229
1792.8736	0.00317294
1790.8339	0.00301583
1788.7943	0.00289493
1786.7546	0.00290798
1784.7149	0.00298138
1782.6752	0.00311664
1780.6356	0.00321153
1778.5959	0.00320376
1776.5562	0.00323276
1774.5165	0.00334025
1772.4769	0.00338306
1770.4372	0.00331552
1768.3975	0.00324199
1766.3578	0.00318115
1764.3182	0.00324035
1762.2785	0.00335822
1760.2388	0.00343944
1758.1991	0.00349903
1756.1595	0.00348379
1754.1198	0.00357915
1752.0801	0.00388675
1750.0405	0.00411396
1748.0008	0.00414441
1745.9611	0.0042091
1743.9214	0.00434804
1741.8818	0.00445104
1739.8421	0.0044422
1737.8024	0.00454949
1735.7627	0.00485364
1733.7231	0.00498944
1731.6834	0.00488411
1729.6437	0.00484482
1727.6040	0.00484019
1725.5644	0.00487827
1723.5247	0.00497336
1721.4850	0.00515934
1719.4453	0.00553622
1717.4057	0.00596882
1715.3660	0.00615425
1713.3263	0.00622759
1711.2867	0.00649308
1709.2470	0.00704054
1707.2073	0.00778393
1705.1676	0.00860854
1703.1280	0.00950441
1701.0883	0.0107005
1699.0486	0.0121169
1697.0089	0.0134358
1694.9693	0.0148268
1692.9296	0.0161157
1690.8899	0.017372
1688.8502	0.018725
1686.8106	0.0200722
1684.7709	0.0217011
1682.7312	0.0233197
1680.6915	0.0244383
1678.6519	0.0255565
1676.6122	0.0269144
1674.5725	0.0284071
1672.5328	0.0297106
1670.4932	0.0310446
1668.4535	0.0325344
1666.4138	0.0338147
1664.3742	0.0351339
1662.3345	0.036751
1660.2948	0.0383155
1658.2551	0.0397222
1656.2155	0.0411136
1654.1758	0.0428122
1652.1361	0.0446835
1650.0964	0.0455941
1648.0568	0.0463195
1646.0171	0.0472081
1643.9774	0.0477561
1641.9377	0.0480863
1639.8981	0.0484235
1637.8584	0.0487761
1635.8187	0.0490662
1633.7790	0.0491278
1631.7394	0.0491101
1629.6997	0.0490904
1627.6600	0.0489729
1625.6204	0.048751
1623.5807	0.048326
1621.5410	0.0475568
1619.5013	0.0466582
1617.4617	0.0454548
1615.4220	0.0437842
1613.3823	0.0422013
1611.3426	0.0406685
1609.3030	0.0389892
1607.2633	0.0372361
1605.2236	0.0355388
1603.1839	0.033915
1601.1443	0.0323854
1599.1046	0.031045
1597.0649	0.0299282
1595.0252	0.0289356
1592.9856	0.0280139
1590.9459	0.0272221
1588.9062	0.0266203
1586.8665	0.0262533
1584.8269	0.0261477
1582.7872	0.0262867
1580.7475	0.0266197
1578.7079	0.0270953
1576.6682	0.0275476
1574.6285	0.027832
1572.5888	0.0280978
1570.5492	0.0284519
1568.5095	0.0288771
1566.4698	0.0294634
1564.4301	0.0302889
1562.3905	0.0312035
1560.3508	0.0324179
1558.3111	0.0343185
1556.2714	0.0357665
1554.2318	0.0369592
1552.1921	0.0383178
1550.1524	0.0397747
1548.1127	0.0412419
1546.0731	0.0426656
1544.0334	0.0441406
1541.9937	0.0456303
1539.9541	0.0471066
1537.9144	0.047942
1535.8747	0.0482933
1533.8350	0.0486317
1531.7954	0.0488753
1529.7557	0.0490188
1527.7160	0.0492394
1525.6763	0.0494797
1523.6367	0.0497029
1521.5970	0.0499496
1519.5573	0.0501249
1517.5176	0.0502551
1515.4780	0.0503013
1513.4383	0.0501819
1511.3986	0.0499388
1509.3589	0.0495797
1507.3193	0.048555
1505.2796	0.0467959
1503.2399	0.0455965
1501.2002	0.0446311
1499.1606	0.0434134
1497.1209	0.0417277
1495.0812	0.0398784
1493.0416	0.0384331
1491.0019	0.0370302
1488.9622	0.03518
1486.9225	0.0333866
1484.8829	0.0320915
1482.8432	0.0311886
1480.8035	0.0305768
1478.7638	0.0303398
1476.7242	0.0305169
1474.6845	0.0309115
1472.6448	0.0312748
1470.6051	0.0315872
1468.5655	0.0319546
1466.5258	0.032316
1464.4861	0.0325162
1462.4464	0.032607
1460.4068	0.0328137
1458.3671	0.033207
1456.3274	0.0336358
1454.2878	0.0338815
1452.2481	0.0340449
1450.2084	0.0341888
1448.1687	0.0342167
1446.1291	0.0340478
1444.0894	0.0338212
1442.0497	0.033611
1440.0100	0.0334478
1437.9704	0.0333076
1435.9307	0.032932
1433.8910	0.032408
1431.8513	0.03195
1429.8117	0.031459
1427.7720	0.0310573
1425.7323	0.0309296
1423.6926	0.0309946
1421.6530	0.0311619
1419.6133	0.031383
1417.5736	0.0315025
1415.5339	0.0315152
1413.4943	0.0315402
1411.4546	0.0316083
1409.4149	0.0317008
1407.3753	0.0318136
1405.3356	0.031852
1403.2959	0.0317482
1401.2562	0.0316654
1399.2166	0.0316696
1397.1769	0.0317508
1395.1372	0.0318087
1393.0975	0.0317249
1391.0579	0.0316674
1389.0182	0.0317079
1386.9785	0.0316735
1384.9388	0.0314978
1382.8992	0.0312866
1380.8595	0.0310599
1378.8198	0.030823
1376.7801	0.030609
1374.7405	0.0303558
1372.7008	0.0300416
1370.6611	0.0297771
1368.6215	0.029531
1366.5818	0.0293085
1364.5421	0.0291194
1362.5024	0.0287513
1360.4628	0.0282535
1358.4231	0.0278955
1356.3834	0.027683
1354.3437	0.0275654
1352.3041	0.0275303
1350.2644	0.027532
1348.2247	0.0275416
1346.1850	0.0276196
1344.1454	0.0277715
1342.1057	0.0279076
1340.0660	0.0279859
1338.0263	0.0279353
1335.9867	0.0277613
1333.9470	0.0276141
1331.9073	0.0275544
1329.8676	0.0275228
1327.8280	0.0275036
1325.7883	0.027554
1323.7486	0.0277031
1321.7090	0.0279315
1319.6693	0.028156
1317.6296	0.0283111
1315.5899	0.0284497
1313.5503	0.0286163
1311.5106	0.0287408
1309.4709	0.0287972
1307.4312	0.0288512
1305.3916	0.0288949
1303.3519	0.0288827
1301.3122	0.0288769
1299.2725	0.0289652
1297.2329	0.0290963
1295.1932	0.0291762
1293.1535	0.0291927
1291.1138	0.0292129
1289.0742	0.0292805
1287.0345	0.0293295
1284.9948	0.0293441
1282.9552	0.0293964
1280.9155	0.029502
1278.8758	0.0296554
1276.8361	0.0298322
1274.7965	0.0299831
1272.7568	0.0301533
1270.7171	0.0303834
1268.6774	0.0306644
1266.6378	0.0310094
1264.5981	0.0314071
1262.5584	0.0318315
1260.5187	0.0322077
1258.4791	0.0324687
1256.4394	0.0326981
1254.3997	0.0330241
1252.3600	0.0334053
1250.3204	0.0337284
1248.2807	0.0340345
1246.2410	0.0344184
1244.2013	0.0348811
1242.1617	0.0353582
1240.1220	0.0357564
1238.0823	0.0360447
1236.0427	0.036291
1234.0030	0.0365016
1231.9633	0.0365883
1229.9236	0.0365516
1227.8840	0.036494
1225.8443	0.036429
1223.8046	0.0362836
1221.7649	0.036065
1219.7253	0.0358064
1217.6856	0.0354916
1215.6459	0.0351383
1213.6062	0.034782
1211.5666	0.0344531
1209.5269	0.0342145
1207.4872	0.0340594
1205.4475	0.0339017
1203.4079	0.0337259
1201.3682	0.0335588
1199.3285	0.0333811
1197.2889	0.0331467
1195.2492	0.0328772
1193.2095	0.0326694
1191.1698	0.0325445
1189.1302	0.0324155
1187.0905	0.0322665
1185.0508	0.0322027
1183.0111	0.0322303
1180.9715	0.0322153
1178.9318	0.0321249
1176.8921	0.0320883
1174.8524	0.0321368
1172.8128	0.0321415
1170.7731	0.0320315
1168.7334	0.0318343
1166.6937	0.0316109
1164.6541	0.0313938
1162.6144	0.031134
1160.5747	0.0308148
1158.5350	0.0305453
1156.4954	0.0303434
1154.4557	0.0300933
1152.4160	0.0297811
1150.3764	0.0294659
1148.3367	0.0291858
1146.2970	0.0289111
1144.2573	0.0286171
1142.2177	0.0283829
1140.1780	0.0282138
1138.1383	0.0280495
1136.0986	0.0279349
1134.0590	0.0279328
1132.0193	0.0280627
1129.9796	0.0282866
1127.9399	0.0285168
1125.9003	0.0287056
1123.8606	0.0288191
1121.8209	0.0288594
1119.7812	0.0288881
1117.7416	0.0289565
1115.7019	0.0290652
1113.6622	0.0291513
1111.6226	0.029166
1109.5829	0.0291548
1107.5432	0.0292056
1105.5035	0.0293247
1103.4639	0.0294414
1101.4242	0.0295212
1099.3845	0.0296185
1097.3448	0.0297596
1095.3052	0.0298972
1093.2655	0.0300364
1091.2258	0.0301875
1089.1861	0.0303693
1087.1465	0.0306834
1085.1068	0.0311114
1083.0671	0.0314639
1081.0274	0.0317051
1078.9878	0.0319399
1076.9481	0.0321566
1074.9084	0.0323108
1072.8687	0.0324024
1070.8291	0.0324115
1068.7894	0.0323016
1066.7497	0.0321854
1064.7101	0.0322129
1062.6704	0.0322608
1060.6307	0.0322558
1058.5910	0.0323047
1056.5514	0.0323719
1054.5117	0.0324246
1052.4720	0.0325731
1050.4323	0.0328414
1048.3927	0.033129
1046.3530	0.0334255
1044.3133	0.0337269
1042.2736	0.0338955
1040.2340	0.0339126
1038.1943	0.0338254
1036.1546	0.0335209
1034.1149	0.0330082
1032.0753	0.0324664
1030.0356	0.0320196
1027.9959	0.0317323
1025.9563	0.0315693
1023.9166	0.031414
1021.8769	0.0311396
1019.8372	0.0307067
1017.7976	0.0301996
1015.7579	0.0296901
1013.7182	0.0292191
1011.6785	0.0287772
1009.6389	0.0283156
1007.5992	0.0278289
1005.5595	0.0273459
1003.5198	0.0269407
1001.4802	0.0265945
999.4405	0.0262509
997.4008	0.0260107
995.3611	0.0258527
993.3215	0.0256285
991.2818	0.025364
989.2421	0.0251443
987.2024	0.0249875
985.1628	0.0248852
983.1231	0.0248013
981.0834	0.0247231
979.0438	0.0246429
977.0041	0.0244893
974.9644	0.0242561
972.9247	0.0240311
970.8851	0.0238783
968.8454	0.0238174
966.8057	0.0238043
964.7660	0.0237379
962.7264	0.0235916
960.6867	0.0234444
958.6470	0.0233588
956.6073	0.0233465
954.5677	0.0233378
952.5280	0.0232653
950.4883	0.0231905
948.4486	0.0231801
946.4090	0.0231975
944.3693	0.0232119
942.3296	0.0232733
940.2900	0.0233897
938.2503	0.0235125
936.2106	0.023656
934.1709	0.0238017
932.1313	0.0238621
930.0916	0.0238362
928.0519	0.0238134
926.0122	0.0238503
923.9726	0.0238948
921.9329	0.0238902
919.8932	0.0238404
917.8535	0.0237544
915.8139	0.0236547
913.7742	0.0235458
911.7345	0.0234586
909.6948	0.0234443
907.6552	0.0234326
905.6155	0.0233544
903.5758	0.0232929
901.5361	0.0233339
899.4965	0.0234803
897.4568	0.0236216
895.4171	0.0236583
893.3775	0.0237018
891.3378	0.0238161
889.2981	0.0238938
887.2584	0.0238473
885.2188	0.0237605
883.1791	0.02383
881.1394	0.0241149
879.0997	0.0244799
877.0601	0.0247266
875.0204	0.024827
872.9807	0.024832
870.9410	0.0247711
868.9014	0.0247583
866.8617	0.0248141
864.8220	0.0248551
862.7823	0.02488
860.7427	0.0249384
858.7030	0.0249987
856.6633	0.0250802
854.6237	0.0252854
852.5840	0.0255386
850.5443	0.0257118
848.5046	0.0258817
846.4650	0.0260637
844.4253	0.0261604
842.3856	0.0262874
840.3459	0.0265152
838.3063	0.026757
836.2666	0.0270054
834.2269	0.0272216
832.1872	0.0273652
830.1476	0.0275257
828.1079	0.0277508
826.0682	0.0279982
824.0285	0.0282744
821.9889	0.0284982
819.9492	0.0286119
817.9095	0.0287392
815.8699	0.0289646
813.8302	0.0292877
811.7905	0.029714
809.7508	0.0302402
807.7112	0.0307043
805.6715	0.0309118
803.6318	0.0310061
801.5921	0.0312476
799.5525	0.0315802
797.5128	0.0318743
795.4731	0.0321779
793.4334	0.032518
791.3938	0.0327941
789.3541	0.0329748
787.3144	0.0331393
785.2747	0.0332884
783.2351	0.0334492
781.1954	0.0336894
779.1557	0.0339772
777.1160	0.0342145
775.0764	0.0344064
773.0367	0.0347064
770.9970	0.0350632
768.9574	0.0353311
766.9177	0.0355932
764.8780	0.0359185
762.8383	0.0362457
760.7987	0.0365325
758.7590	0.036828
756.7193	0.0372019
754.6796	0.0376414
752.6400	0.0380144
750.6003	0.0383117
748.5606	0.0387138
746.5209	0.0392019
744.4813	0.0396291
742.4416	0.0399326
740.4019	0.0401231
738.3622	0.0402469
736.3226	0.0403983
734.2829	0.0407459
732.2432	0.0412618
730.2036	0.041759
728.1639	0.042225
726.1242	0.0427658
724.0845	0.0433577
722.0449	0.0439329
720.0052	0.0444898
717.9655	0.0449616
715.9258	0.0452718
713.8862	0.045529
711.8465	0.0459884
709.8068	0.0466782
707.7671	0.0474017
705.7275	0.0480818
703.6878	0.048709
701.6481	0.0492571
699.6084	0.0497447
697.5688	0.0501933
695.5291	0.0505738
693.4894	0.0508704
691.4497	0.0510896
689.4101	0.0512192
687.3704	0.051458
685.3307	0.0520146
683.2911	0.0526573
681.2514	0.053143
679.2117	0.0536469
677.1720	0.0542378
675.1324	0.0547578
673.0927	0.055318
671.0530	0.0559594
669.0133	0.0567011
666.9737	0.0575862
664.9340	0.0581884
662.8943	0.0585324
660.8546	0.058846
658.8150	0.0592298
656.7753	0.0596818
654.7356	0.0601435
652.6959	0.0604925
650.6563	0.0607533
648.6166	0.0611231
646.5769	0.061651
644.5373	0.0622703
642.4976	0.0629109
640.4579	0.0635262
638.4182	0.0641803
636.3786	0.0647009
634.3389	0.064757
632.2992	0.0647236
630.2595	0.0651508
628.2199	0.0658244
626.1802	0.0663413
624.1405	0.0667148
622.1008	0.0671849
620.0612	0.0678433
618.0215	0.0684685
615.9818	0.0688254
613.9421	0.0691303
611.9025	0.0696714
609.8628	0.0703181
607.8231	0.070709
605.7834	0.0708153
603.7438	0.0710123
601.7041	0.0715117
599.6644	0.0723457
597.6248	0.0732783
595.5851	0.0738891
593.5454	0.0740855
591.5057	0.0739514
589.4661	0.0737866
587.4264	0.0740314
585.3867	0.0747194
583.3470	0.0754872
581.3074	0.0761306
579.2677	0.0767231
577.2280	0.0770992
575.1883	0.0770984
573.1487	0.077111
571.1090	0.0775293
569.0693	0.0781723
567.0296	0.0785268
564.9900	0.0786076
562.9503	0.0790185
560.9106	0.0797512
558.8710	0.0803269
556.8313	0.0806326
554.7916	0.0807472
552.7519	0.08098
550.7123	0.0815401
548.6726	0.0819955
546.6329	0.0820641
544.5932	0.0822896
542.5536	0.0829925
540.5139	0.0837555
538.4742	0.0844249
536.4345	0.0850864
534.3949	0.0853585
532.3552	0.0853052
530.3155	0.0855993
528.2758	0.0862136
526.2362	0.0868352
524.1965	0.0875498
522.1568	0.0881894
520.1171	0.0884534
518.0775	0.0886187
516.0378	0.0888743
513.9981	0.0892376
511.9585	0.0897983
509.9188	0.09016
507.8791	0.0904477
505.8394	0.0908405
503.7998	0.0909006
501.7601	0.0908617
499.7204	0.0910315
497.6807	0.0912322
495.6411	0.0915771
493.6014	0.0920311
491.5617	0.092217
489.5220	0.0923468
487.4824	0.0927367
485.4427	0.0930023
483.4030	0.0928148
481.3633	0.0927177
479.3237	0.093193
477.2840	0.093835
475.2443	0.0944035
473.2047	0.0950091
471.1650	0.0957084
469.1253	0.0964766
467.0856	0.0970072
465.0460	0.0973486
463.0063	0.0977033
460.9666	0.0979234
458.9269	0.0978774
456.8873	0.0978589
454.8476	0.0983891
452.8079	0.0991861
450.7682	0.0997318
448.7286	0.0998212
446.6889	0.0997587
444.6492	0.10024
442.6095	0.100921
440.5699	0.101111
438.5302	0.101133
436.4905	0.101037
434.4508	0.100439
432.4112	0.0996212
430.3715	0.0997707
428.3318	0.101005
426.2922	0.101816
424.2525	0.101811
422.2128	0.101708
420.1731	0.102285
418.1335	0.103949
416.0938	0.105273
414.0541	0.105411
412.0144	0.104706
409.9748	0.104353
407.9351	0.104839
405.8954	0.105326
403.8557	0.105547
401.8161	0.105643
399.7764	0.105972
