# Supplementary material for: Vibrational Raman and IR data on brown hair subjected to bleaching
Source: Data Brief. 2021 Sep 30;38:107439. doi: 10.1016/j.dib.2021.107439 (PMC8502914; doi:10.1016/j.dib.2021.107439)
Supplement: Supplementary file 1 [file mmc1.zip › Supplementary Material raw data/Figure 6/IR brown p3.txt]

TITLE	IR single spectrum (p3) of brown hair
DATA TYPE
ORIGIN	JASCO
OWNER
SPECTROMETER/DATA SYSTEM
RESOLUTION
DELTAX	-2.03967
XUNITS	1/CM
YUNITS	ABSORBANCE
FIRSTX	3997.7610
LASTX	399.7761
NPOINTS	1765
FIRSTY	0.00252
MAXY	0.09479
MINY	0.00174
XYDATA
3997.7610	0.00252195
3995.7213	0.00257692
3993.6816	0.00264913
3991.6420	0.00271813
3989.6023	0.00273806
3987.5626	0.00269674
3985.5229	0.00264621
3983.4833	0.00259337
3981.4436	0.00252153
3979.4039	0.00247758
3977.3642	0.00252364
3975.3246	0.00260658
3973.2849	0.0026634
3971.2452	0.00272581
3969.2056	0.0027633
3967.1659	0.00269156
3965.1262	0.0025703
3963.0865	0.00255265
3961.0469	0.00259559
3959.0072	0.00260689
3956.9675	0.00265882
3954.9278	0.002725
3952.8882	0.00276911
3950.8485	0.00285214
3948.8088	0.00283911
3946.7691	0.00272415
3944.7295	0.00271318
3942.6898	0.00267299
3940.6501	0.002574
3938.6104	0.00259436
3936.5708	0.00265437
3934.5311	0.00272248
3932.4914	0.00274858
3930.4518	0.00263145
3928.4121	0.00262457
3926.3724	0.00281243
3924.3327	0.00288667
3922.2931	0.00286019
3920.2534	0.00289881
3918.2137	0.00284672
3916.1740	0.00267614
3914.1344	0.0025915
3912.0947	0.0026183
3910.0550	0.00265056
3908.0153	0.00279396
3905.9757	0.00309852
3903.9360	0.00323221
3901.8963	0.00299881
3899.8566	0.00258423
3897.8170	0.00233721
3895.7773	0.00250057
3893.7376	0.00277862
3891.6979	0.00273008
3889.6583	0.0026334
3887.6186	0.00285858
3885.5789	0.00291453
3883.5393	0.00282179
3881.4996	0.00293621
3879.4599	0.00281887
3877.4202	0.00270271
3875.3806	0.00289832
3873.3409	0.00309078
3871.3012	0.00310851
3869.2615	0.00286327
3867.2219	0.0027136
3865.1822	0.00277932
3863.1425	0.00262991
3861.1028	0.00241844
3859.0632	0.00252166
3857.0235	0.00294283
3854.9838	0.0032892
3852.9441	0.00279482
3850.9045	0.00221987
3848.8648	0.00228422
3846.8251	0.00250107
3844.7855	0.00264973
3842.7458	0.002741
3840.7061	0.00284013
3838.6664	0.00284313
3836.6268	0.00266619
3834.5871	0.00252039
3832.5474	0.00246673
3830.5077	0.00250159
3828.4681	0.00259639
3826.4284	0.00263108
3824.3887	0.00274381
3822.3490	0.00283257
3820.3094	0.00259059
3818.2697	0.00256098
3816.2300	0.00260874
3814.1903	0.00236599
3812.1507	0.00232492
3810.1110	0.00254846
3808.0713	0.00268151
3806.0316	0.00260152
3803.9920	0.00269807
3801.9523	0.00269763
3799.9126	0.00235488
3797.8730	0.00230569
3795.8333	0.00238215
3793.7936	0.00231753
3791.7539	0.00228995
3789.7143	0.00238752
3787.6746	0.00254395
3785.6349	0.0025908
3783.5952	0.00259145
3781.5556	0.00263327
3779.5159	0.00244374
3777.4762	0.00220169
3775.4365	0.00229252
3773.3969	0.00248925
3771.3572	0.00250232
3769.3175	0.0023567
3767.2778	0.00235053
3765.2382	0.00238619
3763.1985	0.00236066
3761.1588	0.00247962
3759.1192	0.00262798
3757.0795	0.00270534
3755.0398	0.00291609
3753.0001	0.00317716
3750.9605	0.00295526
3748.9208	0.00254364
3746.8811	0.00276786
3744.8414	0.00292086
3742.8018	0.00251036
3740.7621	0.00248209
3738.7224	0.00291411
3736.6827	0.00329324
3734.6431	0.00313036
3732.6034	0.0025158
3730.5637	0.0022111
3728.5240	0.00244978
3726.4844	0.00278258
3724.4447	0.00279709
3722.4050	0.00258046
3720.3653	0.00235438
3718.3257	0.00226803
3716.2860	0.00247548
3714.2463	0.0028942
3712.2067	0.00299996
3710.1670	0.00254637
3708.1273	0.00227889
3706.0876	0.00245415
3704.0480	0.00265793
3702.0083	0.00252572
3699.9686	0.00220806
3697.9289	0.00208025
3695.8893	0.00222284
3693.8496	0.00253252
3691.8099	0.00277958
3689.7702	0.0026328
3687.7306	0.00211001
3685.6909	0.00186751
3683.6512	0.00204818
3681.6115	0.00234996
3679.5719	0.00264035
3677.5322	0.00298432
3675.4925	0.00301985
3673.4529	0.00281332
3671.4132	0.00284451
3669.3735	0.00257569
3667.3338	0.00214643
3665.2942	0.00212039
3663.2545	0.00229192
3661.2148	0.00247696
3659.1751	0.00269273
3657.1355	0.00272052
3655.0958	0.00254762
3653.0561	0.00278484
3651.0164	0.00331609
3648.9768	0.00331914
3646.9371	0.00288909
3644.8974	0.00276541
3642.8577	0.00285402
3640.8181	0.0029224
3638.7784	0.00295205
3636.7387	0.00305056
3634.6990	0.00324478
3632.6594	0.00353145
3630.6197	0.00377631
3628.5800	0.0035031
3626.5404	0.00306163
3624.5007	0.00313839
3622.4610	0.00350143
3620.4213	0.00376563
3618.3817	0.00367237
3616.3420	0.00356415
3614.3023	0.00361115
3612.2626	0.00366537
3610.2230	0.00381114
3608.1833	0.00390592
3606.1436	0.00383807
3604.1039	0.00380811
3602.0643	0.00382261
3600.0246	0.003789
3597.9849	0.00382712
3595.9452	0.00400085
3593.9056	0.00415473
3591.8659	0.00436093
3589.8262	0.00465961
3587.7866	0.00462617
3585.7469	0.0042362
3583.7072	0.00408023
3581.6675	0.00417425
3579.6279	0.0042895
3577.5882	0.00433405
3575.5485	0.00431902
3573.5088	0.00433018
3571.4692	0.00459352
3569.4295	0.00516526
3567.3898	0.00549763
3565.3501	0.00518556
3563.3105	0.00485919
3561.2708	0.00483943
3559.2311	0.00489055
3557.1914	0.00494917
3555.1518	0.00512329
3553.1121	0.0052754
3551.0724	0.00526846
3549.0327	0.00531295
3546.9931	0.00547296
3544.9534	0.00552788
3542.9137	0.00546559
3540.8741	0.00546145
3538.8344	0.00556828
3536.7947	0.00565421
3534.7550	0.00562167
3532.7154	0.00564989
3530.6757	0.00585512
3528.6360	0.0060505
3526.5963	0.00610413
3524.5567	0.00609276
3522.5170	0.00609885
3520.4773	0.00616971
3518.4376	0.00625542
3516.3980	0.00625146
3514.3583	0.00621771
3512.3186	0.00629219
3510.2789	0.00642634
3508.2393	0.00652624
3506.1996	0.00665397
3504.1599	0.00674022
3502.1203	0.00664098
3500.0806	0.00650958
3498.0409	0.00650282
3496.0012	0.00659291
3493.9616	0.00673083
3491.9219	0.00685789
3489.8822	0.0069476
3487.8425	0.00699563
3485.8029	0.0070136
3483.7632	0.00705493
3481.7235	0.00712521
3479.6838	0.00716134
3477.6442	0.00715571
3475.6045	0.00723845
3473.5648	0.00742627
3471.5251	0.00747762
3469.4855	0.00738653
3467.4458	0.00740855
3465.4061	0.00754625
3463.3664	0.00764399
3461.3268	0.00768975
3459.2871	0.00771368
3457.2474	0.00773613
3455.2078	0.00781129
3453.1681	0.00785717
3451.1284	0.00781292
3449.0887	0.00782879
3447.0491	0.00793122
3445.0094	0.00800763
3442.9697	0.00805449
3440.9300	0.00809407
3438.8904	0.00812865
3436.8507	0.00817504
3434.8110	0.00822474
3432.7713	0.00825395
3430.7317	0.00826537
3428.6920	0.00831819
3426.6523	0.00845154
3424.6126	0.00863228
3422.5730	0.00883264
3420.5333	0.0089703
3418.4936	0.00896723
3416.4540	0.00894028
3414.4143	0.00901734
3412.3746	0.00912909
3410.3349	0.00918178
3408.2953	0.0092059
3406.2556	0.00919014
3404.2159	0.00911056
3402.1762	0.00907765
3400.1366	0.00912695
3398.0969	0.00918768
3396.0572	0.0092619
3394.0175	0.0093523
3391.9779	0.00942515
3389.9382	0.00952118
3387.8985	0.0096277
3385.8588	0.00961783
3383.8192	0.00956598
3381.7795	0.00968108
3379.7398	0.00983884
3377.7001	0.00982423
3375.6605	0.00976214
3373.6208	0.00978438
3371.5811	0.00992422
3369.5415	0.0101784
3367.5018	0.0103876
3365.4621	0.0104547
3363.4224	0.0104398
3361.3828	0.010446
3359.3431	0.0105122
3357.3034	0.0105529
3355.2637	0.0105404
3353.2241	0.010613
3351.1844	0.010724
3349.1447	0.0107435
3347.1050	0.0107937
3345.0654	0.0108543
3343.0257	0.0108598
3340.9860	0.0109608
3338.9463	0.0111563
3336.9067	0.0113321
3334.8670	0.0114447
3332.8273	0.0114804
3330.7877	0.0114989
3328.7480	0.0115401
3326.7083	0.0116008
3324.6686	0.0116793
3322.6290	0.0117846
3320.5893	0.0119673
3318.5496	0.0121392
3316.5099	0.0122137
3314.4703	0.0122898
3312.4306	0.0124204
3310.3909	0.01257
3308.3512	0.0127161
3306.3116	0.012863
3304.2719	0.0129701
3302.2322	0.0129795
3300.1925	0.0129892
3298.1529	0.0131011
3296.1132	0.0132296
3294.0735	0.013327
3292.0338	0.0133991
3289.9942	0.0134173
3287.9545	0.0134271
3285.9148	0.0134295
3283.8752	0.0134241
3281.8355	0.0134878
3279.7958	0.0135504
3277.7561	0.0135219
3275.7165	0.0134926
3273.6768	0.0135694
3271.6371	0.0137299
3269.5974	0.0138059
3267.5578	0.013714
3265.5181	0.013559
3263.4784	0.0134464
3261.4387	0.0134027
3259.3991	0.0133777
3257.3594	0.0133389
3255.3197	0.013293
3253.2800	0.0132369
3251.2404	0.0131659
3249.2007	0.0130892
3247.1610	0.013034
3245.1214	0.0129317
3243.0817	0.0127245
3241.0420	0.0126006
3239.0023	0.0126172
3236.9627	0.0125577
3234.9230	0.0124349
3232.8833	0.0123349
3230.8436	0.0122338
3228.8040	0.0121853
3226.7643	0.0121372
3224.7246	0.0120495
3222.6849	0.0120154
3220.6453	0.0120099
3218.6056	0.0119869
3216.5659	0.0119436
3214.5262	0.0118024
3212.4866	0.0115777
3210.4469	0.0114223
3208.4072	0.011382
3206.3675	0.0113597
3204.3279	0.0113463
3202.2882	0.0113678
3200.2485	0.0113171
3198.2089	0.0111986
3196.1692	0.0111139
3194.1295	0.0110367
3192.0898	0.0109784
3190.0502	0.0109343
3188.0105	0.0107844
3185.9708	0.0105987
3183.9311	0.0105118
3181.8915	0.010449
3179.8518	0.0103926
3177.8121	0.0103696
3175.7724	0.0102549
3173.7328	0.0100065
3171.6931	0.00979267
3169.6534	0.00968167
3167.6137	0.0096218
3165.5741	0.00959824
3163.5344	0.00949864
3161.4947	0.00931437
3159.4551	0.00917428
3157.4154	0.00904377
3155.3757	0.00893238
3153.3360	0.00891372
3151.2964	0.00887512
3149.2567	0.00875302
3147.2170	0.00864614
3145.1773	0.00857828
3143.1377	0.00850521
3141.0980	0.00839454
3139.0583	0.00827798
3137.0186	0.00824513
3134.9790	0.00824302
3132.9393	0.00814123
3130.8996	0.00802176
3128.8599	0.00801082
3126.8203	0.00800088
3124.7806	0.00789474
3122.7409	0.0077789
3120.7013	0.00775175
3118.6616	0.00778996
3116.6219	0.00782001
3114.5822	0.00785122
3112.5426	0.00786321
3110.5029	0.00783791
3108.4632	0.007817
3106.4235	0.00777842
3104.3839	0.00773921
3102.3442	0.00772364
3100.3045	0.00771159
3098.2648	0.00772883
3096.2252	0.0077697
3094.1855	0.00781653
3092.1458	0.00786252
3090.1061	0.00789917
3088.0665	0.00796041
3086.0268	0.00801646
3083.9871	0.00799131
3081.9474	0.00795658
3079.9078	0.0079882
3077.8681	0.00800744
3075.8284	0.00797522
3073.7888	0.00793378
3071.7491	0.00794548
3069.7094	0.00803975
3067.6697	0.00813735
3065.6301	0.00815624
3063.5904	0.00812166
3061.5507	0.00808982
3059.5110	0.00807366
3057.4714	0.00808616
3055.4317	0.00806656
3053.3920	0.0079463
3051.3523	0.00779687
3049.3127	0.00769431
3047.2730	0.00764409
3045.2333	0.00762249
3043.1936	0.00757752
3041.1540	0.00746938
3039.1143	0.00734378
3037.0746	0.00726185
3035.0350	0.00723606
3032.9953	0.00723393
3030.9556	0.00718768
3028.9159	0.00709747
3026.8763	0.00701341
3024.8366	0.00691301
3022.7969	0.00676556
3020.7572	0.00666508
3018.7176	0.00666674
3016.6779	0.00666661
3014.6382	0.00664442
3012.5985	0.00665439
3010.5589	0.00659033
3008.5192	0.0064198
3006.4795	0.00633695
3004.4398	0.00637404
3002.4002	0.00640784
3000.3605	0.00645831
2998.3208	0.00653294
2996.2811	0.00656694
2994.2415	0.00656413
2992.2018	0.00655212
2990.1621	0.00657893
2988.1225	0.00665717
2986.0828	0.0067531
2984.0431	0.00691461
2982.0034	0.00714608
2979.9638	0.00733869
2977.9241	0.00746361
2975.8844	0.00760123
2973.8447	0.00778672
2971.8051	0.00798516
2969.7654	0.00817939
2967.7257	0.00837472
2965.6860	0.00854127
2963.6464	0.00867392
2961.6067	0.00881637
2959.5670	0.00895745
2957.5273	0.00906063
2955.4877	0.00909645
2953.4480	0.00901639
2951.4083	0.00886429
2949.3687	0.00874613
2947.3290	0.00868578
2945.2893	0.00871277
2943.2496	0.00883837
2941.2100	0.0089972
2939.1703	0.00917409
2937.1306	0.00939711
2935.0909	0.00969532
2933.0513	0.0100669
2931.0116	0.010427
2928.9719	0.0106789
2926.9322	0.0108814
2924.8926	0.0111804
2922.8529	0.0115779
2920.8132	0.0119582
2918.7735	0.0121909
2916.7339	0.0121134
2914.6942	0.0116516
2912.6545	0.0109699
2910.6148	0.0103071
2908.5752	0.00975301
2906.5355	0.00928663
2904.4958	0.00892606
2902.4562	0.00868288
2900.4165	0.00850996
2898.3768	0.00836725
2896.3371	0.00824302
2894.2975	0.00813532
2892.2578	0.00800992
2890.2181	0.00787447
2888.1784	0.00774242
2886.1388	0.00761419
2884.0991	0.00757418
2882.0594	0.00765618
2880.0197	0.00772988
2877.9801	0.00770698
2875.9404	0.00769921
2873.9007	0.00776401
2871.8610	0.00781613
2869.8214	0.00776972
2867.7817	0.00759902
2865.7420	0.00742571
2863.7024	0.00736012
2861.6627	0.00742661
2859.6230	0.00763698
2857.5833	0.00789837
2855.5437	0.00820029
2853.5040	0.00862776
2851.4643	0.00902165
2849.4246	0.00909944
2847.3850	0.00873784
2845.3453	0.00806867
2843.3056	0.00737234
2841.2659	0.00684276
2839.2263	0.00651557
2837.1866	0.00630351
2835.1469	0.0061428
2833.1072	0.00600302
2831.0676	0.00584654
2829.0279	0.00571598
2826.9882	0.00560971
2824.9485	0.00547739
2822.9089	0.00537833
2820.8692	0.00534358
2818.8295	0.0053244
2816.7899	0.00532503
2814.7502	0.0053428
2812.7105	0.0053645
2810.6708	0.00536164
2808.6312	0.00527687
2806.5915	0.00517581
2804.5518	0.00515858
2802.5121	0.00516906
2800.4725	0.00509412
2798.4328	0.00497069
2796.3931	0.004916
2794.3534	0.00492961
2792.3138	0.00495273
2790.2741	0.00497334
2788.2344	0.00496716
2786.1947	0.00490754
2784.1551	0.00485155
2782.1154	0.00479899
2780.0757	0.00470517
2778.0361	0.0046655
2775.9964	0.00472953
2773.9567	0.00478132
2771.9170	0.00474897
2769.8774	0.00468907
2767.8377	0.00466594
2765.7980	0.00467
2763.7583	0.00462858
2761.7187	0.00452681
2759.6790	0.00446049
2757.6393	0.00449051
2755.5996	0.00457994
2753.5600	0.00460448
2751.5203	0.00451894
2749.4806	0.0044444
2747.4409	0.00443444
2745.4013	0.00445151
2743.3616	0.00448034
2741.3219	0.00450694
2739.2822	0.00449634
2737.2426	0.00443235
2735.2029	0.0043466
2733.1632	0.00427191
2731.1236	0.00422381
2729.0839	0.00422266
2727.0442	0.004282
2725.0045	0.00435131
2722.9649	0.0043687
2720.9252	0.00432773
2718.8855	0.00424093
2716.8458	0.00415687
2714.8062	0.00412549
2712.7665	0.00412499
2710.7268	0.0041384
2708.6871	0.00415959
2706.6475	0.00413863
2704.6078	0.00409813
2702.5681	0.00408681
2700.5284	0.00407832
2698.4888	0.00404631
2696.4491	0.00397945
2694.4094	0.00391924
2692.3698	0.00392611
2690.3301	0.0039543
2688.2904	0.00395991
2686.2507	0.00396652
2684.2111	0.00394502
2682.1714	0.00392141
2680.1317	0.00394239
2678.0920	0.00392852
2676.0524	0.00387393
2674.0127	0.00387437
2671.9730	0.00390302
2669.9333	0.00385705
2667.8937	0.00378278
2665.8540	0.00378848
2663.8143	0.00384517
2661.7746	0.00387069
2659.7350	0.00383875
2657.6953	0.00377986
2655.6556	0.00373197
2653.6159	0.00372296
2651.5763	0.00377098
2649.5366	0.00382514
2647.4969	0.00384319
2645.4573	0.00383465
2643.4176	0.00379806
2641.3779	0.00376947
2639.3382	0.00371999
2637.2986	0.00359962
2635.2589	0.00353492
2633.2192	0.00359116
2631.1795	0.00362603
2629.1399	0.0035928
2627.1002	0.0036283
2625.0605	0.00370424
2623.0208	0.00368628
2620.9812	0.00364031
2618.9415	0.00358991
2616.9018	0.00353259
2614.8621	0.00357754
2612.8225	0.00361935
2610.7828	0.00349958
2608.7431	0.00335525
2606.7035	0.00333182
2604.6638	0.00334286
2602.6241	0.00337844
2600.5844	0.00353011
2598.5448	0.00363561
2596.5051	0.00351378
2594.4654	0.00330031
2592.4257	0.00323521
2590.3861	0.0032964
2588.3464	0.00329249
2586.3067	0.00324901
2584.2670	0.00325926
2582.2274	0.0032736
2580.1877	0.0032735
2578.1480	0.00329356
2576.1083	0.00329003
2574.0687	0.00321576
2572.0290	0.0031568
2569.9893	0.00317252
2567.9496	0.0031786
2565.9100	0.00313974
2563.8703	0.00311831
2561.8306	0.00312178
2559.7910	0.00315492
2557.7513	0.00322994
2555.7116	0.00326012
2553.6719	0.00323187
2551.6323	0.00325138
2549.5926	0.0032976
2547.5529	0.00326648
2545.5132	0.00318196
2543.4736	0.0030985
2541.4339	0.00301552
2539.3942	0.00298049
2537.3545	0.00301427
2535.3149	0.00310264
2533.2752	0.00323104
2531.2355	0.00328638
2529.1958	0.00318058
2527.1562	0.00305512
2525.1165	0.00305749
2523.0768	0.00306654
2521.0372	0.00302238
2518.9975	0.00306435
2516.9578	0.00317422
2514.9181	0.00319443
2512.8785	0.00312095
2510.8388	0.00305887
2508.7991	0.00303591
2506.7594	0.00303239
2504.7198	0.00300838
2502.6801	0.00299467
2500.6404	0.00303724
2498.6007	0.00306521
2496.5611	0.00305931
2494.5214	0.00301099
2492.4817	0.00292784
2490.4420	0.00292018
2488.4024	0.00293991
2486.3627	0.00285563
2484.3230	0.00271946
2482.2833	0.00259913
2480.2437	0.00255043
2478.2040	0.00266174
2476.1643	0.00283781
2474.1247	0.00290903
2472.0850	0.00286113
2470.0453	0.0028302
2468.0056	0.00291862
2465.9660	0.00303637
2463.9263	0.0030608
2461.8866	0.00298153
2459.8469	0.00290877
2457.8073	0.00289915
2455.7676	0.00283111
2453.7279	0.00266984
2451.6882	0.00257077
2449.6486	0.00264114
2447.6089	0.0027825
2445.5692	0.0028474
2443.5295	0.00283906
2441.4899	0.00283224
2439.4502	0.0028135
2437.4105	0.00278396
2435.3709	0.00282697
2433.3312	0.00290939
2431.2915	0.00295145
2429.2518	0.00297804
2427.2122	0.00301818
2425.1725	0.00296303
2423.1328	0.00277747
2421.0931	0.00268416
2419.0535	0.00274657
2417.0138	0.00284889
2414.9741	0.00292253
2412.9344	0.00288422
2410.8948	0.00275642
2408.8551	0.00266296
2406.8154	0.0026302
2404.7757	0.00260905
2402.7361	0.00262442
2400.6964	0.00269901
2398.6567	0.00278114
2396.6170	0.00283151
2394.5774	0.00288318
2392.5377	0.00290389
2390.4980	0.00284727
2388.4584	0.00283419
2386.4187	0.00287249
2384.3790	0.00287565
2382.3393	0.0029176
2380.2997	0.00306969
2378.2600	0.00319596
2376.2203	0.00306132
2374.1806	0.00270323
2372.1410	0.00241878
2370.1013	0.00231352
2368.0616	0.00233047
2366.0219	0.00236367
2363.9823	0.00215491
2361.9426	0.00184672
2359.9029	0.00179769
2357.8632	0.00193935
2355.8236	0.0020975
2353.7839	0.00222375
2351.7442	0.00235784
2349.7046	0.00253005
2347.6649	0.00269182
2345.6252	0.00266903
2343.5855	0.00243073
2341.5459	0.00224227
2339.5062	0.00216266
2337.4665	0.00214172
2335.4268	0.00218821
2333.3872	0.00232068
2331.3475	0.0025057
2329.3078	0.00262533
2327.2681	0.00272349
2325.2285	0.00287974
2323.1888	0.00294757
2321.1491	0.00288763
2319.1094	0.00285993
2317.0698	0.00293915
2315.0301	0.00311784
2312.9904	0.00328031
2310.9507	0.00334351
2308.9111	0.00333039
2306.8714	0.00320647
2304.8317	0.00307076
2302.7921	0.00309824
2300.7524	0.00316394
2298.7127	0.00314559
2296.6730	0.00308413
2294.6334	0.00298018
2292.5937	0.00290827
2290.5540	0.00287145
2288.5143	0.00282512
2286.4747	0.00287851
2284.4350	0.0030412
2282.3953	0.00312676
2280.3556	0.00303439
2278.3160	0.00281251
2276.2763	0.00263739
2274.2366	0.00274092
2272.1969	0.00291705
2270.1573	0.00290699
2268.1176	0.002952
2266.0779	0.00311623
2264.0383	0.00314394
2261.9986	0.00298166
2259.9589	0.0027528
2257.9192	0.00264343
2255.8796	0.0027888
2253.8399	0.0029298
2251.8002	0.00290986
2249.7605	0.00307232
2247.7209	0.00343341
2245.6812	0.0035631
2243.6415	0.00336996
2241.6018	0.00311644
2239.5622	0.00284928
2237.5225	0.00263728
2235.4828	0.00265168
2233.4431	0.00268151
2231.4035	0.00267927
2229.3638	0.00294325
2227.3241	0.00325668
2225.2844	0.00313591
2223.2448	0.0025533
2221.2051	0.00194902
2219.1654	0.00200844
2217.1258	0.00268828
2215.0861	0.0030998
2213.0464	0.00291546
2211.0067	0.00263421
2208.9671	0.00272042
2206.9274	0.002963
2204.8877	0.00290454
2202.8480	0.00284534
2200.8084	0.00302663
2198.7687	0.00278
2196.7290	0.00226546
2194.6893	0.00241188
2192.6497	0.0028327
2190.6100	0.00265387
2188.5703	0.00212913
2186.5306	0.00198829
2184.4910	0.0022443
2182.4513	0.00248295
2180.4116	0.00250547
2178.3720	0.00243486
2176.3323	0.00249839
2174.2926	0.00250661
2172.2529	0.00235004
2170.2133	0.00236781
2168.1736	0.00257457
2166.1339	0.00263166
2164.0942	0.0024792
2162.0546	0.0021342
2160.0149	0.00175259
2157.9752	0.00180333
2155.9355	0.00206589
2153.8959	0.00225469
2151.8562	0.0023808
2149.8165	0.00218274
2147.7768	0.00179595
2145.7372	0.00173638
2143.6975	0.00208712
2141.6578	0.0024869
2139.6181	0.00265611
2137.5785	0.00261728
2135.5388	0.00254033
2133.4991	0.00256619
2131.4595	0.00274259
2129.4198	0.00290561
2127.3801	0.00280227
2125.3404	0.00260947
2123.3008	0.00263319
2121.2611	0.00270951
2119.2214	0.00271518
2117.1817	0.00277169
2115.1421	0.00283604
2113.1024	0.00282223
2111.0627	0.00271057
2109.0230	0.0026708
2106.9834	0.00289389
2104.9437	0.00300536
2102.9040	0.0027999
2100.8643	0.00273509
2098.8247	0.00284188
2096.7850	0.00283648
2094.7453	0.00287776
2092.7057	0.00306794
2090.6660	0.00318832
2088.6263	0.00313487
2086.5866	0.00299522
2084.5470	0.00282312
2082.5073	0.002667
2080.4676	0.00252158
2078.4279	0.00242409
2076.3883	0.00251461
2074.3486	0.0026844
2072.3089	0.00277179
2070.2692	0.00291093
2068.2296	0.00324815
2066.1899	0.00339824
2064.1502	0.00317354
2062.1105	0.00304904
2060.0709	0.00302983
2058.0312	0.00300679
2055.9915	0.00308867
2053.9518	0.00320553
2051.9122	0.00338846
2049.8725	0.00340213
2047.8328	0.00304701
2045.7932	0.00274845
2043.7535	0.00264788
2041.7138	0.00252419
2039.6741	0.00252052
2037.6345	0.00280498
2035.5948	0.0028061
2033.5551	0.0022275
2031.5154	0.00193038
2029.4758	0.00218228
2027.4361	0.00254187
2025.3964	0.00285566
2023.3567	0.00311688
2021.3171	0.00320718
2019.2774	0.00304636
2017.2377	0.0028955
2015.1980	0.00274316
2013.1584	0.00249451
2011.1187	0.00238749
2009.0790	0.00253033
2007.0394	0.00291038
2004.9997	0.00337202
2002.9600	0.00359244
2000.9203	0.00351409
1998.8807	0.00324431
1996.8410	0.00286144
1994.8013	0.00257074
1992.7616	0.00253393
1990.7220	0.00282786
1988.6823	0.00322173
1986.6426	0.00329322
1984.6029	0.00323925
1982.5633	0.00345313
1980.5236	0.00366843
1978.4839	0.00358675
1976.4442	0.00340505
1974.4046	0.00318997
1972.3649	0.00284677
1970.3252	0.00263311
1968.2856	0.00286715
1966.2459	0.00316342
1964.2062	0.00298588
1962.1665	0.00274501
1960.1269	0.00288693
1958.0872	0.00313388
1956.0475	0.00332008
1954.0078	0.00332379
1951.9682	0.00301891
1949.9285	0.0029244
1947.8888	0.00322535
1945.8491	0.00335791
1943.8095	0.00315393
1941.7698	0.00288245
1939.7301	0.00276611
1937.6904	0.00284769
1935.6508	0.00294192
1933.6111	0.0028986
1931.5714	0.00279795
1929.5317	0.00273524
1927.4921	0.00271657
1925.4524	0.00275632
1923.4127	0.0028054
1921.3731	0.00281014
1919.3334	0.00281108
1917.2937	0.00268869
1915.2540	0.00256731
1913.2144	0.00271802
1911.1747	0.002898
1909.1350	0.00293272
1907.0953	0.00299873
1905.0557	0.00307511
1903.0160	0.00303262
1900.9763	0.00298508
1898.9366	0.00310228
1896.8970	0.00334006
1894.8573	0.0034309
1892.8176	0.00328456
1890.7779	0.00313722
1888.7383	0.00305196
1886.6986	0.00296118
1884.6589	0.00285021
1882.6193	0.00277961
1880.5796	0.00278635
1878.5399	0.00283953
1876.5002	0.00296993
1874.4606	0.00313294
1872.4209	0.00323612
1870.3812	0.0032241
1868.3415	0.00307876
1866.3019	0.00289128
1864.2622	0.00282468
1862.2225	0.00288354
1860.1828	0.00294199
1858.1432	0.00299652
1856.1035	0.00308257
1854.0638	0.0030705
1852.0241	0.00294085
1849.9845	0.00292615
1847.9448	0.00308583
1845.9051	0.003221
1843.8654	0.00309686
1841.8258	0.00287395
1839.7861	0.00282275
1837.7464	0.00284063
1835.7068	0.00282043
1833.6671	0.0028931
1831.6274	0.00315461
1829.5877	0.00334218
1827.5481	0.00332673
1825.5084	0.00322342
1823.4687	0.00310079
1821.4290	0.0030875
1819.3894	0.00311435
1817.3497	0.00305069
1815.3100	0.00293814
1813.2703	0.00289735
1811.2307	0.00294525
1809.1910	0.00297431
1807.1513	0.00291051
1805.1116	0.00291489
1803.0720	0.00308226
1801.0323	0.00316955
1798.9926	0.00306127
1796.9530	0.00304315
1794.9133	0.00322577
1792.8736	0.00334145
1790.8339	0.00319956
1788.7943	0.00306836
1786.7546	0.00305509
1784.7149	0.00308528
1782.6752	0.00320905
1780.6356	0.0033078
1778.5959	0.00326489
1776.5562	0.003256
1774.5165	0.0033584
1772.4769	0.00340442
1770.4372	0.00333657
1768.3975	0.00325793
1766.3578	0.00316144
1764.3182	0.00316553
1762.2785	0.00321975
1760.2388	0.00327016
1758.1991	0.00340836
1756.1595	0.00347889
1754.1198	0.00356997
1752.0801	0.0038481
1750.0405	0.00402214
1748.0008	0.00400519
1745.9611	0.00408451
1743.9214	0.00423542
1741.8818	0.0043294
1739.8421	0.00431091
1737.8024	0.00441828
1735.7627	0.00473264
1733.7231	0.00476509
1731.6834	0.00455645
1729.6437	0.00457926
1727.6040	0.00466482
1725.5644	0.00475133
1723.5247	0.00486375
1721.4850	0.00505014
1719.4453	0.00538648
1717.4057	0.00567218
1715.3660	0.00576568
1713.3263	0.00588377
1711.2867	0.00612259
1709.2470	0.00656166
1707.2073	0.007219
1705.1676	0.00795946
1703.1280	0.0087489
1701.0883	0.00971809
1699.0486	0.0107266
1697.0089	0.0116743
1694.9693	0.0126706
1692.9296	0.0136546
1690.8899	0.0147451
1688.8502	0.0159278
1686.8106	0.0170804
1684.7709	0.0182965
1682.7312	0.019367
1680.6915	0.020277
1678.6519	0.0212819
1676.6122	0.0223924
1674.5725	0.0235005
1672.5328	0.0245174
1670.4932	0.0256074
1668.4535	0.0266924
1666.4138	0.0276413
1664.3742	0.0287109
1662.3345	0.0299567
1660.2948	0.0311099
1658.2551	0.0322425
1656.2155	0.0335697
1654.1758	0.0350564
1652.1361	0.0360674
1650.0964	0.0366484
1648.0568	0.0374018
1646.0171	0.0380238
1643.9774	0.0383461
1641.9377	0.0386776
1639.8981	0.0390901
1637.8584	0.0395086
1635.8187	0.0395719
1633.7790	0.0393369
1631.7394	0.0393959
1629.6997	0.03958
1627.6600	0.0396216
1625.6204	0.0395414
1623.5807	0.0392266
1621.5410	0.038629
1619.5013	0.0380744
1617.4617	0.0371484
1615.4220	0.0355959
1613.3823	0.0343366
1611.3426	0.0332774
1609.3030	0.0320026
1607.2633	0.0305645
1605.2236	0.0291662
1603.1839	0.0278471
1601.1443	0.026586
1599.1046	0.0254465
1597.0649	0.0245079
1595.0252	0.0237212
1592.9856	0.0230153
1590.9459	0.022437
1588.9062	0.021995
1586.8665	0.0216641
1584.8269	0.0214921
1582.7872	0.0215535
1580.7475	0.0218916
1578.7079	0.022416
1576.6682	0.0227792
1574.6285	0.0229219
1572.5888	0.0232538
1570.5492	0.0236411
1568.5095	0.0239028
1566.4698	0.0243432
1564.4301	0.0250614
1562.3905	0.0259478
1560.3508	0.0270631
1558.3111	0.0281529
1556.2714	0.0289102
1554.2318	0.0298433
1552.1921	0.0309314
1550.1524	0.0320527
1548.1127	0.0331805
1546.0731	0.0343869
1544.0334	0.0357048
1541.9937	0.0369372
1539.9541	0.0378134
1537.9144	0.0382454
1535.8747	0.0386724
1533.8350	0.0390621
1531.7954	0.0392361
1529.7557	0.0394277
1527.7160	0.0397301
1525.6763	0.0400253
1523.6367	0.0403475
1521.5970	0.0405861
1519.5573	0.0406506
1517.5176	0.0407143
1515.4780	0.0406954
1513.4383	0.0406534
1511.3986	0.0407267
1509.3589	0.040798
1507.3193	0.0399387
1505.2796	0.0380558
1503.2399	0.0370651
1501.2002	0.0364737
1499.1606	0.0356075
1497.1209	0.0342415
1495.0812	0.0327164
1493.0416	0.0316517
1491.0019	0.0306656
1488.9622	0.0291572
1486.9225	0.0275742
1484.8829	0.0264567
1482.8432	0.0257268
1480.8035	0.0252421
1478.7638	0.0250946
1476.7242	0.0253201
1474.6845	0.0256831
1472.6448	0.0258631
1470.6051	0.0259666
1468.5655	0.0263005
1466.5258	0.0266484
1464.4861	0.0267327
1462.4464	0.0268136
1460.4068	0.0272165
1458.3671	0.02773
1456.3274	0.0278117
1454.2878	0.0277429
1452.2481	0.0278995
1450.2084	0.0281148
1448.1687	0.0281559
1446.1291	0.0279626
1444.0894	0.0277541
1442.0497	0.0276091
1440.0100	0.0275756
1437.9704	0.0275449
1435.9307	0.0271342
1433.8910	0.0266415
1431.8513	0.0263287
1429.8117	0.0259396
1427.7720	0.0256009
1425.7323	0.0255001
1423.6926	0.0255445
1421.6530	0.0257584
1419.6133	0.0260163
1417.5736	0.0259672
1415.5339	0.0258383
1413.4943	0.0258802
1411.4546	0.0259568
1409.4149	0.0259678
1407.3753	0.0260151
1405.3356	0.0260677
1403.2959	0.0260242
1401.2562	0.0260039
1399.2166	0.0259861
1397.1769	0.0259432
1395.1372	0.0258903
1393.0975	0.0257863
1391.0579	0.0257836
1389.0182	0.0258518
1386.9785	0.0257576
1384.9388	0.0255244
1382.8992	0.0253428
1380.8595	0.0252487
1378.8198	0.0251744
1376.7801	0.0250718
1374.7405	0.0249029
1372.7008	0.0246457
1370.6611	0.0244087
1368.6215	0.0241646
1366.5818	0.023926
1364.5421	0.0237647
1362.5024	0.0234701
1360.4628	0.0230398
1358.4231	0.0227602
1356.3834	0.0226407
1354.3437	0.0225763
1352.3041	0.0225515
1350.2644	0.0225447
1348.2247	0.0225495
1346.1850	0.0226341
1344.1454	0.0228052
1342.1057	0.0230102
1340.0660	0.0231551
1338.0263	0.0230877
1335.9867	0.0228537
1333.9470	0.0226594
1331.9073	0.0225932
1329.8676	0.0226024
1327.8280	0.0226216
1325.7883	0.0226437
1323.7486	0.0227084
1321.7090	0.0228403
1319.6693	0.0229596
1317.6296	0.0230148
1315.5899	0.0230847
1313.5503	0.0231935
1311.5106	0.0232684
1309.4709	0.0233123
1307.4312	0.0233488
1305.3916	0.0233347
1303.3519	0.0232983
1301.3122	0.0233274
1299.2725	0.0234529
1297.2329	0.0235873
1295.1932	0.0236085
1293.1535	0.0235847
1291.1138	0.0236482
1289.0742	0.0237482
1287.0345	0.0237978
1284.9948	0.0238276
1282.9552	0.0239026
1280.9155	0.0240283
1278.8758	0.0241735
1276.8361	0.0243247
1274.7965	0.0244828
1272.7568	0.0246844
1270.7171	0.024947
1268.6774	0.0252675
1266.6378	0.0256606
1264.5981	0.0261118
1262.5584	0.0265883
1260.5187	0.0269913
1258.4791	0.027218
1256.4394	0.027324
1254.3997	0.02745
1252.3600	0.0276866
1250.3204	0.0279992
1248.2807	0.0283001
1246.2410	0.0286133
1244.2013	0.0289962
1242.1617	0.0293895
1240.1220	0.0297006
1238.0823	0.0299418
1236.0427	0.0301981
1234.0030	0.0304418
1231.9633	0.0305431
1229.9236	0.0305042
1227.8840	0.0304359
1225.8443	0.0303656
1223.8046	0.0302321
1221.7649	0.0300091
1219.7253	0.0297457
1217.6856	0.0294684
1215.6459	0.0291506
1213.6062	0.0288
1211.5666	0.0284931
1209.5269	0.0282941
1207.4872	0.0281538
1205.4475	0.0279747
1203.4079	0.0277812
1201.3682	0.0276199
1199.3285	0.0274218
1197.2889	0.0271804
1195.2492	0.0269722
1193.2095	0.0268118
1191.1698	0.0266814
1189.1302	0.0265574
1187.0905	0.0264281
1185.0508	0.0263317
1183.0111	0.026282
1180.9715	0.0262285
1178.9318	0.0261536
1176.8921	0.0261275
1174.8524	0.0261602
1172.8128	0.0261249
1170.7731	0.0259886
1168.7334	0.0258229
1166.6937	0.025651
1164.6541	0.0255124
1162.6144	0.025417
1160.5747	0.025297
1158.5350	0.0251329
1156.4954	0.0249177
1154.4557	0.0246472
1152.4160	0.0243862
1150.3764	0.0241685
1148.3367	0.0239554
1146.2970	0.0236955
1144.2573	0.0234554
1142.2177	0.0233233
1140.1780	0.0232168
1138.1383	0.0230705
1136.0986	0.0229479
1134.0590	0.0229456
1132.0193	0.0231028
1129.9796	0.0233236
1127.9399	0.0234929
1125.9003	0.0236208
1123.8606	0.0237382
1121.8209	0.023812
1119.7812	0.0238565
1117.7416	0.0239705
1115.7019	0.0241446
1113.6622	0.0242413
1111.6226	0.0242655
1109.5829	0.0243195
1107.5432	0.0244236
1105.5035	0.0245347
1103.4639	0.0245947
1101.4242	0.0246299
1099.3845	0.0247597
1097.3448	0.0249902
1095.3052	0.0251816
1093.2655	0.0252974
1091.2258	0.0254092
1089.1861	0.0255657
1087.1465	0.0258262
1085.1068	0.0261818
1083.0671	0.0265302
1081.0274	0.0267835
1078.9878	0.0269109
1076.9481	0.0270245
1074.9084	0.0272342
1072.8687	0.027449
1070.8291	0.027532
1068.7894	0.0274857
1066.7497	0.0274722
1064.7101	0.0275607
1062.6704	0.0276128
1060.6307	0.0276437
1058.5910	0.0277909
1056.5514	0.0279528
1054.5117	0.0280465
1052.4720	0.0281682
1050.4323	0.0283369
1048.3927	0.0285029
1046.3530	0.0286577
1044.3133	0.0288225
1042.2736	0.0289396
1040.2340	0.0289248
1038.1943	0.0287701
1036.1546	0.0285073
1034.1149	0.0281674
1032.0753	0.0277594
1030.0356	0.0273418
1027.9959	0.0270296
1025.9563	0.0268598
1023.9166	0.0267474
1021.8769	0.0265442
1019.8372	0.0261548
1017.7976	0.0256918
1015.7579	0.0252873
1013.7182	0.0249026
1011.6785	0.0245137
1009.6389	0.0240922
1007.5992	0.0236079
1005.5595	0.0231646
1003.5198	0.0228307
1001.4802	0.0225433
999.4405	0.022288
997.4008	0.0221017
995.3611	0.0219077
993.3215	0.0216321
991.2818	0.02136
989.2421	0.0211726
987.2024	0.0210647
985.1628	0.0210009
983.1231	0.0209225
981.0834	0.0207931
979.0438	0.020646
977.0041	0.0205581
974.9644	0.0205115
972.9247	0.0204178
970.8851	0.0202656
968.8454	0.0200779
966.8057	0.019909
964.7660	0.0198338
962.7264	0.0198221
960.6867	0.0198199
958.6470	0.019814
956.6073	0.0197816
954.5677	0.0197374
952.5280	0.0196915
950.4883	0.0196728
948.4486	0.0196954
946.4090	0.0196689
944.3693	0.0196163
942.3296	0.0196563
940.2900	0.0197716
938.2503	0.0199137
936.2106	0.0200639
934.1709	0.0201475
932.1313	0.0201819
930.0916	0.0202504
928.0519	0.0202967
926.0122	0.020304
923.9726	0.0203109
921.9329	0.0202531
919.8932	0.0201416
917.8535	0.0200463
915.8139	0.0199745
913.7742	0.0199258
911.7345	0.019904
909.6948	0.0199102
907.6552	0.0199252
905.6155	0.0199196
903.5758	0.0198684
901.5361	0.0198545
899.4965	0.0199714
897.4568	0.0200729
895.4171	0.0200551
893.3775	0.0200479
891.3378	0.0201066
889.2981	0.0201555
887.2584	0.0202134
885.2188	0.0203234
883.1791	0.0204568
881.1394	0.0206558
879.0997	0.0208926
877.0601	0.0210355
875.0204	0.0211381
872.9807	0.0212704
870.9410	0.0213263
868.9014	0.021261
866.8617	0.0211945
864.8220	0.0212524
862.7823	0.0214315
860.7427	0.0215835
858.7030	0.0215441
856.6633	0.021425
854.6237	0.0215014
852.5840	0.0217306
850.5443	0.0219173
848.5046	0.0221043
846.4650	0.0223001
844.4253	0.0224053
842.3856	0.0225389
840.3459	0.0227586
838.3063	0.0229543
836.2666	0.023142
834.2269	0.0233215
832.1872	0.0234851
830.1476	0.0236852
828.1079	0.0238703
826.0682	0.0240349
824.0285	0.0242675
821.9889	0.0244885
819.9492	0.0246019
817.9095	0.0247378
815.8699	0.0250567
813.8302	0.0255353
811.7905	0.0260034
809.7508	0.0264168
807.7112	0.026839
805.6715	0.0271224
803.6318	0.0271934
801.5921	0.027291
799.5525	0.0275166
797.5128	0.0277605
795.4731	0.0279878
793.4334	0.0282232
791.3938	0.0284768
789.3541	0.0287432
787.3144	0.0289692
785.2747	0.0290906
783.2351	0.0291765
781.1954	0.0292906
779.1557	0.0293874
777.1160	0.0295818
775.0764	0.0299319
773.0367	0.030204
770.9970	0.0303389
768.9574	0.0305522
766.9177	0.0308797
764.8780	0.0311593
762.8383	0.0314004
760.7987	0.0317289
758.7590	0.0321325
756.7193	0.0325548
754.6796	0.032954
752.6400	0.0331644
750.6003	0.033206
748.5606	0.0334266
746.5209	0.0338675
744.4813	0.0342675
742.4416	0.0345843
740.4019	0.0348873
738.3622	0.0351084
736.3226	0.0352059
734.2829	0.0352955
732.2432	0.0356332
730.2036	0.0363553
728.1639	0.0370716
726.1242	0.0374379
724.0845	0.0377585
722.0449	0.0383635
720.0052	0.039011
717.9655	0.039345
715.9258	0.0395461
713.8862	0.0398889
711.8465	0.0402348
709.8068	0.0405229
707.7671	0.0410598
705.7275	0.0419246
703.6878	0.0427113
701.6481	0.0431622
699.6084	0.0435319
697.5688	0.0439637
695.5291	0.0442719
693.4894	0.0444963
691.4497	0.044752
689.4101	0.0449761
687.3704	0.0452813
685.3307	0.0457271
683.2911	0.0461678
681.2514	0.0466623
679.2117	0.0471909
677.1720	0.0475313
675.1324	0.0477525
673.0927	0.0481278
671.0530	0.0486648
669.0133	0.0492765
666.9737	0.0500284
664.9340	0.0507159
662.8943	0.0512386
660.8546	0.0516547
658.8150	0.0519602
656.7753	0.0522553
654.7356	0.0527187
652.6959	0.0531508
650.6563	0.0532874
648.6166	0.0534459
646.5769	0.0539263
644.5373	0.0544987
642.4976	0.0550049
640.4579	0.055499
638.4182	0.055951
636.3786	0.0562178
634.3389	0.0562721
632.2992	0.0563991
630.2595	0.0567987
628.2199	0.0573992
626.1802	0.0579663
624.1405	0.0583368
622.1008	0.0586833
620.0612	0.0591008
618.0215	0.0595016
615.9818	0.0599085
613.9421	0.060412
611.9025	0.0610182
609.8628	0.0613777
607.8231	0.0613343
605.7834	0.0614464
603.7438	0.0618685
601.7041	0.0622692
599.6644	0.0626945
597.6248	0.0632478
595.5851	0.0639269
593.5454	0.0645705
591.5057	0.0648849
589.4661	0.0649401
587.4264	0.0650584
585.3867	0.0653722
583.3470	0.0657703
581.3074	0.0662584
579.2677	0.0669165
577.2280	0.0674585
575.1883	0.0676282
573.1487	0.0677033
571.1090	0.0681314
569.0693	0.0688231
567.0296	0.0692851
564.9900	0.069452
562.9503	0.0696762
560.9106	0.0702167
558.8710	0.0709584
556.8313	0.07138
554.7916	0.0712896
552.7519	0.0713082
550.7123	0.0717511
548.6726	0.0721123
546.6329	0.072093
544.5932	0.0721088
542.5536	0.0725144
540.5139	0.0732047
538.4742	0.0741618
536.4345	0.0751118
534.3949	0.0753984
532.3552	0.0752432
530.3155	0.0755222
528.2758	0.0761314
526.2362	0.0766459
524.1965	0.0772983
522.1568	0.0780632
520.1171	0.0785352
518.0775	0.0785483
516.0378	0.0783806
513.9981	0.078449
511.9585	0.0788741
509.9188	0.0792083
507.8791	0.0792469
505.8394	0.0794852
503.7998	0.0799049
501.7601	0.0800526
499.7204	0.0800619
497.6807	0.0803487
495.6411	0.0806751
493.6014	0.0806925
491.5617	0.0808366
489.5220	0.0813913
487.4824	0.0818398
485.4427	0.0819522
483.4030	0.0819032
481.3633	0.081933
479.3237	0.0824018
477.2840	0.0830197
475.2443	0.083419
473.2047	0.0841023
471.1650	0.085287
469.1253	0.0861478
467.0856	0.086267
465.0460	0.0862036
463.0063	0.0865285
460.9666	0.0869908
458.9269	0.0867887
456.8873	0.0861273
454.8476	0.0865435
452.8079	0.0880666
450.7682	0.0891188
448.7286	0.0893484
446.6889	0.0898209
444.6492	0.090633
442.6095	0.0908715
440.5699	0.0904844
438.5302	0.090432
436.4905	0.0907123
434.4508	0.0905712
432.4112	0.0899968
430.3715	0.0900105
428.3318	0.0907044
426.2922	0.0906669
424.2525	0.0900035
422.2128	0.0902629
420.1731	0.0915998
418.1335	0.0926238
416.0938	0.0930089
414.0541	0.0934119
412.0144	0.0936235
409.9748	0.0935656
407.9351	0.0936889
405.8954	0.0943366
403.8557	0.0947919
401.8161	0.0945357
399.7764	0.0944232
