# Supplementary material for: Vibrational Raman and IR data on brown hair subjected to bleaching
Source: Data Brief. 2021 Sep 30;38:107439. doi: 10.1016/j.dib.2021.107439 (PMC8502914; doi:10.1016/j.dib.2021.107439)
Supplement: Supplementary file 1 [file mmc1.zip › Supplementary Material raw data/Figure 6/IR brown p4.txt]

TITLE	IR single spectrum (p4) of brown hair
DATA TYPE
ORIGIN	JASCO
OWNER
SPECTROMETER/DATA SYSTEM
RESOLUTION
DELTAX	-2.03967
XUNITS	1/CM
YUNITS	ABSORBANCE
FIRSTX	3997.7610
LASTX	399.7761
NPOINTS	1765
FIRSTY	0.00367
MAXY	0.09597
MINY	0.00284
XYDATA
3997.7610	0.00367354
3995.7213	0.00367879
3993.6816	0.00365566
3991.6420	0.00363238
3989.6023	0.00358659
3987.5626	0.00353831
3985.5229	0.00356955
3983.4833	0.00358469
3981.4436	0.00351558
3979.4039	0.00349752
3977.3642	0.00354337
3975.3246	0.00359427
3973.2849	0.00366114
3971.2452	0.00373657
3969.2056	0.0037944
3967.1659	0.00380673
3965.1262	0.00375443
3963.0865	0.00367735
3961.0469	0.00363243
3959.0072	0.00363381
3956.9675	0.00367735
3954.9278	0.00371803
3952.8882	0.00375816
3950.8485	0.00380803
3948.8088	0.0036968
3946.7691	0.00349327
3944.7295	0.00350522
3942.6898	0.00357406
3940.6501	0.00352411
3938.6104	0.00351644
3936.5708	0.00361108
3934.5311	0.00380433
3932.4914	0.00390958
3930.4518	0.00378654
3928.4121	0.00373181
3926.3724	0.0038183
3924.3327	0.00379286
3922.2931	0.00376479
3920.2534	0.00389594
3918.2137	0.00388092
3916.1740	0.0036435
3914.1344	0.00353486
3912.0947	0.00357848
3910.0550	0.00364705
3908.0153	0.0039002
3905.9757	0.00431363
3903.9360	0.00444516
3901.8963	0.00419885
3899.8566	0.00387082
3897.8170	0.00363219
3895.7773	0.00369056
3893.7376	0.00391553
3891.6979	0.00384768
3889.6583	0.00366788
3887.6186	0.00383237
3885.5789	0.00391321
3883.5393	0.00386954
3881.4996	0.00403732
3879.4599	0.00396626
3877.4202	0.00382867
3875.3806	0.00396624
3873.3409	0.00410819
3871.3012	0.00405164
3869.2615	0.00374432
3867.2219	0.00363209
3865.1822	0.00380213
3863.1425	0.0038054
3861.1028	0.00363376
3859.0632	0.00362355
3857.0235	0.00397112
3854.9838	0.00431797
3852.9441	0.00384781
3850.9045	0.00328896
3848.8648	0.00329228
3846.8251	0.00343722
3844.7855	0.00362695
3842.7458	0.00384308
3840.7061	0.00400294
3838.6664	0.00396516
3836.6268	0.00366997
3834.5871	0.00342879
3832.5474	0.00337017
3830.5077	0.00341556
3828.4681	0.0034874
3826.4284	0.00349982
3824.3887	0.00362173
3822.3490	0.00381783
3820.3094	0.00374328
3818.2697	0.00372114
3816.2300	0.00361812
3814.1903	0.00325329
3812.1507	0.00319967
3810.1110	0.00343237
3808.0713	0.00358085
3806.0316	0.003509
3803.9920	0.00356997
3801.9523	0.00360338
3799.9126	0.00336573
3797.8730	0.00331972
3795.8333	0.00333832
3793.7936	0.00322431
3791.7539	0.00318738
3789.7143	0.0033511
3787.6746	0.00358646
3785.6349	0.00366498
3783.5952	0.00365321
3781.5556	0.00368913
3779.5159	0.00354123
3777.4762	0.00329449
3775.4365	0.00330592
3773.3969	0.00345966
3771.3572	0.00347623
3769.3175	0.00330602
3767.2778	0.00330146
3765.2382	0.00342939
3763.1985	0.00347599
3761.1588	0.00358169
3759.1192	0.003663
3757.0795	0.0036555
3755.0398	0.00385697
3753.0001	0.00417538
3750.9605	0.00393238
3748.9208	0.00341757
3746.8811	0.00360977
3744.8414	0.00377952
3742.8018	0.00332866
3740.7621	0.00329165
3738.7224	0.00381584
3736.6827	0.00426381
3734.6431	0.00401668
3732.6034	0.00330036
3730.5637	0.00300452
3728.5240	0.00331463
3726.4844	0.00369962
3724.4447	0.00372571
3722.4050	0.0035172
3720.3653	0.00329669
3718.3257	0.00321239
3716.2860	0.00342772
3714.2463	0.00389236
3712.2067	0.00407997
3710.1670	0.0036128
3708.1273	0.00319101
3706.0876	0.00329575
3704.0480	0.0036222
3702.0083	0.00361794
3699.9686	0.00329515
3697.9289	0.00310695
3695.8893	0.00321106
3693.8496	0.00358367
3691.8099	0.00394505
3689.7702	0.00378633
3687.7306	0.00316014
3685.6909	0.00284419
3683.6512	0.00296785
3681.6115	0.00329721
3679.5719	0.00368331
3677.5322	0.00408373
3675.4925	0.00411341
3673.4529	0.00382838
3671.4132	0.00375497
3669.3735	0.00344544
3667.3338	0.003037
3665.2942	0.00300715
3663.2545	0.00316282
3661.2148	0.00339466
3659.1751	0.00376108
3657.1355	0.00394664
3655.0958	0.00375743
3653.0561	0.0038546
3651.0164	0.00432297
3648.9768	0.00437437
3646.9371	0.00393476
3644.8974	0.00373414
3642.8577	0.00373722
3640.8181	0.00374239
3638.7784	0.00378372
3636.7387	0.00394113
3634.6990	0.00417966
3632.6594	0.00454667
3630.6197	0.00493349
3628.5800	0.00465859
3626.5404	0.00402016
3624.5007	0.00394774
3622.4610	0.00422778
3620.4213	0.00449067
3618.3817	0.00452161
3616.3420	0.00456336
3614.3023	0.00462573
3612.2626	0.00454455
3610.2230	0.0046211
3608.1833	0.004807
3606.1436	0.0048545
3604.1039	0.00482503
3602.0643	0.00471364
3600.0246	0.00460998
3597.9849	0.0047143
3595.9452	0.00493451
3593.9056	0.00501783
3591.8659	0.00510499
3589.8262	0.00539907
3587.7866	0.0055159
3585.7469	0.0052132
3583.7072	0.0049405
3581.6675	0.00486984
3579.6279	0.00492569
3577.5882	0.0049829
3575.5485	0.00502107
3573.5088	0.00515764
3571.4692	0.00553076
3569.4295	0.00613445
3567.3898	0.00642384
3565.3501	0.00598546
3563.3105	0.00554969
3561.2708	0.00555496
3559.2311	0.0057292
3557.1914	0.00584116
3555.1518	0.00597703
3553.1121	0.00608906
3551.0724	0.00603425
3549.0327	0.00605315
3546.9931	0.0062878
3544.9534	0.00644633
3542.9137	0.00636728
3540.8741	0.00627819
3538.8344	0.00634808
3536.7947	0.00641034
3534.7550	0.0063449
3532.7154	0.00633855
3530.6757	0.00650768
3528.6360	0.00675744
3526.5963	0.00691801
3524.5567	0.00692437
3522.5170	0.00686951
3520.4773	0.00689292
3518.4376	0.00696601
3516.3980	0.00693597
3514.3583	0.00688952
3512.3186	0.00697364
3510.2789	0.00710008
3508.2393	0.00718947
3506.1996	0.00730423
3504.1599	0.00741465
3502.1203	0.00738824
3500.0806	0.00731987
3498.0409	0.00733374
3496.0012	0.00731987
3493.9616	0.00724727
3491.9219	0.00725282
3489.8822	0.00740431
3487.8425	0.00760568
3485.8029	0.00771628
3483.7632	0.00775207
3481.7235	0.00777668
3479.6838	0.00776129
3477.6442	0.00774954
3475.6045	0.00781903
3473.5648	0.00791108
3471.5251	0.00794219
3469.4855	0.00798962
3467.4458	0.00809689
3465.4061	0.00816307
3463.3664	0.00819546
3461.3268	0.0082778
3459.2871	0.00839385
3457.2474	0.00845183
3455.2078	0.00845471
3453.1681	0.00847575
3451.1284	0.00848961
3449.0887	0.00844835
3447.0491	0.00837952
3445.0094	0.00840644
3442.9697	0.00856123
3440.9300	0.00868251
3438.8904	0.00874943
3436.8507	0.00884476
3434.8110	0.00887591
3432.7713	0.00885488
3430.7317	0.00890072
3428.6920	0.00896033
3426.6523	0.00898441
3424.6126	0.00904184
3422.5730	0.00919371
3420.5333	0.00938012
3418.4936	0.00949332
3416.4540	0.00952179
3414.4143	0.00951983
3412.3746	0.00953365
3410.3349	0.0095323
3408.2953	0.00950973
3406.2556	0.00956969
3404.2159	0.00971608
3402.1762	0.00983924
3400.1366	0.00988722
3398.0969	0.00989082
3396.0572	0.00993127
3394.0175	0.0100181
3391.9779	0.0100971
3389.9382	0.0101999
3387.8985	0.0103278
3385.8588	0.0103395
3383.8192	0.0102037
3381.7795	0.0101479
3379.7398	0.0102807
3377.7001	0.0103902
3375.6605	0.0103725
3373.6208	0.0103905
3371.5811	0.010577
3369.5415	0.0108094
3367.5018	0.0108746
3365.4621	0.0108547
3363.4224	0.0108878
3361.3828	0.0109029
3359.3431	0.0108876
3357.3034	0.0109126
3355.2637	0.0109885
3353.2241	0.0110846
3351.1844	0.0111674
3349.1447	0.0112625
3347.1050	0.0114354
3345.0654	0.011577
3343.0257	0.0115788
3340.9860	0.0115729
3338.9463	0.0116435
3336.9067	0.0117969
3334.8670	0.012025
3332.8273	0.0121363
3330.7877	0.0121023
3328.7480	0.0121522
3326.7083	0.0122922
3324.6686	0.0123902
3322.6290	0.0124412
3320.5893	0.012514
3318.5496	0.0126355
3316.5099	0.0127461
3314.4703	0.0128217
3312.4306	0.0129549
3310.3909	0.0131804
3308.3512	0.01339
3306.3116	0.0135225
3304.2719	0.0135648
3302.2322	0.0135312
3300.1925	0.0135275
3298.1529	0.013614
3296.1132	0.0137323
3294.0735	0.0138594
3292.0338	0.0139653
3289.9942	0.013971
3287.9545	0.0139467
3285.9148	0.013958
3283.8752	0.0139844
3281.8355	0.014014
3279.7958	0.0140018
3277.7561	0.0139978
3275.7165	0.0140838
3273.6768	0.0142197
3271.6371	0.0143268
3269.5974	0.0143194
3267.5578	0.0142079
3265.5181	0.014117
3263.4784	0.0140736
3261.4387	0.0140655
3259.3991	0.0140957
3257.3594	0.0141086
3255.3197	0.0140705
3253.2800	0.013947
3251.2404	0.0137356
3249.2007	0.0135525
3247.1610	0.0134875
3245.1214	0.0135002
3243.0817	0.0135103
3241.0420	0.013471
3239.0023	0.0133978
3236.9627	0.0133203
3234.9230	0.0132066
3232.8833	0.0130425
3230.8436	0.0128928
3228.8040	0.0127796
3226.7643	0.0126957
3224.7246	0.0126785
3222.6849	0.0126664
3220.6453	0.0125949
3218.6056	0.0125469
3216.5659	0.0125718
3214.5262	0.0125813
3212.4866	0.0124835
3210.4469	0.0123212
3208.4072	0.0121899
3206.3675	0.0120768
3204.3279	0.0119836
3202.2882	0.0119947
3200.2485	0.0119747
3198.2089	0.0118067
3196.1692	0.0116631
3194.1295	0.01161
3192.0898	0.0116242
3190.0502	0.0116738
3188.0105	0.0116292
3185.9708	0.0114997
3183.9311	0.0113737
3181.8915	0.0112244
3179.8518	0.0110393
3177.8121	0.0108745
3175.7724	0.0107493
3173.7328	0.0106185
3171.6931	0.0104911
3169.6534	0.0103941
3167.6137	0.0103265
3165.5741	0.0103331
3163.5344	0.010317
3161.4947	0.0101565
3159.4551	0.0099573
3157.4154	0.00981808
3155.3757	0.0097241
3153.3360	0.00965035
3151.2964	0.00959888
3149.2567	0.00959586
3147.2170	0.00958776
3145.1773	0.00948086
3143.1377	0.0093665
3141.0980	0.00936518
3139.0583	0.00938557
3137.0186	0.00933672
3134.9790	0.00924715
3132.9393	0.00911596
3130.8996	0.00895452
3128.8599	0.00883473
3126.8203	0.0087469
3124.7806	0.00866215
3122.7409	0.00864385
3120.7013	0.00871834
3118.6616	0.00878274
3116.6219	0.00877011
3114.5822	0.00875392
3112.5426	0.00872656
3110.5029	0.00864429
3108.4632	0.00861248
3106.4235	0.00867078
3104.3839	0.00869972
3102.3442	0.00863339
3100.3045	0.00857699
3098.2648	0.00857525
3096.2252	0.00856247
3094.1855	0.00860793
3092.1458	0.00875102
3090.1061	0.0089003
3088.0665	0.00896982
3086.0268	0.0089115
3083.9871	0.00882025
3081.9474	0.00888075
3079.9078	0.0090744
3077.8681	0.00914665
3075.8284	0.00901702
3073.7888	0.00889058
3071.7491	0.00889417
3069.7094	0.00895632
3067.6697	0.00902355
3065.6301	0.00908204
3063.5904	0.00908794
3061.5507	0.00903224
3059.5110	0.00896736
3057.4714	0.00897963
3055.4317	0.00898605
3053.3920	0.00887885
3051.3523	0.00878694
3049.3127	0.00876013
3047.2730	0.00872423
3045.2333	0.00870197
3043.1936	0.00865288
3041.1540	0.00850798
3039.1143	0.00837144
3037.0746	0.00828877
3035.0350	0.00823527
3032.9953	0.00824052
3030.9556	0.0082611
3028.9159	0.0082636
3026.8763	0.00819994
3024.8366	0.00801169
3022.7969	0.00777813
3020.7572	0.00764148
3018.7176	0.00767597
3016.6779	0.00778324
3014.6382	0.00781321
3012.5985	0.0077625
3010.5589	0.00765869
3008.5192	0.00752405
3006.4795	0.00742105
3004.4398	0.0073512
3002.4002	0.00732861
3000.3605	0.0074106
2998.3208	0.00753693
2996.2811	0.00759801
2994.2415	0.00761163
2992.2018	0.00763569
2990.1621	0.007676
2988.1225	0.00774804
2986.0828	0.00787855
2984.0431	0.00804022
2982.0034	0.00815336
2979.9638	0.00823068
2977.9241	0.00835207
2975.8844	0.00851933
2973.8447	0.0086739
2971.8051	0.00884228
2969.7654	0.00910004
2967.7257	0.00934296
2965.6860	0.00949383
2963.6464	0.00965888
2961.6067	0.00984162
2959.5670	0.00995682
2957.5273	0.0100187
2955.4877	0.010045
2953.4480	0.00998071
2951.4083	0.00984125
2949.3687	0.00974194
2947.3290	0.0097461
2945.2893	0.00979441
2943.2496	0.00982661
2941.2100	0.00987568
2939.1703	0.0100285
2937.1306	0.0102918
2935.0909	0.0105673
2933.0513	0.0108626
2931.0116	0.011236
2928.9719	0.0115784
2926.9322	0.0118106
2924.8926	0.012059
2922.8529	0.0124248
2920.8132	0.0128587
2918.7735	0.0131801
2916.7339	0.0131577
2914.6942	0.0127317
2912.6545	0.0120515
2910.6148	0.0113793
2908.5752	0.010857
2906.5355	0.0103972
2904.4958	0.00996069
2902.4562	0.00965006
2900.4165	0.00949565
2898.3768	0.0093934
2896.3371	0.00925252
2894.2975	0.00906362
2892.2578	0.00888706
2890.2181	0.00879605
2888.1784	0.0087521
2886.1388	0.0087073
2884.0991	0.00871274
2882.0594	0.00877286
2880.0197	0.00881003
2877.9801	0.00878121
2875.9404	0.00875725
2873.9007	0.00880651
2871.8610	0.00886207
2869.8214	0.00882448
2867.7817	0.00868198
2865.7420	0.0085531
2863.7024	0.00855222
2861.6627	0.00864181
2859.6230	0.00875585
2857.5833	0.00891906
2855.5437	0.00920513
2853.5040	0.00962592
2851.4643	0.0100193
2849.4246	0.0100956
2847.3850	0.00969919
2845.3453	0.00901044
2843.3056	0.0083663
2841.2659	0.00794011
2839.2263	0.00768546
2837.1866	0.00745932
2835.1469	0.00725664
2833.1072	0.00716473
2831.0676	0.00709176
2829.0279	0.00697395
2826.9882	0.00689252
2824.9485	0.0068456
2822.9089	0.00676136
2820.8692	0.00663659
2818.8295	0.00654248
2816.7899	0.00652038
2814.7502	0.00653215
2812.7105	0.00655322
2810.6708	0.00658823
2808.6312	0.00658029
2806.5915	0.00649552
2804.5518	0.00641218
2802.5121	0.00638034
2800.4725	0.00636245
2798.4328	0.00633968
2796.3931	0.00629802
2794.3534	0.00623399
2792.3138	0.00620792
2790.2741	0.00623226
2788.2344	0.00624917
2786.1947	0.00622677
2784.1551	0.00616575
2782.1154	0.00607798
2780.0757	0.00600315
2778.0361	0.00597134
2775.9964	0.00596168
2773.9567	0.0059789
2771.9170	0.00603207
2769.8774	0.00604927
2767.8377	0.00599869
2765.7980	0.00594927
2763.7583	0.00589726
2761.7187	0.0058118
2759.6790	0.00576498
2757.6393	0.00579352
2755.5996	0.00584649
2753.5600	0.00585832
2751.5203	0.0058123
2749.4806	0.00575315
2747.4409	0.00570932
2745.4013	0.00569389
2743.3616	0.00571632
2741.3219	0.00574352
2739.2822	0.00571742
2737.2426	0.00563698
2735.2029	0.00555813
2733.1632	0.00552038
2731.1236	0.00553063
2729.0839	0.00557038
2727.0442	0.00560777
2725.0045	0.0056208
2722.9649	0.00561768
2720.9252	0.00559078
2718.8855	0.00552075
2716.8458	0.00544957
2714.8062	0.00543872
2712.7665	0.00546711
2710.7268	0.00548059
2708.6871	0.00549317
2706.6475	0.00550932
2704.6078	0.00549018
2702.5681	0.00542449
2700.5284	0.00536911
2698.4888	0.00534814
2696.4491	0.0052912
2694.4094	0.00524684
2692.3698	0.00530679
2690.3301	0.00535949
2688.2904	0.00530771
2686.2507	0.00524029
2684.2111	0.00524542
2682.1714	0.00531352
2680.1317	0.00534489
2678.0920	0.00527372
2676.0524	0.00520555
2674.0127	0.00522308
2671.9730	0.0052335
2669.9333	0.00519455
2667.8937	0.00518718
2665.8540	0.00520222
2663.8143	0.00517291
2661.7746	0.00510116
2659.7350	0.00502746
2657.6953	0.00499175
2655.6556	0.00498777
2653.6159	0.00500337
2651.5763	0.00504993
2649.5366	0.0050811
2647.4969	0.00505685
2645.4573	0.0049996
2643.4176	0.00492265
2641.3779	0.00487173
2639.3382	0.00485644
2637.2986	0.00482637
2635.2589	0.00481694
2633.2192	0.0048667
2631.1795	0.00490762
2629.1399	0.00488
2627.1002	0.00484684
2625.0605	0.00484021
2623.0208	0.00481226
2620.9812	0.00481058
2618.9415	0.00486066
2616.9018	0.00489094
2614.8621	0.00488911
2612.8225	0.00485215
2610.7828	0.00473672
2608.7431	0.00459867
2606.7035	0.00454403
2604.6638	0.00454853
2602.6241	0.00459768
2600.5844	0.00472835
2598.5448	0.00480878
2596.5051	0.00470286
2594.4654	0.00450592
2592.4257	0.00442976
2590.3861	0.00450895
2588.3464	0.00452472
2586.3067	0.00441001
2584.2670	0.00435468
2582.2274	0.00438901
2580.1877	0.00441796
2578.1480	0.00449075
2576.1083	0.0045813
2574.0687	0.00456443
2572.0290	0.00449111
2569.9893	0.00447657
2567.9496	0.0044964
2565.9100	0.00446253
2563.8703	0.00441893
2561.8306	0.00444526
2559.7910	0.00446598
2557.7513	0.00441553
2555.7116	0.00439113
2553.6719	0.00446454
2551.6323	0.00449449
2549.5926	0.00442392
2547.5529	0.00440141
2545.5132	0.00443554
2543.4736	0.00441566
2541.4339	0.00432448
2539.3942	0.00429606
2537.3545	0.0044336
2535.3149	0.00460885
2533.2752	0.00466246
2531.2355	0.00461338
2529.1958	0.00452888
2527.1562	0.00447375
2525.1165	0.00453333
2523.0768	0.00454599
2521.0372	0.00434689
2518.9975	0.00418432
2516.9578	0.00424545
2514.9181	0.00434443
2512.8785	0.0043408
2510.8388	0.00434757
2508.7991	0.00441922
2506.7594	0.00447694
2504.7198	0.00450178
2502.6801	0.00446219
2500.6404	0.00436752
2498.6007	0.00433952
2496.5611	0.0043574
2494.5214	0.00430906
2492.4817	0.00422603
2490.4420	0.00415348
2488.4024	0.00407573
2486.3627	0.00401308
2484.3230	0.00398186
2482.2833	0.00395289
2480.2437	0.00398269
2478.2040	0.00414373
2476.1643	0.00426624
2474.1247	0.0042167
2472.0850	0.00416649
2470.0453	0.00423952
2468.0056	0.0043545
2465.9660	0.00441239
2463.9263	0.00438274
2461.8866	0.00431225
2459.8469	0.00428135
2457.8073	0.00428906
2455.7676	0.00422389
2453.7279	0.00403024
2451.6882	0.00389137
2449.6486	0.00397177
2447.6089	0.0040894
2445.5692	0.00410435
2443.5295	0.00413573
2441.4899	0.00422449
2439.4502	0.00427126
2437.4105	0.00419177
2435.3709	0.00405193
2433.3312	0.00401188
2431.2915	0.0041379
2429.2518	0.00430668
2427.2122	0.00437251
2425.1725	0.00433084
2423.1328	0.00423163
2421.0931	0.00417522
2419.0535	0.00417849
2417.0138	0.00416283
2414.9741	0.00414383
2412.9344	0.00415392
2410.8948	0.00418406
2408.8551	0.00419963
2406.8154	0.00416485
2404.7757	0.00412787
2402.7361	0.00417747
2400.6964	0.00428971
2398.6567	0.00432352
2396.6170	0.00428075
2394.5774	0.00431573
2392.5377	0.00437348
2390.4980	0.00435876
2388.4584	0.004347
2386.4187	0.00433353
2384.3790	0.00431473
2382.3393	0.00434171
2380.2997	0.00441992
2378.2600	0.00450019
2376.2203	0.00445337
2374.1806	0.00423698
2372.1410	0.00396354
2370.1013	0.00378062
2368.0616	0.00375949
2366.0219	0.00372957
2363.9823	0.00347539
2361.9426	0.00318767
2359.9029	0.0031271
2357.8632	0.00318642
2355.8236	0.00328017
2353.7839	0.00345494
2351.7442	0.00367242
2349.7046	0.00389346
2347.6649	0.00405956
2345.6252	0.00401621
2343.5855	0.00370127
2341.5459	0.00331416
2339.5062	0.00313534
2337.4665	0.00328477
2335.4268	0.0035607
2333.3872	0.0037462
2331.3475	0.00376787
2329.3078	0.00366691
2327.2681	0.00369772
2325.2285	0.0039421
2323.1888	0.00408519
2321.1491	0.00399283
2319.1094	0.00394239
2317.0698	0.00409648
2315.0301	0.00433782
2312.9904	0.0045022
2310.9507	0.0045716
2308.9111	0.00455567
2306.8714	0.00439171
2304.8317	0.00424438
2302.7921	0.00432064
2300.7524	0.00444299
2298.7127	0.00438504
2296.6730	0.00422067
2294.6334	0.00414862
2292.5937	0.0041488
2290.5540	0.00409389
2288.5143	0.00409713
2286.4747	0.00424237
2284.4350	0.00441898
2282.3953	0.00451504
2280.3556	0.00450254
2278.3160	0.00440938
2276.2763	0.00427204
2274.2366	0.00407545
2272.1969	0.00381177
2270.1573	0.00373774
2268.1176	0.00392823
2266.0779	0.00405872
2264.0383	0.00403063
2261.9986	0.00397428
2259.9589	0.00392922
2257.9192	0.0038452
2255.8796	0.00377456
2253.8399	0.00387218
2251.8002	0.00406975
2249.7605	0.0042424
2247.7209	0.00444061
2245.6812	0.00451821
2243.6415	0.00432007
2241.6018	0.00403855
2239.5622	0.00378579
2237.5225	0.00363867
2235.4828	0.00391493
2233.4431	0.00435377
2231.4035	0.00435996
2229.3638	0.00426425
2227.3241	0.00426794
2225.2844	0.00403939
2223.2448	0.00375806
2221.2051	0.00354128
2219.1654	0.00355091
2217.1258	0.00398742
2215.0861	0.00431688
2213.0464	0.00424517
2211.0067	0.00413855
2208.9671	0.00413325
2206.9274	0.00416696
2204.8877	0.00425505
2202.8480	0.00436611
2200.8084	0.00432336
2198.7687	0.00399265
2196.7290	0.00370978
2194.6893	0.00377641
2192.6497	0.00392029
2190.6100	0.00383446
2188.5703	0.00362588
2186.5306	0.00352307
2184.4910	0.00338261
2182.4513	0.00321863
2180.4116	0.0033289
2178.3720	0.00350702
2176.3323	0.00355718
2174.2926	0.00379913
2172.2529	0.00416111
2170.2133	0.0041667
2168.1736	0.00395289
2166.1339	0.00372803
2164.0942	0.00345491
2162.0546	0.00338514
2160.0149	0.0034488
2157.9752	0.00338773
2155.9355	0.003491
2153.8959	0.00384606
2151.8562	0.00398079
2149.8165	0.00384653
2147.7768	0.00386852
2145.7372	0.0040716
2143.6975	0.00426268
2141.6578	0.00436786
2139.6181	0.00427003
2137.5785	0.00401888
2135.5388	0.00400861
2133.4991	0.00428237
2131.4595	0.00440711
2129.4198	0.00426378
2127.3801	0.00412358
2125.3404	0.00423654
2123.3008	0.00447835
2121.2611	0.0044801
2119.2214	0.0042906
2117.1817	0.00423074
2115.1421	0.00427515
2113.1024	0.00428752
2111.0627	0.00423314
2109.0230	0.00418847
2106.9834	0.00422402
2104.9437	0.00421874
2102.9040	0.00425288
2100.8643	0.00440884
2098.8247	0.00444325
2096.7850	0.00435254
2094.7453	0.00433805
2092.7057	0.004298
2090.6660	0.00410035
2088.6263	0.00400312
2086.5866	0.00419958
2084.5470	0.00425055
2082.5073	0.00394442
2080.4676	0.0037802
2078.4279	0.00396908
2076.3883	0.00413636
2074.3486	0.00406907
2072.3089	0.00405574
2070.2692	0.00420204
2068.2296	0.00430731
2066.1899	0.00420457
2064.1502	0.00394178
2062.1105	0.00384272
2060.0709	0.00387293
2058.0312	0.00388241
2055.9915	0.0039962
2053.9518	0.0042563
2051.9122	0.00446109
2049.8725	0.00422256
2047.8328	0.00361277
2045.7932	0.00345697
2043.7535	0.00389735
2041.7138	0.00420358
2039.6741	0.00429376
2037.6345	0.00447364
2035.5948	0.00441995
2033.5551	0.00391493
2031.5154	0.00363491
2029.4758	0.00379169
2027.4361	0.00381843
2025.3964	0.00374858
2023.3567	0.00389072
2021.3171	0.00397877
2019.2774	0.00382846
2017.2377	0.00376853
2015.1980	0.00387022
2013.1584	0.00392347
2011.1187	0.00376968
2009.0790	0.00359187
2007.0394	0.00386651
2004.9997	0.00435045
2002.9600	0.00440397
2000.9203	0.00414932
1998.8807	0.00395189
1996.8410	0.00389798
1994.8013	0.00410646
1992.7616	0.00423176
1990.7220	0.00404877
1988.6823	0.00406552
1986.6426	0.0042706
1984.6029	0.00456001
1982.5633	0.00499028
1980.5236	0.00521126
1978.4839	0.00507091
1976.4442	0.00463467
1974.4046	0.00407623
1972.3649	0.00361596
1970.3252	0.00346683
1968.2856	0.00392629
1966.2459	0.00448941
1964.2062	0.00448217
1962.1665	0.00422995
1960.1269	0.00410487
1958.0872	0.00415996
1956.0475	0.00442887
1954.0078	0.00474099
1951.9682	0.00471862
1949.9285	0.00443716
1947.8888	0.00444302
1945.8491	0.00463057
1943.8095	0.00451706
1941.7698	0.00425071
1939.7301	0.00417838
1937.6904	0.00426773
1935.6508	0.00434783
1933.6111	0.0043745
1931.5714	0.00436049
1929.5317	0.0042384
1927.4921	0.00413521
1925.4524	0.0042522
1923.4127	0.00435555
1921.3731	0.00426009
1919.3334	0.00421539
1917.2937	0.00419258
1915.2540	0.00408323
1913.2144	0.00406531
1911.1747	0.00413147
1909.1350	0.00419919
1907.0953	0.00430331
1905.0557	0.00434378
1903.0160	0.004207
1900.9763	0.00413118
1898.9366	0.00430127
1896.8970	0.0045372
1894.8573	0.00460391
1892.8176	0.00450199
1890.7779	0.00446085
1888.7383	0.00445036
1886.6986	0.00434174
1884.6589	0.00415167
1882.6193	0.00392232
1880.5796	0.0038394
1878.5399	0.00396715
1876.5002	0.00420107
1874.4606	0.00444961
1872.4209	0.00458308
1870.3812	0.00458073
1868.3415	0.00451544
1866.3019	0.00435873
1864.2622	0.00421466
1862.2225	0.00420549
1860.1828	0.00429442
1858.1432	0.00438467
1856.1035	0.00436498
1854.0638	0.00424613
1852.0241	0.00418643
1849.9845	0.00428088
1847.9448	0.00446671
1845.9051	0.0046026
1843.8654	0.00446229
1841.8258	0.00424404
1839.7861	0.00428637
1837.7464	0.00436467
1835.7068	0.00426085
1833.6671	0.00420881
1831.6274	0.00437139
1829.5877	0.00450429
1827.5481	0.00455805
1825.5084	0.00459258
1823.4687	0.00448881
1821.4290	0.0043335
1819.3894	0.00425847
1817.3497	0.00423633
1815.3100	0.00420444
1813.2703	0.00421999
1811.2307	0.00427233
1809.1910	0.00428346
1807.1513	0.00424773
1805.1116	0.00425222
1803.0720	0.00435973
1801.0323	0.0044047
1798.9926	0.00431643
1796.9530	0.0043357
1794.9133	0.00452642
1792.8736	0.00464993
1790.8339	0.00447537
1788.7943	0.00425769
1786.7546	0.00422352
1784.7149	0.00428456
1782.6752	0.00439749
1780.6356	0.00447411
1778.5959	0.0044342
1776.5562	0.00443857
1774.5165	0.00453984
1772.4769	0.00457997
1770.4372	0.00453971
1768.3975	0.00441838
1766.3578	0.00419827
1764.3182	0.00417316
1762.2785	0.00435413
1760.2388	0.00450327
1758.1991	0.00458211
1756.1595	0.00459726
1754.1198	0.00474586
1752.0801	0.00507882
1750.0405	0.00519829
1748.0008	0.00505166
1745.9611	0.00501694
1743.9214	0.00509736
1741.8818	0.00515237
1739.8421	0.00513694
1737.8024	0.00529073
1735.7627	0.00567525
1733.7231	0.00575774
1731.6834	0.00547267
1729.6437	0.00535797
1727.6040	0.00536077
1725.5644	0.00542839
1723.5247	0.00553548
1721.4850	0.00575286
1719.4453	0.00617139
1717.4057	0.00649917
1715.3660	0.00650543
1713.3263	0.0065362
1711.2867	0.00680448
1709.2470	0.00733009
1707.2073	0.00800191
1705.1676	0.00866999
1703.1280	0.00937745
1701.0883	0.0102855
1699.0486	0.0113261
1697.0089	0.0123836
1694.9693	0.0134299
1692.9296	0.0144018
1690.8899	0.0155101
1688.8502	0.0167472
1686.8106	0.0179251
1684.7709	0.0191196
1682.7312	0.0201151
1680.6915	0.0209547
1678.6519	0.0219324
1676.6122	0.0230158
1674.5725	0.0241299
1672.5328	0.0252159
1670.4932	0.0263244
1668.4535	0.0273853
1666.4138	0.0283614
1664.3742	0.029438
1662.3345	0.0306479
1660.2948	0.0318415
1658.2551	0.0330965
1656.2155	0.0345053
1654.1758	0.0358806
1652.1361	0.0367366
1650.0964	0.0374452
1648.0568	0.0383665
1646.0171	0.0390936
1643.9774	0.0394938
1641.9377	0.0399029
1639.8981	0.0403973
1637.8584	0.0409011
1635.8187	0.0409922
1633.7790	0.040735
1631.7394	0.0408147
1629.6997	0.0410108
1627.6600	0.0410397
1625.6204	0.0409908
1623.5807	0.0407272
1621.5410	0.0401315
1619.5013	0.039554
1617.4617	0.0386137
1615.4220	0.0370532
1613.3823	0.0357624
1611.3426	0.0346377
1609.3030	0.0332894
1607.2633	0.0317938
1605.2236	0.030341
1603.1839	0.028962
1601.1443	0.0276554
1599.1046	0.0264837
1597.0649	0.0254947
1595.0252	0.0246177
1592.9856	0.0237949
1590.9459	0.0231203
1588.9062	0.0226364
1586.8665	0.0223208
1584.8269	0.0222036
1582.7872	0.0222679
1580.7475	0.0225051
1578.7079	0.0229292
1576.6682	0.0232443
1574.6285	0.0233784
1572.5888	0.0237415
1570.5492	0.024196
1568.5095	0.0245623
1566.4698	0.0251044
1564.4301	0.0259029
1562.3905	0.0268075
1560.3508	0.0278863
1558.3111	0.0290488
1556.2714	0.029917
1554.2318	0.0308681
1552.1921	0.0319637
1550.1524	0.0330844
1548.1127	0.0341703
1546.0731	0.0353289
1544.0334	0.0366403
1541.9937	0.0378749
1539.9541	0.0386875
1537.9144	0.0391427
1535.8747	0.0396936
1533.8350	0.040192
1531.7954	0.0404522
1529.7557	0.0407647
1527.7160	0.0412194
1525.6763	0.041662
1523.6367	0.0420894
1521.5970	0.0423567
1519.5573	0.0424365
1517.5176	0.0425789
1515.4780	0.0426401
1513.4383	0.0426437
1511.3986	0.0427752
1509.3589	0.0429727
1507.3193	0.0422455
1505.2796	0.0403185
1503.2399	0.0392931
1501.2002	0.0387777
1499.1606	0.0380088
1497.1209	0.0366533
1495.0812	0.0350743
1493.0416	0.0340054
1491.0019	0.0330485
1488.9622	0.0314775
1486.9225	0.0297345
1484.8829	0.0284789
1482.8432	0.0276364
1480.8035	0.0270165
1478.7638	0.0267152
1476.7242	0.0268332
1474.6845	0.0271807
1472.6448	0.0273814
1470.6051	0.0274611
1468.5655	0.027761
1466.5258	0.028114
1464.4861	0.0282391
1462.4464	0.0283434
1460.4068	0.0287396
1458.3671	0.0292685
1456.3274	0.0294769
1454.2878	0.0294884
1452.2481	0.0295986
1450.2084	0.0297659
1448.1687	0.0298197
1446.1291	0.0296485
1444.0894	0.0294492
1442.0497	0.0293199
1440.0100	0.0292867
1437.9704	0.0292221
1435.9307	0.0287781
1433.8910	0.0282911
1431.8513	0.0280153
1429.8117	0.0276293
1427.7720	0.0272303
1425.7323	0.0270809
1423.6926	0.0270803
1421.6530	0.0271988
1419.6133	0.0273428
1417.5736	0.0272483
1415.5339	0.0271239
1413.4943	0.0271521
1411.4546	0.0272287
1409.4149	0.0273041
1407.3753	0.0274431
1405.3356	0.0275165
1403.2959	0.0274151
1401.2562	0.0273718
1399.2166	0.027417
1397.1769	0.0274479
1395.1372	0.0273827
1393.0975	0.0271971
1391.0579	0.0271432
1389.0182	0.0272462
1386.9785	0.027209
1384.9388	0.0269685
1382.8992	0.0267716
1380.8595	0.0266978
1378.8198	0.0266564
1376.7801	0.0265804
1374.7405	0.0263988
1372.7008	0.0260981
1370.6611	0.0258729
1368.6215	0.0256764
1366.5818	0.0254424
1364.5421	0.0252838
1362.5024	0.025013
1360.4628	0.024576
1358.4231	0.0242604
1356.3834	0.0241001
1354.3437	0.023993
1352.3041	0.0239191
1350.2644	0.023917
1348.2247	0.0239821
1346.1850	0.0240835
1344.1454	0.0242281
1342.1057	0.0244277
1340.0660	0.0245952
1338.0263	0.0245472
1335.9867	0.0243443
1333.9470	0.024183
1331.9073	0.024078
1329.8676	0.0240143
1327.8280	0.0240122
1325.7883	0.0240441
1323.7486	0.0241242
1321.7090	0.0242982
1319.6693	0.0244781
1317.6296	0.0245702
1315.5899	0.0246411
1313.5503	0.0247176
1311.5106	0.0247516
1309.4709	0.0247877
1307.4312	0.0248338
1305.3916	0.0248181
1303.3519	0.0247706
1301.3122	0.0247887
1299.2725	0.0248903
1297.2329	0.0250058
1295.1932	0.0250792
1293.1535	0.0251075
1291.1138	0.0251377
1289.0742	0.0252189
1287.0345	0.0253127
1284.9948	0.0253643
1282.9552	0.0254255
1280.9155	0.025555
1278.8758	0.0257225
1276.8361	0.0258984
1274.7965	0.0260694
1272.7568	0.0262251
1270.7171	0.0263912
1268.6774	0.0266424
1266.6378	0.0270021
1264.5981	0.0274036
1262.5584	0.0278001
1260.5187	0.0281174
1258.4791	0.0282954
1256.4394	0.0284366
1254.3997	0.0286722
1252.3600	0.0290061
1250.3204	0.0293525
1248.2807	0.0296605
1246.2410	0.0299882
1244.2013	0.0303812
1242.1617	0.0307955
1240.1220	0.0311886
1238.0823	0.0315291
1236.0427	0.0317934
1234.0030	0.031981
1231.9633	0.0320901
1229.9236	0.0321427
1227.8840	0.0321633
1225.8443	0.0321204
1223.8046	0.0319819
1221.7649	0.0317774
1219.7253	0.0315589
1217.6856	0.0313255
1215.6459	0.0310421
1213.6062	0.030729
1211.5666	0.0304239
1209.5269	0.0301444
1207.4872	0.0299089
1205.4475	0.0297049
1203.4079	0.0295088
1201.3682	0.0292995
1199.3285	0.0290593
1197.2889	0.028797
1195.2492	0.0285303
1193.2095	0.0282945
1191.1698	0.0281213
1189.1302	0.0279533
1187.0905	0.0277739
1185.0508	0.0276932
1183.0111	0.0276956
1180.9715	0.0276433
1178.9318	0.0275495
1176.8921	0.0275104
1174.8524	0.0274747
1172.8128	0.0273788
1170.7731	0.0272644
1168.7334	0.0271289
1166.6937	0.0269709
1164.6541	0.026837
1162.6144	0.0267097
1160.5747	0.0265466
1158.5350	0.0263628
1156.4954	0.0261617
1154.4557	0.025946
1152.4160	0.0257302
1150.3764	0.0255105
1148.3367	0.0253151
1146.2970	0.025129
1144.2573	0.0249381
1142.2177	0.0247523
1140.1780	0.024509
1138.1383	0.0242164
1136.0986	0.0240033
1134.0590	0.0239595
1132.0193	0.0240771
1129.9796	0.0242633
1127.9399	0.0244118
1125.9003	0.0245159
1123.8606	0.0246264
1121.8209	0.0247311
1119.7812	0.0248027
1117.7416	0.0248731
1115.7019	0.0249567
1113.6622	0.0250295
1111.6226	0.0250733
1109.5829	0.0250833
1107.5432	0.0251207
1105.5035	0.0252501
1103.4639	0.0254003
1101.4242	0.0254971
1099.3845	0.0256005
1097.3448	0.0257128
1095.3052	0.0257933
1093.2655	0.0259389
1091.2258	0.0261578
1089.1861	0.0263257
1087.1465	0.0265167
1085.1068	0.0268356
1083.0671	0.0271684
1081.0274	0.027439
1078.9878	0.027701
1076.9481	0.0279214
1074.9084	0.0280313
1072.8687	0.0281093
1070.8291	0.0282179
1068.7894	0.0282858
1066.7497	0.0283163
1064.7101	0.0283711
1062.6704	0.0283975
1060.6307	0.0284213
1058.5910	0.0285289
1056.5514	0.0286432
1054.5117	0.0287348
1052.4720	0.0288476
1050.4323	0.0289705
1048.3927	0.0290944
1046.3530	0.0292534
1044.3133	0.0294583
1042.2736	0.029588
1040.2340	0.0295661
1038.1943	0.0294357
1036.1546	0.0291899
1034.1149	0.0288085
1032.0753	0.0283539
1030.0356	0.0279524
1027.9959	0.0277087
1025.9563	0.0275724
1023.9166	0.0274053
1021.8769	0.0271783
1019.8372	0.0269297
1017.7976	0.0266523
1015.7579	0.0263304
1013.7182	0.0259897
1011.6785	0.0256558
1009.6389	0.0252885
1007.5992	0.0248695
1005.5595	0.0244937
1003.5198	0.0241723
1001.4802	0.0238186
999.4405	0.0235161
997.4008	0.0233748
995.3611	0.023273
993.3215	0.0230805
991.2818	0.0228368
989.2421	0.0226426
987.2024	0.0225756
985.1628	0.0225849
983.1231	0.0225558
981.0834	0.0224562
979.0438	0.0223064
977.0041	0.0221493
974.9644	0.0220346
972.9247	0.0219505
970.8851	0.0218553
968.8454	0.0217409
966.8057	0.0216215
964.7660	0.0215424
962.7264	0.0214953
960.6867	0.0214281
958.6470	0.0213676
956.6073	0.0213593
954.5677	0.021348
952.5280	0.0212502
950.4883	0.0211284
948.4486	0.0210843
946.4090	0.0210909
944.3693	0.0211093
942.3296	0.0211713
940.2900	0.0212755
938.2503	0.0213739
936.2106	0.021477
934.1709	0.021596
932.1313	0.0216559
930.0916	0.0216696
928.0519	0.0217239
926.0122	0.0217849
923.9726	0.0218067
921.9329	0.0217968
919.8932	0.0217129
917.8535	0.0215556
915.8139	0.0214709
913.7742	0.0214856
911.7345	0.0214967
909.6948	0.0214864
907.6552	0.0214042
905.6155	0.0212771
903.5758	0.0212787
901.5361	0.0213957
899.4965	0.0214509
897.4568	0.0214547
895.4171	0.0215339
893.3775	0.0216601
891.3378	0.0217357
889.2981	0.021741
887.2584	0.0217017
885.2188	0.0216853
883.1791	0.0218193
881.1394	0.0221456
879.0997	0.0224831
877.0601	0.0225828
875.0204	0.0224802
872.9807	0.0224157
870.9410	0.0224464
868.9014	0.0225339
866.8617	0.0226795
864.8220	0.022799
862.7823	0.0228442
860.7427	0.022874
858.7030	0.0228123
856.6633	0.0226941
854.6237	0.0227981
852.5840	0.0230819
850.5443	0.0232997
848.5046	0.0234642
846.4650	0.0236112
844.4253	0.023738
842.3856	0.0239579
840.3459	0.0241973
838.3063	0.0243285
836.2666	0.0244457
834.2269	0.0245838
832.1872	0.0247133
830.1476	0.0248386
828.1079	0.024973
826.0682	0.0251343
824.0285	0.0252942
821.9889	0.0254214
819.9492	0.0255516
817.9095	0.0257456
815.8699	0.0260091
813.8302	0.0262691
811.7905	0.0265028
809.7508	0.0268645
807.7112	0.0273118
805.6715	0.0275743
803.6318	0.0277004
801.5921	0.0278992
799.5525	0.028125
797.5128	0.0282805
795.4731	0.0284271
793.4334	0.028637
791.3938	0.0289178
789.3541	0.0292214
787.3144	0.0294826
785.2747	0.0296761
783.2351	0.0297928
781.1954	0.029902
779.1557	0.0300983
777.1160	0.030338
775.0764	0.0305741
773.0367	0.0308592
770.9970	0.0311893
768.9574	0.0315118
766.9177	0.0317398
764.8780	0.0318425
762.8383	0.031988
760.7987	0.032325
758.7590	0.0328082
756.7193	0.0332569
754.6796	0.0335792
752.6400	0.0338127
750.6003	0.0340307
748.5606	0.0343663
746.5209	0.0348175
744.4813	0.0352093
742.4416	0.0354636
740.4019	0.0357019
738.3622	0.035976
736.3226	0.0362074
734.2829	0.0363873
732.2432	0.0366219
730.2036	0.0370754
728.1639	0.0376555
726.1242	0.0381595
724.0845	0.0386563
722.0449	0.0392037
720.0052	0.0396779
717.9655	0.0400049
715.9258	0.0402276
713.8862	0.0404428
711.8465	0.0407476
709.8068	0.0412218
707.7671	0.0419163
705.7275	0.0427085
703.6878	0.0433813
701.6481	0.0438174
699.6084	0.0440854
697.5688	0.0444114
695.5291	0.0448949
693.4894	0.0454001
691.4497	0.0457104
689.4101	0.0457829
687.3704	0.0459389
685.3307	0.0464412
683.2911	0.0470173
681.2514	0.0473416
679.2117	0.0475666
677.1720	0.0479364
675.1324	0.0484043
673.0927	0.0488617
671.0530	0.0493294
669.0133	0.0498744
666.9737	0.0505459
664.9340	0.0512431
662.8943	0.0518358
660.8546	0.0522707
658.8150	0.0526229
656.7753	0.0529541
654.7356	0.0532813
652.6959	0.0535721
650.6563	0.0537727
648.6166	0.0540597
646.5769	0.0545341
644.5373	0.0550368
642.4976	0.0555259
640.4579	0.0560618
638.4182	0.0566078
636.3786	0.0569465
634.3389	0.057007
632.2992	0.0570769
630.2595	0.0573556
628.2199	0.0578057
626.1802	0.0582328
624.1405	0.0585616
622.1008	0.0590491
620.0612	0.0596598
618.0215	0.0600355
615.9818	0.0602806
613.9421	0.0606909
611.9025	0.0612929
609.8628	0.0619081
607.8231	0.0621142
605.7834	0.0618909
603.7438	0.0619247
601.7041	0.0626125
599.6644	0.0635086
597.6248	0.0641158
595.5851	0.0645254
593.5454	0.0649261
591.5057	0.065205
589.4661	0.0653453
587.4264	0.0656027
585.3867	0.0661964
583.3470	0.0669823
581.3074	0.0675105
579.2677	0.0676314
577.2280	0.0676344
575.1883	0.0678157
573.1487	0.0681588
571.1090	0.0685992
569.0693	0.0690781
567.0296	0.0693616
564.9900	0.0694909
562.9503	0.0696903
560.9106	0.0701401
558.8710	0.0709112
556.8313	0.071561
554.7916	0.0716159
552.7519	0.0716414
550.7123	0.0723564
548.6726	0.0730611
546.6329	0.0730117
544.5932	0.0729299
542.5536	0.0734717
540.5139	0.0742673
538.4742	0.0748482
536.4345	0.0750394
534.3949	0.0749201
532.3552	0.0750948
530.3155	0.0760278
528.2758	0.0770618
526.2362	0.0774944
524.1965	0.0775949
522.1568	0.077868
520.1171	0.0784344
518.0775	0.0789845
516.0378	0.0791174
513.9981	0.0790159
511.9585	0.0790685
509.9188	0.0793423
507.8791	0.079982
505.8394	0.0807279
503.7998	0.0809738
501.7601	0.0809789
499.7204	0.0811475
497.6807	0.081336
495.6411	0.0814662
493.6014	0.0815495
491.5617	0.0816696
489.5220	0.0821699
487.4824	0.0827729
485.4427	0.0825631
483.4030	0.0819846
481.3633	0.0824458
479.3237	0.0834805
477.2840	0.0839087
475.2443	0.0842445
473.2047	0.0849194
471.1650	0.0854952
469.1253	0.0862067
467.0856	0.0867938
465.0460	0.0868397
463.0063	0.0869281
460.9666	0.087159
458.9269	0.0874761
456.8873	0.0880889
454.8476	0.0882358
452.8079	0.088018
450.7682	0.0886012
448.7286	0.0895896
446.6889	0.0898817
444.6492	0.0898123
442.6095	0.0896366
440.5699	0.0893688
438.5302	0.0897712
436.4905	0.0906759
434.4508	0.0910705
432.4112	0.0901126
430.3715	0.0885827
428.3318	0.0885627
426.2922	0.0901839
424.2525	0.0918587
422.2128	0.0921279
420.1731	0.0913732
418.1335	0.0918261
416.0938	0.0936383
414.0541	0.0946705
412.0144	0.0943316
409.9748	0.0939038
407.9351	0.0944591
405.8954	0.0955382
403.8557	0.0959684
401.8161	0.095385
399.7764	0.0949826
