# Supplementary material for: Vibrational Raman and IR data on brown hair subjected to bleaching
Source: Data Brief. 2021 Sep 30;38:107439. doi: 10.1016/j.dib.2021.107439 (PMC8502914; doi:10.1016/j.dib.2021.107439)
Supplement: Supplementary file 1 [file mmc1.zip › Supplementary Material raw data/Figure 6/IR brown p5.txt]

TITLE	IR single spectrum (p5) of brown hair
DATA TYPE
ORIGIN	JASCO
OWNER
SPECTROMETER/DATA SYSTEM
RESOLUTION
DELTAX	-2.03967
XUNITS	1/CM
YUNITS	ABSORBANCE
FIRSTX	3997.7610
LASTX	399.7761
NPOINTS	1765
FIRSTY	0.00419
MAXY	0.07371
MINY	0.00306
XYDATA
3997.7610	0.00419004
3995.7213	0.00420379
3993.6816	0.00426629
3991.6420	0.00432488
3989.6023	0.00427541
3987.5626	0.00419234
3985.5229	0.00424177
3983.4833	0.00432995
3981.4436	0.00431405
3979.4039	0.00420632
3977.3642	0.00415946
3975.3246	0.00430148
3973.2849	0.00446143
3971.2452	0.00447885
3969.2056	0.00441401
3967.1659	0.00435531
3965.1262	0.00434778
3963.0865	0.00434472
3961.0469	0.00429235
3959.0072	0.00423471
3956.9675	0.00421691
3954.9278	0.0041834
3952.8882	0.00419872
3950.8485	0.004359
3948.8088	0.00440876
3946.7691	0.00429021
3944.7295	0.00427332
3942.6898	0.00425923
3940.6501	0.00419192
3938.6104	0.00420557
3936.5708	0.00426195
3934.5311	0.00436831
3932.4914	0.00442505
3930.4518	0.00430537
3928.4121	0.00424702
3926.3724	0.00436747
3924.3327	0.00443914
3922.2931	0.00441535
3920.2534	0.00448941
3918.2137	0.00455072
3916.1740	0.00436106
3914.1344	0.00412946
3912.0947	0.00409533
3910.0550	0.00417969
3908.0153	0.00442016
3905.9757	0.00480111
3903.9360	0.00494226
3901.8963	0.00475321
3899.8566	0.00447317
3897.8170	0.00423408
3895.7773	0.00427055
3893.7376	0.00448769
3891.6979	0.00443888
3889.6583	0.00422794
3887.6186	0.00432992
3885.5789	0.00442296
3883.5393	0.00438567
3881.4996	0.0044772
3879.4599	0.00438802
3877.4202	0.00433403
3875.3806	0.00456035
3873.3409	0.00476303
3871.3012	0.00476894
3869.2615	0.00446642
3867.2219	0.00421422
3865.1822	0.00429167
3863.1425	0.00432407
3861.1028	0.00422852
3859.0632	0.00433188
3857.0235	0.00471074
3854.9838	0.00503404
3852.9441	0.00465383
3850.9045	0.00407874
3848.8648	0.00399098
3846.8251	0.00413968
3844.7855	0.00432336
3842.7458	0.00443692
3840.7061	0.00448264
3838.6664	0.00439194
3836.6268	0.00418019
3834.5871	0.00408174
3832.5474	0.00409583
3830.5077	0.00412839
3828.4681	0.00415363
3826.4284	0.00414475
3824.3887	0.00422122
3822.3490	0.00431688
3820.3094	0.00416307
3818.2697	0.0041396
3816.2300	0.00414334
3814.1903	0.0039259
3812.1507	0.00395216
3810.1110	0.00420002
3808.0713	0.00430929
3806.0316	0.00422175
3803.9920	0.00429855
3801.9523	0.00430208
3799.9126	0.00406081
3797.8730	0.00406923
3795.8333	0.00411498
3793.7936	0.00400116
3791.7539	0.00392107
3789.7143	0.0039451
3787.6746	0.00401201
3785.6349	0.00405344
3783.5952	0.00411577
3781.5556	0.00414937
3779.5159	0.00399139
3777.4762	0.00386236
3775.4365	0.00401253
3773.3969	0.00425173
3771.3572	0.00429902
3769.3175	0.00407944
3767.2778	0.00399578
3765.2382	0.00412099
3763.1985	0.0041909
3761.1588	0.00428658
3759.1192	0.00442262
3757.0795	0.00452742
3755.0398	0.00472186
3753.0001	0.00490055
3750.9605	0.00455083
3748.9208	0.00406358
3746.8811	0.00424449
3744.8414	0.00438771
3742.8018	0.00408328
3740.7621	0.0041546
3738.7224	0.00462434
3736.6827	0.00496127
3734.6431	0.00470674
3732.6034	0.00412144
3730.5637	0.00387745
3728.5240	0.00411833
3726.4844	0.00451146
3724.4447	0.00462957
3722.4050	0.00443044
3720.3653	0.00416273
3718.3257	0.00403905
3716.2860	0.00421205
3714.2463	0.00459221
3712.2067	0.00465226
3710.1670	0.00412721
3708.1273	0.0038143
3706.0876	0.00402141
3704.0480	0.00438412
3702.0083	0.00448687
3699.9686	0.0042017
3697.9289	0.00390221
3695.8893	0.00388226
3693.8496	0.00416205
3691.8099	0.00452048
3689.7702	0.00442536
3687.7306	0.00380255
3685.6909	0.00350297
3683.6512	0.00370396
3681.6115	0.00403847
3679.5719	0.00433557
3677.5322	0.00463329
3675.4925	0.00462324
3673.4529	0.00442029
3671.4132	0.00444406
3669.3735	0.00424412
3667.3338	0.00391261
3665.2942	0.00383869
3663.2545	0.00383768
3661.2148	0.00393499
3659.1751	0.00428733
3657.1355	0.00447414
3655.0958	0.00425243
3653.0561	0.00428506
3651.0164	0.00463606
3648.9768	0.0046858
3646.9371	0.00442301
3644.8974	0.00431732
3642.8577	0.00434998
3640.8181	0.00440222
3638.7784	0.00439069
3636.7387	0.00438028
3634.6990	0.00449684
3632.6594	0.00477698
3630.6197	0.00514967
3628.5800	0.00514001
3626.5404	0.00476829
3624.5007	0.00463648
3622.4610	0.00469441
3620.4213	0.0048171
3618.3817	0.00486283
3616.3420	0.00488314
3614.3023	0.00492011
3612.2626	0.00498169
3610.2230	0.0052421
3608.1833	0.00545081
3606.1436	0.00538059
3604.1039	0.00525863
3602.0643	0.00514179
3600.0246	0.00505446
3597.9849	0.00514745
3595.9452	0.00531698
3593.9056	0.00536848
3591.8659	0.00550263
3589.8262	0.00585436
3587.7866	0.00588603
3585.7469	0.00538004
3583.7072	0.00508364
3581.6675	0.00516028
3579.6279	0.00532254
3577.5882	0.00542197
3575.5485	0.00547031
3573.5088	0.00547812
3571.4692	0.00563997
3569.4295	0.00617163
3567.3898	0.00661217
3565.3501	0.00632794
3563.3105	0.00584751
3561.2708	0.00573481
3559.2311	0.00580808
3557.1914	0.00582699
3555.1518	0.00592171
3553.1121	0.0061024
3551.0724	0.00614556
3549.0327	0.00616835
3546.9931	0.00632996
3544.9534	0.00641799
3542.9137	0.00631084
3540.8741	0.00616108
3538.8344	0.0061287
3536.7947	0.00618478
3534.7550	0.00625676
3532.7154	0.00637637
3530.6757	0.00650516
3528.6360	0.00656355
3526.5963	0.00658156
3524.5567	0.00664303
3522.5170	0.00669248
3520.4773	0.00670423
3518.4376	0.00668972
3516.3980	0.00662303
3514.3583	0.00664842
3512.3186	0.00684169
3510.2789	0.00702901
3508.2393	0.00708692
3506.1996	0.00710439
3504.1599	0.00709792
3502.1203	0.00695964
3500.0806	0.00677889
3498.0409	0.00670239
3496.0012	0.00671942
3493.9616	0.00681386
3491.9219	0.00696854
3489.8822	0.00707508
3487.8425	0.00710418
3485.8029	0.0071325
3483.7632	0.00717005
3481.7235	0.00720013
3479.6838	0.0072075
3477.6442	0.0071875
3475.6045	0.00722053
3473.5648	0.00732461
3471.5251	0.00738714
3469.4855	0.00743024
3467.4458	0.00750767
3465.4061	0.00754507
3463.3664	0.00754949
3461.3268	0.00755848
3459.2871	0.00755284
3457.2474	0.00754162
3455.2078	0.00759167
3453.1681	0.00766035
3451.1284	0.00763777
3449.0887	0.00764375
3447.0491	0.00773323
3445.0094	0.00784552
3442.9697	0.00801665
3440.9300	0.0081182
3438.8904	0.00810201
3436.8507	0.00810061
3434.8110	0.00809444
3432.7713	0.0081042
3430.7317	0.00817575
3428.6920	0.00820738
3426.6523	0.00822147
3424.6126	0.00834986
3422.5730	0.00857158
3420.5333	0.00873781
3418.4936	0.00875096
3416.4540	0.0086913
3414.4143	0.008681
3412.3746	0.0087162
3410.3349	0.00873364
3408.2953	0.00873691
3406.2556	0.00875429
3404.2159	0.0087661
3402.1762	0.00875083
3400.1366	0.00874785
3398.0969	0.00882432
3396.0572	0.00894953
3394.0175	0.00903983
3391.9779	0.00909066
3389.9382	0.00913385
3387.8985	0.00916946
3385.8588	0.0091743
3383.8192	0.00917208
3381.7795	0.00925616
3379.7398	0.00939351
3377.7001	0.00940697
3375.6605	0.00927661
3373.6208	0.00920399
3371.5811	0.00933288
3369.5415	0.00952608
3367.5018	0.0096715
3365.4621	0.00980519
3363.4224	0.00985523
3361.3828	0.00982775
3359.3431	0.0098229
3357.3034	0.00981422
3355.2637	0.00977625
3353.2241	0.00981716
3351.1844	0.00993802
3349.1447	0.0100211
3347.1050	0.0100964
3345.0654	0.0101321
3343.0257	0.010109
3340.9860	0.0102115
3338.9463	0.0103848
3336.9067	0.0104392
3334.8670	0.0104692
3332.8273	0.0105356
3330.7877	0.0105642
3328.7480	0.0106024
3326.7083	0.0106712
3324.6686	0.0106904
3322.6290	0.0107148
3320.5893	0.0108773
3318.5496	0.0110922
3316.5099	0.0111916
3314.4703	0.0112119
3312.4306	0.0112948
3310.3909	0.0114465
3308.3512	0.0115599
3306.3116	0.0116384
3304.2719	0.0117307
3302.2322	0.011728
3300.1925	0.0116209
3298.1529	0.0116092
3296.1132	0.0117429
3294.0735	0.0119195
3292.0338	0.0120084
3289.9942	0.0119831
3287.9545	0.0120016
3285.9148	0.0120555
3283.8752	0.0120213
3281.8355	0.0119668
3279.7958	0.0119864
3277.7561	0.0120372
3275.7165	0.0120599
3273.6768	0.0121151
3271.6371	0.0122348
3269.5974	0.0122991
3267.5578	0.0122544
3265.5181	0.0121541
3263.4784	0.0120343
3261.4387	0.0119571
3259.3991	0.011966
3257.3594	0.0119932
3255.3197	0.0119522
3253.2800	0.0118248
3251.2404	0.0117037
3249.2007	0.0117135
3247.1610	0.0117572
3245.1214	0.011671
3243.0817	0.0115483
3241.0420	0.0115352
3239.0023	0.0115578
3236.9627	0.011476
3234.9230	0.0113134
3232.8833	0.0111906
3230.8436	0.0111686
3228.8040	0.0111554
3226.7643	0.0110369
3224.7246	0.0109077
3222.6849	0.0108724
3220.6453	0.0108878
3218.6056	0.0109153
3216.5659	0.0109039
3214.5262	0.010805
3212.4866	0.010678
3210.4469	0.0105871
3208.4072	0.010532
3206.3675	0.0105136
3204.3279	0.0105207
3202.2882	0.0105378
3200.2485	0.0105254
3198.2089	0.0104777
3196.1692	0.0104545
3194.1295	0.0104349
3192.0898	0.0104287
3190.0502	0.0104411
3188.0105	0.010386
3185.9708	0.0103076
3183.9311	0.0102267
3181.8915	0.0100813
3179.8518	0.00990865
3177.8121	0.00976508
3175.7724	0.00968328
3173.7328	0.00962225
3171.6931	0.00953735
3169.6534	0.00944308
3167.6137	0.0093541
3165.5741	0.00932923
3163.5344	0.00931323
3161.4947	0.0092298
3159.4551	0.0091434
3157.4154	0.0090605
3155.3757	0.00901184
3153.3360	0.00900214
3151.2964	0.00895518
3149.2567	0.00888865
3147.2170	0.00880997
3145.1773	0.00871782
3143.1377	0.00863611
3141.0980	0.00858795
3139.0583	0.0085851
3137.0186	0.00857459
3134.9790	0.00855333
3132.9393	0.00849811
3130.8996	0.00836883
3128.8599	0.00827809
3126.8203	0.00828273
3124.7806	0.00832162
3122.7409	0.00833719
3120.7013	0.00829524
3118.6616	0.00824083
3116.6219	0.00821994
3114.5822	0.00821055
3112.5426	0.00817335
3110.5029	0.00813321
3108.4632	0.00816412
3106.4235	0.00821556
3104.3839	0.00817818
3102.3442	0.00811221
3100.3045	0.00811577
3098.2648	0.00815328
3096.2252	0.00819607
3094.1855	0.00828579
3092.1458	0.00837978
3090.1061	0.00835039
3088.0665	0.00823189
3086.0268	0.00815961
3083.9871	0.00813717
3081.9474	0.00815618
3079.9078	0.00824345
3077.8681	0.00833978
3075.8284	0.00834413
3073.7888	0.00827186
3071.7491	0.00823453
3069.7094	0.0082479
3067.6697	0.00827379
3065.6301	0.00830239
3063.5904	0.0083387
3061.5507	0.00835424
3059.5110	0.00831247
3057.4714	0.00831619
3055.4317	0.00834859
3053.3920	0.00828645
3051.3523	0.00822672
3049.3127	0.00821973
3047.2730	0.0081982
3045.2333	0.00817876
3043.1936	0.00816225
3041.1540	0.00809294
3039.1143	0.00798727
3037.0746	0.0079091
3035.0350	0.0078786
3032.9953	0.00787402
3030.9556	0.00784339
3028.9159	0.00774991
3026.8763	0.00762164
3024.8366	0.00752784
3022.7969	0.00749937
3020.7572	0.00750166
3018.7176	0.00748763
3016.6779	0.00749313
3014.6382	0.00756675
3012.5985	0.00759957
3010.5589	0.00747572
3008.5192	0.00732364
3006.4795	0.00730779
3004.4398	0.00734988
3002.4002	0.00735494
3000.3605	0.00735991
2998.3208	0.00739738
2996.2811	0.00742769
2994.2415	0.007424
2992.2018	0.0074354
2990.1621	0.00748404
2988.1225	0.00756527
2986.0828	0.00765832
2984.0431	0.00772361
2982.0034	0.00779191
2979.9638	0.0079027
2977.9241	0.00801187
2975.8844	0.00812145
2973.8447	0.00828703
2971.8051	0.0085064
2969.7654	0.00874309
2967.7257	0.00893111
2965.6860	0.00904863
2963.6464	0.00915796
2961.6067	0.00930432
2959.5670	0.00944022
2957.5273	0.00953822
2955.4877	0.00962185
2953.4480	0.00960428
2951.4083	0.00946663
2949.3687	0.00935997
2947.3290	0.00933651
2945.2893	0.00935526
2943.2496	0.00942856
2941.2100	0.00956032
2939.1703	0.0097488
2937.1306	0.0100251
2935.0909	0.0103893
2933.0513	0.0107814
2931.0116	0.0111434
2928.9719	0.0114715
2926.9322	0.0117582
2924.8926	0.0120408
2922.8529	0.0124121
2920.8132	0.0128105
2918.7735	0.0130159
2916.7339	0.0128751
2914.6942	0.0124038
2912.6545	0.0117472
2910.6148	0.0111184
2908.5752	0.0106391
2906.5355	0.0102349
2904.4958	0.00984554
2902.4562	0.00956315
2900.4165	0.00942972
2898.3768	0.00931535
2896.3371	0.00915112
2894.2975	0.00900206
2892.2578	0.0088645
2890.2181	0.00874314
2888.1784	0.00864921
2886.1388	0.00855246
2884.0991	0.00850935
2882.0594	0.00853607
2880.0197	0.00856321
2877.9801	0.00855978
2875.9404	0.00855508
2873.9007	0.00857013
2871.8610	0.00858906
2869.8214	0.00858399
2867.7817	0.00849834
2865.7420	0.00838978
2863.7024	0.00840375
2861.6627	0.00854214
2859.6230	0.00874579
2857.5833	0.00903658
2855.5437	0.00946425
2853.5040	0.00995616
2851.4643	0.0102724
2849.4246	0.010199
2847.3850	0.00972082
2845.3453	0.00903846
2843.3056	0.00842993
2841.2659	0.00802213
2839.2263	0.0077542
2837.1866	0.00751731
2835.1469	0.00730608
2833.1072	0.00717376
2831.0676	0.00706301
2829.0279	0.00695383
2826.9882	0.00691022
2824.9485	0.00687135
2822.9089	0.00678481
2820.8692	0.00670352
2818.8295	0.00665302
2816.7899	0.00663173
2814.7502	0.00663115
2812.7105	0.00663767
2810.6708	0.00662942
2808.6312	0.00658106
2806.5915	0.00649786
2804.5518	0.00639765
2802.5121	0.00633721
2800.4725	0.00635935
2798.4328	0.00639095
2796.3931	0.00636216
2794.3534	0.00630753
2792.3138	0.00629043
2790.2741	0.00634929
2788.2344	0.00643075
2786.1947	0.00642736
2784.1551	0.00635384
2782.1154	0.00628029
2780.0757	0.00622664
2778.0361	0.00618767
2775.9964	0.0061396
2773.9567	0.00609872
2771.9170	0.00609641
2769.8774	0.00610308
2767.8377	0.006072
2765.7980	0.00603714
2763.7583	0.00600233
2761.7187	0.00593363
2759.6790	0.00593683
2757.6393	0.00603499
2755.5996	0.00608646
2753.5600	0.00604121
2751.5203	0.00595433
2749.4806	0.00586813
2747.4409	0.00582106
2745.4013	0.00585921
2743.3616	0.00594182
2741.3219	0.00597654
2739.2822	0.00594187
2737.2426	0.00589222
2735.2029	0.00586711
2733.1632	0.00585068
2731.1236	0.00580611
2729.0839	0.00575582
2727.0442	0.00577644
2725.0045	0.00584321
2722.9649	0.00586989
2720.9252	0.00582878
2718.8855	0.00572277
2716.8458	0.00560719
2714.8062	0.00557557
2712.7665	0.00560184
2710.7268	0.00561451
2708.6871	0.00564364
2706.6475	0.00570307
2704.6078	0.00576584
2702.5681	0.00577474
2700.5284	0.00571747
2698.4888	0.00567349
2696.4491	0.00564582
2694.4094	0.0056046
2692.3698	0.00556658
2690.3301	0.00555352
2688.2904	0.00556194
2686.2507	0.00554927
2684.2111	0.00553344
2682.1714	0.00555153
2680.1317	0.00556034
2678.0920	0.00552743
2676.0524	0.00547699
2674.0127	0.00546242
2671.9730	0.00548677
2669.9333	0.00549243
2667.8937	0.00547613
2665.8540	0.00547364
2663.8143	0.00548701
2661.7746	0.00548564
2659.7350	0.00545967
2657.6953	0.00541243
2655.6556	0.00534141
2653.6159	0.00528821
2651.5763	0.00528758
2649.5366	0.00533127
2647.4969	0.00539406
2645.4573	0.00540184
2643.4176	0.00533528
2641.3779	0.00531913
2639.3382	0.0053748
2637.2986	0.00534539
2635.2589	0.00523665
2633.2192	0.00521684
2631.1795	0.00526526
2629.1399	0.00526811
2627.1002	0.00525121
2625.0605	0.00522245
2623.0208	0.00517367
2620.9812	0.00513309
2618.9415	0.00506219
2616.9018	0.00503375
2614.8621	0.0051213
2612.8225	0.00514548
2610.7828	0.00503574
2608.7431	0.00498441
2606.7035	0.00506169
2604.6638	0.00510284
2602.6241	0.00508209
2600.5844	0.00514642
2598.5448	0.00522101
2596.5051	0.0051547
2594.4654	0.00501366
2592.4257	0.00495244
2590.3861	0.00501521
2588.3464	0.00508636
2586.3067	0.00506677
2584.2670	0.00501406
2582.2274	0.00501801
2580.1877	0.00505261
2578.1480	0.00508136
2576.1083	0.00508547
2574.0687	0.00502356
2572.0290	0.00498829
2569.9893	0.0050513
2567.9496	0.00509794
2565.9100	0.00506753
2563.8703	0.00500866
2561.8306	0.00496033
2559.7910	0.00494435
2557.7513	0.00496137
2555.7116	0.00498897
2553.6719	0.00495771
2551.6323	0.00485278
2549.5926	0.00480687
2547.5529	0.0048105
2545.5132	0.0047496
2543.4736	0.00473133
2541.4339	0.00482974
2539.3942	0.00489951
2537.3545	0.00491521
2535.3149	0.00501105
2533.2752	0.00511261
2531.2355	0.0050415
2529.1958	0.0048049
2527.1562	0.00463219
2525.1165	0.00473144
2523.0768	0.00488885
2521.0372	0.00487152
2518.9975	0.00483236
2516.9578	0.00487752
2514.9181	0.00487817
2512.8785	0.00480283
2510.8388	0.00475274
2508.7991	0.00469363
2506.7594	0.00459875
2504.7198	0.00458735
2502.6801	0.0046532
2500.6404	0.00466618
2498.6007	0.00467918
2496.5611	0.00476978
2494.5214	0.00481401
2492.4817	0.00479302
2490.4420	0.00478805
2488.4024	0.00471909
2486.3627	0.00459289
2484.3230	0.00454036
2482.2833	0.00452041
2480.2437	0.00454481
2478.2040	0.00467128
2476.1643	0.00474327
2474.1247	0.00473683
2472.0850	0.00476685
2470.0453	0.00479655
2468.0056	0.00480671
2465.9660	0.0048043
2463.9263	0.00474397
2461.8866	0.00466427
2459.8469	0.00467861
2457.8073	0.00478567
2455.7676	0.00480574
2453.7279	0.0046567
2451.6882	0.00454824
2449.6486	0.00463868
2447.6089	0.0047624
2445.5692	0.00476897
2443.5295	0.0047183
2441.4899	0.00467722
2439.4502	0.0046711
2437.4105	0.00467586
2435.3709	0.00464459
2433.3312	0.00457489
2431.2915	0.00453754
2429.2518	0.00461503
2427.2122	0.00475298
2425.1725	0.00478629
2423.1328	0.00468342
2421.0931	0.00466594
2419.0535	0.00479904
2417.0138	0.00487191
2414.9741	0.00479765
2412.9344	0.00465574
2410.8948	0.00457735
2408.8551	0.00458816
2406.8154	0.00457401
2404.7757	0.0045395
2402.7361	0.00457565
2400.6964	0.00466343
2398.6567	0.00472406
2396.6170	0.00470551
2394.5774	0.00465302
2392.5377	0.00464101
2390.4980	0.0046987
2388.4584	0.00479752
2386.4187	0.00482838
2384.3790	0.00478873
2382.3393	0.0047719
2380.2997	0.00483712
2378.2600	0.00494742
2376.2203	0.00490445
2374.1806	0.00456352
2372.1410	0.00408919
2370.1013	0.00378529
2368.0616	0.00364329
2366.0219	0.00344085
2363.9823	0.00317197
2361.9426	0.00305822
2359.9029	0.00309193
2357.8632	0.00312063
2355.8236	0.00329995
2353.7839	0.00367339
2351.7442	0.00408848
2349.7046	0.00437869
2347.6649	0.00439592
2345.6252	0.00410492
2343.5855	0.00374302
2341.5459	0.00355582
2339.5062	0.00347002
2337.4665	0.00352411
2335.4268	0.00376461
2333.3872	0.00405653
2331.3475	0.00430963
2329.3078	0.00444281
2327.2681	0.00442913
2325.2285	0.00441495
2323.1888	0.00442322
2321.1491	0.00437435
2319.1094	0.00440891
2317.0698	0.0046239
2315.0301	0.00485615
2312.9904	0.00497237
2310.9507	0.00502419
2308.9111	0.00505829
2306.8714	0.00499505
2304.8317	0.00482472
2302.7921	0.0047014
2300.7524	0.00464888
2298.7127	0.00460171
2296.6730	0.00465513
2294.6334	0.00473714
2292.5937	0.00465171
2290.5540	0.00457788
2288.5143	0.00469873
2286.4747	0.00481833
2284.4350	0.00482037
2282.3953	0.0047256
2280.3556	0.00455988
2278.3160	0.00446158
2276.2763	0.00447879
2274.2366	0.00452462
2272.1969	0.00450272
2270.1573	0.00446797
2268.1176	0.004583
2266.0779	0.00477221
2264.0383	0.00478355
2261.9986	0.0045405
2259.9589	0.00427664
2257.9192	0.00423236
2255.8796	0.00431235
2253.8399	0.00433397
2251.8002	0.00439129
2249.7605	0.00459682
2247.7209	0.00480352
2245.6812	0.00477119
2243.6415	0.00455391
2241.6018	0.00451159
2239.5622	0.00461555
2237.5225	0.0045734
2235.4828	0.00454309
2233.4431	0.00461942
2231.4035	0.00466398
2229.3638	0.00484186
2227.3241	0.00501605
2225.2844	0.00485029
2223.2448	0.00445243
2221.2051	0.00403735
2219.1654	0.00406397
2217.1258	0.00460126
2215.0861	0.00488922
2213.0464	0.00472921
2211.0067	0.00465461
2208.9671	0.00486995
2206.9274	0.00511431
2204.8877	0.00501908
2202.8480	0.00466335
2200.8084	0.00446778
2198.7687	0.00425262
2196.7290	0.00401073
2194.6893	0.0041517
2192.6497	0.00428728
2190.6100	0.00406275
2188.5703	0.00392253
2186.5306	0.00418442
2184.4910	0.00435751
2182.4513	0.00400004
2180.4116	0.00375868
2178.3720	0.00409392
2176.3323	0.00433473
2174.2926	0.00426506
2172.2529	0.00441124
2170.2133	0.00468769
2168.1736	0.00470577
2166.1339	0.00440013
2164.0942	0.00384355
2162.0546	0.00331961
2160.0149	0.00342519
2157.9752	0.00421916
2155.9355	0.00493286
2153.8959	0.0050784
2151.8562	0.00456681
2149.8165	0.00390224
2147.7768	0.00382799
2145.7372	0.00420172
2143.6975	0.0044285
2141.6578	0.00455491
2139.6181	0.00480145
2137.5785	0.00508977
2135.5388	0.00525716
2133.4991	0.00512026
2131.4595	0.00489346
2129.4198	0.00485872
2127.3801	0.00479896
2125.3404	0.00464734
2123.3008	0.00462342
2121.2611	0.00463015
2119.2214	0.00459642
2117.1817	0.00460603
2115.1421	0.00460694
2113.1024	0.0045924
2111.0627	0.00452035
2109.0230	0.00448251
2106.9834	0.00463041
2104.9437	0.00471681
2102.9040	0.00456584
2100.8643	0.00439168
2098.8247	0.00443556
2096.7850	0.00467968
2094.7453	0.00479935
2092.7057	0.00469347
2090.6660	0.00461275
2088.6263	0.00464579
2086.5866	0.00475978
2084.5470	0.00477059
2082.5073	0.00457338
2080.4676	0.00434545
2078.4279	0.00429021
2076.3883	0.00450134
2074.3486	0.00465417
2072.3089	0.0046162
2070.2692	0.00468274
2068.2296	0.00484411
2066.1899	0.00480226
2064.1502	0.00456537
2062.1105	0.00453058
2060.0709	0.00464747
2058.0312	0.00464642
2055.9915	0.00463643
2053.9518	0.0048366
2051.9122	0.00519633
2049.8725	0.00519531
2047.8328	0.00468635
2045.7932	0.00442871
2043.7535	0.00461994
2041.7138	0.0047193
2039.6741	0.00469967
2037.6345	0.00477548
2035.5948	0.00468096
2033.5551	0.00425562
2031.5154	0.00403006
2029.4758	0.00394333
2027.4361	0.00368456
2025.3964	0.00391015
2023.3567	0.00478525
2021.3171	0.00551443
2019.2774	0.00563494
2017.2377	0.00542735
2015.1980	0.00515638
2013.1584	0.00482035
2011.1187	0.00459925
2009.0790	0.00458366
2007.0394	0.00470276
2004.9997	0.00499578
2002.9600	0.00528009
2000.9203	0.00524309
1998.8807	0.00486765
1996.8410	0.00448374
1994.8013	0.00443637
1992.7616	0.00453116
1990.7220	0.00449129
1988.6823	0.00450194
1986.6426	0.00476036
1984.6029	0.0053472
1982.5633	0.00594092
1980.5236	0.00595575
1978.4839	0.00535619
1976.4442	0.00465948
1974.4046	0.0043944
1972.3649	0.00439707
1970.3252	0.0044159
1968.2856	0.00464776
1966.2459	0.00471979
1964.2062	0.00432553
1962.1665	0.00418181
1960.1269	0.00473345
1958.0872	0.00534343
1956.0475	0.00552838
1954.0078	0.00542396
1951.9682	0.00494501
1949.9285	0.00440706
1947.8888	0.004514
1945.8491	0.0049243
1943.8095	0.00504991
1941.7698	0.00513699
1939.7301	0.00516733
1937.6904	0.00494532
1935.6508	0.0048289
1933.6111	0.00499973
1931.5714	0.00517581
1929.5317	0.00518307
1927.4921	0.00508173
1925.4524	0.00501785
1923.4127	0.00507704
1921.3731	0.00509205
1919.3334	0.00492108
1917.2937	0.00465702
1915.2540	0.00454175
1913.2144	0.00466421
1911.1747	0.00482372
1909.1350	0.00489149
1907.0953	0.00492773
1905.0557	0.00493401
1903.0160	0.00484898
1900.9763	0.00478493
1898.9366	0.0048778
1896.8970	0.00506324
1894.8573	0.00518236
1892.8176	0.00515921
1890.7779	0.00506088
1888.7383	0.00492304
1886.6986	0.00479595
1884.6589	0.00465529
1882.6193	0.00451423
1880.5796	0.00452237
1878.5399	0.00464823
1876.5002	0.00479666
1874.4606	0.00491689
1872.4209	0.00498672
1870.3812	0.00508495
1868.3415	0.00512033
1866.3019	0.00493281
1864.2622	0.00476925
1862.2225	0.00479668
1860.1828	0.00487005
1858.1432	0.00491362
1856.1035	0.00493443
1854.0638	0.00480624
1852.0241	0.00466086
1849.9845	0.00478467
1847.9448	0.00504103
1845.9051	0.00518834
1843.8654	0.00508458
1841.8258	0.00488372
1839.7861	0.00485937
1837.7464	0.00488799
1835.7068	0.00482466
1833.6671	0.0048188
1831.6274	0.00496006
1829.5877	0.00505371
1827.5481	0.00507083
1825.5084	0.00506798
1823.4687	0.00497119
1821.4290	0.00486369
1819.3894	0.00484807
1817.3497	0.00486909
1815.3100	0.00485019
1813.2703	0.00483822
1811.2307	0.00485382
1809.1910	0.00488288
1807.1513	0.00487992
1805.1116	0.00487388
1803.0720	0.0049664
1801.0323	0.00502938
1798.9926	0.00494689
1796.9530	0.00494689
1794.9133	0.0050959
1792.8736	0.00516411
1790.8339	0.00501288
1788.7943	0.00486288
1786.7546	0.00484275
1784.7149	0.00488191
1782.6752	0.00497289
1780.6356	0.00501369
1778.5959	0.00494401
1776.5562	0.00495957
1774.5165	0.00508395
1772.4769	0.00509257
1770.4372	0.00500337
1768.3975	0.00494773
1766.3578	0.00485482
1764.3182	0.00490893
1762.2785	0.00509509
1760.2388	0.00517272
1758.1991	0.00515509
1756.1595	0.00507924
1754.1198	0.00518166
1752.0801	0.00557481
1750.0405	0.0058516
1748.0008	0.00580803
1745.9611	0.00578465
1743.9214	0.00585982
1741.8818	0.00588729
1739.8421	0.0058457
1737.8024	0.00597433
1735.7627	0.00629644
1733.7231	0.00634661
1731.6834	0.00608192
1729.6437	0.00597268
1727.6040	0.00597685
1725.5644	0.00603903
1723.5247	0.00611445
1721.4850	0.00627866
1719.4453	0.00666422
1717.4057	0.00702283
1715.3660	0.00704056
1713.3263	0.00696133
1711.2867	0.0070273
1709.2470	0.00734385
1707.2073	0.00785061
1705.1676	0.00836865
1703.1280	0.008923
1701.0883	0.00963352
1699.0486	0.0103444
1697.0089	0.0109883
1694.9693	0.0116253
1692.9296	0.0122768
1690.8899	0.013105
1688.8502	0.0140363
1686.8106	0.0149193
1684.7709	0.0158932
1682.7312	0.016715
1680.6915	0.0172587
1678.6519	0.0178475
1676.6122	0.0185688
1674.5725	0.0193612
1672.5328	0.0200583
1670.4932	0.0207514
1668.4535	0.0215276
1666.4138	0.0222637
1664.3742	0.0230407
1662.3345	0.0239424
1660.2948	0.0247882
1658.2551	0.025605
1656.2155	0.0265767
1654.1758	0.0277294
1652.1361	0.0285962
1650.0964	0.0290418
1648.0568	0.0295575
1646.0171	0.029977
1643.9774	0.0301651
1641.9377	0.0303444
1639.8981	0.0306116
1637.8584	0.0309577
1635.8187	0.03106
1633.7790	0.0308606
1631.7394	0.0308547
1629.6997	0.0309482
1627.6600	0.0309148
1625.6204	0.0308052
1623.5807	0.0305768
1621.5410	0.0301063
1619.5013	0.0296109
1617.4617	0.0289526
1615.4220	0.0280072
1613.3823	0.0271871
1611.3426	0.026403
1609.3030	0.0254704
1607.2633	0.0244509
1605.2236	0.0234651
1603.1839	0.022529
1601.1443	0.0216417
1599.1046	0.0208768
1597.0649	0.0202703
1595.0252	0.0197312
1592.9856	0.0192044
1590.9459	0.0187427
1588.9062	0.0183773
1586.8665	0.018131
1584.8269	0.0180418
1582.7872	0.0180996
1580.7475	0.0182771
1578.7079	0.0185506
1576.6682	0.0187157
1574.6285	0.0187345
1572.5888	0.018922
1570.5492	0.0192202
1568.5095	0.0194621
1566.4698	0.0197674
1564.4301	0.0202432
1562.3905	0.0208422
1560.3508	0.0216846
1558.3111	0.0227456
1556.2714	0.0234779
1554.2318	0.0241868
1552.1921	0.0250323
1550.1524	0.0259025
1548.1127	0.0267092
1546.0731	0.0275898
1544.0334	0.0285929
1541.9937	0.0294658
1539.9541	0.0299595
1537.9144	0.030085
1535.8747	0.0302967
1533.8350	0.0305819
1531.7954	0.0307664
1529.7557	0.0309569
1527.7160	0.0312387
1525.6763	0.0315204
1523.6367	0.031799
1521.5970	0.0320276
1519.5573	0.0321201
1517.5176	0.0321986
1515.4780	0.0321969
1513.4383	0.0321586
1511.3986	0.0322652
1509.3589	0.0324719
1507.3193	0.0320013
1505.2796	0.0305313
1503.2399	0.0296578
1501.2002	0.0292294
1499.1606	0.0287216
1497.1209	0.0278318
1495.0812	0.0267331
1493.0416	0.0259837
1491.0019	0.0253728
1488.9622	0.0243561
1486.9225	0.0231416
1484.8829	0.0221914
1482.8432	0.0215164
1480.8035	0.0210451
1478.7638	0.0208536
1476.7242	0.0209787
1474.6845	0.0212642
1472.6448	0.0214333
1470.6051	0.021448
1468.5655	0.0215817
1466.5258	0.0217974
1464.4861	0.0218991
1462.4464	0.0220046
1460.4068	0.0223659
1458.3671	0.0228733
1456.3274	0.0229992
1454.2878	0.0228241
1452.2481	0.0228141
1450.2084	0.0229791
1448.1687	0.0231092
1446.1291	0.0229912
1444.0894	0.0227762
1442.0497	0.0226257
1440.0100	0.0226049
1437.9704	0.0226527
1435.9307	0.022429
1433.8910	0.0220522
1431.8513	0.0218195
1429.8117	0.0215538
1427.7720	0.0212885
1425.7323	0.0212225
1423.6926	0.0212689
1421.6530	0.0214107
1419.6133	0.0216476
1417.5736	0.0216575
1415.5339	0.0214696
1413.4943	0.0213696
1411.4546	0.021378
1409.4149	0.0214337
1407.3753	0.0215602
1405.3356	0.02167
1403.2959	0.0216191
1401.2562	0.0215818
1399.2166	0.0216622
1397.1769	0.0217857
1395.1372	0.0218126
1393.0975	0.0216406
1391.0579	0.0215186
1389.0182	0.0215789
1386.9785	0.0215929
1384.9388	0.0214166
1382.8992	0.021233
1380.8595	0.0211422
1378.8198	0.0210822
1376.7801	0.0210432
1374.7405	0.0209982
1372.7008	0.0208215
1370.6611	0.0205813
1368.6215	0.0203559
1366.5818	0.0201871
1364.5421	0.0201634
1362.5024	0.0200497
1360.4628	0.0196672
1358.4231	0.019338
1356.3834	0.0192288
1354.3437	0.0191873
1352.3041	0.0191133
1350.2644	0.0190539
1348.2247	0.0190411
1346.1850	0.01911
1344.1454	0.0192621
1342.1057	0.0194639
1340.0660	0.0196357
1338.0263	0.0195974
1335.9867	0.0194034
1333.9470	0.0192478
1331.9073	0.0191535
1329.8676	0.019093
1327.8280	0.019066
1325.7883	0.019083
1323.7486	0.0191658
1321.7090	0.019324
1319.6693	0.0194895
1317.6296	0.019584
1315.5899	0.0196391
1313.5503	0.0196909
1311.5106	0.0197098
1309.4709	0.0197164
1307.4312	0.0197578
1305.3916	0.0197956
1303.3519	0.0197786
1301.3122	0.0197392
1299.2725	0.0197839
1297.2329	0.0199209
1295.1932	0.0200266
1293.1535	0.0200695
1291.1138	0.0200969
1289.0742	0.0201428
1287.0345	0.0201981
1284.9948	0.0202114
1282.9552	0.0202175
1280.9155	0.0202648
1278.8758	0.0203367
1276.8361	0.0204377
1274.7965	0.0205805
1272.7568	0.0207457
1270.7171	0.0209105
1268.6774	0.021097
1266.6378	0.0213329
1264.5981	0.0216345
1262.5584	0.0220058
1260.5187	0.0222871
1258.4791	0.0223624
1256.4394	0.0224095
1254.3997	0.022551
1252.3600	0.0227269
1250.3204	0.0229074
1248.2807	0.023111
1246.2410	0.0233627
1244.2013	0.0236645
1242.1617	0.0239531
1240.1220	0.0241635
1238.0823	0.0243338
1236.0427	0.0245432
1234.0030	0.0247691
1231.9633	0.0248885
1229.9236	0.0248657
1227.8840	0.0248309
1225.8443	0.024827
1223.8046	0.0247586
1221.7649	0.0246244
1219.7253	0.0244775
1217.6856	0.0243195
1215.6459	0.0241197
1213.6062	0.0238793
1211.5666	0.0236579
1209.5269	0.023479
1207.4872	0.0233434
1205.4475	0.0232565
1203.4079	0.0231958
1201.3682	0.0231287
1199.3285	0.0230105
1197.2889	0.0228316
1195.2492	0.0226519
1193.2095	0.022511
1191.1698	0.0223982
1189.1302	0.0223055
1187.0905	0.0222301
1185.0508	0.0221867
1183.0111	0.0221731
1180.9715	0.0221154
1178.9318	0.0220093
1176.8921	0.0219753
1174.8524	0.0220117
1172.8128	0.0219915
1170.7731	0.0219002
1168.7334	0.0217933
1166.6937	0.0216832
1164.6541	0.021575
1162.6144	0.0214649
1160.5747	0.0213286
1158.5350	0.0211895
1156.4954	0.0210614
1154.4557	0.0209136
1152.4160	0.0207743
1150.3764	0.0206792
1148.3367	0.0205558
1146.2970	0.0203436
1144.2573	0.0201333
1142.2177	0.0199615
1140.1780	0.0197635
1138.1383	0.0195923
1136.0986	0.0195374
1134.0590	0.0195772
1132.0193	0.019679
1129.9796	0.0198294
1127.9399	0.0199787
1125.9003	0.0200948
1123.8606	0.0201549
1121.8209	0.0201649
1119.7812	0.0202016
1117.7416	0.0202938
1115.7019	0.02039
1113.6622	0.0204577
1111.6226	0.0204793
1109.5829	0.0204791
1107.5432	0.020566
1105.5035	0.0207219
1103.4639	0.0208034
1101.4242	0.0207943
1099.3845	0.0207857
1097.3448	0.0208355
1095.3052	0.02093
1093.2655	0.0210178
1091.2258	0.0210903
1089.1861	0.0211975
1087.1465	0.0213851
1085.1068	0.0216501
1083.0671	0.0218742
1081.0274	0.0219936
1078.9878	0.0221114
1076.9481	0.0222359
1074.9084	0.0223203
1072.8687	0.0224201
1070.8291	0.0225213
1068.7894	0.022526
1066.7497	0.0224911
1064.7101	0.0225336
1062.6704	0.0225873
1060.6307	0.0226064
1058.5910	0.0226899
1056.5514	0.0228302
1054.5117	0.0229369
1052.4720	0.0230115
1050.4323	0.0230731
1048.3927	0.0231418
1046.3530	0.0232589
1044.3133	0.0234095
1042.2736	0.0235157
1040.2340	0.023557
1038.1943	0.0235319
1036.1546	0.023375
1034.1149	0.023126
1032.0753	0.0228802
1030.0356	0.0226866
1027.9959	0.0225685
1025.9563	0.0224968
1023.9166	0.022452
1021.8769	0.0223796
1019.8372	0.0221865
1017.7976	0.0218867
1015.7579	0.021558
1013.7182	0.0212276
1011.6785	0.0209158
1009.6389	0.02059
1007.5992	0.0202124
1005.5595	0.0198706
1003.5198	0.0196061
1001.4802	0.0193467
999.4405	0.0190952
997.4008	0.0189481
995.3611	0.0188582
993.3215	0.0187032
991.2818	0.0185264
989.2421	0.0183965
987.2024	0.0183329
985.1628	0.0183232
983.1231	0.0182946
981.0834	0.0182214
979.0438	0.0181275
977.0041	0.0180276
974.9644	0.0179506
972.9247	0.0178955
970.8851	0.0178321
968.8454	0.0177321
966.8057	0.0175879
964.7660	0.0174595
962.7264	0.0174041
960.6867	0.0174179
958.6470	0.0174305
956.6073	0.01738
954.5677	0.0173292
952.5280	0.0173083
950.4883	0.017275
948.4486	0.0172356
946.4090	0.0171937
944.3693	0.0172067
942.3296	0.0173136
940.2900	0.0174373
938.2503	0.0175463
936.2106	0.0176573
934.1709	0.0177204
932.1313	0.0177055
930.0916	0.0177074
928.0519	0.0177709
926.0122	0.0178534
923.9726	0.0179062
921.9329	0.0178846
919.8932	0.0178256
917.8535	0.0177318
915.8139	0.0176135
913.7742	0.0175614
911.7345	0.0175487
909.6948	0.0174804
907.6552	0.017406
905.6155	0.0174141
903.5758	0.0174422
901.5361	0.0174435
899.4965	0.0174333
897.4568	0.0173952
895.4171	0.01741
893.3775	0.0175594
891.3378	0.0177148
889.2981	0.0177073
887.2584	0.0175896
885.2188	0.0175809
883.1791	0.0177565
881.1394	0.017981
879.0997	0.0181414
877.0601	0.018232
875.0204	0.0183419
872.9807	0.0184821
870.9410	0.0184864
868.9014	0.0183696
866.8617	0.0183571
864.8220	0.01846
862.7823	0.0185231
860.7427	0.0185446
858.7030	0.018541
856.6633	0.0185085
854.6237	0.0185974
852.5840	0.0188293
850.5443	0.0190247
848.5046	0.0191564
846.4650	0.019234
844.4253	0.0192496
842.3856	0.0193666
840.3459	0.0195626
838.3063	0.0197019
836.2666	0.0198747
834.2269	0.0200439
832.1872	0.0200558
830.1476	0.0200175
828.1079	0.0201394
826.0682	0.0203679
824.0285	0.0205293
821.9889	0.0206202
819.9492	0.0207524
817.9095	0.0209738
815.8699	0.0212073
813.8302	0.0214362
811.7905	0.0217067
809.7508	0.022037
807.7112	0.022342
805.6715	0.0224544
803.6318	0.0225
801.5921	0.0226648
799.5525	0.0228131
797.5128	0.0229404
795.4731	0.0231465
793.4334	0.0232826
791.3938	0.0233475
789.3541	0.0235242
787.3144	0.0237168
785.2747	0.0237257
783.2351	0.0236864
781.1954	0.0238528
779.1557	0.0241233
777.1160	0.0242533
775.0764	0.024294
773.0367	0.0244173
770.9970	0.0246153
768.9574	0.0248145
766.9177	0.0250354
764.8780	0.0252945
762.8383	0.0255086
760.7987	0.0256662
758.7590	0.0259083
756.7193	0.0262513
754.6796	0.0265226
752.6400	0.0266759
750.6003	0.0268662
748.5606	0.0271591
746.5209	0.0274604
744.4813	0.0276825
742.4416	0.0278133
740.4019	0.0279406
738.3622	0.0280964
736.3226	0.0281882
734.2829	0.0282385
732.2432	0.0284528
730.2036	0.0288762
728.1639	0.0292369
726.1242	0.029492
724.0845	0.0299407
722.0449	0.0305239
720.0052	0.0308807
717.9655	0.0309723
715.9258	0.031013
713.8862	0.0311725
711.8465	0.0315034
709.8068	0.0319907
707.7671	0.0326145
705.7275	0.0332339
703.6878	0.0336216
701.6481	0.0337391
699.6084	0.0338844
697.5688	0.0342593
695.5291	0.034751
693.4894	0.0351909
691.4497	0.0353241
689.4101	0.0351598
687.3704	0.0351684
685.3307	0.0355312
683.2911	0.0358824
681.2514	0.0360346
679.2117	0.0362819
677.1720	0.0366955
675.1324	0.0370015
673.0927	0.0373027
671.0530	0.03782
669.0133	0.0385134
666.9737	0.0391965
664.9340	0.0395844
662.8943	0.0397643
660.8546	0.0399312
658.8150	0.040224
656.7753	0.0406487
654.7356	0.0410267
652.6959	0.0411857
650.6563	0.0412557
648.6166	0.0415217
646.5769	0.0420686
644.5373	0.0425898
642.4976	0.042792
640.4579	0.0428757
638.4182	0.043129
636.3786	0.0434567
634.3389	0.0436828
632.2992	0.0439346
630.2595	0.0442713
628.2199	0.0445562
626.1802	0.0448485
624.1405	0.045144
622.1008	0.0454271
620.0612	0.0458093
618.0215	0.0461915
615.9818	0.0464944
613.9421	0.0467777
611.9025	0.0470912
609.8628	0.0473938
607.8231	0.0475118
605.7834	0.0474944
603.7438	0.0476361
601.7041	0.0480361
599.6644	0.0485997
597.6248	0.0491753
595.5851	0.0495747
593.5454	0.0497993
591.5057	0.0499303
589.4661	0.0499579
587.4264	0.0500659
585.3867	0.0505801
583.3470	0.0513609
581.3074	0.0518547
579.2677	0.0519615
577.2280	0.0521022
575.1883	0.0523483
573.1487	0.0524411
571.1090	0.0526363
569.0693	0.053043
567.0296	0.0532383
564.9900	0.0533665
562.9503	0.0537238
560.9106	0.0540771
558.8710	0.0543381
556.8313	0.0545751
554.7916	0.0546132
552.7519	0.0546007
550.7123	0.0549626
548.6726	0.0554263
546.6329	0.0555097
544.5932	0.055559
542.5536	0.0560465
540.5139	0.0567991
538.4742	0.0574447
536.4345	0.0578228
534.3949	0.0578963
532.3552	0.0577713
530.3155	0.0577933
528.2758	0.0581979
526.2362	0.058794
524.1965	0.0592347
522.1568	0.059632
520.1171	0.0601153
518.0775	0.0604419
516.0378	0.0605641
513.9981	0.0606377
511.9585	0.0607443
509.9188	0.060883
507.8791	0.0611178
505.8394	0.0614712
503.7998	0.0617561
501.7601	0.0618305
499.7204	0.0618068
497.6807	0.0617822
495.6411	0.0617405
493.6014	0.0618059
491.5617	0.0621334
489.5220	0.0627785
487.4824	0.0634288
485.4427	0.0637253
483.4030	0.0637438
481.3633	0.063848
479.3237	0.0640431
477.2840	0.0638915
475.2443	0.0637881
473.2047	0.0642951
471.1650	0.0648135
469.1253	0.0650727
467.0856	0.0654281
465.0460	0.0659876
463.0063	0.0668346
460.9666	0.0673742
458.9269	0.0670301
456.8873	0.0666275
454.8476	0.066814
452.8079	0.0672801
450.7682	0.0679222
448.7286	0.0684371
446.6889	0.0686105
444.6492	0.0689347
442.6095	0.0694572
440.5699	0.0693984
438.5302	0.0689737
436.4905	0.0688193
434.4508	0.0686705
432.4112	0.0679743
430.3715	0.0671215
428.3318	0.0673287
426.2922	0.068526
424.2525	0.0697672
422.2128	0.070671
420.1731	0.0710261
418.1335	0.0713985
416.0938	0.0722106
414.0541	0.0720889
412.0144	0.070764
409.9748	0.0700374
407.9351	0.0705305
405.8954	0.0711836
403.8557	0.0717863
401.8161	0.0725117
399.7764	0.0737126
