# Supplementary material for: Vibrational Raman and IR data on brown hair subjected to bleaching
Source: Data Brief. 2021 Sep 30;38:107439. doi: 10.1016/j.dib.2021.107439 (PMC8502914; doi:10.1016/j.dib.2021.107439)
Supplement: Supplementary file 1 [file mmc1.zip › Supplementary Material raw data/Figure 6/IR brown p6.txt]

TITLE	IR single spectrum (p6) of brown hair
DATA TYPE
ORIGIN	JASCO
OWNER
SPECTROMETER/DATA SYSTEM
RESOLUTION
DELTAX	-2.03967
XUNITS	1/CM
YUNITS	ABSORBANCE
FIRSTX	3997.7610
LASTX	399.7761
NPOINTS	1765
FIRSTY	0.00262
MAXY	0.07591
MINY	0.00112
XYDATA
3997.7610	0.00262468
3995.7213	0.00269356
3993.6816	0.00280173
3991.6420	0.00292432
3989.6023	0.00288245
3987.5626	0.00270344
3985.5229	0.0026184
3983.4833	0.00270836
3981.4436	0.00287046
3979.4039	0.0029943
3977.3642	0.00300835
3975.3246	0.00287416
3973.2849	0.00270958
3971.2452	0.00266895
3969.2056	0.00275619
3967.1659	0.0028548
3965.1262	0.00287937
3963.0865	0.00284336
3961.0469	0.00279185
3959.0072	0.0027509
3956.9675	0.00272368
3954.9278	0.00272751
3952.8882	0.0027367
3950.8485	0.00269739
3948.8088	0.00264361
3946.7691	0.00267809
3944.7295	0.00279581
3942.6898	0.00285394
3940.6501	0.00282645
3938.6104	0.00282676
3936.5708	0.0028165
3934.5311	0.00271219
3932.4914	0.00258822
3930.4518	0.00254156
3928.4121	0.00257475
3926.3724	0.00265278
3924.3327	0.00272383
3922.2931	0.00276856
3920.2534	0.00284539
3918.2137	0.00291669
3916.1740	0.00289162
3914.1344	0.00283015
3912.0947	0.00279513
3910.0550	0.00280717
3908.0153	0.00285837
3905.9757	0.00285814
3903.9360	0.00275309
3901.8963	0.00266067
3899.8566	0.00266041
3897.8170	0.00269054
3895.7773	0.00274462
3893.7376	0.00283758
3891.6979	0.00289258
3889.6583	0.00283422
3887.6186	0.00278972
3885.5789	0.00279055
3883.5393	0.00273074
3881.4996	0.00269258
3879.4599	0.00272599
3877.4202	0.00273433
3875.3806	0.00269234
3873.3409	0.00267874
3871.3012	0.00273873
3869.2615	0.00274762
3867.2219	0.00271659
3865.1822	0.00273733
3863.1425	0.00276465
3861.1028	0.00280063
3859.0632	0.00280621
3857.0235	0.00275577
3854.9838	0.00272826
3852.9441	0.00276549
3850.9045	0.00280444
3848.8648	0.0028425
3846.8251	0.00289641
3844.7855	0.00287406
3842.7458	0.00275246
3840.7061	0.00269695
3838.6664	0.00272547
3836.6268	0.00270331
3834.5871	0.002669
3832.5474	0.00262046
3830.5077	0.00252638
3828.4681	0.00251284
3826.4284	0.0025835
3824.3887	0.00262955
3822.3490	0.00265405
3820.3094	0.00268906
3818.2697	0.00269216
3816.2300	0.00263244
3814.1903	0.00262796
3812.1507	0.00275934
3810.1110	0.00286798
3808.0713	0.00286283
3806.0316	0.00283265
3803.9920	0.0027981
3801.9523	0.00277854
3799.9126	0.00282624
3797.8730	0.0027868
3795.8333	0.00266119
3793.7936	0.00266356
3791.7539	0.00278693
3789.7143	0.00285378
3787.6746	0.00283487
3785.6349	0.00280371
3783.5952	0.00280128
3781.5556	0.00281949
3779.5159	0.00276734
3777.4762	0.00261718
3775.4365	0.00255569
3773.3969	0.00266903
3771.3572	0.00280454
3769.3175	0.00280652
3767.2778	0.00272394
3765.2382	0.00270912
3763.1985	0.00275374
3761.1588	0.00276478
3759.1192	0.00272797
3757.0795	0.00268127
3755.0398	0.00268711
3753.0001	0.00274441
3750.9605	0.00285068
3748.9208	0.00294168
3746.8811	0.00290853
3744.8414	0.00278776
3742.8018	0.00260572
3740.7621	0.00246196
3738.7224	0.00244322
3736.6827	0.00252106
3734.6431	0.00258181
3732.6034	0.00258197
3730.5637	0.00258061
3728.5240	0.00255067
3726.4844	0.00250263
3724.4447	0.00250786
3722.4050	0.00250583
3720.3653	0.0025101
3718.3257	0.00258697
3716.2860	0.00268138
3714.2463	0.00272149
3712.2067	0.0026783
3710.1670	0.00270453
3708.1273	0.00284068
3706.0876	0.00286989
3704.0480	0.00274188
3702.0083	0.00256921
3699.9686	0.00248701
3697.9289	0.00248815
3695.8893	0.00247407
3693.8496	0.00242489
3691.8099	0.00239559
3689.7702	0.00245317
3687.7306	0.00251422
3685.6909	0.00244536
3683.6512	0.00240657
3681.6115	0.00252549
3679.5719	0.00266958
3677.5322	0.00268544
3675.4925	0.00267742
3673.4529	0.00277007
3671.4132	0.00282319
3669.3735	0.00279112
3667.3338	0.00274209
3665.2942	0.00269703
3663.2545	0.00271753
3661.2148	0.00287101
3659.1751	0.00297663
3657.1355	0.00285793
3655.0958	0.00271912
3653.0561	0.00277247
3651.0164	0.00285597
3648.9768	0.00276653
3646.9371	0.00267848
3644.8974	0.00280506
3642.8577	0.0029637
3640.8181	0.00288959
3638.7784	0.00272805
3636.7387	0.00281173
3634.6990	0.00298205
3632.6594	0.00297449
3630.6197	0.00286421
3628.5800	0.00290168
3626.5404	0.00307279
3624.5007	0.00308121
3622.4610	0.00301547
3620.4213	0.00306638
3618.3817	0.00317596
3616.3420	0.00320785
3614.3023	0.00315792
3612.2626	0.00308724
3610.2230	0.00306328
3608.1833	0.00308781
3606.1436	0.00311996
3604.1039	0.0031939
3602.0643	0.00334972
3600.0246	0.00346981
3597.9849	0.00351626
3595.9452	0.00364885
3593.9056	0.00385549
3591.8659	0.00385713
3589.8262	0.00369795
3587.7866	0.00370858
3585.7469	0.0037949
3583.7072	0.00378062
3581.6675	0.00378375
3579.6279	0.00377542
3577.5882	0.00367861
3575.5485	0.00359876
3573.5088	0.00363099
3571.4692	0.00365417
3569.4295	0.00364036
3567.3898	0.00371448
3565.3501	0.00381125
3563.3105	0.00385841
3561.2708	0.00397164
3559.2311	0.00412543
3557.1914	0.0041765
3555.1518	0.00415533
3553.1121	0.00414705
3551.0724	0.00412021
3549.0327	0.00410043
3546.9931	0.00418876
3544.9534	0.00430725
3542.9137	0.00431557
3540.8741	0.00431753
3538.8344	0.00436838
3536.7947	0.0043848
3534.7550	0.00438415
3532.7154	0.00440138
3530.6757	0.00448902
3528.6360	0.0046398
3526.5963	0.00468727
3524.5567	0.00464318
3522.5170	0.00464624
3520.4773	0.00470407
3518.4376	0.00477959
3516.3980	0.00484215
3514.3583	0.00486663
3512.3186	0.00488574
3510.2789	0.00496111
3508.2393	0.00503273
3506.1996	0.00506497
3504.1599	0.00514352
3502.1203	0.0051836
3500.0806	0.00511803
3498.0409	0.00507748
3496.0012	0.00506908
3493.9616	0.00506321
3491.9219	0.00509713
3489.8822	0.00512887
3487.8425	0.00518126
3485.8029	0.00530645
3483.7632	0.00536911
3481.7235	0.00532259
3479.6838	0.00532741
3477.6442	0.00540231
3475.6045	0.00546339
3473.5648	0.00552282
3471.5251	0.00556278
3469.4855	0.00552277
3467.4458	0.00546598
3465.4061	0.00548045
3463.3664	0.00552395
3461.3268	0.0055553
3459.2871	0.00559681
3457.2474	0.00564666
3455.2078	0.00566657
3453.1681	0.00566116
3451.1284	0.00567496
3449.0887	0.00571228
3447.0491	0.00576899
3445.0094	0.00579543
3442.9697	0.00576482
3440.9300	0.0057932
3438.8904	0.0059119
3436.8507	0.00599903
3434.8110	0.00603877
3432.7713	0.0061235
3430.7317	0.00621393
3428.6920	0.00621572
3426.6523	0.00619689
3424.6126	0.00622422
3422.5730	0.00626396
3420.5333	0.006336
3418.4936	0.00641696
3416.4540	0.00641536
3414.4143	0.00635515
3412.3746	0.00631089
3410.3349	0.00631772
3408.2953	0.00639952
3406.2556	0.00654518
3404.2159	0.00668073
3402.1762	0.00673551
3400.1366	0.00672996
3398.0969	0.00671792
3396.0572	0.00670941
3394.0175	0.00673838
3391.9779	0.00679714
3389.9382	0.00680832
3387.8985	0.0068054
3385.8588	0.00683096
3383.8192	0.00687064
3381.7795	0.00697635
3379.7398	0.00713729
3377.7001	0.00719768
3375.6605	0.00712534
3373.6208	0.00712694
3371.5811	0.00726767
3369.5415	0.00737806
3367.5018	0.0074111
3365.4621	0.00741065
3363.4224	0.00738208
3361.3828	0.00743675
3359.3431	0.00757884
3357.3034	0.00764325
3355.2637	0.00766356
3353.2241	0.0077239
3351.1844	0.00776738
3349.1447	0.00775802
3347.1050	0.00775876
3345.0654	0.00785443
3343.0257	0.00799716
3340.9860	0.00812414
3338.9463	0.00823316
3336.9067	0.00826825
3334.8670	0.00825244
3332.8273	0.00829999
3330.7877	0.00839483
3328.7480	0.00844381
3326.7083	0.00848623
3324.6686	0.00857475
3322.6290	0.00863732
3320.5893	0.00865605
3318.5496	0.00868016
3316.5099	0.00872558
3314.4703	0.00880458
3312.4306	0.0088756
3310.3909	0.00892619
3308.3512	0.00907461
3306.3116	0.00927208
3304.2719	0.00931072
3302.2322	0.00923377
3300.1925	0.00921341
3298.1529	0.00929242
3296.1132	0.00942565
3294.0735	0.0095143
3292.0338	0.00951163
3289.9942	0.00952851
3287.9545	0.00962558
3285.9148	0.00965573
3283.8752	0.0095858
3281.8355	0.00956492
3279.7958	0.00964212
3277.7561	0.00975568
3275.7165	0.00978178
3273.6768	0.00971729
3271.6371	0.00970655
3269.5974	0.00974525
3267.5578	0.00973408
3265.5181	0.00963101
3263.4784	0.00951245
3261.4387	0.00945708
3259.3991	0.0093829
3257.3594	0.00931818
3255.3197	0.00934061
3253.2800	0.00932939
3251.2404	0.00923646
3249.2007	0.00916426
3247.1610	0.00916233
3245.1214	0.00917214
3243.0817	0.00909314
3241.0420	0.008962
3239.0023	0.00893301
3236.9627	0.00899313
3234.9230	0.00898285
3232.8833	0.00886585
3230.8436	0.00875152
3228.8040	0.00872164
3226.7643	0.00873815
3224.7246	0.00876602
3222.6849	0.00875728
3220.6453	0.0086454
3218.6056	0.00848781
3216.5659	0.00838084
3214.5262	0.00836506
3212.4866	0.00832906
3210.4469	0.0081847
3208.4072	0.00808885
3206.3675	0.00811657
3204.3279	0.00814434
3202.2882	0.00807569
3200.2485	0.00795664
3198.2089	0.00792487
3196.1692	0.00801219
3194.1295	0.0080889
3192.0898	0.00805132
3190.0502	0.0079786
3188.0105	0.00794324
3185.9708	0.0078179
3183.9311	0.00760505
3181.8915	0.00749158
3179.8518	0.00748133
3177.8121	0.00753048
3175.7724	0.00756535
3173.7328	0.00747554
3171.6931	0.00735257
3169.6534	0.00724982
3167.6137	0.00713613
3165.5741	0.00703654
3163.5344	0.0069057
3161.4947	0.00674676
3159.4551	0.00668388
3157.4154	0.00675644
3155.3757	0.00686651
3153.3360	0.00686257
3151.2964	0.00668314
3149.2567	0.00647242
3147.2170	0.0063562
3145.1773	0.00632794
3143.1377	0.00642392
3141.0980	0.00656813
3139.0583	0.00659761
3137.0186	0.00650356
3134.9790	0.00631593
3132.9393	0.00614656
3130.8996	0.00611628
3128.8599	0.00612413
3126.8203	0.00606964
3124.7806	0.00603869
3122.7409	0.00609429
3120.7013	0.00614062
3118.6616	0.00609961
3116.6219	0.00601454
3114.5822	0.00598115
3112.5426	0.00598121
3110.5029	0.00594788
3108.4632	0.00594491
3106.4235	0.00598026
3104.3839	0.00599541
3102.3442	0.006001
3100.3045	0.00599698
3098.2648	0.00598344
3096.2252	0.0059604
3094.1855	0.00592898
3092.1458	0.00596021
3090.1061	0.00604241
3088.0665	0.00608457
3086.0268	0.00613036
3083.9871	0.00624752
3081.9474	0.00634522
3079.9078	0.00634895
3077.8681	0.00630737
3075.8284	0.00622401
3073.7888	0.00613569
3071.7491	0.00611453
3069.7094	0.00615753
3067.6697	0.00624676
3065.6301	0.00627273
3063.5904	0.00618345
3061.5507	0.00612668
3059.5110	0.006169
3057.4714	0.00620416
3055.4317	0.0061276
3053.3920	0.00599102
3051.3523	0.00592129
3049.3127	0.00590794
3047.2730	0.0059145
3045.2333	0.00596711
3043.1936	0.00600829
3041.1540	0.00591405
3039.1143	0.00574583
3037.0746	0.00570402
3035.0350	0.00575989
3032.9953	0.00575926
3030.9556	0.0057032
3028.9159	0.00565295
3026.8763	0.00560263
3024.8366	0.0055386
3022.7969	0.00549917
3020.7572	0.00551152
3018.7176	0.00552738
3016.6779	0.00549778
3014.6382	0.00548153
3012.5985	0.00552764
3010.5589	0.00553089
3008.5192	0.00544056
3006.4795	0.00536869
3004.4398	0.00532178
3002.4002	0.00526392
3000.3605	0.00527406
2998.3208	0.00533596
2996.2811	0.00537996
2994.2415	0.00543754
2992.2018	0.0054928
2990.1621	0.00548255
2988.1225	0.00544955
2986.0828	0.0054798
2984.0431	0.00557395
2982.0034	0.00570981
2979.9638	0.00594071
2977.9241	0.0061966
2975.8844	0.00628731
2973.8447	0.00627525
2971.8051	0.00637319
2969.7654	0.00657493
2967.7257	0.00678875
2965.6860	0.00700292
2963.6464	0.00718616
2961.6067	0.00731876
2959.5670	0.00739061
2957.5273	0.00741381
2955.4877	0.00741339
2953.4480	0.00736223
2951.4083	0.00728352
2949.3687	0.00727359
2947.3290	0.00737703
2945.2893	0.00751128
2943.2496	0.00757839
2941.2100	0.00760091
2939.1703	0.00769623
2937.1306	0.00793502
2935.0909	0.00823859
2933.0513	0.00847591
2931.0116	0.00866212
2928.9719	0.00893069
2926.9322	0.00929308
2924.8926	0.00961354
2922.8529	0.00980913
2920.8132	0.0099091
2918.7735	0.00993301
2916.7339	0.00984456
2914.6942	0.00956339
2912.6545	0.0090813
2910.6148	0.00857232
2908.5752	0.00818232
2906.5355	0.00788129
2904.4958	0.00764759
2902.4562	0.00751038
2900.4165	0.00741974
2898.3768	0.00731416
2896.3371	0.00717018
2894.2975	0.0069951
2892.2578	0.00686591
2890.2181	0.00683275
2888.1784	0.00684192
2886.1388	0.00683243
2884.0991	0.00681944
2882.0594	0.00683167
2880.0197	0.00683327
2877.9801	0.0068121
2875.9404	0.00683616
2873.9007	0.00688695
2871.8610	0.00687387
2869.8214	0.00680805
2867.7817	0.00674582
2865.7420	0.00672599
2863.7024	0.00677979
2861.6627	0.00689902
2859.6230	0.00705598
2857.5833	0.00722595
2855.5437	0.00740496
2853.5040	0.00761659
2851.4643	0.00779526
2849.4246	0.00776195
2847.3850	0.00742642
2845.3453	0.00693539
2843.3056	0.00650075
2841.2659	0.00617953
2839.2263	0.00594943
2837.1866	0.0057702
2835.1469	0.00558942
2833.1072	0.00543264
2831.0676	0.00535304
2829.0279	0.00534481
2826.9882	0.00533795
2824.9485	0.00526363
2822.9089	0.00515947
2820.8692	0.00511798
2818.8295	0.00514965
2816.7899	0.00517042
2814.7502	0.00512343
2812.7105	0.00502822
2810.6708	0.00492569
2808.6312	0.0048583
2806.5915	0.00484736
2804.5518	0.00487793
2802.5121	0.00489047
2800.4725	0.00487291
2798.4328	0.00487681
2796.3931	0.00484961
2794.3534	0.00475931
2792.3138	0.00470825
2790.2741	0.00471663
2788.2344	0.00471336
2786.1947	0.0046813
2784.1551	0.00465155
2782.1154	0.00464506
2780.0757	0.00466505
2778.0361	0.00468891
2775.9964	0.00466505
2773.9567	0.00462185
2771.9170	0.00462897
2769.8774	0.00464702
2767.8377	0.0046127
2765.7980	0.00456786
2763.7583	0.00457563
2761.7187	0.00459098
2759.6790	0.00458209
2757.6393	0.00460545
2755.5996	0.00462371
2753.5600	0.00459208
2751.5203	0.00457892
2749.4806	0.00457264
2747.4409	0.00454285
2745.4013	0.00452067
2743.3616	0.00448193
2741.3219	0.00441373
2739.2822	0.00436164
2737.2426	0.00435975
2735.2029	0.00436342
2733.1632	0.00432807
2731.1236	0.00430634
2729.0839	0.00432111
2727.0442	0.00431962
2725.0045	0.00429191
2722.9649	0.00426428
2720.9252	0.00424119
2718.8855	0.00424987
2716.8458	0.00428707
2714.8062	0.0042859
2712.7665	0.00424085
2710.7268	0.00418434
2708.6871	0.0041395
2706.6475	0.00411736
2704.6078	0.0041078
2702.5681	0.0041395
2700.5284	0.00417133
2698.4888	0.00411995
2696.4491	0.00407401
2694.4094	0.00410414
2692.3698	0.0041275
2690.3301	0.00413782
2688.2904	0.00416053
2686.2507	0.00415761
2684.2111	0.00415795
2682.1714	0.00415591
2680.1317	0.00412708
2678.0920	0.00412165
2676.0524	0.00410591
2674.0127	0.00406708
2671.9730	0.0040721
2669.9333	0.00408903
2667.8937	0.00407594
2665.8540	0.00408551
2663.8143	0.00413205
2661.7746	0.00416244
2659.7350	0.0041672
2657.6953	0.0041782
2655.6556	0.00417859
2653.6159	0.00410364
2651.5763	0.00400508
2649.5366	0.00400464
2647.4969	0.00404629
2645.4573	0.00403351
2643.4176	0.00403291
2641.3779	0.00406395
2639.3382	0.00404613
2637.2986	0.00402732
2635.2589	0.00407999
2633.2192	0.00410701
2631.1795	0.00402854
2629.1399	0.00397211
2627.1002	0.00403118
2625.0605	0.00406573
2623.0208	0.00397679
2620.9812	0.00385423
2618.9415	0.00381404
2616.9018	0.00385068
2614.8621	0.00388121
2612.8225	0.00391386
2610.7828	0.00392097
2608.7431	0.00384188
2606.7035	0.00381242
2604.6638	0.0038704
2602.6241	0.00384598
2600.5844	0.00376299
2598.5448	0.00375581
2596.5051	0.00376278
2594.4654	0.00366524
2592.4257	0.00352302
2590.3861	0.00348985
2588.3464	0.0035475
2586.3067	0.00358377
2584.2670	0.00360606
2582.2274	0.00360322
2580.1877	0.00355209
2578.1480	0.00351357
2576.1083	0.00351237
2574.0687	0.00355937
2572.0290	0.00364023
2569.9893	0.00363214
2567.9496	0.00349303
2565.9100	0.00338882
2563.8703	0.00340502
2561.8306	0.00342516
2559.7910	0.00341932
2557.7513	0.00350485
2555.7116	0.00366279
2553.6719	0.00374393
2551.6323	0.00370934
2549.5926	0.0036305
2547.5529	0.00358879
2545.5132	0.00352025
2543.4736	0.00340463
2541.4339	0.00339824
2539.3942	0.00349455
2537.3545	0.00359445
2535.3149	0.00364678
2533.2752	0.00360614
2531.2355	0.00349966
2529.1958	0.0034098
2527.1562	0.00342647
2525.1165	0.00351555
2523.0768	0.00354737
2521.0372	0.00355037
2518.9975	0.00357793
2516.9578	0.00352996
2514.9181	0.00342049
2512.8785	0.00338029
2510.8388	0.0034069
2508.7991	0.00340382
2506.7594	0.00336385
2504.7198	0.00335741
2502.6801	0.0033559
2500.6404	0.00328878
2498.6007	0.00321818
2496.5611	0.00321231
2494.5214	0.00325065
2492.4817	0.00333905
2490.4420	0.00341449
2488.4024	0.00344288
2486.3627	0.00346495
2484.3230	0.00343406
2482.2833	0.00339586
2480.2437	0.00340322
2478.2040	0.00341794
2476.1643	0.00341235
2474.1247	0.00336589
2472.0850	0.0033199
2470.0453	0.00327754
2468.0056	0.00321917
2465.9660	0.0032247
2463.9263	0.00329332
2461.8866	0.00334356
2459.8469	0.00338697
2457.8073	0.00343951
2455.7676	0.00347443
2453.7279	0.00343508
2451.6882	0.00335707
2449.6486	0.00334612
2447.6089	0.00333318
2445.5692	0.00331938
2443.5295	0.00336232
2441.4899	0.00336612
2439.4502	0.00335219
2437.4105	0.00338008
2435.3709	0.00335574
2433.3312	0.00330394
2431.2915	0.00332671
2429.2518	0.00332895
2427.2122	0.00329371
2425.1725	0.00333138
2423.1328	0.00342704
2421.0931	0.00349919
2419.0535	0.0034696
2417.0138	0.00339949
2414.9741	0.0033889
2412.9344	0.00336511
2410.8948	0.00328135
2408.8551	0.00323114
2406.8154	0.00325923
2404.7757	0.00331061
2402.7361	0.00333662
2400.6964	0.0033055
2398.6567	0.00322963
2396.6170	0.00318741
2394.5774	0.00320733
2392.5377	0.00321513
2390.4980	0.00319536
2388.4584	0.00320003
2386.4187	0.00317826
2384.3790	0.00315857
2382.3393	0.00328299
2380.2997	0.00344502
2378.2600	0.00347714
2376.2203	0.00344645
2374.1806	0.00333566
2372.1410	0.00314175
2370.1013	0.00309751
2368.0616	0.0032506
2366.0219	0.00337176
2363.9823	0.00331927
2361.9426	0.00320003
2359.9029	0.00311688
2357.8632	0.00308979
2355.8236	0.00308864
2353.7839	0.00314553
2351.7442	0.00331453
2349.7046	0.00339871
2347.6649	0.00329189
2345.6252	0.00318559
2343.5855	0.0032585
2341.5459	0.00328166
2339.5062	0.00314574
2337.4665	0.00312535
2335.4268	0.00331022
2333.3872	0.0034595
2331.3475	0.00343571
2329.3078	0.00344755
2327.2681	0.0036294
2325.2285	0.00376662
2323.1888	0.00364073
2321.1491	0.00342073
2319.1094	0.00337484
2317.0698	0.00350347
2315.0301	0.00364783
2312.9904	0.00363634
2310.9507	0.00354139
2308.9111	0.00346722
2306.8714	0.00339057
2304.8317	0.00335712
2302.7921	0.00343213
2300.7524	0.00356057
2298.7127	0.00360455
2296.6730	0.00362841
2294.6334	0.00370941
2292.5937	0.00370116
2290.5540	0.00354891
2288.5143	0.00337786
2286.4747	0.00332347
2284.4350	0.00341726
2282.3953	0.0035309
2280.3556	0.00352724
2278.3160	0.00348857
2276.2763	0.00351409
2274.2366	0.00350684
2272.1969	0.00346008
2270.1573	0.00351537
2268.1176	0.00363321
2266.0779	0.00364676
2264.0383	0.00351031
2261.9986	0.0033361
2259.9589	0.00325193
2257.9192	0.00323519
2255.8796	0.00314454
2253.8399	0.00290655
2251.8002	0.00279438
2249.7605	0.00298328
2247.7209	0.00332908
2245.6812	0.00370847
2243.6415	0.0038201
2241.6018	0.0036423
2239.5622	0.00344479
2237.5225	0.00320084
2235.4828	0.00300014
2233.4431	0.00301531
2231.4035	0.00312499
2229.3638	0.00317761
2227.3241	0.00308408
2225.2844	0.00282408
2223.2448	0.00267064
2221.2051	0.00279401
2219.1654	0.00303452
2217.1258	0.00331463
2215.0861	0.00342018
2213.0464	0.00319711
2211.0067	0.00288646
2208.9671	0.00262632
2206.9274	0.00263962
2204.8877	0.00286749
2202.8480	0.00289344
2200.8084	0.00300025
2198.7687	0.0032893
2196.7290	0.00323031
2194.6893	0.00297999
2192.6497	0.00307668
2190.6100	0.00333091
2188.5703	0.00342381
2186.5306	0.00353797
2184.4910	0.00362922
2182.4513	0.00334001
2180.4116	0.00302368
2178.3720	0.0032567
2176.3323	0.00342673
2174.2926	0.00316918
2172.2529	0.00319654
2170.2133	0.00329223
2168.1736	0.00296566
2166.1339	0.00284503
2164.0942	0.00321612
2162.0546	0.0034421
2160.0149	0.0032253
2157.9752	0.00266541
2155.9355	0.00175621
2153.8959	0.00112288
2151.8562	0.00129989
2149.8165	0.00185402
2147.7768	0.00233161
2145.7372	0.00259241
2143.6975	0.00272829
2141.6578	0.002866
2139.6181	0.00277963
2137.5785	0.00247477
2135.5388	0.00234304
2133.4991	0.00243442
2131.4595	0.00252015
2129.4198	0.00260702
2127.3801	0.00281512
2125.3404	0.00295145
2123.3008	0.00287549
2121.2611	0.00289688
2119.2214	0.0030552
2117.1817	0.00313565
2115.1421	0.00324051
2113.1024	0.00335504
2111.0627	0.00318019
2109.0230	0.00280642
2106.9834	0.00264403
2104.9437	0.0028148
2102.9040	0.00317521
2100.8643	0.00344797
2098.8247	0.00347085
2096.7850	0.00330159
2094.7453	0.00308325
2092.7057	0.0029753
2090.6660	0.00313988
2088.6263	0.00343263
2086.5866	0.00346793
2084.5470	0.00332979
2082.5073	0.00316399
2080.4676	0.0029489
2078.4279	0.00281316
2076.3883	0.00276299
2074.3486	0.00276004
2072.3089	0.00284122
2070.2692	0.00286832
2068.2296	0.0027689
2066.1899	0.00277051
2064.1502	0.00284969
2062.1105	0.00281038
2060.0709	0.00277901
2058.0312	0.00286746
2055.9915	0.00289683
2053.9518	0.00290817
2051.9122	0.00302298
2049.8725	0.00313531
2047.8328	0.00325725
2045.7932	0.00324371
2043.7535	0.00311333
2041.7138	0.00317828
2039.6741	0.00329512
2037.6345	0.00320905
2035.5948	0.00320613
2033.5551	0.00336036
2031.5154	0.00311612
2029.4758	0.00257725
2027.4361	0.00234009
2025.3964	0.00241766
2023.3567	0.00247558
2021.3171	0.00234569
2019.2774	0.00220093
2017.2377	0.00231901
2015.1980	0.00232266
2013.1584	0.00168193
2011.1187	0.00113189
2009.0790	0.00163056
2007.0394	0.00244129
2004.9997	0.00232771
2002.9600	0.0016897
2000.9203	0.00156381
1998.8807	0.00199172
1996.8410	0.00226561
1994.8013	0.00221266
1992.7616	0.00229778
1990.7220	0.00250089
1988.6823	0.00254432
1986.6426	0.00270005
1984.6029	0.00303244
1982.5633	0.0032632
1980.5236	0.0033913
1978.4839	0.00315836
1976.4442	0.00245512
1974.4046	0.00194819
1972.3649	0.00207999
1970.3252	0.00261712
1968.2856	0.00271831
1966.2459	0.00218831
1964.2062	0.00195498
1962.1665	0.00215389
1960.1269	0.00231397
1958.0872	0.00231472
1956.0475	0.0021477
1954.0078	0.00206402
1951.9682	0.00209448
1949.9285	0.00221391
1947.8888	0.0025741
1945.8491	0.00288716
1943.8095	0.00293115
1941.7698	0.00278708
1939.7301	0.00258181
1937.6904	0.00240074
1935.6508	0.00228802
1933.6111	0.00237937
1931.5714	0.00261077
1929.5317	0.00274136
1927.4921	0.00270667
1925.4524	0.00261955
1923.4127	0.00260165
1921.3731	0.00265973
1919.3334	0.00268687
1917.2937	0.0026564
1915.2540	0.00267736
1913.2144	0.00275481
1911.1747	0.00281632
1909.1350	0.00278836
1907.0953	0.00269304
1905.0557	0.00270724
1903.0160	0.00278375
1900.9763	0.00276009
1898.9366	0.00272391
1896.8970	0.0027708
1894.8573	0.00285376
1892.8176	0.00300695
1890.7779	0.00319273
1888.7383	0.00316551
1886.6986	0.00302696
1884.6589	0.00302045
1882.6193	0.00301344
1880.5796	0.00287413
1878.5399	0.00270581
1876.5002	0.00263309
1874.4606	0.00263999
1872.4209	0.00265283
1870.3812	0.00266575
1868.3415	0.00277466
1866.3019	0.00294822
1864.2622	0.00305228
1862.2225	0.00306435
1860.1828	0.00303682
1858.1432	0.00303085
1856.1035	0.00300739
1854.0638	0.00295768
1852.0241	0.0029213
1849.9845	0.00284524
1847.9448	0.00274186
1845.9051	0.00278114
1843.8654	0.00291867
1841.8258	0.00293584
1839.7861	0.00289503
1837.7464	0.00284813
1835.7068	0.00276252
1833.6671	0.00270781
1831.6274	0.00276952
1829.5877	0.0028696
1827.5481	0.0028912
1825.5084	0.00288967
1823.4687	0.00290754
1821.4290	0.00287387
1819.3894	0.00278844
1817.3497	0.00277135
1815.3100	0.00281712
1813.2703	0.00281923
1811.2307	0.00283286
1809.1910	0.00293941
1807.1513	0.00303218
1805.1116	0.00302673
1803.0720	0.00296443
1801.0323	0.00291341
1798.9926	0.0028875
1796.9530	0.00286997
1794.9133	0.002877
1792.8736	0.0028752
1790.8339	0.00281475
1788.7943	0.00277903
1786.7546	0.00283208
1784.7149	0.00291017
1782.6752	0.0029293
1780.6356	0.00287867
1778.5959	0.00279959
1776.5562	0.00274147
1774.5165	0.00271782
1772.4769	0.00271573
1770.4372	0.00276059
1768.3975	0.00282153
1766.3578	0.002864
1764.3182	0.00294132
1762.2785	0.00297126
1760.2388	0.00286361
1758.1991	0.00277419
1756.1595	0.00282015
1754.1198	0.00295776
1752.0801	0.00313065
1750.0405	0.0033042
1748.0008	0.0033854
1745.9611	0.00334799
1743.9214	0.00332958
1741.8818	0.00344197
1739.8421	0.00361081
1737.8024	0.00374202
1735.7627	0.00381725
1733.7231	0.00384585
1731.6834	0.00384718
1729.6437	0.00383629
1727.6040	0.00381409
1725.5644	0.00380662
1723.5247	0.00383579
1721.4850	0.00389035
1719.4453	0.00397797
1717.4057	0.00413902
1715.3660	0.00434679
1713.3263	0.00449135
1711.2867	0.00467151
1709.2470	0.00496514
1707.2073	0.00534966
1705.1676	0.0058191
1703.1280	0.00629545
1701.0883	0.00689586
1699.0486	0.00769086
1697.0089	0.00845447
1694.9693	0.00926092
1692.9296	0.0100234
1690.8899	0.0107578
1688.8502	0.0115117
1686.8106	0.0121905
1684.7709	0.0130531
1682.7312	0.014025
1680.6915	0.0146831
1678.6519	0.0152822
1676.6122	0.0160251
1674.5725	0.0169149
1672.5328	0.0177064
1670.4932	0.0184674
1668.4535	0.0193516
1666.4138	0.0200815
1664.3742	0.0207643
1662.3345	0.0216483
1660.2948	0.0225451
1658.2551	0.0233258
1656.2155	0.0240662
1654.1758	0.0250253
1652.1361	0.0261166
1650.0964	0.0265724
1648.0568	0.0269505
1646.0171	0.0275692
1643.9774	0.0279832
1641.9377	0.0281887
1639.8981	0.0283821
1637.8584	0.0285767
1635.8187	0.0288062
1633.7790	0.0289434
1631.7394	0.0289111
1629.6997	0.0288617
1627.6600	0.0288502
1625.6204	0.0287888
1623.5807	0.0285675
1621.5410	0.0281387
1619.5013	0.0275952
1617.4617	0.0268409
1615.4220	0.0258741
1613.3823	0.0249933
1611.3426	0.0240879
1609.3030	0.0230678
1607.2633	0.0220409
1605.2236	0.02109
1603.1839	0.020204
1601.1443	0.0193661
1599.1046	0.018601
1597.0649	0.0179207
1595.0252	0.0172867
1592.9856	0.0167063
1590.9459	0.0162299
1588.9062	0.0158686
1586.8665	0.0156297
1584.8269	0.0155185
1582.7872	0.0155263
1580.7475	0.0156207
1578.7079	0.0157828
1576.6682	0.0160113
1574.6285	0.0162415
1572.5888	0.0164218
1570.5492	0.0166507
1568.5095	0.0169331
1566.4698	0.0172062
1564.4301	0.0175418
1562.3905	0.0179629
1560.3508	0.0186229
1558.3111	0.019688
1556.2714	0.0204534
1554.2318	0.0210224
1552.1921	0.0217073
1550.1524	0.0225007
1548.1127	0.0232811
1546.0731	0.0240096
1544.0334	0.0248314
1541.9937	0.0257201
1539.9541	0.026557
1537.9144	0.027037
1535.8747	0.0272514
1533.8350	0.0275099
1531.7954	0.0278458
1529.7557	0.0281302
1527.7160	0.0283801
1525.6763	0.0286391
1523.6367	0.0288923
1521.5970	0.0291508
1519.5573	0.0293955
1517.5176	0.0296232
1515.4780	0.0298565
1513.4383	0.0300107
1511.3986	0.0300141
1509.3589	0.0298543
1507.3193	0.0294772
1505.2796	0.0289538
1503.2399	0.0285002
1501.2002	0.028038
1499.1606	0.0274308
1497.1209	0.0265818
1495.0812	0.02567
1493.0416	0.0248693
1491.0019	0.023934
1488.9622	0.0227715
1486.9225	0.0217401
1484.8829	0.0209469
1482.8432	0.0202606
1480.8035	0.0196653
1478.7638	0.019311
1476.7242	0.019204
1474.6845	0.0192014
1472.6448	0.019304
1470.6051	0.0195547
1468.5655	0.019815
1466.5258	0.0200356
1464.4861	0.0201882
1462.4464	0.0202389
1460.4068	0.0203095
1458.3671	0.0204868
1456.3274	0.0207418
1454.2878	0.0209227
1452.2481	0.0210366
1450.2084	0.0211553
1448.1687	0.0212561
1446.1291	0.0212563
1444.0894	0.0211495
1442.0497	0.0210117
1440.0100	0.0209031
1437.9704	0.0207867
1435.9307	0.0205591
1433.8910	0.0202576
1431.8513	0.0199386
1429.8117	0.0196455
1427.7720	0.0194592
1425.7323	0.0193411
1423.6926	0.0192689
1421.6530	0.0192552
1419.6133	0.0193028
1417.5736	0.0193729
1415.5339	0.0193816
1413.4943	0.0193819
1411.4546	0.019434
1409.4149	0.0194835
1407.3753	0.0195029
1405.3356	0.0195029
1403.2959	0.0194689
1401.2562	0.0194449
1399.2166	0.019433
1397.1769	0.0193824
1395.1372	0.0193553
1393.0975	0.0193924
1391.0579	0.0194223
1389.0182	0.0194522
1386.9785	0.019486
1384.9388	0.0194471
1382.8992	0.0193525
1380.8595	0.0192794
1378.8198	0.0192086
1376.7801	0.0190881
1374.7405	0.0189647
1372.7008	0.0188401
1370.6611	0.0186642
1368.6215	0.0184798
1366.5818	0.0183378
1364.5421	0.0181961
1362.5024	0.0179931
1360.4628	0.0177745
1358.4231	0.0176135
1356.3834	0.0174976
1354.3437	0.0173885
1352.3041	0.0173238
1350.2644	0.0173656
1348.2247	0.0174584
1346.1850	0.0174828
1344.1454	0.0174562
1342.1057	0.0175008
1340.0660	0.0176208
1338.0263	0.0177088
1335.9867	0.0176949
1333.9470	0.0175974
1331.9073	0.0175032
1329.8676	0.0174715
1327.8280	0.0175121
1325.7883	0.0175965
1323.7486	0.017667
1321.7090	0.0177268
1319.6693	0.0177819
1317.6296	0.0178132
1315.5899	0.0178311
1313.5503	0.0178441
1311.5106	0.0178631
1309.4709	0.0179068
1307.4312	0.0179762
1305.3916	0.0180407
1303.3519	0.0180879
1301.3122	0.0181417
1299.2725	0.0181975
1297.2329	0.0182182
1295.1932	0.0182267
1293.1535	0.018262
1291.1138	0.0182852
1289.0742	0.0182899
1287.0345	0.0183114
1284.9948	0.0183523
1282.9552	0.0184014
1280.9155	0.0184793
1278.8758	0.0186174
1276.8361	0.0187597
1274.7965	0.0188777
1272.7568	0.0190301
1270.7171	0.0192228
1268.6774	0.0194587
1266.6378	0.0197565
1264.5981	0.0200808
1262.5584	0.0203667
1260.5187	0.0205434
1258.4791	0.0206657
1256.4394	0.0208197
1254.3997	0.0209758
1252.3600	0.0211316
1250.3204	0.0212796
1248.2807	0.021449
1246.2410	0.0217045
1244.2013	0.0219777
1242.1617	0.0222166
1240.1220	0.0224567
1238.0823	0.0226944
1236.0427	0.0229265
1234.0030	0.0231424
1231.9633	0.0232759
1229.9236	0.0233342
1227.8840	0.0233561
1225.8443	0.0233196
1223.8046	0.0232354
1221.7649	0.0231468
1219.7253	0.0230394
1217.6856	0.022834
1215.6459	0.0225576
1213.6062	0.0223462
1211.5666	0.0222194
1209.5269	0.0221025
1207.4872	0.0219765
1205.4475	0.0218597
1203.4079	0.0217559
1201.3682	0.0216481
1199.3285	0.0215103
1197.2889	0.0213266
1195.2492	0.0211141
1193.2095	0.0209267
1191.1698	0.0208128
1189.1302	0.0207312
1187.0905	0.0206263
1185.0508	0.0205311
1183.0111	0.0204572
1180.9715	0.0204132
1178.9318	0.0204349
1176.8921	0.0205042
1174.8524	0.0205512
1172.8128	0.0205337
1170.7731	0.0204762
1168.7334	0.0203727
1166.6937	0.0202292
1164.6541	0.0200951
1162.6144	0.0199655
1160.5747	0.0198133
1158.5350	0.0196839
1156.4954	0.0196157
1154.4557	0.0195501
1152.4160	0.019411
1150.3764	0.0191952
1148.3367	0.0189762
1146.2970	0.0188275
1144.2573	0.0187385
1142.2177	0.0186161
1140.1780	0.0184327
1138.1383	0.0182659
1136.0986	0.018212
1134.0590	0.0182691
1132.0193	0.0183413
1129.9796	0.0184275
1127.9399	0.0185611
1125.9003	0.0186867
1123.8606	0.0187549
1121.8209	0.0187836
1119.7812	0.0188148
1117.7416	0.0188837
1115.7019	0.0189711
1113.6622	0.019031
1111.6226	0.0190657
1109.5829	0.0191012
1107.5432	0.0191582
1105.5035	0.0192497
1103.4639	0.0193496
1101.4242	0.019379
1099.3845	0.0193493
1097.3448	0.0193611
1095.3052	0.0194512
1093.2655	0.0195852
1091.2258	0.0197337
1089.1861	0.0198836
1087.1465	0.0200302
1085.1068	0.0202113
1083.0671	0.0204196
1081.0274	0.0206254
1078.9878	0.0208264
1076.9481	0.0209832
1074.9084	0.0210863
1072.8687	0.0211977
1070.8291	0.0213249
1068.7894	0.0214065
1066.7497	0.0214277
1064.7101	0.0214367
1062.6704	0.021466
1060.6307	0.0214816
1058.5910	0.0214986
1056.5514	0.0216
1054.5117	0.0217646
1052.4720	0.0218801
1050.4323	0.0219572
1048.3927	0.0220495
1046.3530	0.0221595
1044.3133	0.0223707
1042.2736	0.0226279
1040.2340	0.0227146
1038.1943	0.0225576
1036.1546	0.0222301
1034.1149	0.0218878
1032.0753	0.0216797
1030.0356	0.0215821
1027.9959	0.0214734
1025.9563	0.0213392
1023.9166	0.0212289
1021.8769	0.0210843
1019.8372	0.0208303
1017.7976	0.0205593
1015.7579	0.0203111
1013.7182	0.0199902
1011.6785	0.0196341
1009.6389	0.019331
1007.5992	0.0190466
1005.5595	0.0187297
1003.5198	0.0184091
1001.4802	0.0181302
999.4405	0.0179059
997.4008	0.0177327
995.3611	0.0175662
993.3215	0.0173727
991.2818	0.0172062
989.2421	0.0171432
987.2024	0.0171461
985.1628	0.0170873
983.1231	0.0169731
981.0834	0.0169045
979.0438	0.0168755
977.0041	0.0168576
974.9644	0.0168521
972.9247	0.0168293
970.8851	0.0167557
968.8454	0.016642
966.8057	0.0165011
964.7660	0.0163851
962.7264	0.0163406
960.6867	0.0162533
958.6470	0.0160809
956.6073	0.0159168
954.5677	0.0158512
952.5280	0.0159246
950.4883	0.015991
948.4486	0.0159579
946.4090	0.0159276
944.3693	0.0159167
942.3296	0.0158835
940.2900	0.0159151
938.2503	0.0160633
936.2106	0.016209
934.1709	0.0162505
932.1313	0.0162301
930.0916	0.0162346
928.0519	0.0162854
926.0122	0.0163172
923.9726	0.0162346
921.9329	0.0161363
919.8932	0.0162058
917.8535	0.0163524
915.8139	0.0163756
913.7742	0.0162682
911.7345	0.0161486
909.6948	0.0160735
907.6552	0.0160409
905.6155	0.0160511
903.5758	0.0160803
901.5361	0.0160984
899.4965	0.016102
897.4568	0.0161139
895.4171	0.0161518
893.3775	0.0162225
891.3378	0.0163293
889.2981	0.0164253
887.2584	0.0164552
885.2188	0.0164621
883.1791	0.0165128
881.1394	0.0166081
879.0997	0.0166977
877.0601	0.0167211
875.0204	0.016718
872.9807	0.0167182
870.9410	0.0166786
868.9014	0.0166784
866.8617	0.0167987
864.8220	0.0169555
862.7823	0.0170141
860.7427	0.0169879
858.7030	0.0169845
856.6633	0.0169432
854.6237	0.0168663
852.5840	0.0170019
850.5443	0.0172694
848.5046	0.017309
846.4650	0.0172382
844.4253	0.0173898
842.3856	0.0176925
840.3459	0.0178939
838.3063	0.0180285
836.2666	0.0181855
834.2269	0.0182616
832.1872	0.0183016
830.1476	0.0184168
828.1079	0.0185576
826.0682	0.0186333
824.0285	0.0186906
821.9889	0.0188079
819.9492	0.018974
817.9095	0.0192378
815.8699	0.0195347
813.8302	0.0197282
811.7905	0.0198857
809.7508	0.0200919
807.7112	0.0202846
805.6715	0.0204226
803.6318	0.0205858
801.5921	0.0208307
799.5525	0.02105
797.5128	0.0211749
795.4731	0.0213206
793.4334	0.021443
791.3938	0.0214182
789.3541	0.0214104
787.3144	0.0215779
785.2747	0.0217916
783.2351	0.0218899
781.1954	0.0219082
779.1557	0.0219776
777.1160	0.0220999
775.0764	0.0221826
773.0367	0.0222969
770.9970	0.0225447
768.9574	0.0227503
766.9177	0.0228418
764.8780	0.0230123
762.8383	0.0232964
760.7987	0.0236162
758.7590	0.0238833
756.7193	0.0240669
754.6796	0.0242255
752.6400	0.0244197
750.6003	0.0247111
748.5606	0.0250182
746.5209	0.0252988
744.4813	0.0256103
742.4416	0.0258627
740.4019	0.0259706
738.3622	0.0260482
736.3226	0.0262297
734.2829	0.0264698
732.2432	0.0266943
730.2036	0.0269355
728.1639	0.0272552
726.1242	0.0276676
724.0845	0.0280955
722.0449	0.0284282
720.0052	0.0286452
717.9655	0.0288479
715.9258	0.0291603
713.8862	0.0295709
711.8465	0.0300228
709.8068	0.0304895
707.7671	0.030824
705.7275	0.0309703
703.6878	0.0311613
701.6481	0.0316047
699.6084	0.0321851
697.5688	0.0326564
695.5291	0.0329488
693.4894	0.0331146
691.4497	0.033165
689.4101	0.0332324
687.3704	0.0335614
685.3307	0.0340673
683.2911	0.034506
681.2514	0.0347927
679.2117	0.0350177
677.1720	0.0353612
675.1324	0.0358389
673.0927	0.0362854
671.0530	0.0365804
669.0133	0.0369312
666.9737	0.0374467
664.9340	0.0377819
662.8943	0.0379636
660.8546	0.0381584
658.8150	0.0385032
656.7753	0.0388862
654.7356	0.0392001
652.6959	0.0395114
650.6563	0.0396793
648.6166	0.0397465
646.5769	0.0400562
644.5373	0.0404649
642.4976	0.0407347
640.4579	0.0410183
638.4182	0.0412989
636.3786	0.0414818
634.3389	0.0417204
632.2992	0.0421448
630.2595	0.0425753
628.2199	0.042873
626.1802	0.0432139
624.1405	0.0436513
622.1008	0.044124
620.0612	0.044605
618.0215	0.0449004
615.9818	0.0449777
613.9421	0.0451029
611.9025	0.045376
609.8628	0.0456304
607.8231	0.0457423
605.7834	0.0460411
603.7438	0.0467851
601.7041	0.0473694
599.6644	0.0474431
597.6248	0.0476052
595.5851	0.0480211
593.5454	0.0483364
591.5057	0.0484642
589.4661	0.0485368
587.4264	0.0488542
585.3867	0.0494788
583.3470	0.0500984
581.3074	0.0504355
579.2677	0.0505462
577.2280	0.0507016
575.1883	0.0509406
573.1487	0.0511801
571.1090	0.0513778
569.0693	0.0515604
567.0296	0.0519143
564.9900	0.0523409
562.9503	0.0527001
560.9106	0.0531194
558.8710	0.0535269
556.8313	0.0539204
554.7916	0.054365
552.7519	0.054746
550.7123	0.0550015
548.6726	0.0551993
546.6329	0.0554062
544.5932	0.0556399
542.5536	0.0560982
540.5139	0.0566882
538.4742	0.0570235
536.4345	0.0571759
534.3949	0.0574159
532.3552	0.0577906
530.3155	0.0581578
528.2758	0.0583436
526.2362	0.058586
524.1965	0.0590947
522.1568	0.0594732
520.1171	0.0596142
518.0775	0.059859
516.0378	0.0602065
513.9981	0.0603211
511.9585	0.0603842
509.9188	0.0607976
507.8791	0.0613996
505.8394	0.0618988
503.7998	0.062069
501.7601	0.0618143
499.7204	0.0616234
497.6807	0.0618694
495.6411	0.0621464
493.6014	0.0620624
491.5617	0.0618005
489.5220	0.0618479
487.4824	0.0623158
485.4427	0.0628015
483.4030	0.0630734
481.3633	0.0630503
479.3237	0.062969
477.2840	0.06331
475.2443	0.064102
473.2047	0.0649758
471.1650	0.0655412
469.1253	0.0658226
467.0856	0.0657251
465.0460	0.0653048
463.0063	0.0651895
460.9666	0.0654762
458.9269	0.0660069
456.8873	0.0667186
454.8476	0.0671681
452.8079	0.0673325
450.7682	0.067564
448.7286	0.0679994
446.6889	0.0685734
444.6492	0.0689487
442.6095	0.0690634
440.5699	0.069219
438.5302	0.0690239
436.4905	0.0684165
434.4508	0.0685289
432.4112	0.069528
430.3715	0.070315
428.3318	0.0703124
426.2922	0.0698342
424.2525	0.0696352
422.2128	0.0700116
420.1731	0.0702363
418.1335	0.0701822
416.0938	0.0711777
414.0541	0.0730826
412.0144	0.0745554
409.9748	0.0745757
407.9351	0.074271
405.8954	0.0751458
403.8557	0.0759109
401.8161	0.0748962
399.7764	0.0733361
