# Supplementary material for: Vibrational Raman and IR data on brown hair subjected to bleaching
Source: Data Brief. 2021 Sep 30;38:107439. doi: 10.1016/j.dib.2021.107439 (PMC8502914; doi:10.1016/j.dib.2021.107439)
Supplement: Supplementary file 1 [file mmc1.zip › Supplementary Material raw data/Figure 6/IR brown p7.txt]

TITLE	IR single spectrum (p7) of brown hair
DATA TYPE
ORIGIN	JASCO
OWNER
SPECTROMETER/DATA SYSTEM
RESOLUTION
DELTAX	-2.03967
XUNITS	1/CM
YUNITS	ABSORBANCE
FIRSTX	3997.7610
LASTX	399.7761
NPOINTS	1765
FIRSTY	0.00364
MAXY	0.07607
MINY	0.00169
XYDATA
3997.7610	0.00364219
3995.7213	0.00370717
3993.6816	0.00379829
3991.6420	0.00385538
3989.6023	0.00384206
3987.5626	0.00375411
3985.5229	0.00370404
3983.4833	0.00374341
3981.4436	0.00372654
3979.4039	0.00364454
3977.3642	0.003646
3975.3246	0.00368043
3973.2849	0.00368062
3971.2452	0.00366937
3969.2056	0.00367641
3967.1659	0.00375644
3965.1262	0.00383679
3963.0865	0.00383412
3961.0469	0.00378652
3959.0072	0.0037156
3956.9675	0.00363935
3954.9278	0.00361661
3952.8882	0.00368694
3950.8485	0.00378485
3948.8088	0.00378161
3946.7691	0.00372672
3944.7295	0.00375116
3942.6898	0.00380187
3940.6501	0.00380373
3938.6104	0.00376315
3936.5708	0.00369594
3934.5311	0.00364342
3932.4914	0.00361619
3930.4518	0.00359583
3928.4121	0.00361207
3926.3724	0.00370772
3924.3327	0.0038038
3922.2931	0.0038283
3920.2534	0.00388505
3918.2137	0.00395937
3916.1740	0.00393956
3914.1344	0.00382796
3912.0947	0.0036418
3910.0550	0.00348823
3908.0153	0.0035554
3905.9757	0.00376573
3903.9360	0.00385217
3901.8963	0.00385977
3899.8566	0.00391864
3897.8170	0.00389422
3895.7773	0.00383347
3893.7376	0.00390425
3891.6979	0.00403401
3889.6583	0.00399824
3887.6186	0.00385452
3885.5789	0.00371785
3883.5393	0.00365882
3881.4996	0.0037479
3879.4599	0.00378902
3877.4202	0.00367869
3875.3806	0.00360285
3873.3409	0.00358231
3871.3012	0.00358359
3869.2615	0.0036093
3867.2219	0.00362024
3865.1822	0.00363681
3863.1425	0.003643
3861.1028	0.00366506
3859.0632	0.00374132
3857.0235	0.00383734
3854.9838	0.00394252
3852.9441	0.00392938
3850.9045	0.00377706
3848.8648	0.00373667
3846.8251	0.00374022
3844.7855	0.0035803
3842.7458	0.00339266
3840.7061	0.00353544
3838.6664	0.00381738
3836.6268	0.00380051
3834.5871	0.00364211
3832.5474	0.00357093
3830.5077	0.00356817
3828.4681	0.00361152
3826.4284	0.00362705
3824.3887	0.00355757
3822.3490	0.00351921
3820.3094	0.00363094
3818.2697	0.00372448
3816.2300	0.00367132
3814.1903	0.0036159
3812.1507	0.00365031
3810.1110	0.00370307
3808.0713	0.003742
3806.0316	0.00370028
3803.9920	0.00358612
3801.9523	0.00356402
3799.9126	0.00363613
3797.8730	0.0036755
3795.8333	0.00370665
3793.7936	0.00371847
3791.7539	0.00368171
3789.7143	0.00368036
3787.6746	0.00375706
3785.6349	0.00380198
3783.5952	0.0037192
3781.5556	0.00358221
3779.5159	0.00348716
3777.4762	0.0034313
3775.4365	0.00344426
3773.3969	0.00358873
3771.3572	0.00379461
3769.3175	0.00389461
3767.2778	0.00382974
3765.2382	0.00366198
3763.1985	0.00350498
3761.1588	0.00345627
3759.1192	0.00349679
3757.0795	0.00359575
3755.0398	0.00371192
3753.0001	0.00370941
3750.9605	0.00354747
3748.9208	0.00351824
3746.8811	0.00370662
3744.8414	0.00389866
3742.8018	0.00386763
3740.7621	0.0037544
3738.7224	0.00378234
3736.6827	0.00386946
3734.6431	0.0038148
3732.6034	0.00364462
3730.5637	0.00352868
3728.5240	0.00354269
3726.4844	0.00367265
3724.4447	0.00377085
3722.4050	0.00367788
3720.3653	0.00352552
3718.3257	0.00348606
3716.2860	0.00353708
3714.2463	0.00361781
3712.2067	0.00358116
3710.1670	0.00339782
3708.1273	0.00336122
3706.0876	0.00346733
3704.0480	0.00352069
3702.0083	0.00345593
3699.9686	0.00340455
3697.9289	0.00344585
3695.8893	0.00348476
3693.8496	0.00349979
3691.8099	0.00351224
3689.7702	0.00354846
3687.7306	0.00357934
3685.6909	0.00351373
3683.6512	0.00344215
3681.6115	0.00347171
3679.5719	0.0035701
3677.5322	0.00367704
3675.4925	0.00371759
3673.4529	0.00364219
3671.4132	0.00360993
3669.3735	0.00363488
3667.3338	0.00368889
3665.2942	0.00375975
3663.2545	0.00377696
3661.2148	0.00380164
3659.1751	0.00384551
3657.1355	0.0038013
3655.0958	0.00372542
3653.0561	0.00371299
3651.0164	0.00367981
3648.9768	0.00364253
3646.9371	0.00370328
3644.8974	0.00380871
3642.8577	0.00394231
3640.8181	0.00397415
3638.7784	0.00386327
3636.7387	0.00377717
3634.6990	0.00377001
3632.6594	0.00381686
3630.6197	0.0039415
3628.5800	0.00419851
3626.5404	0.00438138
3624.5007	0.00434564
3622.4610	0.00428033
3620.4213	0.00427899
3618.3817	0.00424258
3616.3420	0.00418113
3614.3023	0.00414791
3612.2626	0.004108
3610.2230	0.00409442
3608.1833	0.00413171
3606.1436	0.00416824
3604.1039	0.00422695
3602.0643	0.0043409
3600.0246	0.00441846
3597.9849	0.0044625
3595.9452	0.00457835
3593.9056	0.00471362
3591.8659	0.00472508
3589.8262	0.00466107
3587.7866	0.00470325
3585.7469	0.0047847
3583.7072	0.00479815
3581.6675	0.0048187
3579.6279	0.00481579
3577.5882	0.00479375
3575.5485	0.00484249
3573.5088	0.00491372
3571.4692	0.00491294
3569.4295	0.00491495
3567.3898	0.0050034
3565.3501	0.00513828
3563.3105	0.00523769
3561.2708	0.00528103
3559.2311	0.00534681
3557.1914	0.00543285
3555.1518	0.00547193
3553.1121	0.00546653
3551.0724	0.00543668
3549.0327	0.00545469
3546.9931	0.00558669
3544.9534	0.00572537
3542.9137	0.00571892
3540.8741	0.0056582
3538.8344	0.005641
3536.7947	0.00563321
3534.7550	0.00562668
3532.7154	0.00564257
3530.6757	0.00575915
3528.6360	0.00591363
3526.5963	0.00590726
3524.5567	0.00586013
3522.5170	0.00595197
3520.4773	0.00608935
3518.4376	0.00616593
3516.3980	0.00614046
3514.3583	0.00605089
3512.3186	0.00606
3510.2789	0.00624747
3508.2393	0.0064441
3506.1996	0.0065368
3504.1599	0.00662574
3502.1203	0.00668817
3500.0806	0.00664327
3498.0409	0.00658387
3496.0012	0.00656552
3493.9616	0.00655543
3491.9219	0.00655115
3489.8822	0.0065501
3487.8425	0.00660844
3485.8029	0.00671067
3483.7632	0.00673178
3481.7235	0.00672994
3479.6838	0.00684579
3477.6442	0.00703912
3475.6045	0.00711152
3473.5648	0.00705267
3471.5251	0.00703654
3469.4855	0.00703435
3467.4458	0.00700802
3465.4061	0.0070649
3463.3664	0.0071891
3461.3268	0.00726712
3459.2871	0.00732503
3457.2474	0.00738114
3455.2078	0.00736199
3453.1681	0.00735612
3451.1284	0.0074545
3449.0887	0.00754509
3447.0491	0.00756978
3445.0094	0.00753414
3442.9697	0.00743777
3440.9300	0.00743841
3438.8904	0.00758284
3436.8507	0.00772329
3434.8110	0.00783353
3432.7713	0.0078993
3430.7317	0.00786205
3428.6920	0.00781658
3426.6523	0.00790272
3424.6126	0.00802553
3422.5730	0.00805976
3420.5333	0.00810343
3418.4936	0.00816771
3416.4540	0.00815885
3414.4143	0.00814041
3412.3746	0.00820928
3410.3349	0.00833453
3408.2953	0.00844236
3406.2556	0.00852353
3404.2159	0.00858243
3402.1762	0.0086252
3400.1366	0.00864002
3398.0969	0.00861094
3396.0572	0.00857852
3394.0175	0.00860976
3391.9779	0.00870857
3389.9382	0.00876121
3387.8985	0.00876554
3385.8588	0.00882371
3383.8192	0.00894644
3381.7795	0.0090882
3379.7398	0.00913108
3377.7001	0.00906145
3375.6605	0.00902712
3373.6208	0.00908024
3371.5811	0.00919278
3369.5415	0.0093254
3367.5018	0.00943067
3365.4621	0.00947099
3363.4224	0.00943779
3361.3828	0.00947046
3359.3431	0.00961769
3357.3034	0.00972545
3355.2637	0.00976476
3353.2241	0.0097771
3351.1844	0.00977675
3349.1447	0.00980246
3347.1050	0.00991175
3345.0654	0.010104
3343.0257	0.0102576
3340.9860	0.010338
3338.9463	0.0104098
3336.9067	0.0105115
3334.8670	0.0105982
3332.8273	0.0106002
3330.7877	0.0106295
3328.7480	0.0107555
3326.7083	0.010834
3324.6686	0.0108016
3322.6290	0.0107841
3320.5893	0.0108542
3318.5496	0.0109712
3316.5099	0.0110907
3314.4703	0.0111424
3312.4306	0.0111951
3310.3909	0.0113705
3308.3512	0.0115919
3306.3116	0.0117308
3304.2719	0.0117296
3302.2322	0.0116667
3300.1925	0.0116859
3298.1529	0.0118206
3296.1132	0.011947
3294.0735	0.0119551
3292.0338	0.0119202
3289.9942	0.0119364
3287.9545	0.0120081
3285.9148	0.0120809
3283.8752	0.0121404
3281.8355	0.0122157
3279.7958	0.0122604
3277.7561	0.0122524
3275.7165	0.0122217
3273.6768	0.0122096
3271.6371	0.0122173
3269.5974	0.0121812
3267.5578	0.012109
3265.5181	0.0120872
3263.4784	0.0120994
3261.4387	0.0120103
3259.3991	0.011853
3257.3594	0.0117897
3255.3197	0.0117925
3253.2800	0.0117317
3251.2404	0.0116277
3249.2007	0.0115607
3247.1610	0.0115097
3245.1214	0.011457
3243.0817	0.0113905
3241.0420	0.0113133
3239.0023	0.0113101
3236.9627	0.0113584
3234.9230	0.0113319
3232.8833	0.0112335
3230.8436	0.0111597
3228.8040	0.0111284
3226.7643	0.0110928
3224.7246	0.0110363
3222.6849	0.0109648
3220.6453	0.0108723
3218.6056	0.010773
3216.5659	0.010717
3214.5262	0.0107155
3212.4866	0.0106506
3210.4469	0.0104697
3208.4072	0.0103433
3206.3675	0.0103407
3204.3279	0.0103282
3202.2882	0.0102284
3200.2485	0.0100735
3198.2089	0.00998604
3196.1692	0.0100474
3194.1295	0.0101085
3192.0898	0.0100359
3190.0502	0.00992939
3188.0105	0.00986964
3185.9708	0.00980943
3183.9311	0.00971081
3181.8915	0.00958636
3179.8518	0.0094775
3177.8121	0.00939933
3175.7724	0.0093669
3173.7328	0.00937782
3171.6931	0.00932119
3169.6534	0.00916703
3167.6137	0.00902817
3165.5741	0.00892976
3163.5344	0.00882722
3161.4947	0.00875696
3159.4551	0.00874726
3157.4154	0.00874719
3155.3757	0.00871723
3153.3360	0.00860962
3151.2964	0.00843613
3149.2567	0.00828814
3147.2170	0.00819551
3145.1773	0.00814814
3143.1377	0.00815022
3141.0980	0.00819659
3139.0583	0.0082115
3137.0186	0.00812324
3134.9790	0.00797275
3132.9393	0.00783097
3130.8996	0.00774458
3128.8599	0.00770851
3126.8203	0.00767428
3124.7806	0.00768922
3122.7409	0.00775961
3120.7013	0.00775033
3118.6616	0.00765194
3116.6219	0.00758195
3114.5822	0.0075707
3112.5426	0.00754433
3110.5029	0.00753082
3108.4632	0.00759169
3106.4235	0.00763131
3104.3839	0.00759327
3102.3442	0.00754072
3100.3045	0.00753545
3098.2648	0.00757273
3096.2252	0.0076217
3094.1855	0.00765871
3092.1458	0.00766533
3090.1061	0.00765131
3088.0665	0.00764138
3086.0268	0.00768688
3083.9871	0.007817
3081.9474	0.00794881
3079.9078	0.00796418
3077.8681	0.00790315
3075.8284	0.0078596
3073.7888	0.00783994
3071.7491	0.00785338
3069.7094	0.00789774
3067.6697	0.0079104
3065.6301	0.00784046
3063.5904	0.00775976
3061.5507	0.00776451
3059.5110	0.00784339
3057.4714	0.00791493
3055.4317	0.0078513
3053.3920	0.0076751
3051.3523	0.0075746
3049.3127	0.00756224
3047.2730	0.00755239
3045.2333	0.00758118
3043.1936	0.00761477
3041.1540	0.00753517
3039.1143	0.00738756
3037.0746	0.00730434
3035.0350	0.00728762
3032.9953	0.00725922
3030.9556	0.007181
3028.9159	0.00708703
3026.8763	0.00704025
3024.8366	0.00702136
3022.7969	0.00697069
3020.7572	0.00696409
3018.7176	0.00703562
3016.6779	0.00702286
3014.6382	0.006935
3012.5985	0.00695788
3010.5589	0.0070176
3008.5192	0.00695725
3006.4795	0.00685604
3004.4398	0.00675749
3002.4002	0.00664524
3000.3605	0.00662284
2998.3208	0.00668475
2996.2811	0.0067312
2994.2415	0.0068075
2992.2018	0.00692953
2990.1621	0.00698982
2988.1225	0.00701894
2986.0828	0.00712205
2984.0431	0.00728394
2982.0034	0.00746153
2979.9638	0.00765489
2977.9241	0.00785193
2975.8844	0.00801915
2973.8447	0.00816185
2971.8051	0.00831009
2969.7654	0.00849225
2967.7257	0.00874668
2965.6860	0.00903412
2963.6464	0.00926285
2961.6067	0.00945292
2959.5670	0.00961804
2957.5273	0.0096729
2955.4877	0.0096242
2953.4480	0.00955696
2951.4083	0.00947538
2949.3687	0.00940803
2947.3290	0.00944499
2945.2893	0.00957847
2943.2496	0.00976299
2941.2100	0.00997438
2939.1703	0.0102168
2937.1306	0.0105246
2935.0909	0.0108807
2933.0513	0.0112593
2931.0116	0.0116637
2928.9719	0.012066
2926.9322	0.0124391
2924.8926	0.012774
2922.8529	0.0129968
2920.8132	0.0130921
2918.7735	0.0131073
2916.7339	0.0129601
2914.6942	0.0125241
2912.6545	0.011862
2910.6148	0.0112257
2908.5752	0.0107164
2906.5355	0.0102502
2904.4958	0.0098904
2902.4562	0.00970422
2900.4165	0.00955278
2898.3768	0.00935383
2896.3371	0.00912346
2894.2975	0.00891681
2892.2578	0.00882205
2890.2181	0.00877244
2888.1784	0.00866954
2886.1388	0.00856812
2884.0991	0.00856421
2882.0594	0.00863566
2880.0197	0.00867733
2877.9801	0.00867664
2875.9404	0.00869172
2873.9007	0.00871932
2871.8610	0.00871874
2869.8214	0.00868702
2867.7817	0.00862293
2865.7420	0.0085791
2863.7024	0.00864643
2861.6627	0.0088025
2859.6230	0.00903698
2857.5833	0.00937195
2855.5437	0.00971833
2853.5040	0.0100122
2851.4643	0.0101912
2849.4246	0.0100911
2847.3850	0.0096313
2845.3453	0.00896488
2843.3056	0.00835255
2841.2659	0.00788954
2839.2263	0.00751881
2837.1866	0.0072205
2835.1469	0.00701099
2833.1072	0.00689123
2831.0676	0.00681634
2829.0279	0.0067455
2826.9882	0.00669213
2824.9485	0.00662342
2822.9089	0.00651475
2820.8692	0.00643651
2818.8295	0.00642553
2816.7899	0.00642928
2814.7502	0.00640606
2812.7105	0.00637065
2810.6708	0.00630288
2808.6312	0.00620288
2806.5915	0.00614619
2804.5518	0.00616882
2802.5121	0.00620708
2800.4725	0.00617699
2798.4328	0.00611292
2796.3931	0.00606685
2794.3534	0.00601302
2792.3138	0.00594079
2790.2741	0.00587776
2788.2344	0.00586005
2786.1947	0.00589353
2784.1551	0.00589655
2782.1154	0.005816
2780.0757	0.00575231
2778.0361	0.00575044
2775.9964	0.00575939
2773.9567	0.00577466
2771.9170	0.00576726
2769.8774	0.00572117
2767.8377	0.00569125
2765.7980	0.00570418
2763.7583	0.00572547
2761.7187	0.00569111
2759.6790	0.00564136
2757.6393	0.00567289
2755.5996	0.00569888
2753.5600	0.00566308
2751.5203	0.00568736
2749.4806	0.00573901
2747.4409	0.00568781
2745.4013	0.00561296
2743.3616	0.00561236
2741.3219	0.00561632
2739.2822	0.00557502
2737.2426	0.00552431
2735.2029	0.00547726
2733.1632	0.00542905
2731.1236	0.00542334
2729.0839	0.0054475
2727.0442	0.00543162
2725.0045	0.00542431
2722.9649	0.00545225
2720.9252	0.00542826
2718.8855	0.0053705
2716.8458	0.00532671
2714.8062	0.00526997
2712.7665	0.00524739
2710.7268	0.00527375
2708.6871	0.00526665
2706.6475	0.0052133
2704.6078	0.00518807
2702.5681	0.00524487
2700.5284	0.00528769
2698.4888	0.00521228
2696.4491	0.00512859
2694.4094	0.00513647
2692.3698	0.0051723
2690.3301	0.00517956
2688.2904	0.00517055
2686.2507	0.0051946
2684.2111	0.00524349
2682.1714	0.00523953
2680.1317	0.00520571
2678.0920	0.00520927
2676.0524	0.0051859
2674.0127	0.00512898
2671.9730	0.00512961
2669.9333	0.0051354
2667.8937	0.00509755
2665.8540	0.00509729
2663.8143	0.00517126
2661.7746	0.00524668
2659.7350	0.00524422
2657.6953	0.00519269
2655.6556	0.0051552
2653.6159	0.00512738
2651.5763	0.0050954
2649.5366	0.00509312
2647.4969	0.0051218
2645.4573	0.00512387
2643.4176	0.00509642
2641.3779	0.00508864
2639.3382	0.00508982
2637.2986	0.00506463
2635.2589	0.0050278
2633.2192	0.00498462
2631.1795	0.00498915
2629.1399	0.00506709
2627.1002	0.00508563
2625.0605	0.00501853
2623.0208	0.00495985
2620.9812	0.0049143
2618.9415	0.00485631
2616.9018	0.00478166
2614.8621	0.00470959
2612.8225	0.00470273
2610.7828	0.00473319
2608.7431	0.00472406
2606.7035	0.00472877
2604.6638	0.0047217
2602.6241	0.00466662
2600.5844	0.00467196
2598.5448	0.0047367
2596.5051	0.00474416
2594.4654	0.0046346
2592.4257	0.00450076
2590.3861	0.00446998
2588.3464	0.00451525
2586.3067	0.00455509
2584.2670	0.00459465
2582.2274	0.00462499
2580.1877	0.00457649
2578.1480	0.00446548
2576.1083	0.00438567
2574.0687	0.00440052
2572.0290	0.00448494
2569.9893	0.00449684
2567.9496	0.00438107
2565.9100	0.00431685
2563.8703	0.00432995
2561.8306	0.00424106
2559.7910	0.00412771
2557.7513	0.00423876
2555.7116	0.00446017
2553.6719	0.0044444
2551.6323	0.00432218
2549.5926	0.00435944
2547.5529	0.00439325
2545.5132	0.00428383
2543.4736	0.00417802
2541.4339	0.00425246
2539.3942	0.00445149
2537.3545	0.00458528
2535.3149	0.00460388
2533.2752	0.00454586
2531.2355	0.00444466
2529.1958	0.00435751
2527.1562	0.0043072
2525.1165	0.00432563
2523.0768	0.00446459
2521.0372	0.00458852
2518.9975	0.00451771
2516.9578	0.00434689
2514.9181	0.00425622
2512.8785	0.0041948
2510.8388	0.00408585
2508.7991	0.0040311
2506.7594	0.00404657
2504.7198	0.00403868
2502.6801	0.00404908
2500.6404	0.00411969
2498.6007	0.00415834
2496.5611	0.00415808
2494.5214	0.0042201
2492.4817	0.00430817
2490.4420	0.00431803
2488.4024	0.00429635
2486.3627	0.00429361
2484.3230	0.00427792
2482.2833	0.00422948
2480.2437	0.00416843
2478.2040	0.00416762
2476.1643	0.00419336
2474.1247	0.00415732
2472.0850	0.00410056
2470.0453	0.00407735
2468.0056	0.00406826
2465.9660	0.00405828
2463.9263	0.00410853
2461.8866	0.00421843
2459.8469	0.0042574
2457.8073	0.00424017
2455.7676	0.00428315
2453.7279	0.00427983
2451.6882	0.0041915
2449.6486	0.00418871
2447.6089	0.00423863
2445.5692	0.00425199
2443.5295	0.00425588
2441.4899	0.00420687
2439.4502	0.00412034
2437.4105	0.00407631
2435.3709	0.00404145
2433.3312	0.00407197
2431.2915	0.0042133
2429.2518	0.00427612
2427.2122	0.00424025
2425.1725	0.00427876
2423.1328	0.00437061
2421.0931	0.00438386
2419.0535	0.00433363
2417.0138	0.00432174
2414.9741	0.00431648
2412.9344	0.00421223
2410.8948	0.00404111
2408.8551	0.00394351
2406.8154	0.00396206
2404.7757	0.0040316
2402.7361	0.00409528
2400.6964	0.00412481
2398.6567	0.00412763
2396.6170	0.00413116
2394.5774	0.00412546
2392.5377	0.00408451
2390.4980	0.00407926
2388.4584	0.00414255
2386.4187	0.0041102
2384.3790	0.00398745
2382.3393	0.00397972
2380.2997	0.00407406
2378.2600	0.00415889
2376.2203	0.00416673
2374.1806	0.00403886
2372.1410	0.00381475
2370.1013	0.00360659
2368.0616	0.0035643
2366.0219	0.00363472
2363.9823	0.00364279
2361.9426	0.00358785
2359.9029	0.00346699
2357.8632	0.00339602
2355.8236	0.00355676
2353.7839	0.00382044
2351.7442	0.00397282
2349.7046	0.00396153
2347.6649	0.00383206
2345.6252	0.00367649
2343.5855	0.00357769
2341.5459	0.00354583
2339.5062	0.00352894
2337.4665	0.00357075
2335.4268	0.00377364
2333.3872	0.00397342
2331.3475	0.00399121
2329.3078	0.0039515
2327.2681	0.00405164
2325.2285	0.00423955
2323.1888	0.00430608
2321.1491	0.00421861
2319.1094	0.00413367
2317.0698	0.00418531
2315.0301	0.00432088
2312.9904	0.00435881
2310.9507	0.00426645
2308.9111	0.00415139
2306.8714	0.00409259
2304.8317	0.00413801
2302.7921	0.0042596
2300.7524	0.00434441
2298.7127	0.00434122
2296.6730	0.00431154
2294.6334	0.00428529
2292.5937	0.00420575
2290.5540	0.00408232
2288.5143	0.00403975
2286.4747	0.00412162
2284.4350	0.00424031
2282.3953	0.0043413
2280.3556	0.00436783
2278.3160	0.00432085
2276.2763	0.00430801
2274.2366	0.00431724
2272.1969	0.00427225
2270.1573	0.00417161
2268.1176	0.00405763
2266.0779	0.00394421
2264.0383	0.00382678
2261.9986	0.00376628
2259.9589	0.00378351
2257.9192	0.00383619
2255.8796	0.00390874
2253.8399	0.00392196
2251.8002	0.00385671
2249.7605	0.00388095
2247.7209	0.00399868
2245.6812	0.00408574
2243.6415	0.00416613
2241.6018	0.00421147
2239.5622	0.0040102
2237.5225	0.00356986
2235.4828	0.00336195
2233.4431	0.00361416
2231.4035	0.00395644
2229.3638	0.00400035
2227.3241	0.00375918
2225.2844	0.00349431
2223.2448	0.00335759
2221.2051	0.00337961
2219.1654	0.00346005
2217.1258	0.00362105
2215.0861	0.00391752
2213.0464	0.00401815
2211.0067	0.00391201
2208.9671	0.00393324
2206.9274	0.0040026
2204.8877	0.00391919
2202.8480	0.00371651
2200.8084	0.00363715
2198.7687	0.00378145
2196.7290	0.00377142
2194.6893	0.00373226
2192.6497	0.00410672
2190.6100	0.0044314
2188.5703	0.00441781
2186.5306	0.00431583
2184.4910	0.00419302
2182.4513	0.00407628
2180.4116	0.00413213
2178.3720	0.00438334
2176.3323	0.00424404
2174.2926	0.00367811
2172.2529	0.00339396
2170.2133	0.00335744
2168.1736	0.00325574
2166.1339	0.0033031
2164.0942	0.00361134
2162.0546	0.00386857
2160.0149	0.00352863
2157.9752	0.00247352
2155.9355	0.00169139
2153.8959	0.00171663
2151.8562	0.00225809
2149.8165	0.00295393
2147.7768	0.00337812
2145.7372	0.00338585
2143.6975	0.0033949
2141.6578	0.00361183
2139.6181	0.00363386
2137.5785	0.00335684
2135.5388	0.00311581
2133.4991	0.00310927
2131.4595	0.00323667
2129.4198	0.00332817
2127.3801	0.00347876
2125.3404	0.00367263
2123.3008	0.00372672
2121.2611	0.00369388
2119.2214	0.00362102
2117.1817	0.00353711
2115.1421	0.00366824
2113.1024	0.00400362
2111.0627	0.00417522
2109.0230	0.00401451
2106.9834	0.00370602
2104.9437	0.00362721
2102.9040	0.00388907
2100.8643	0.00408937
2098.8247	0.00403453
2096.7850	0.00391203
2094.7453	0.00384282
2092.7057	0.00382208
2090.6660	0.00378247
2088.6263	0.00374085
2086.5866	0.00377607
2084.5470	0.00385178
2082.5073	0.0039065
2080.4676	0.00390712
2078.4279	0.0038417
2076.3883	0.00383305
2074.3486	0.00397966
2072.3089	0.00402627
2070.2692	0.00369939
2068.2296	0.00331565
2066.1899	0.00326413
2064.1502	0.00345081
2062.1105	0.00360682
2060.0709	0.00370748
2058.0312	0.00380012
2055.9915	0.00369923
2053.9518	0.00358461
2051.9122	0.00371325
2049.8725	0.00389743
2047.8328	0.00402324
2045.7932	0.00392768
2043.7535	0.00359795
2041.7138	0.00342543
2039.6741	0.00333811
2037.6345	0.00318532
2035.5948	0.00334904
2033.5551	0.00355198
2031.5154	0.003189
2029.4758	0.0026626
2027.4361	0.00252135
2025.3964	0.00274941
2023.3567	0.00299618
2021.3171	0.00292365
2019.2774	0.00283046
2017.2377	0.00309503
2015.1980	0.0032855
2013.1584	0.00288615
2011.1187	0.0023833
2009.0790	0.00252992
2007.0394	0.0028629
2004.9997	0.00272792
2002.9600	0.0025921
2000.9203	0.00279883
1998.8807	0.0030351
1996.8410	0.00315195
1994.8013	0.00313928
1992.7616	0.00297217
1990.7220	0.00285761
1988.6823	0.00318368
1986.6426	0.00386977
1984.6029	0.00404051
1982.5633	0.0036583
1980.5236	0.00365801
1978.4839	0.00391679
1976.4442	0.00375182
1974.4046	0.00336957
1972.3649	0.00330469
1970.3252	0.00360941
1968.2856	0.0035398
1966.2459	0.00276804
1964.2062	0.00231641
1962.1665	0.00247183
1960.1269	0.0025959
1958.0872	0.00255825
1956.0475	0.00254257
1954.0078	0.00265564
1951.9682	0.0028024
1949.9285	0.00299454
1947.8888	0.00326888
1945.8491	0.00348507
1943.8095	0.00352604
1941.7698	0.0033144
1939.7301	0.00302337
1937.6904	0.0027979
1935.6508	0.00271427
1933.6111	0.00294077
1931.5714	0.00325887
1929.5317	0.00330516
1927.4921	0.00321383
1925.4524	0.00328357
1923.4127	0.00345287
1921.3731	0.00349366
1919.3334	0.00342532
1917.2937	0.00340841
1915.2540	0.00339696
1913.2144	0.00339451
1911.1747	0.00353583
1909.1350	0.0036164
1907.0953	0.0034922
1905.0557	0.00340137
1903.0160	0.0033643
1900.9763	0.00323127
1898.9366	0.00311359
1896.8970	0.00323581
1894.8573	0.00344017
1892.8176	0.00347842
1890.7779	0.00355992
1888.7383	0.00368239
1886.6986	0.00356994
1884.6589	0.00337799
1882.6193	0.00328954
1880.5796	0.00321902
1878.5399	0.00318363
1876.5002	0.00329895
1874.4606	0.00347072
1872.4209	0.00352443
1870.3812	0.00347059
1868.3415	0.00346081
1866.3019	0.0035262
1864.2622	0.00359954
1862.2225	0.00364879
1860.1828	0.00364585
1858.1432	0.00359273
1856.1035	0.00346472
1854.0638	0.00333099
1852.0241	0.00328813
1849.9845	0.00328284
1847.9448	0.00324463
1845.9051	0.00319904
1843.8654	0.00321125
1841.8258	0.00327089
1839.7861	0.00331562
1837.7464	0.00329074
1835.7068	0.00320102
1833.6671	0.003161
1831.6274	0.00324017
1829.5877	0.00334455
1827.5481	0.0033476
1825.5084	0.00333044
1823.4687	0.00338
1821.4290	0.00336109
1819.3894	0.00324139
1817.3497	0.00320376
1815.3100	0.0033024
1813.2703	0.00338569
1811.2307	0.00339109
1809.1910	0.0034516
1807.1513	0.00355895
1805.1116	0.00355794
1803.0720	0.00347526
1801.0323	0.00344815
1798.9926	0.00349679
1796.9530	0.00356409
1794.9133	0.00360296
1792.8736	0.00355225
1790.8339	0.00342814
1788.7943	0.00335799
1786.7546	0.00339161
1784.7149	0.00345324
1782.6752	0.00346725
1780.6356	0.00344325
1778.5959	0.00338402
1776.5562	0.00332334
1774.5165	0.00333819
1772.4769	0.00341851
1770.4372	0.00347226
1768.3975	0.00347299
1766.3578	0.00347933
1764.3182	0.00353951
1762.2785	0.00357075
1760.2388	0.00353573
1758.1991	0.0035416
1756.1595	0.00363624
1754.1198	0.00380665
1752.0801	0.00402902
1750.0405	0.00421796
1748.0008	0.00428114
1745.9611	0.00431345
1743.9214	0.00442633
1741.8818	0.00461694
1739.8421	0.00480325
1737.8024	0.0049221
1735.7627	0.00498386
1733.7231	0.00499256
1731.6834	0.00495941
1729.6437	0.00493147
1727.6040	0.00490458
1725.5644	0.00488935
1723.5247	0.00492317
1721.4850	0.00502592
1719.4453	0.00519405
1717.4057	0.00543484
1715.3660	0.00567357
1713.3263	0.00583103
1711.2867	0.00606142
1709.2470	0.00642487
1707.2073	0.00687632
1705.1676	0.00736939
1703.1280	0.00781961
1701.0883	0.00844991
1699.0486	0.00940115
1697.0089	0.0103613
1694.9693	0.0113386
1692.9296	0.0122184
1690.8899	0.0130729
1688.8502	0.0139603
1686.8106	0.0147416
1684.7709	0.0157052
1682.7312	0.0167847
1680.6915	0.0175381
1678.6519	0.0182175
1676.6122	0.0190179
1674.5725	0.019983
1672.5328	0.0209028
1670.4932	0.0218101
1668.4535	0.0227931
1666.4138	0.0236132
1664.3742	0.0244263
1662.3345	0.0254092
1660.2948	0.0263445
1658.2551	0.0271726
1656.2155	0.0280115
1654.1758	0.0291384
1652.1361	0.0304279
1650.0964	0.0310163
1648.0568	0.0314524
1646.0171	0.0320664
1643.9774	0.0324813
1641.9377	0.0326844
1639.8981	0.032886
1637.8584	0.0331187
1635.8187	0.0333278
1633.7790	0.033411
1631.7394	0.0333934
1629.6997	0.0333736
1627.6600	0.0333777
1625.6204	0.0332922
1623.5807	0.0329902
1621.5410	0.0324923
1619.5013	0.031916
1617.4617	0.0310798
1615.4220	0.0299301
1613.3823	0.0288932
1611.3426	0.0278931
1609.3030	0.0267863
1607.2633	0.0256767
1605.2236	0.0246321
1603.1839	0.0236393
1601.1443	0.0227316
1599.1046	0.0218976
1597.0649	0.0210934
1595.0252	0.0203337
1592.9856	0.0196802
1590.9459	0.0191369
1588.9062	0.0186628
1586.8665	0.0183229
1584.8269	0.0181654
1582.7872	0.0181483
1580.7475	0.0182216
1578.7079	0.0183504
1576.6682	0.01852
1574.6285	0.0186915
1572.5888	0.0188563
1570.5492	0.0191239
1568.5095	0.019487
1566.4698	0.0198417
1564.4301	0.0202324
1562.3905	0.0206688
1560.3508	0.021342
1558.3111	0.0225574
1556.2714	0.0235249
1554.2318	0.0242308
1552.1921	0.0250403
1550.1524	0.025928
1548.1127	0.0267631
1546.0731	0.0275623
1544.0334	0.0285137
1541.9937	0.0295588
1539.9541	0.0304676
1537.9144	0.0309595
1535.8747	0.0312319
1533.8350	0.0315321
1531.7954	0.0318659
1529.7557	0.032203
1527.7160	0.0325647
1525.6763	0.0328947
1523.6367	0.0331634
1521.5970	0.0334324
1519.5573	0.0336951
1517.5176	0.0339356
1515.4780	0.0341155
1513.4383	0.0341624
1511.3986	0.0341082
1509.3589	0.034004
1507.3193	0.0336953
1505.2796	0.033125
1503.2399	0.0326614
1501.2002	0.0322021
1499.1606	0.031488
1497.1209	0.0304296
1495.0812	0.0293374
1493.0416	0.0284409
1491.0019	0.0274543
1488.9622	0.026218
1486.9225	0.0250493
1484.8829	0.0241038
1482.8432	0.0233202
1480.8035	0.0226682
1478.7638	0.022241
1476.7242	0.02206
1474.6845	0.0220544
1472.6448	0.0222191
1470.6051	0.0225014
1468.5655	0.022802
1466.5258	0.0230936
1464.4861	0.0233005
1462.4464	0.0233685
1460.4068	0.0234433
1458.3671	0.0236441
1456.3274	0.0239296
1454.2878	0.0241272
1452.2481	0.0242631
1450.2084	0.0244044
1448.1687	0.0244858
1446.1291	0.0244241
1444.0894	0.0242736
1442.0497	0.0241127
1440.0100	0.0239979
1437.9704	0.0238833
1435.9307	0.0236233
1433.8910	0.0232846
1431.8513	0.0229583
1429.8117	0.0226372
1427.7720	0.0223736
1425.7323	0.022178
1423.6926	0.0220969
1421.6530	0.0221725
1419.6133	0.0222843
1417.5736	0.0222981
1415.5339	0.0222709
1413.4943	0.0222751
1411.4546	0.0223252
1409.4149	0.0223879
1407.3753	0.0224039
1405.3356	0.0223812
1403.2959	0.0223721
1401.2562	0.0223857
1399.2166	0.0223887
1397.1769	0.0223888
1395.1372	0.0223919
1393.0975	0.0223909
1391.0579	0.0224024
1389.0182	0.0224234
1386.9785	0.022421
1384.9388	0.0223477
1382.8992	0.0222412
1380.8595	0.0221743
1378.8198	0.0221226
1376.7801	0.0220267
1374.7405	0.0218666
1372.7008	0.021628
1370.6611	0.021398
1368.6215	0.0212344
1366.5818	0.0210672
1364.5421	0.0208455
1362.5024	0.0205886
1360.4628	0.0203891
1358.4231	0.0202723
1356.3834	0.020144
1354.3437	0.0199975
1352.3041	0.0199386
1350.2644	0.0199899
1348.2247	0.02008
1346.1850	0.0201274
1344.1454	0.0201293
1342.1057	0.020189
1340.0660	0.0203121
1338.0263	0.0203604
1335.9867	0.0202946
1333.9470	0.0201708
1331.9073	0.0200487
1329.8676	0.0200028
1327.8280	0.0200372
1325.7883	0.0200714
1323.7486	0.0200871
1321.7090	0.0201742
1319.6693	0.0203181
1317.6296	0.020403
1315.5899	0.0204452
1313.5503	0.0204814
1311.5106	0.0204673
1309.4709	0.0204473
1307.4312	0.0205038
1305.3916	0.0206233
1303.3519	0.0207534
1301.3122	0.0208264
1299.2725	0.0208265
1297.2329	0.0208147
1295.1932	0.0208291
1293.1535	0.0208719
1291.1138	0.0209102
1289.0742	0.0209402
1287.0345	0.0209947
1284.9948	0.0210501
1282.9552	0.021089
1280.9155	0.0211634
1278.8758	0.0212975
1276.8361	0.0214402
1274.7965	0.0215769
1272.7568	0.0217619
1270.7171	0.0220246
1268.6774	0.0223525
1266.6378	0.0227147
1264.5981	0.0230579
1262.5584	0.0233677
1260.5187	0.023623
1258.4791	0.023761
1256.4394	0.0238174
1254.3997	0.0239036
1252.3600	0.0240824
1250.3204	0.0243024
1248.2807	0.0244979
1246.2410	0.0247284
1244.2013	0.0250252
1242.1617	0.0253025
1240.1220	0.0255361
1238.0823	0.0257829
1236.0427	0.0260546
1234.0030	0.0262896
1231.9633	0.0264068
1229.9236	0.0264249
1227.8840	0.0264193
1225.8443	0.026412
1223.8046	0.0263865
1221.7649	0.026321
1219.7253	0.0262083
1217.6856	0.0259996
1215.6459	0.0257199
1213.6062	0.0255082
1211.5666	0.025375
1209.5269	0.0252371
1207.4872	0.025067
1205.4475	0.0248722
1203.4079	0.0246815
1201.3682	0.0245232
1199.3285	0.0243886
1197.2889	0.0242546
1195.2492	0.0240953
1193.2095	0.0239154
1191.1698	0.0238003
1189.1302	0.0237495
1187.0905	0.0236755
1185.0508	0.0235951
1183.0111	0.0235618
1180.9715	0.0235773
1178.9318	0.0235961
1176.8921	0.0235993
1174.8524	0.0236054
1172.8128	0.0236077
1170.7731	0.0235721
1168.7334	0.0234664
1166.6937	0.0233324
1164.6541	0.0232083
1162.6144	0.0230479
1160.5747	0.0228461
1158.5350	0.0226904
1156.4954	0.0225852
1154.4557	0.0224477
1152.4160	0.0222596
1150.3764	0.0220301
1148.3367	0.0217908
1146.2970	0.0216029
1144.2573	0.0214371
1142.2177	0.0212568
1140.1780	0.0211011
1138.1383	0.0209565
1136.0986	0.0208643
1134.0590	0.0209052
1132.0193	0.0210302
1129.9796	0.0211494
1127.9399	0.0212286
1125.9003	0.021302
1123.8606	0.021415
1121.8209	0.0215181
1119.7812	0.0215252
1117.7416	0.0215118
1115.7019	0.0215689
1113.6622	0.0216486
1111.6226	0.0217329
1109.5829	0.0218334
1107.5432	0.021895
1105.5035	0.0219003
1103.4639	0.0219228
1101.4242	0.021991
1099.3845	0.0220643
1097.3448	0.0221056
1095.3052	0.0221329
1093.2655	0.0221782
1091.2258	0.0222886
1089.1861	0.0224751
1087.1465	0.0226304
1085.1068	0.0227559
1083.0671	0.0229495
1081.0274	0.0232025
1078.9878	0.0234453
1076.9481	0.0236371
1074.9084	0.0238049
1072.8687	0.0239492
1070.8291	0.0240171
1068.7894	0.0240298
1066.7497	0.0240341
1064.7101	0.024042
1062.6704	0.024075
1060.6307	0.0241338
1058.5910	0.0241791
1056.5514	0.0242395
1054.5117	0.0243789
1052.4720	0.0245149
1050.4323	0.0246019
1048.3927	0.024723
1046.3530	0.0249389
1044.3133	0.0252627
1042.2736	0.0255783
1040.2340	0.0256931
1038.1943	0.0255413
1036.1546	0.0252572
1034.1149	0.0249607
1032.0753	0.0246487
1030.0356	0.0243716
1027.9959	0.0241741
1025.9563	0.0240188
1023.9166	0.0238879
1021.8769	0.0237471
1019.8372	0.0234849
1017.7976	0.0230919
1015.7579	0.0227263
1013.7182	0.0224248
1011.6785	0.0220799
1009.6389	0.0216669
1007.5992	0.0212639
1005.5595	0.0209235
1003.5198	0.0205779
1001.4802	0.0202013
999.4405	0.01989
997.4008	0.0197065
995.3611	0.019571
993.3215	0.0193571
991.2818	0.0191456
989.2421	0.019071
987.2024	0.019027
985.1628	0.0189049
983.1231	0.0187623
981.0834	0.0186347
979.0438	0.0185509
977.0041	0.0185526
974.9644	0.0185509
972.9247	0.0184223
970.8851	0.0182581
968.8454	0.0181987
966.8057	0.018163
964.7660	0.0180826
962.7264	0.0179832
960.6867	0.0178513
958.6470	0.0177366
956.6073	0.0176666
954.5677	0.0176197
952.5280	0.0175981
950.4883	0.0175186
948.4486	0.0174263
946.4090	0.0174468
944.3693	0.0175089
942.3296	0.0175717
940.2900	0.0176443
938.2503	0.0176712
936.2106	0.0176793
934.1709	0.0177657
932.1313	0.0178843
930.0916	0.0179374
928.0519	0.0179692
926.0122	0.0180039
923.9726	0.0179616
921.9329	0.0178602
919.8932	0.0178385
917.8535	0.0178678
915.8139	0.0178329
913.7742	0.0177634
911.7345	0.0176956
909.6948	0.0176356
907.6552	0.0176118
905.6155	0.0176096
903.5758	0.0176166
901.5361	0.0176361
899.4965	0.0176415
897.4568	0.0176515
895.4171	0.0176864
893.3775	0.0177083
891.3378	0.0177074
889.2981	0.0177523
887.2584	0.0178023
885.2188	0.017779
883.1791	0.0178024
881.1394	0.0179202
879.0997	0.0180637
877.0601	0.018219
875.0204	0.0183409
872.9807	0.018341
870.9410	0.0182324
868.9014	0.0181687
866.8617	0.0182101
864.8220	0.018259
862.7823	0.0182884
860.7427	0.0183973
858.7030	0.0185694
856.6633	0.0186197
854.6237	0.0185249
852.5840	0.0184839
850.5443	0.018551
848.5046	0.0186242
846.4650	0.0187088
844.4253	0.0188728
842.3856	0.0190763
840.3459	0.0192206
838.3063	0.0193226
836.2666	0.0194498
834.2269	0.0196067
832.1872	0.0197388
830.1476	0.0198196
828.1079	0.0199365
826.0682	0.0201529
824.0285	0.0203508
821.9889	0.0204267
819.9492	0.0204826
817.9095	0.0206287
815.8699	0.0208375
813.8302	0.0210807
811.7905	0.0213936
809.7508	0.0217387
807.7112	0.0219874
805.6715	0.0220918
803.6318	0.0222306
801.5921	0.0224754
799.5525	0.0226112
797.5128	0.0226592
795.4731	0.0228121
793.4334	0.0230387
791.3938	0.0232162
789.3541	0.0232713
787.3144	0.0232489
785.2747	0.023289
783.2351	0.0234169
781.1954	0.0235454
779.1557	0.0236567
777.1160	0.0237822
775.0764	0.0238692
773.0367	0.0239458
770.9970	0.0241241
768.9574	0.0243049
766.9177	0.024487
764.8780	0.0247659
762.8383	0.0250406
760.7987	0.0252614
758.7590	0.025457
756.7193	0.0256392
754.6796	0.0258032
752.6400	0.0260185
750.6003	0.0263548
748.5606	0.0266718
746.5209	0.0268636
744.4813	0.0270133
742.4416	0.0272439
740.4019	0.0275939
738.3622	0.0279162
736.3226	0.0281356
734.2829	0.0283942
732.2432	0.0286643
730.2036	0.0288224
728.1639	0.0290323
726.1242	0.0294385
724.0845	0.0298592
722.0449	0.0301879
720.0052	0.030502
717.9655	0.0307529
715.9258	0.0310037
713.8862	0.0314043
711.8465	0.0318319
709.8068	0.0322124
707.7671	0.0325724
705.7275	0.0328822
703.6878	0.0332399
701.6481	0.033681
699.6084	0.0341235
697.5688	0.0345467
695.5291	0.0348877
693.4894	0.0350465
691.4497	0.0351026
689.4101	0.0352385
687.3704	0.0355935
685.3307	0.0361044
683.2911	0.0365121
681.2514	0.0367708
679.2117	0.0370472
677.1720	0.0374246
675.1324	0.0377977
673.0927	0.0381456
671.0530	0.0386064
669.0133	0.0391885
666.9737	0.0396813
664.9340	0.0400127
662.8943	0.04028
660.8546	0.0405133
658.8150	0.04077
656.7753	0.0409596
654.7356	0.0411283
652.6959	0.0413832
650.6563	0.0416076
648.6166	0.0418684
646.5769	0.0422767
644.5373	0.0426983
642.4976	0.0430129
640.4579	0.0432163
638.4182	0.0434215
636.3786	0.043716
634.3389	0.0439784
632.2992	0.0443115
630.2595	0.044868
628.2199	0.0454085
626.1802	0.0458154
624.1405	0.0460855
622.1008	0.0462837
620.0612	0.0466005
618.0215	0.0468699
615.9818	0.0469829
613.9421	0.0472361
611.9025	0.0477825
609.8628	0.04836
607.8231	0.0485821
605.7834	0.0487042
603.7438	0.049132
601.7041	0.0495001
599.6644	0.0496845
597.6248	0.0501071
595.5851	0.0506425
593.5454	0.0509834
591.5057	0.051126
589.4661	0.0512093
587.4264	0.0515569
585.3867	0.0520716
583.3470	0.0522963
581.3074	0.0523412
579.2677	0.0526016
577.2280	0.0528673
575.1883	0.0529446
573.1487	0.053205
571.1090	0.0536191
569.0693	0.053982
567.0296	0.0543813
564.9900	0.0547213
562.9503	0.0549718
560.9106	0.0551878
558.8710	0.0553842
556.8313	0.0557686
554.7916	0.0564007
552.7519	0.0570195
550.7123	0.0572896
548.6726	0.0572089
546.6329	0.0571837
544.5932	0.0575436
542.5536	0.0582684
540.5139	0.0588494
538.4742	0.0590198
536.4345	0.0592014
534.3949	0.0595446
532.3552	0.0598346
530.3155	0.0600358
528.2758	0.0603239
526.2362	0.0608608
524.1965	0.0614068
522.1568	0.0617098
520.1171	0.0618936
518.0775	0.0620667
516.0378	0.0622103
513.9981	0.0621039
511.9585	0.061788
509.9188	0.0618545
507.8791	0.0624343
505.8394	0.0628865
503.7998	0.0628653
501.7601	0.0628241
499.7204	0.0631437
497.6807	0.0636096
495.6411	0.063964
493.6014	0.0639974
491.5617	0.0638539
489.5220	0.0640952
487.4824	0.0646858
485.4427	0.065087
483.4030	0.0650359
481.3633	0.0646844
479.3237	0.0646792
477.2840	0.0652464
475.2443	0.0655942
473.2047	0.0655287
471.1650	0.06586
469.1253	0.0666735
467.0856	0.0672842
465.0460	0.0673134
463.0063	0.0669259
460.9666	0.0666716
458.9269	0.0670972
456.8873	0.0676771
454.8476	0.0675327
452.8079	0.0676451
450.7682	0.0686499
448.7286	0.0695436
446.6889	0.069873
444.6492	0.0699311
442.6095	0.0698311
440.5699	0.0698705
438.5302	0.0704452
436.4905	0.0709483
434.4508	0.0706856
432.4112	0.0701064
430.3715	0.0695964
428.3318	0.0693955
426.2922	0.0697084
424.2525	0.0701726
422.2128	0.070419
420.1731	0.0705051
418.1335	0.0707498
416.0938	0.0714955
414.0541	0.0722729
412.0144	0.0725709
409.9748	0.0725631
407.9351	0.0734285
405.8954	0.0753193
403.8557	0.0760676
401.8161	0.0752736
399.7764	0.0745418
