# Supplementary material for: Vibrational Raman and IR data on brown hair subjected to bleaching
Source: Data Brief. 2021 Sep 30;38:107439. doi: 10.1016/j.dib.2021.107439 (PMC8502914; doi:10.1016/j.dib.2021.107439)
Supplement: Supplementary file 1 [file mmc1.zip › Supplementary Material raw data/Figure 6/IR brown p8.txt]

TITLE	IR single spectrum (p8) of brown hair
DATA TYPE
ORIGIN	JASCO
OWNER
SPECTROMETER/DATA SYSTEM
RESOLUTION
DELTAX	-2.03967
XUNITS	1/CM
YUNITS	ABSORBANCE
FIRSTX	3997.7610
LASTX	399.7761
NPOINTS	1765
FIRSTY	0.00559
MAXY	0.08236
MINY	0.00497
XYDATA
3997.7610	0.00558679
3995.7213	0.00561642
3993.6816	0.00570811
3991.6420	0.00582177
3989.6023	0.00587839
3987.5626	0.00580073
3985.5229	0.00571404
3983.4833	0.00574244
3981.4436	0.00577691
3979.4039	0.00572246
3977.3642	0.005647
3975.3246	0.00561047
3973.2849	0.00559513
3971.2452	0.00554935
3969.2056	0.00551619
3967.1659	0.00558202
3965.1262	0.00567018
3963.0865	0.00564679
3961.0469	0.00555837
3959.0072	0.00552749
3956.9675	0.00556018
3954.9278	0.00563284
3952.8882	0.00573791
3950.8485	0.00582665
3948.8088	0.00580645
3946.7691	0.00571186
3944.7295	0.00569382
3942.6898	0.00572791
3940.6501	0.00570987
3938.6104	0.0056748
3936.5708	0.00566775
3934.5311	0.00566203
3932.4914	0.00566927
3930.4518	0.00569615
3928.4121	0.00567184
3926.3724	0.00564341
3924.3327	0.00566712
3922.2931	0.00568309
3920.2534	0.00575367
3918.2137	0.00583324
3916.1740	0.00577418
3914.1344	0.00566573
3912.0947	0.00554164
3910.0550	0.00545513
3908.0153	0.00556579
3905.9757	0.00577432
3903.9360	0.00584843
3901.8963	0.00586881
3899.8566	0.00594334
3897.8170	0.00589277
3895.7773	0.00575291
3893.7376	0.00576285
3891.6979	0.00589991
3889.6583	0.0058488
3887.6186	0.00568199
3885.5789	0.00566371
3883.5393	0.00575427
3881.4996	0.00579971
3879.4599	0.0057202
3877.4202	0.00561669
3875.3806	0.00559728
3873.3409	0.00559319
3871.3012	0.00565115
3869.2615	0.00576052
3867.2219	0.00577146
3865.1822	0.00579053
3863.1425	0.00578142
3861.1028	0.00568718
3859.0632	0.00564973
3857.0235	0.00566119
3854.9838	0.00573237
3852.9441	0.00586483
3850.9045	0.005824
3848.8648	0.00568747
3846.8251	0.00560455
3844.7855	0.00556537
3842.7458	0.00558401
3840.7061	0.00571711
3838.6664	0.00584064
3836.6268	0.00579522
3834.5871	0.00568456
3832.5474	0.00560129
3830.5077	0.00551684
3828.4681	0.00548625
3826.4284	0.0054982
3824.3887	0.00541563
3822.3490	0.00536913
3820.3094	0.005589
3818.2697	0.00577796
3816.2300	0.00573206
3814.1903	0.00560706
3812.1507	0.00554993
3810.1110	0.00557022
3808.0713	0.00567365
3806.0316	0.00581949
3803.9920	0.00581023
3801.9523	0.00575524
3799.9126	0.005817
3797.8730	0.00578562
3795.8333	0.00566219
3793.7936	0.00561553
3791.7539	0.00564705
3789.7143	0.00567498
3787.6746	0.00567984
3785.6349	0.0056619
3783.5952	0.00561855
3781.5556	0.00559775
3779.5159	0.00559335
3777.4762	0.00555989
3775.4365	0.00555937
3773.3969	0.00562906
3771.3572	0.00570981
3769.3175	0.00575047
3767.2778	0.00573471
3765.2382	0.00571021
3763.1985	0.00568862
3761.1588	0.00561168
3759.1192	0.005497
3757.0795	0.00546014
3755.0398	0.00552382
3753.0001	0.00564328
3750.9605	0.00580328
3748.9208	0.00590012
3746.8811	0.00595877
3744.8414	0.00600974
3742.8018	0.00591836
3740.7621	0.00575409
3738.7224	0.00564671
3736.6827	0.00566667
3734.6431	0.00575656
3732.6034	0.00575102
3730.5637	0.00564548
3728.5240	0.00555315
3726.4844	0.00558724
3724.4447	0.00565899
3722.4050	0.00559115
3720.3653	0.00549495
3718.3257	0.00551333
3716.2860	0.00554468
3714.2463	0.00548208
3712.2067	0.00537236
3710.1670	0.00532948
3708.1273	0.00536305
3706.0876	0.00539872
3704.0480	0.00537894
3702.0083	0.00533873
3699.9686	0.00535535
3697.9289	0.00536216
3695.8893	0.00533866
3693.8496	0.00535939
3691.8099	0.00547055
3689.7702	0.00569379
3687.7306	0.00583788
3685.6909	0.00575288
3683.6512	0.00560255
3681.6115	0.00552067
3679.5719	0.00552589
3677.5322	0.00561844
3675.4925	0.00580876
3673.4529	0.00585215
3671.4132	0.00577245
3669.3735	0.00582138
3667.3338	0.00587983
3665.2942	0.0058356
3663.2545	0.00578329
3661.2148	0.00577539
3659.1751	0.00576044
3657.1355	0.0057121
3655.0958	0.00570995
3653.0561	0.00580845
3651.0164	0.0059584
3648.9768	0.0060352
3646.9371	0.00600081
3644.8974	0.00596354
3642.8577	0.00598336
3640.8181	0.00597076
3638.7784	0.00587671
3636.7387	0.00579373
3634.6990	0.00573589
3632.6594	0.00574139
3630.6197	0.0058701
3628.5800	0.006149
3626.5404	0.0063827
3624.5007	0.00641998
3622.4610	0.00640947
3620.4213	0.00641927
3618.3817	0.00643895
3616.3420	0.00650306
3614.3023	0.00649439
3612.2626	0.0063417
3610.2230	0.00625482
3608.1833	0.00631407
3606.1436	0.00639965
3604.1039	0.00651107
3602.0643	0.00666322
3600.0246	0.0067841
3597.9849	0.00687174
3595.9452	0.00699626
3593.9056	0.00712887
3591.8659	0.00713892
3589.8262	0.00709874
3587.7866	0.00718758
3585.7469	0.00727049
3583.7072	0.00726846
3581.6675	0.0072633
3579.6279	0.00723345
3577.5882	0.00718529
3575.5485	0.00715147
3573.5088	0.00719218
3571.4692	0.0072972
3569.4295	0.00744673
3567.3898	0.0076105
3565.3501	0.00763832
3563.3105	0.00760953
3561.2708	0.00768171
3559.2311	0.0077888
3557.1914	0.00782884
3555.1518	0.00780997
3553.1121	0.00775331
3551.0724	0.00773259
3549.0327	0.00784012
3546.9931	0.00801119
3544.9534	0.00807321
3542.9137	0.00801026
3540.8741	0.0080138
3538.8344	0.00809151
3536.7947	0.00808877
3534.7550	0.00804449
3532.7154	0.00809866
3530.6757	0.00826379
3528.6360	0.00842043
3526.5963	0.00850296
3524.5567	0.00860569
3522.5170	0.00874639
3520.4773	0.00883251
3518.4376	0.00882381
3516.3980	0.00874494
3514.3583	0.00865937
3512.3186	0.00865766
3510.2789	0.00876982
3508.2393	0.0088971
3506.1996	0.00901491
3504.1599	0.0091678
3502.1203	0.00926328
3500.0806	0.0092449
3498.0409	0.00918948
3496.0012	0.00914675
3493.9616	0.00915225
3491.9219	0.0092435
3489.8822	0.0093875
3487.8425	0.00950615
3485.8029	0.00954158
3483.7632	0.00948388
3481.7235	0.00940795
3479.6838	0.00942597
3477.6442	0.00951883
3475.6045	0.00959806
3473.5648	0.00968969
3471.5251	0.00978613
3469.4855	0.00978663
3467.4458	0.00973482
3465.4061	0.00975441
3463.3664	0.00980477
3461.3268	0.00980683
3459.2871	0.00985915
3457.2474	0.0100274
3455.2078	0.0101254
3453.1681	0.010073
3451.1284	0.010047
3449.0887	0.0100918
3447.0491	0.0101593
3445.0094	0.010216
3442.9697	0.0102427
3440.9300	0.0103063
3438.8904	0.0103864
3436.8507	0.0104555
3434.8110	0.0105641
3432.7713	0.0107009
3430.7317	0.0107848
3428.6920	0.0108144
3426.6523	0.0108707
3424.6126	0.0109004
3422.5730	0.0108763
3420.5333	0.0109008
3418.4936	0.0109419
3416.4540	0.0109297
3414.4143	0.0109558
3412.3746	0.0110843
3410.3349	0.0112234
3408.2953	0.0112794
3406.2556	0.0112405
3404.2159	0.0111887
3402.1762	0.0112552
3400.1366	0.0113957
3398.0969	0.0114398
3396.0572	0.011431
3394.0175	0.0115399
3391.9779	0.0116846
3389.9382	0.0117023
3387.8985	0.0116933
3385.8588	0.0117739
3383.8192	0.0119091
3381.7795	0.0120467
3379.7398	0.0121189
3377.7001	0.0121261
3375.6605	0.0121315
3373.6208	0.0121703
3371.5811	0.0122875
3369.5415	0.012451
3367.5018	0.0125606
3365.4621	0.0125528
3363.4224	0.0124382
3361.3828	0.012402
3359.3431	0.0125359
3357.3034	0.012677
3355.2637	0.0127723
3353.2241	0.0128375
3351.1844	0.0128643
3349.1447	0.0129452
3347.1050	0.013115
3345.0654	0.0133083
3343.0257	0.0134706
3340.9860	0.0135713
3338.9463	0.0136382
3336.9067	0.013736
3334.8670	0.0138281
3332.8273	0.0138639
3330.7877	0.0139178
3328.7480	0.0140133
3326.7083	0.0140843
3324.6686	0.0140714
3322.6290	0.0140208
3320.5893	0.014068
3318.5496	0.0142051
3316.5099	0.0143517
3314.4703	0.0145071
3312.4306	0.0146708
3310.3909	0.0148104
3308.3512	0.0149248
3306.3116	0.0150025
3304.2719	0.0150016
3302.2322	0.0149876
3300.1925	0.0150464
3298.1529	0.0151925
3296.1132	0.0153543
3294.0735	0.0154548
3292.0338	0.0155542
3289.9942	0.0156421
3287.9545	0.0156826
3285.9148	0.0156954
3283.8752	0.0156388
3281.8355	0.0155636
3279.7958	0.0155533
3277.7561	0.0155814
3275.7165	0.0155809
3273.6768	0.0156008
3271.6371	0.0156922
3269.5974	0.0157227
3267.5578	0.0156447
3265.5181	0.0155406
3263.4784	0.0154516
3261.4387	0.0153543
3259.3991	0.0152173
3257.3594	0.0151437
3255.3197	0.0151679
3253.2800	0.0151251
3251.2404	0.0149897
3249.2007	0.0149179
3247.1610	0.0149196
3245.1214	0.0149093
3243.0817	0.0148184
3241.0420	0.0146029
3239.0023	0.0144608
3236.9627	0.0145277
3234.9230	0.0145624
3232.8833	0.0143963
3230.8436	0.0141941
3228.8040	0.0141204
3226.7643	0.0141024
3224.7246	0.0140778
3222.6849	0.0140705
3220.6453	0.0140621
3218.6056	0.0140172
3216.5659	0.0139486
3214.5262	0.0139081
3212.4866	0.0138271
3210.4469	0.0136657
3208.4072	0.0135126
3206.3675	0.0134119
3204.3279	0.0133628
3202.2882	0.0133114
3200.2485	0.013207
3198.2089	0.0130786
3196.1692	0.0130368
3194.1295	0.013106
3192.0898	0.0131195
3190.0502	0.0130288
3188.0105	0.012911
3185.9708	0.012785
3183.9311	0.0126883
3181.8915	0.012586
3179.8518	0.0124632
3177.8121	0.012432
3175.7724	0.0124094
3173.7328	0.012273
3171.6931	0.012109
3169.6534	0.0119648
3167.6137	0.0118557
3165.5741	0.011809
3163.5344	0.0117223
3161.4947	0.0115561
3159.4551	0.011475
3157.4154	0.011476
3155.3757	0.0114106
3153.3360	0.0113035
3151.2964	0.0111606
3149.2567	0.0109881
3147.2170	0.0109066
3145.1773	0.0109528
3143.1377	0.0110328
3141.0980	0.0110049
3139.0583	0.010864
3137.0186	0.0107189
3134.9790	0.0106018
3132.9393	0.0105264
3130.8996	0.0105058
3128.8599	0.0105207
3126.8203	0.0105337
3124.7806	0.0105577
3122.7409	0.0106287
3120.7013	0.0106476
3118.6616	0.0105765
3116.6219	0.0105496
3114.5822	0.0106062
3112.5426	0.010594
3110.5029	0.0104794
3108.4632	0.0104341
3106.4235	0.0104442
3104.3839	0.0103875
3102.3442	0.0102893
3100.3045	0.0102122
3098.2648	0.0102259
3096.2252	0.0103381
3094.1855	0.0104343
3092.1458	0.0104698
3090.1061	0.0104871
3088.0665	0.0104836
3086.0268	0.0105042
3083.9871	0.0105727
3081.9474	0.0106086
3079.9078	0.0105891
3077.8681	0.0105142
3075.8284	0.0103833
3073.7888	0.0103192
3071.7491	0.0104022
3069.7094	0.0105561
3067.6697	0.0106973
3065.6301	0.0107425
3063.5904	0.0106721
3061.5507	0.0105996
3059.5110	0.0105808
3057.4714	0.0105675
3055.4317	0.0105077
3053.3920	0.0104036
3051.3523	0.0103224
3049.3127	0.0102917
3047.2730	0.0103088
3045.2333	0.010358
3043.1936	0.0103542
3041.1540	0.0102457
3039.1143	0.0101135
3037.0746	0.0100639
3035.0350	0.0100749
3032.9953	0.0100643
3030.9556	0.00997266
3028.9159	0.00978753
3026.8763	0.00963357
3024.8366	0.00963413
3022.7969	0.00969951
3020.7572	0.00971534
3018.7176	0.00966867
3016.6779	0.00957268
3014.6382	0.00954018
3012.5985	0.00961206
3010.5589	0.00962489
3008.5192	0.00949787
3006.4795	0.00937959
3004.4398	0.00933635
3002.4002	0.00930273
3000.3605	0.00934701
2998.3208	0.00944469
2996.2811	0.0094821
2994.2415	0.00955945
2992.2018	0.00971039
2990.1621	0.00979754
2988.1225	0.00981943
2986.0828	0.00986715
2984.0431	0.0100025
2982.0034	0.0102233
2979.9638	0.0104736
2977.9241	0.0107011
2975.8844	0.0108368
2973.8447	0.0109827
2971.8051	0.0112935
2969.7654	0.0116895
2967.7257	0.0120834
2965.6860	0.0124547
2963.6464	0.0127567
2961.6067	0.01302
2959.5670	0.0132696
2957.5273	0.0134345
2955.4877	0.0134895
2953.4480	0.0134471
2951.4083	0.0132993
2949.3687	0.0131386
2947.3290	0.0131364
2945.2893	0.0133211
2943.2496	0.0135534
2941.2100	0.0137851
2939.1703	0.0141264
2937.1306	0.0146496
2935.0909	0.0153087
2933.0513	0.0160013
2931.0116	0.0166766
2928.9719	0.0173591
2926.9322	0.0180353
2924.8926	0.0186661
2922.8529	0.0192138
2920.8132	0.0195417
2918.7735	0.0195483
2916.7339	0.019266
2914.6942	0.0186498
2912.6545	0.0176804
2910.6148	0.0166003
2908.5752	0.0157094
2906.5355	0.015055
2904.4958	0.0145524
2902.4562	0.0142195
2900.4165	0.0140126
2898.3768	0.0137929
2896.3371	0.0135205
2894.2975	0.0132422
2892.2578	0.0129968
2890.2181	0.0127827
2888.1784	0.0125794
2886.1388	0.012404
2884.0991	0.0123204
2882.0594	0.012317
2880.0197	0.0123393
2877.9801	0.0123546
2875.9404	0.0123312
2873.9007	0.0123115
2871.8610	0.0123134
2869.8214	0.0122877
2867.7817	0.0122691
2865.7420	0.0123396
2863.7024	0.012505
2861.6627	0.0127509
2859.6230	0.0131485
2857.5833	0.01371
2855.5437	0.0143172
2853.5040	0.0149325
2851.4643	0.0154244
2849.4246	0.0154154
2847.3850	0.0147201
2845.3453	0.0135904
2843.3056	0.0124737
2841.2659	0.0116658
2839.2263	0.0111603
2837.1866	0.0107719
2835.1469	0.0104282
2833.1072	0.0101887
2831.0676	0.0100344
2829.0279	0.00991805
2826.9882	0.00982629
2824.9485	0.0097367
2822.9089	0.00960515
2820.8692	0.00944528
2818.8295	0.00933209
2816.7899	0.00926317
2814.7502	0.00921592
2812.7105	0.00917644
2810.6708	0.00911159
2808.6312	0.0090255
2806.5915	0.00895603
2804.5518	0.00896903
2802.5121	0.00901316
2800.4725	0.00896414
2798.4328	0.00886025
2796.3931	0.00873852
2794.3534	0.00861406
2792.3138	0.00857554
2790.2741	0.00858663
2788.2344	0.0085664
2786.1947	0.00854742
2784.1551	0.0085424
2782.1154	0.00852326
2780.0757	0.00850502
2778.0361	0.00850666
2775.9964	0.00852012
2773.9567	0.00851717
2771.9170	0.00846508
2769.8774	0.00838601
2767.8377	0.00835883
2765.7980	0.00840103
2763.7583	0.00842359
2761.7187	0.00837878
2759.6790	0.00833616
2757.6393	0.00833893
2755.5996	0.00832342
2753.5600	0.00826809
2751.5203	0.00824761
2749.4806	0.00826867
2747.4409	0.00825949
2745.4013	0.00821279
2743.3616	0.00817064
2741.3219	0.00812374
2739.2822	0.0080355
2737.2426	0.00795062
2735.2029	0.00792903
2733.1632	0.00792434
2731.1236	0.00794469
2729.0839	0.00802703
2727.0442	0.00806804
2725.0045	0.00802297
2722.9649	0.00796526
2720.9252	0.00791227
2718.8855	0.00785962
2716.8458	0.00783451
2714.8062	0.00785535
2712.7665	0.00789803
2710.7268	0.00789268
2708.6871	0.00783854
2706.6475	0.00781007
2704.6078	0.00783632
2702.5681	0.00787107
2700.5284	0.00783511
2698.4888	0.00772988
2696.4491	0.00765221
2694.4094	0.00766348
2692.3698	0.0077108
2690.3301	0.00772342
2688.2904	0.007722
2686.2507	0.00774954
2684.2111	0.00779139
2682.1714	0.00779329
2680.1317	0.00775273
2678.0920	0.00771028
2676.0524	0.00765837
2674.0127	0.00762699
2671.9730	0.00767929
2669.9333	0.00774535
2667.8937	0.00772482
2665.8540	0.00766522
2663.8143	0.00765429
2661.7746	0.00768635
2659.7350	0.00769794
2657.6953	0.00768195
2655.6556	0.00768045
2653.6159	0.00764156
2651.5763	0.00755853
2649.5366	0.00754328
2647.4969	0.00759646
2645.4573	0.00766269
2643.4176	0.00770166
2641.3779	0.00768661
2639.3382	0.0076413
2637.2986	0.00760797
2635.2589	0.00764169
2633.2192	0.00764364
2631.1795	0.00751431
2629.1399	0.0073864
2627.1002	0.00735017
2625.0605	0.00738042
2623.0208	0.00743546
2620.9812	0.00745629
2618.9415	0.00746814
2616.9018	0.00748913
2614.8621	0.00744981
2612.8225	0.00740267
2610.7828	0.00737326
2608.7431	0.00728823
2606.7035	0.00725669
2604.6638	0.00726817
2602.6241	0.0071845
2600.5844	0.0071305
2598.5448	0.00717958
2596.5051	0.00721037
2594.4654	0.0071606
2592.4257	0.00706008
2590.3861	0.00701954
2588.3464	0.00708132
2586.3067	0.00714473
2584.2670	0.0071681
2582.2274	0.00712597
2580.1877	0.00700234
2578.1480	0.00689949
2576.1083	0.00686128
2574.0687	0.00687737
2572.0290	0.00695207
2569.9893	0.00699342
2567.9496	0.00691356
2565.9100	0.00675975
2563.8703	0.00663039
2561.8306	0.0066162
2559.7910	0.00672868
2557.7513	0.006883
2555.7116	0.0069835
2553.6719	0.00693426
2551.6323	0.0068201
2549.5926	0.00682541
2547.5529	0.00687848
2545.5132	0.00680721
2543.4736	0.00666913
2541.4339	0.00665113
2539.3942	0.00675762
2537.3545	0.00685331
2535.3149	0.00689875
2533.2752	0.00691814
2531.2355	0.00688442
2529.1958	0.00684108
2527.1562	0.00687332
2525.1165	0.00693705
2523.0768	0.0070267
2521.0372	0.00712805
2518.9975	0.00711529
2516.9578	0.006981
2514.9181	0.00687869
2512.8785	0.00689902
2510.8388	0.00690054
2508.7991	0.0067623
2506.7594	0.00661507
2504.7198	0.0066056
2502.6801	0.0066807
2500.6404	0.00669526
2498.6007	0.00668475
2496.5611	0.00677329
2494.5214	0.00690107
2492.4817	0.00689889
2490.4420	0.0067495
2488.4024	0.00667883
2486.3627	0.00675255
2484.3230	0.00676895
2482.2833	0.00667988
2480.2437	0.00660376
2478.2040	0.00661044
2476.1643	0.00663604
2474.1247	0.00657286
2472.0850	0.00647305
2470.0453	0.00644717
2468.0056	0.0064559
2465.9660	0.00649502
2463.9263	0.00660468
2461.8866	0.00666077
2459.8469	0.00663746
2457.8073	0.00667008
2455.7676	0.00674337
2453.7279	0.00673583
2451.6882	0.00668104
2449.6486	0.00668209
2447.6089	0.00669022
2445.5692	0.00665962
2443.5295	0.00660566
2441.4899	0.00650267
2439.4502	0.00641633
2437.4105	0.00643737
2435.3709	0.00650146
2433.3312	0.00656802
2431.2915	0.00667208
2429.2518	0.00673094
2427.2122	0.006699
2425.1725	0.00667344
2423.1328	0.00670573
2421.0931	0.00679627
2419.0535	0.00681594
2417.0138	0.00665699
2414.9741	0.00651302
2412.9344	0.00650064
2410.8948	0.00651037
2408.8551	0.00652837
2406.8154	0.00658255
2404.7757	0.00658713
2402.7361	0.00649773
2400.6964	0.00641538
2398.6567	0.00642747
2396.6170	0.0064853
2394.5774	0.00651901
2392.5377	0.00651812
2390.4980	0.00651804
2388.4584	0.00654355
2386.4187	0.00649195
2384.3790	0.00639287
2382.3393	0.00642313
2380.2997	0.00654989
2378.2600	0.00666138
2376.2203	0.00666416
2374.1806	0.00645595
2372.1410	0.00608851
2370.1013	0.00578024
2368.0616	0.00573848
2366.0219	0.00593405
2363.9823	0.00612923
2361.9426	0.0061228
2359.9029	0.00596297
2357.8632	0.00579769
2355.8236	0.00576267
2353.7839	0.00602979
2351.7442	0.00637748
2349.7046	0.00642403
2347.6649	0.00624169
2345.6252	0.00615228
2343.5855	0.00625655
2341.5459	0.00628287
2339.5062	0.00622155
2337.4665	0.00627467
2335.4268	0.00639749
2333.3872	0.00642702
2331.3475	0.0063194
2329.3078	0.00627677
2327.2681	0.00650146
2325.2285	0.00681129
2323.1888	0.00688434
2321.1491	0.00673512
2319.1094	0.00661204
2317.0698	0.00659596
2315.0301	0.00666803
2312.9904	0.00679212
2310.9507	0.00685533
2308.9111	0.0068278
2306.8714	0.00678597
2304.8317	0.00677148
2302.7921	0.00682052
2300.7524	0.00693886
2298.7127	0.00701696
2296.6730	0.00701349
2294.6334	0.00702302
2292.5937	0.00698763
2290.5540	0.00684934
2288.5143	0.00674992
2286.4747	0.00676964
2284.4350	0.00689783
2282.3953	0.00700415
2280.3556	0.00692669
2278.3160	0.00678807
2276.2763	0.00677356
2274.2366	0.00681686
2272.1969	0.00687756
2270.1573	0.00700568
2268.1176	0.00702433
2266.0779	0.00678326
2264.0383	0.00638741
2261.9986	0.00612566
2259.9589	0.00623279
2257.9192	0.00649552
2255.8796	0.00667923
2253.8399	0.00682236
2251.8002	0.00685862
2249.7605	0.00673065
2247.7209	0.00664169
2245.6812	0.0067413
2243.6415	0.00694273
2241.6018	0.0071041
2239.5622	0.00691093
2237.5225	0.00644415
2235.4828	0.00635935
2233.4431	0.00663049
2231.4035	0.00681134
2229.3638	0.00690754
2227.3241	0.00685928
2225.2844	0.00662371
2223.2448	0.006454
2221.2051	0.00642369
2219.1654	0.00653257
2217.1258	0.00684579
2215.0861	0.0070378
2213.0464	0.00686819
2211.0067	0.00662718
2208.9671	0.0063713
2206.9274	0.00615706
2204.8877	0.00622945
2202.8480	0.00644329
2200.8084	0.00658077
2198.7687	0.00649691
2196.7290	0.00621769
2194.6893	0.00610381
2192.6497	0.00625188
2190.6100	0.0063827
2188.5703	0.00650776
2186.5306	0.00668698
2184.4910	0.00682659
2182.4513	0.0069976
2180.4116	0.00719518
2178.3720	0.00721018
2176.3323	0.006668
2174.2926	0.00587102
2172.2529	0.0057245
2170.2133	0.00613663
2168.1736	0.00624069
2166.1339	0.00588873
2164.0942	0.00587181
2162.0546	0.00637107
2160.0149	0.00651633
2157.9752	0.00598325
2155.9355	0.00532042
2153.8959	0.0049714
2151.8562	0.00502217
2149.8165	0.00533142
2147.7768	0.00569174
2145.7372	0.00590901
2143.6975	0.00612306
2141.6578	0.00637398
2139.6181	0.00626496
2137.5785	0.00585462
2135.5388	0.00561346
2133.4991	0.00563195
2131.4595	0.00577497
2129.4198	0.00602173
2127.3801	0.00626569
2125.3404	0.00630745
2123.3008	0.00623888
2121.2611	0.00626645
2119.2214	0.0062581
2117.1817	0.00620227
2115.1421	0.00632166
2113.1024	0.00642379
2111.0627	0.00625813
2109.0230	0.00606509
2106.9834	0.00602131
2104.9437	0.00608749
2102.9040	0.00633939
2100.8643	0.006581
2098.8247	0.00656079
2096.7850	0.00640532
2094.7453	0.00621327
2092.7057	0.00609376
2090.6660	0.00623541
2088.6263	0.0064591
2086.5866	0.00652779
2084.5470	0.00656297
2082.5073	0.00654295
2080.4676	0.00635785
2078.4279	0.00621503
2076.3883	0.00620703
2074.3486	0.006159
2072.3089	0.00609431
2070.2692	0.00607378
2068.2296	0.00606885
2066.1899	0.00627546
2064.1502	0.00665594
2062.1105	0.00676023
2060.0709	0.00662398
2058.0312	0.00666183
2055.9915	0.00655073
2053.9518	0.00620366
2051.9122	0.0063001
2049.8725	0.00661985
2047.8328	0.00667749
2045.7932	0.00669053
2043.7535	0.00662261
2041.7138	0.00637115
2039.6741	0.00609211
2037.6345	0.00579829
2035.5948	0.00571818
2033.5551	0.00599672
2031.5154	0.00608953
2029.4758	0.0059266
2027.4361	0.00600037
2025.3964	0.00615107
2023.3567	0.00600853
2021.3171	0.00595289
2019.2774	0.00640721
2017.2377	0.00669403
2015.1980	0.00609242
2013.1584	0.00534741
2011.1187	0.00541718
2009.0790	0.00599016
2007.0394	0.00613997
2004.9997	0.00558611
2002.9600	0.00516314
2000.9203	0.00546735
1998.8807	0.00606761
1996.8410	0.00646599
1994.8013	0.0064368
1992.7616	0.00618205
1990.7220	0.00603052
1988.6823	0.00609783
1986.6426	0.00642534
1984.6029	0.00651693
1982.5633	0.0062736
1980.5236	0.00630658
1978.4839	0.00629358
1976.4442	0.00566386
1974.4046	0.00506222
1972.3649	0.00514338
1970.3252	0.00568369
1968.2856	0.00596129
1966.2459	0.00571941
1964.2062	0.00550877
1962.1665	0.00561902
1960.1269	0.00569088
1958.0872	0.00536219
1956.0475	0.0051009
1954.0078	0.00533939
1951.9682	0.00543421
1949.9285	0.00516979
1947.8888	0.00532938
1945.8491	0.00593683
1943.8095	0.0061423
1941.7698	0.005774
1939.7301	0.00536478
1937.6904	0.00513859
1935.6508	0.00519772
1933.6111	0.00556361
1931.5714	0.00586197
1929.5317	0.00587162
1927.4921	0.00577964
1925.4524	0.00574231
1923.4127	0.00577321
1921.3731	0.00584268
1919.3334	0.00583631
1917.2937	0.00572817
1915.2540	0.00564805
1913.2144	0.00568424
1911.1747	0.005878
1909.1350	0.0060094
1907.0953	0.00590639
1905.0557	0.0057931
1903.0160	0.00572912
1900.9763	0.00567876
1898.9366	0.00572398
1896.8970	0.00589778
1894.8573	0.00609198
1892.8176	0.00612196
1890.7779	0.00607355
1888.7383	0.00608053
1886.6986	0.00607286
1884.6589	0.0060048
1882.6193	0.00589364
1880.5796	0.00579008
1878.5399	0.00573421
1876.5002	0.00569266
1874.4606	0.00562891
1872.4209	0.00559967
1870.3812	0.00565608
1868.3415	0.00574664
1866.3019	0.00581364
1864.2622	0.00586672
1862.2225	0.00587572
1860.1828	0.00585919
1858.1432	0.00585989
1856.1035	0.0058388
1854.0638	0.00581828
1852.0241	0.00578979
1849.9845	0.00571939
1847.9448	0.00563683
1845.9051	0.00558661
1843.8654	0.00560869
1841.8258	0.00566061
1839.7861	0.00567978
1837.7464	0.00563247
1835.7068	0.00558121
1833.6671	0.0056689
1831.6274	0.00585727
1829.5877	0.00591151
1827.5481	0.00575753
1825.5084	0.00562406
1823.4687	0.00563848
1821.4290	0.00564071
1819.3894	0.00553425
1817.3497	0.00550654
1815.3100	0.00562364
1813.2703	0.0056796
1811.2307	0.00563856
1809.1910	0.00567643
1807.1513	0.0057862
1805.1116	0.00583229
1803.0720	0.00584153
1801.0323	0.00587889
1798.9926	0.00585832
1796.9530	0.0057719
1794.9133	0.00572849
1792.8736	0.00574433
1790.8339	0.00568915
1788.7943	0.00556637
1786.7546	0.00556343
1784.7149	0.00567241
1782.6752	0.00576039
1780.6356	0.00580089
1778.5959	0.00579008
1776.5562	0.00575018
1774.5165	0.00573725
1772.4769	0.0057378
1770.4372	0.00572723
1768.3975	0.00572298
1766.3578	0.00577001
1764.3182	0.00589765
1762.2785	0.00598294
1760.2388	0.00593394
1758.1991	0.00588865
1756.1595	0.00594368
1754.1198	0.00611185
1752.0801	0.0064296
1750.0405	0.00676656
1748.0008	0.00691982
1745.9611	0.00702233
1743.9214	0.0072384
1741.8818	0.00751723
1739.8421	0.00769887
1737.8024	0.00778438
1735.7627	0.00786303
1733.7231	0.00789824
1731.6834	0.00780717
1729.6437	0.007655
1727.6040	0.00750166
1725.5644	0.00740378
1723.5247	0.0073958
1721.4850	0.00746316
1719.4453	0.0076256
1717.4057	0.00788807
1715.3660	0.00809927
1713.3263	0.0082001
1711.2867	0.00839179
1709.2470	0.00875569
1707.2073	0.00927592
1705.1676	0.00992064
1703.1280	0.0105421
1701.0883	0.0113315
1699.0486	0.0123294
1697.0089	0.0132384
1694.9693	0.0142371
1692.9296	0.0151253
1690.8899	0.0159465
1688.8502	0.0168528
1686.8106	0.0177305
1684.7709	0.0189116
1682.7312	0.0202152
1680.6915	0.0210097
1678.6519	0.0216934
1676.6122	0.0226052
1674.5725	0.0237552
1672.5328	0.0247671
1670.4932	0.0257558
1668.4535	0.0268823
1666.4138	0.0277667
1664.3742	0.0286179
1662.3345	0.0297306
1660.2948	0.0308188
1658.2551	0.0317472
1656.2155	0.0326435
1654.1758	0.0338676
1652.1361	0.0353491
1650.0964	0.036027
1648.0568	0.03657
1646.0171	0.0373069
1643.9774	0.0376813
1641.9377	0.0378302
1639.8981	0.0380467
1637.8584	0.0383408
1635.8187	0.0386828
1633.7790	0.0388069
1631.7394	0.0386669
1629.6997	0.0385443
1627.6600	0.038508
1625.6204	0.0383568
1623.5807	0.0379807
1621.5410	0.037442
1619.5013	0.036825
1617.4617	0.0359501
1615.4220	0.0347307
1613.3823	0.0335428
1611.3426	0.0323731
1609.3030	0.0311169
1607.2633	0.0298604
1605.2236	0.0287028
1603.1839	0.0276338
1601.1443	0.0266161
1599.1046	0.0256769
1597.0649	0.0248558
1595.0252	0.0241219
1592.9856	0.0234707
1590.9459	0.022956
1588.9062	0.0225912
1586.8665	0.0223743
1584.8269	0.0223502
1582.7872	0.0225409
1580.7475	0.022846
1578.7079	0.0231979
1576.6682	0.0236308
1574.6285	0.0239578
1572.5888	0.0240387
1570.5492	0.0241181
1568.5095	0.0242944
1566.4698	0.0245261
1564.4301	0.0248646
1562.3905	0.0253012
1560.3508	0.0260747
1558.3111	0.0274332
1556.2714	0.0283536
1554.2318	0.0290526
1552.1921	0.0299637
1550.1524	0.0309356
1548.1127	0.0318489
1546.0731	0.0328361
1544.0334	0.0340785
1541.9937	0.0354327
1539.9541	0.0367144
1537.9144	0.0373882
1535.8747	0.0375806
1533.8350	0.037741
1531.7954	0.0379021
1529.7557	0.0380443
1527.7160	0.038289
1525.6763	0.0385845
1523.6367	0.0388161
1521.5970	0.0390655
1519.5573	0.0393022
1517.5176	0.039494
1515.4780	0.0396477
1513.4383	0.0396716
1511.3986	0.0395796
1509.3589	0.0394279
1507.3193	0.0390588
1505.2796	0.0383318
1503.2399	0.0376491
1501.2002	0.0369957
1499.1606	0.0361665
1497.1209	0.0350705
1495.0812	0.0338843
1493.0416	0.0328619
1491.0019	0.0318045
1488.9622	0.0305055
1486.9225	0.0292597
1484.8829	0.0282895
1482.8432	0.027571
1480.8035	0.0270572
1478.7638	0.0267988
1476.7242	0.0268228
1474.6845	0.0270753
1472.6448	0.0275378
1470.6051	0.0280214
1468.5655	0.0284021
1466.5258	0.0287581
1464.4861	0.0289639
1462.4464	0.0289595
1460.4068	0.0290166
1458.3671	0.029243
1456.3274	0.0294394
1454.2878	0.0294657
1452.2481	0.0294951
1450.2084	0.0295624
1448.1687	0.0295851
1446.1291	0.029514
1444.0894	0.0293768
1442.0497	0.0292075
1440.0100	0.0290609
1437.9704	0.0289459
1435.9307	0.028712
1433.8910	0.0283643
1431.8513	0.0280253
1429.8117	0.0276763
1427.7720	0.0273564
1425.7323	0.0271371
1423.6926	0.0270536
1421.6530	0.0271243
1419.6133	0.0273189
1417.5736	0.0274379
1415.5339	0.0273876
1413.4943	0.0273505
1411.4546	0.027384
1409.4149	0.0273835
1407.3753	0.0273406
1405.3356	0.0273273
1403.2959	0.0273023
1401.2562	0.0272571
1399.2166	0.0272027
1397.1769	0.0271209
1395.1372	0.027067
1393.0975	0.0270255
1391.0579	0.0269884
1389.0182	0.0269908
1386.9785	0.0269308
1384.9388	0.0267719
1382.8992	0.0266402
1380.8595	0.0265917
1378.8198	0.0265942
1376.7801	0.0265537
1374.7405	0.0263861
1372.7008	0.0261038
1370.6611	0.0258387
1368.6215	0.0256093
1366.5818	0.0253541
1364.5421	0.0250951
1362.5024	0.0248337
1360.4628	0.024578
1358.4231	0.0243936
1356.3834	0.0242845
1354.3437	0.0242131
1352.3041	0.0241646
1350.2644	0.0241515
1348.2247	0.0241831
1346.1850	0.0242011
1344.1454	0.0242089
1342.1057	0.024295
1340.0660	0.0244131
1338.0263	0.0244316
1335.9867	0.0243465
1333.9470	0.0242423
1331.9073	0.024165
1329.8676	0.0241117
1327.8280	0.0240963
1325.7883	0.024131
1323.7486	0.0241812
1321.7090	0.0242437
1319.6693	0.0243304
1317.6296	0.0244131
1315.5899	0.0244739
1313.5503	0.024508
1311.5106	0.0245163
1309.4709	0.0245418
1307.4312	0.0246314
1305.3916	0.0247417
1303.3519	0.0248226
1301.3122	0.0248974
1299.2725	0.0249507
1297.2329	0.0249518
1295.1932	0.02496
1293.1535	0.0250025
1291.1138	0.0250068
1289.0742	0.0250028
1287.0345	0.0250792
1284.9948	0.0251662
1282.9552	0.0252052
1280.9155	0.0252888
1278.8758	0.0254561
1276.8361	0.0256252
1274.7965	0.0257801
1272.7568	0.0259818
1270.7171	0.0262443
1268.6774	0.0265828
1266.6378	0.0270353
1264.5981	0.0275513
1262.5584	0.0280014
1260.5187	0.0282769
1258.4791	0.0283521
1256.4394	0.0283419
1254.3997	0.0284186
1252.3600	0.0286229
1250.3204	0.0288488
1248.2807	0.0290293
1246.2410	0.0292197
1244.2013	0.0294783
1242.1617	0.0297913
1240.1220	0.0300922
1238.0823	0.0303473
1236.0427	0.030603
1234.0030	0.0308333
1231.9633	0.0309474
1229.9236	0.0309929
1227.8840	0.0310552
1225.8443	0.0310937
1223.8046	0.0310446
1221.7649	0.0309137
1219.7253	0.0307135
1217.6856	0.0304222
1215.6459	0.0300997
1213.6062	0.0298773
1211.5666	0.0297438
1209.5269	0.0295819
1207.4872	0.0293925
1205.4475	0.0292324
1203.4079	0.0290841
1201.3682	0.0289432
1199.3285	0.028798
1197.2889	0.0286058
1195.2492	0.0283939
1193.2095	0.0281883
1191.1698	0.0280074
1189.1302	0.0278816
1187.0905	0.0277819
1185.0508	0.0277239
1183.0111	0.0277272
1180.9715	0.0277415
1178.9318	0.0277721
1176.8921	0.0278154
1174.8524	0.027813
1172.8128	0.0277642
1170.7731	0.0276847
1168.7334	0.0275719
1166.6937	0.0274375
1164.6541	0.0272834
1162.6144	0.0271115
1160.5747	0.0269092
1158.5350	0.0267122
1156.4954	0.0265811
1154.4557	0.0264665
1152.4160	0.0263261
1150.3764	0.0261605
1148.3367	0.0259303
1146.2970	0.0256938
1144.2573	0.0255196
1142.2177	0.0253381
1140.1780	0.0251293
1138.1383	0.0249626
1136.0986	0.0248944
1134.0590	0.0249222
1132.0193	0.0250266
1129.9796	0.0251957
1127.9399	0.0253432
1125.9003	0.0254545
1123.8606	0.0256161
1121.8209	0.0257777
1119.7812	0.0258601
1117.7416	0.0259545
1115.7019	0.0260866
1113.6622	0.0261691
1111.6226	0.0262177
1109.5829	0.0262826
1107.5432	0.0263774
1105.5035	0.0264479
1103.4639	0.0264479
1101.4242	0.0264492
1099.3845	0.0264806
1097.3448	0.0265426
1095.3052	0.0266709
1093.2655	0.0268091
1091.2258	0.0269549
1089.1861	0.0271502
1087.1465	0.0273026
1085.1068	0.0274153
1083.0671	0.0275779
1081.0274	0.0277746
1078.9878	0.0280064
1076.9481	0.0282746
1074.9084	0.0284758
1072.8687	0.0285735
1070.8291	0.0286518
1068.7894	0.0287221
1066.7497	0.0287407
1064.7101	0.028743
1062.6704	0.0287872
1060.6307	0.0288544
1058.5910	0.0289241
1056.5514	0.0290131
1054.5117	0.0291004
1052.4720	0.0291389
1050.4323	0.0291633
1048.3927	0.029264
1046.3530	0.0294623
1044.3133	0.0297609
1042.2736	0.0300634
1040.2340	0.0301616
1038.1943	0.0300185
1036.1546	0.0297527
1034.1149	0.0294439
1032.0753	0.0291488
1030.0356	0.0289263
1027.9959	0.0287752
1025.9563	0.028673
1023.9166	0.028606
1021.8769	0.0284906
1019.8372	0.0282402
1017.7976	0.027893
1015.7579	0.0275083
1013.7182	0.0270709
1011.6785	0.0265912
1009.6389	0.0261231
1007.5992	0.0256665
1005.5595	0.0251906
1003.5198	0.0247333
1001.4802	0.024361
999.4405	0.0240708
997.4008	0.0238497
995.3611	0.0236867
993.3215	0.0234896
991.2818	0.0232602
989.2421	0.0231234
987.2024	0.0230438
985.1628	0.0229145
983.1231	0.022744
981.0834	0.0226054
979.0438	0.0225489
977.0041	0.0225143
974.9644	0.0224471
972.9247	0.0223671
970.8851	0.0222994
968.8454	0.0222363
966.8057	0.0221187
964.7660	0.0219621
962.7264	0.0218119
960.6867	0.021675
958.6470	0.0215644
956.6073	0.0214239
954.5677	0.0213172
952.5280	0.0213415
950.4883	0.0213354
948.4486	0.0212378
946.4090	0.0211807
944.3693	0.0211659
942.3296	0.0211643
940.2900	0.0212217
938.2503	0.0213112
936.2106	0.0213855
934.1709	0.0214885
932.1313	0.0216064
930.0916	0.0216187
928.0519	0.0215835
926.0122	0.0216381
923.9726	0.021667
921.9329	0.0216461
919.8932	0.0216841
917.8535	0.0216767
915.8139	0.0215715
913.7742	0.0214443
911.7345	0.0212962
909.6948	0.0211792
907.6552	0.0211765
905.6155	0.0212451
903.5758	0.0213385
901.5361	0.0214005
899.4965	0.0213446
897.4568	0.0212433
895.4171	0.0212188
893.3775	0.0212656
891.3378	0.0213598
889.2981	0.0214888
887.2584	0.0215728
885.2188	0.0216135
883.1791	0.0216445
881.1394	0.0216533
879.0997	0.0217037
877.0601	0.0217871
875.0204	0.0218533
872.9807	0.0218617
870.9410	0.0217835
868.9014	0.0217357
866.8617	0.021843
864.8220	0.0220331
862.7823	0.0221245
860.7427	0.0220954
858.7030	0.0220582
856.6633	0.0220952
854.6237	0.0221737
852.5840	0.022239
850.5443	0.0223295
848.5046	0.0224567
846.4650	0.0225726
844.4253	0.0226711
842.3856	0.0228295
840.3459	0.0230583
838.3063	0.0233346
836.2666	0.0235887
834.2269	0.0236706
832.1872	0.02362
830.1476	0.023634
828.1079	0.0238197
826.0682	0.024098
824.0285	0.0243434
821.9889	0.0244931
819.9492	0.024573
817.9095	0.0247631
815.8699	0.0250949
813.8302	0.0253542
811.7905	0.0255696
809.7508	0.0258436
807.7112	0.0260289
805.6715	0.0261176
803.6318	0.0263111
801.5921	0.0267044
799.5525	0.0270913
797.5128	0.0273035
795.4731	0.0274023
793.4334	0.0273841
791.3938	0.0273429
789.3541	0.0274355
787.3144	0.0275829
785.2747	0.0276246
783.2351	0.0275405
781.1954	0.0274837
779.1557	0.0275902
777.1160	0.0277778
775.0764	0.0279231
773.0367	0.0280922
770.9970	0.0283685
768.9574	0.0286679
766.9177	0.0289283
764.8780	0.0291169
762.8383	0.029221
760.7987	0.0293314
758.7590	0.0294895
756.7193	0.0297439
754.6796	0.0300844
752.6400	0.0304418
750.6003	0.0307894
748.5606	0.0311054
746.5209	0.0314307
744.4813	0.0316945
742.4416	0.0318352
740.4019	0.0319692
738.3622	0.0321566
736.3226	0.0324402
734.2829	0.0328172
732.2432	0.0331184
730.2036	0.0333412
728.1639	0.0337124
726.1242	0.0342764
724.0845	0.0348072
722.0449	0.0351995
720.0052	0.0355632
717.9655	0.0358183
715.9258	0.0358927
713.8862	0.0359974
711.8465	0.0363588
709.8068	0.036934
707.7671	0.0373905
705.7275	0.0375985
703.6878	0.0378061
701.6481	0.0382439
699.6084	0.0388645
697.5688	0.0394349
695.5291	0.0398121
693.4894	0.0400737
691.4497	0.0402763
689.4101	0.0403948
687.3704	0.0406418
685.3307	0.0411085
683.2911	0.0416087
681.2514	0.0420562
679.2117	0.0423822
677.1720	0.0425874
675.1324	0.0428661
673.0927	0.0432672
671.0530	0.0436461
669.0133	0.0441903
666.9737	0.0449072
664.9340	0.0452353
662.8943	0.0454109
660.8546	0.0457442
658.8150	0.046122
656.7753	0.0463819
654.7356	0.0466215
652.6959	0.0468588
650.6563	0.0469823
648.6166	0.0470922
646.5769	0.0474651
644.5373	0.0479591
642.4976	0.0483174
640.4579	0.0487323
638.4182	0.0492182
636.3786	0.0495193
634.3389	0.0496239
632.2992	0.0498397
630.2595	0.0503946
628.2199	0.051032
626.1802	0.0514639
624.1405	0.051755
622.1008	0.0520959
620.0612	0.0526679
618.0215	0.0531951
615.9818	0.0532566
613.9421	0.0532851
611.9025	0.053806
609.8628	0.0544456
607.8231	0.0546393
605.7834	0.054693
603.7438	0.0550802
601.7041	0.0553907
599.6644	0.0553979
597.6248	0.0556449
595.5851	0.0562238
593.5454	0.0566843
591.5057	0.0568469
589.4661	0.0570543
587.4264	0.0575603
585.3867	0.058081
583.3470	0.0585
581.3074	0.0587976
579.2677	0.0589499
577.2280	0.0591722
575.1883	0.0595497
573.1487	0.0599607
571.1090	0.0601802
569.0693	0.0603099
567.0296	0.0606929
564.9900	0.0612093
562.9503	0.0615095
560.9106	0.0616171
558.8710	0.0618218
556.8313	0.0623528
554.7916	0.0629321
552.7519	0.0632125
550.7123	0.0634262
548.6726	0.0636185
546.6329	0.0637641
544.5932	0.0642886
542.5536	0.0651973
540.5139	0.0658338
538.4742	0.0659187
536.4345	0.0658629
534.3949	0.0660211
532.3552	0.0663112
530.3155	0.0666469
528.2758	0.0670088
526.2362	0.0673342
524.1965	0.0676984
522.1568	0.0681505
520.1171	0.0687668
518.0775	0.0693221
516.0378	0.0694629
513.9981	0.0693676
511.9585	0.0693827
509.9188	0.0695585
507.8791	0.0696799
505.8394	0.0699149
503.7998	0.0704548
501.7601	0.0710367
499.7204	0.0714196
497.6807	0.0716118
495.6411	0.0715818
493.6014	0.0713051
491.5617	0.0710181
489.5220	0.0708629
487.4824	0.0710354
485.4427	0.0717817
483.4030	0.0724785
481.3633	0.0723176
479.3237	0.0719662
477.2840	0.0722237
475.2443	0.0728893
473.2047	0.0737135
471.1650	0.0741998
469.1253	0.074007
467.0856	0.073584
465.0460	0.0733976
463.0063	0.073569
460.9666	0.0739552
458.9269	0.0744133
456.8873	0.0748721
454.8476	0.075333
452.8079	0.0760065
450.7682	0.076709
448.7286	0.0769439
446.6889	0.0768175
444.6492	0.0767495
442.6095	0.0769022
440.5699	0.0773565
438.5302	0.0779224
436.4905	0.0777013
434.4508	0.0768894
432.4112	0.0766736
430.3715	0.0767922
428.3318	0.0771515
426.2922	0.0779462
424.2525	0.0782539
422.2128	0.077652
420.1731	0.077242
418.1335	0.0785507
416.0938	0.0806559
414.0541	0.0815902
412.0144	0.0811511
409.9748	0.0805597
407.9351	0.0811802
405.8954	0.0823339
403.8557	0.0823591
401.8161	0.081056
399.7764	0.0796556
