# Supplementary material for: Vibrational Raman and IR data on brown hair subjected to bleaching
Source: Data Brief. 2021 Sep 30;38:107439. doi: 10.1016/j.dib.2021.107439 (PMC8502914; doi:10.1016/j.dib.2021.107439)
Supplement: Supplementary file 1 [file mmc1.zip › Supplementary Material raw data/Figure 6/IR brown p9.txt]

TITLE	IR single spectrum (p9) of brown hair
DATA TYPE
ORIGIN	JASCO
OWNER
SPECTROMETER/DATA SYSTEM
RESOLUTION
DELTAX	-2.03967
XUNITS	1/CM
YUNITS	ABSORBANCE
FIRSTX	3997.7610
LASTX	399.7761
NPOINTS	1765
FIRSTY	0.00431
MAXY	0.08389
MINY	0.00335
XYDATA
3997.7610	0.00430571
3995.7213	0.00430145
3993.6816	0.00436511
3991.6420	0.00441448
3989.6023	0.00436906
3987.5626	0.00430874
3985.5229	0.00435154
3983.4833	0.00442858
3981.4436	0.00440614
3979.4039	0.00431936
3977.3642	0.00429107
3975.3246	0.00428271
3973.2849	0.00424402
3971.2452	0.00425991
3969.2056	0.00434971
3967.1659	0.00439001
3965.1262	0.00433031
3963.0865	0.00427267
3961.0469	0.00429139
3959.0072	0.00432694
3956.9675	0.00432195
3954.9278	0.00434768
3952.8882	0.00443475
3950.8485	0.00452849
3948.8088	0.00455423
3946.7691	0.004475
3944.7295	0.00440157
3942.6898	0.00438114
3940.6501	0.00435487
3938.6104	0.00431264
3936.5708	0.00429677
3934.5311	0.00435249
3932.4914	0.0044126
3930.4518	0.00438316
3928.4121	0.00430069
3926.3724	0.0042842
3924.3327	0.00434255
3922.2931	0.00434245
3920.2534	0.00434488
3918.2137	0.00445395
3916.1740	0.00450817
3914.1344	0.00441242
3912.0947	0.00430971
3910.0550	0.00431384
3908.0153	0.00445083
3905.9757	0.00465045
3903.9360	0.00474144
3901.8963	0.00468672
3899.8566	0.00461463
3897.8170	0.00452794
3895.7773	0.00443522
3893.7376	0.00446786
3891.6979	0.00457236
3889.6583	0.00447968
3887.6186	0.00430469
3885.5789	0.0042665
3883.5393	0.00432935
3881.4996	0.00445586
3879.4599	0.00453249
3877.4202	0.00442963
3875.3806	0.00427269
3873.3409	0.00420643
3871.3012	0.0042791
3869.2615	0.00437008
3867.2219	0.00440379
3865.1822	0.00447445
3863.1425	0.00449812
3861.1028	0.00446127
3859.0632	0.00454766
3857.0235	0.0047249
3854.9838	0.00484191
3852.9441	0.00471757
3850.9045	0.00442442
3848.8648	0.00427991
3846.8251	0.00432142
3844.7855	0.00442526
3842.7458	0.00444791
3840.7061	0.00447123
3838.6664	0.00458876
3836.6268	0.00460079
3834.5871	0.00443606
3832.5474	0.00423884
3830.5077	0.00408848
3828.4681	0.00404655
3826.4284	0.00411783
3824.3887	0.00421529
3822.3490	0.00430166
3820.3094	0.00435704
3818.2697	0.00434451
3816.2300	0.00429899
3814.1903	0.00425131
3812.1507	0.00425565
3810.1110	0.00433217
3808.0713	0.00446661
3806.0316	0.0045693
3803.9920	0.00456286
3801.9523	0.00451899
3799.9126	0.00449116
3797.8730	0.00442157
3795.8333	0.00428393
3793.7936	0.0042051
3791.7539	0.00425045
3789.7143	0.00435866
3787.6746	0.00443977
3785.6349	0.00442254
3783.5952	0.00437929
3781.5556	0.00438514
3779.5159	0.0043339
3777.4762	0.00418821
3775.4365	0.00414185
3773.3969	0.00425528
3771.3572	0.00433973
3769.3175	0.00428255
3767.2778	0.00422522
3765.2382	0.00425693
3763.1985	0.00432629
3761.1588	0.00436352
3759.1192	0.00429494
3757.0795	0.00420395
3755.0398	0.00430851
3753.0001	0.00460121
3750.9605	0.00480658
3748.9208	0.00473256
3746.8811	0.00464501
3744.8414	0.00459734
3742.8018	0.00444503
3740.7621	0.0043294
3738.7224	0.00435366
3736.6827	0.00451117
3734.6431	0.00459561
3732.6034	0.00443033
3730.5637	0.0043015
3728.5240	0.00428127
3726.4844	0.00427063
3724.4447	0.00429175
3722.4050	0.00424836
3720.3653	0.00412935
3718.3257	0.00412692
3716.2860	0.00426509
3714.2463	0.0043973
3712.2067	0.00438227
3710.1670	0.00430527
3708.1273	0.00433868
3706.0876	0.00439419
3704.0480	0.00438614
3702.0083	0.00425557
3699.9686	0.00406729
3697.9289	0.00400218
3695.8893	0.00399534
3693.8496	0.00398199
3691.8099	0.00411057
3689.7702	0.00433886
3687.7306	0.00436579
3685.6909	0.0042259
3683.6512	0.00415039
3681.6115	0.00420345
3679.5719	0.00430299
3677.5322	0.0044119
3675.4925	0.00453563
3673.4529	0.00459839
3671.4132	0.00467123
3669.3735	0.0046958
3667.3338	0.00454356
3665.2942	0.00442526
3663.2545	0.0044677
3661.2148	0.00456542
3659.1751	0.00460603
3657.1355	0.00456804
3655.0958	0.00450534
3653.0561	0.00450898
3651.0164	0.00455792
3648.9768	0.00467714
3646.9371	0.00485702
3644.8974	0.00498156
3642.8577	0.00503831
3640.8181	0.00491603
3638.7784	0.00471252
3636.7387	0.00472592
3634.6990	0.00487464
3632.6594	0.00493603
3630.6197	0.00499418
3628.5800	0.00525289
3626.5404	0.00551131
3624.5007	0.00554943
3622.4610	0.00553472
3620.4213	0.00558192
3618.3817	0.00554256
3616.3420	0.00544926
3614.3023	0.00551855
3612.2626	0.00564745
3610.2230	0.00569382
3608.1833	0.00565264
3606.1436	0.00555635
3604.1039	0.00554065
3602.0643	0.00566578
3600.0246	0.00577914
3597.9849	0.00578187
3595.9452	0.00587477
3593.9056	0.00613555
3591.8659	0.00628618
3589.8262	0.00631927
3587.7866	0.00641827
3585.7469	0.00643125
3583.7072	0.00638016
3581.6675	0.00642739
3579.6279	0.00649305
3577.5882	0.00647174
3575.5485	0.00640209
3573.5088	0.00646859
3571.4692	0.00669119
3569.4295	0.0069476
3567.3898	0.00714836
3565.3501	0.00715547
3563.3105	0.00707482
3561.2708	0.00707519
3559.2311	0.00712718
3557.1914	0.00718676
3555.1518	0.00724148
3553.1121	0.00724422
3551.0724	0.00721953
3549.0327	0.00732148
3546.9931	0.00757794
3544.9534	0.00770237
3542.9137	0.00757518
3540.8741	0.00756359
3538.8344	0.00777821
3536.7947	0.00790533
3534.7550	0.0078562
3532.7154	0.00782765
3530.6757	0.00792537
3528.6360	0.00805383
3526.5963	0.00811124
3524.5567	0.00817982
3522.5170	0.00826321
3520.4773	0.00827336
3518.4376	0.00828083
3516.3980	0.00836226
3514.3583	0.00845125
3512.3186	0.00854359
3510.2789	0.00869819
3508.2393	0.00882704
3506.1996	0.00892884
3504.1599	0.00910575
3502.1203	0.00921269
3500.0806	0.00915225
3498.0409	0.00910824
3496.0012	0.00912225
3493.9616	0.009114
3491.9219	0.00914126
3489.8822	0.00921417
3487.8425	0.00926457
3485.8029	0.00930173
3483.7632	0.00933727
3481.7235	0.00941705
3479.6838	0.00958157
3477.6442	0.0097206
3475.6045	0.00974798
3473.5648	0.00974046
3471.5251	0.00980167
3469.4855	0.00988876
3467.4458	0.00993569
3465.4061	0.00998943
3463.3664	0.0100687
3461.3268	0.0101501
3459.2871	0.0102243
3457.2474	0.0102664
3455.2078	0.0102434
3453.1681	0.0102028
3451.1284	0.0102639
3449.0887	0.0103984
3447.0491	0.0105012
3445.0094	0.0105468
3442.9697	0.0105705
3440.9300	0.0106558
3438.8904	0.0107732
3436.8507	0.0108587
3434.8110	0.010939
3432.7713	0.0110162
3430.7317	0.0110584
3428.6920	0.0110804
3426.6523	0.0111516
3424.6126	0.0112165
3422.5730	0.0112593
3420.5333	0.0114252
3418.4936	0.0115849
3416.4540	0.0115586
3414.4143	0.0115108
3412.3746	0.0115805
3410.3349	0.0117123
3408.2953	0.0118415
3406.2556	0.0119272
3404.2159	0.0119578
3402.1762	0.0119987
3400.1366	0.0121095
3398.0969	0.0122119
3396.0572	0.0122418
3394.0175	0.0123116
3391.9779	0.0124564
3389.9382	0.0125503
3387.8985	0.0125839
3385.8588	0.0126378
3383.8192	0.0127596
3381.7795	0.0129366
3379.7398	0.0130492
3377.7001	0.0130572
3375.6605	0.013025
3373.6208	0.01302
3371.5811	0.0131473
3369.5415	0.0133384
3367.5018	0.0134305
3365.4621	0.0134577
3363.4224	0.0135248
3361.3828	0.0136713
3359.3431	0.0138236
3357.3034	0.0139044
3355.2637	0.0139646
3353.2241	0.0140221
3351.1844	0.014086
3349.1447	0.014197
3347.1050	0.0143226
3345.0654	0.0144641
3343.0257	0.0146382
3340.9860	0.0148083
3338.9463	0.0149491
3336.9067	0.0150368
3334.8670	0.0150935
3332.8273	0.0151727
3330.7877	0.0152645
3328.7480	0.0153377
3326.7083	0.0154344
3324.6686	0.0155504
3322.6290	0.0155889
3320.5893	0.0155982
3318.5496	0.0156706
3316.5099	0.0157572
3314.4703	0.0158748
3312.4306	0.0161018
3310.3909	0.0163617
3308.3512	0.0165645
3306.3116	0.0166878
3304.2719	0.0166972
3302.2322	0.0167111
3300.1925	0.0168378
3298.1529	0.0169915
3296.1132	0.0171137
3294.0735	0.0172032
3292.0338	0.017243
3289.9942	0.0172762
3287.9545	0.0173914
3285.9148	0.0175334
3283.8752	0.017574
3281.8355	0.0175363
3279.7958	0.0175359
3277.7561	0.0176225
3275.7165	0.0176859
3273.6768	0.0176387
3271.6371	0.0175442
3269.5974	0.0174688
3267.5578	0.0174379
3265.5181	0.0174177
3263.4784	0.0173675
3261.4387	0.0172678
3259.3991	0.0171276
3257.3594	0.0170697
3255.3197	0.0170693
3253.2800	0.0169137
3251.2404	0.0166597
3249.2007	0.0165484
3247.1610	0.0165817
3245.1214	0.0165717
3243.0817	0.016418
3241.0420	0.0162285
3239.0023	0.0161566
3236.9627	0.0161427
3234.9230	0.0160616
3232.8833	0.0159533
3230.8436	0.0158353
3228.8040	0.0156777
3226.7643	0.0155532
3224.7246	0.0155062
3222.6849	0.0154807
3220.6453	0.015435
3218.6056	0.0153631
3216.5659	0.0152667
3214.5262	0.015188
3212.4866	0.0151255
3210.4469	0.0150237
3208.4072	0.014901
3206.3675	0.0147968
3204.3279	0.0147317
3202.2882	0.0146777
3200.2485	0.0145557
3198.2089	0.0143861
3196.1692	0.0142804
3194.1295	0.0142629
3192.0898	0.0142261
3190.0502	0.0141633
3188.0105	0.0140867
3185.9708	0.0138806
3183.9311	0.0136522
3181.8915	0.0135531
3179.8518	0.0134941
3177.8121	0.0134361
3175.7724	0.0133586
3173.7328	0.0132064
3171.6931	0.0130059
3169.6534	0.0128209
3167.6137	0.0127092
3165.5741	0.0126409
3163.5344	0.0125457
3161.4947	0.0124023
3159.4551	0.0122405
3157.4154	0.0121386
3155.3757	0.0121088
3153.3360	0.0120468
3151.2964	0.0118935
3149.2567	0.0117126
3147.2170	0.0115655
3145.1773	0.0114719
3143.1377	0.0114513
3141.0980	0.011457
3139.0583	0.0113871
3137.0186	0.011245
3134.9790	0.011113
3132.9393	0.0110334
3130.8996	0.0110082
3128.8599	0.0109841
3126.8203	0.0109647
3124.7806	0.0110255
3122.7409	0.0110928
3120.7013	0.0110316
3118.6616	0.0108703
3116.6219	0.0107213
3114.5822	0.0106375
3112.5426	0.0105944
3110.5029	0.0105975
3108.4632	0.0106667
3106.4235	0.0107048
3104.3839	0.0106724
3102.3442	0.0106618
3100.3045	0.0106725
3098.2648	0.0106738
3096.2252	0.0107088
3094.1855	0.0107707
3092.1458	0.0108312
3090.1061	0.0108423
3088.0665	0.0107772
3086.0268	0.0107622
3083.9871	0.0108515
3081.9474	0.0109355
3079.9078	0.0109734
3077.8681	0.0109666
3075.8284	0.0108944
3073.7888	0.0108365
3071.7491	0.0108814
3069.7094	0.0109861
3067.6697	0.0110362
3065.6301	0.0109868
3063.5904	0.0109114
3061.5507	0.010882
3059.5110	0.0109105
3057.4714	0.0109511
3055.4317	0.0109208
3053.3920	0.0108192
3051.3523	0.0107043
3049.3127	0.0105923
3047.2730	0.0105502
3045.2333	0.0105776
3043.1936	0.0105196
3041.1540	0.0103491
3039.1143	0.0102145
3037.0746	0.0102041
3035.0350	0.0102372
3032.9953	0.0101792
3030.9556	0.0100048
3028.9159	0.00985592
3026.8763	0.00981575
3024.8366	0.00979547
3022.7969	0.00974464
3020.7572	0.00970197
3018.7176	0.00969159
3016.6779	0.00966009
3014.6382	0.00962248
3012.5985	0.00965591
3010.5589	0.0096615
3008.5192	0.00955177
3006.4795	0.00946358
3004.4398	0.00944067
3002.4002	0.00941702
3000.3605	0.00943705
2998.3208	0.00946848
2996.2811	0.00949536
2994.2415	0.00962629
2992.2018	0.00980463
2990.1621	0.00987703
2988.1225	0.00987358
2986.0828	0.00990836
2984.0431	0.0100732
2982.0034	0.0104206
2979.9638	0.0108285
2977.9241	0.0111261
2975.8844	0.0113066
2973.8447	0.0115105
2971.8051	0.0118449
2969.7654	0.0122616
2967.7257	0.0127105
2965.6860	0.0131717
2963.6464	0.0135544
2961.6067	0.0138274
2959.5670	0.0140419
2957.5273	0.0141824
2955.4877	0.014198
2953.4480	0.0141047
2951.4083	0.0139622
2949.3687	0.0138604
2947.3290	0.0139355
2945.2893	0.014195
2943.2496	0.0144742
2941.2100	0.0147245
2939.1703	0.0150969
2937.1306	0.0156873
2935.0909	0.0164117
2933.0513	0.0171427
2931.0116	0.0178954
2928.9719	0.0187296
2926.9322	0.0195326
2924.8926	0.0201894
2922.8529	0.0206946
2920.8132	0.0210001
2918.7735	0.0210009
2916.7339	0.0205936
2914.6942	0.0197321
2912.6545	0.0185642
2910.6148	0.017406
2908.5752	0.0164352
2906.5355	0.0156417
2904.4958	0.0150646
2902.4562	0.0147218
2900.4165	0.014473
2898.3768	0.0141698
2896.3371	0.0137952
2894.2975	0.0134814
2892.2578	0.0132871
2890.2181	0.013092
2888.1784	0.0128751
2886.1388	0.0127183
2884.0991	0.0126505
2882.0594	0.0126386
2880.0197	0.0126172
2877.9801	0.0125727
2875.9404	0.0125761
2873.9007	0.0126377
2871.8610	0.0126842
2869.8214	0.0126889
2867.7817	0.0126328
2865.7420	0.0126015
2863.7024	0.0127447
2861.6627	0.0130375
2859.6230	0.0134673
2857.5833	0.01406
2855.5437	0.0147165
2853.5040	0.0153617
2851.4643	0.0158052
2849.4246	0.0156603
2847.3850	0.014798
2845.3453	0.0135633
2843.3056	0.0124444
2841.2659	0.011644
2839.2263	0.0110707
2837.1866	0.0106066
2835.1469	0.0102253
2833.1072	0.00992091
2831.0676	0.00968021
2829.0279	0.00953804
2826.9882	0.00946173
2824.9485	0.00935256
2822.9089	0.00920484
2820.8692	0.00907504
2818.8295	0.00899553
2816.7899	0.0089389
2814.7502	0.00887856
2812.7105	0.00882659
2810.6708	0.00877497
2808.6312	0.00872054
2806.5915	0.00867424
2804.5518	0.00865237
2802.5121	0.0086205
2800.4725	0.00853409
2798.4328	0.00843734
2796.3931	0.00834038
2794.3534	0.00824759
2792.3138	0.00819567
2790.2741	0.00815046
2788.2344	0.0081067
2786.1947	0.00808756
2784.1551	0.00802416
2782.1154	0.00793138
2780.0757	0.00795218
2778.0361	0.00806337
2775.9964	0.00809792
2773.9567	0.00802675
2771.9170	0.0079366
2769.8774	0.00786461
2767.8377	0.00782278
2765.7980	0.00782396
2763.7583	0.00785095
2761.7187	0.00785404
2759.6790	0.0078028
2757.6393	0.00773115
2755.5996	0.00766941
2753.5600	0.00763669
2751.5203	0.00765495
2749.4806	0.00770003
2747.4409	0.00770664
2745.4013	0.00766712
2743.3616	0.00762807
2741.3219	0.00758271
2739.2822	0.00750137
2737.2426	0.00742766
2735.2029	0.00740217
2733.1632	0.00737282
2731.1236	0.00734988
2729.0839	0.00736444
2727.0442	0.00735873
2725.0045	0.00731655
2722.9649	0.00725856
2720.9252	0.00722398
2718.8855	0.00724445
2716.8458	0.00724437
2714.8062	0.00719221
2712.7665	0.00716984
2710.7268	0.00716697
2708.6871	0.00715252
2706.6475	0.00714631
2704.6078	0.00714629
2702.5681	0.00716813
2700.5284	0.00715434
2698.4888	0.00704277
2696.4491	0.0069411
2694.4094	0.00696046
2692.3698	0.00704196
2690.3301	0.00708205
2688.2904	0.00706964
2686.2507	0.00702075
2684.2111	0.00698661
2682.1714	0.00702751
2680.1317	0.00706637
2678.0920	0.00703293
2676.0524	0.00696919
2674.0127	0.00692224
2671.9730	0.00690515
2669.9333	0.00687516
2667.8937	0.00683196
2665.8540	0.00684881
2663.8143	0.00691869
2661.7746	0.00696638
2659.7350	0.00697485
2657.6953	0.00695386
2655.6556	0.00690167
2653.6159	0.00684082
2651.5763	0.0067907
2649.5366	0.0067734
2647.4969	0.00680471
2645.4573	0.00683238
2643.4176	0.0067989
2641.3779	0.00675849
2639.3382	0.00675725
2637.2986	0.00673614
2635.2589	0.00668945
2633.2192	0.00664887
2631.1795	0.00660868
2629.1399	0.00661835
2627.1002	0.00671403
2625.0605	0.00676343
2623.0208	0.00664529
2620.9812	0.0064822
2618.9415	0.00643722
2616.9018	0.00645443
2614.8621	0.00643519
2612.8225	0.00645437
2610.7828	0.00652532
2608.7431	0.00652074
2606.7035	0.00649297
2604.6638	0.00649447
2602.6241	0.00640968
2600.5844	0.00632134
2598.5448	0.00635384
2596.5051	0.00638071
2594.4654	0.00629379
2592.4257	0.00615874
2590.3861	0.00611292
2588.3464	0.00619051
2586.3067	0.0062701
2584.2670	0.0062565
2582.2274	0.00617163
2580.1877	0.00608814
2578.1480	0.00604743
2576.1083	0.00606709
2574.0687	0.00614107
2572.0290	0.00618426
2569.9893	0.00610657
2567.9496	0.00592959
2565.9100	0.00582636
2563.8703	0.00590285
2561.8306	0.00598297
2559.7910	0.00592599
2557.7513	0.00589316
2555.7116	0.0059662
2553.6719	0.00595218
2551.6323	0.00582138
2549.5926	0.00574829
2547.5529	0.00578759
2545.5132	0.00582584
2543.4736	0.00577445
2541.4339	0.0057628
2539.3942	0.00586467
2537.3545	0.00594168
2535.3149	0.00594184
2533.2752	0.00590222
2531.2355	0.0058308
2529.1958	0.00580789
2527.1562	0.00586325
2525.1165	0.0058828
2523.0768	0.00588154
2521.0372	0.00591607
2518.9975	0.00585375
2516.9578	0.0056845
2514.9181	0.00560164
2512.8785	0.00562193
2510.8388	0.00563864
2508.7991	0.005664
2506.7594	0.00576248
2504.7198	0.00592014
2502.6801	0.00601535
2500.6404	0.00597438
2498.6007	0.00584678
2496.5611	0.0057394
2494.5214	0.00573743
2492.4817	0.00575021
2490.4420	0.00571603
2488.4024	0.00575585
2486.3627	0.00580635
2484.3230	0.0057384
2482.2833	0.00563496
2480.2437	0.0055923
2478.2040	0.00568277
2476.1643	0.00582739
2474.1247	0.00581532
2472.0850	0.00570593
2470.0453	0.00564126
2468.0056	0.00557665
2465.9660	0.00556524
2463.9263	0.0056817
2461.8866	0.00577279
2459.8469	0.00570853
2457.8073	0.00559227
2455.7676	0.00559023
2453.7279	0.00565781
2451.6882	0.00566347
2449.6486	0.00564191
2447.6089	0.00564178
2445.5692	0.00569072
2443.5295	0.00575829
2441.4899	0.00568335
2439.4502	0.0055132
2437.4105	0.00546593
2435.3709	0.00551113
2433.3312	0.00554733
2431.2915	0.00563531
2429.2518	0.00573088
2427.2122	0.00574341
2425.1725	0.00575595
2423.1328	0.00582104
2421.0931	0.00588445
2419.0535	0.00587474
2417.0138	0.00578358
2414.9741	0.0057229
2412.9344	0.00569014
2410.8948	0.00556655
2408.8551	0.00545408
2406.8154	0.00546585
2404.7757	0.00549409
2402.7361	0.00547828
2400.6964	0.00543817
2398.6567	0.00539411
2396.6170	0.00540457
2394.5774	0.00548793
2392.5377	0.00554749
2390.4980	0.00550538
2388.4584	0.00547018
2386.4187	0.00550531
2384.3790	0.00551634
2382.3393	0.00554487
2380.2997	0.00563253
2378.2600	0.00567184
2376.2203	0.00569153
2374.1806	0.00563399
2372.1410	0.00529589
2370.1013	0.00491574
2368.0616	0.00475674
2366.0219	0.00464831
2363.9823	0.00452959
2361.9426	0.00442874
2359.9029	0.00437204
2357.8632	0.00445076
2355.8236	0.0046718
2353.7839	0.00498436
2351.7442	0.00521621
2349.7046	0.00527561
2347.6649	0.00521412
2345.6252	0.00511916
2343.5855	0.00508597
2341.5459	0.00506614
2339.5062	0.00501833
2337.4665	0.00503367
2335.4268	0.00517175
2333.3872	0.00532073
2331.3475	0.00533776
2329.3078	0.00530129
2327.2681	0.0054036
2325.2285	0.00563124
2323.1888	0.00571398
2321.1491	0.00560654
2319.1094	0.00558129
2317.0698	0.00567829
2315.0301	0.00574984
2312.9904	0.00577067
2310.9507	0.00582925
2308.9111	0.00588498
2306.8714	0.00584336
2304.8317	0.00579653
2302.7921	0.00582901
2300.7524	0.00591859
2298.7127	0.00596927
2296.6730	0.00590807
2294.6334	0.00583604
2292.5937	0.00581495
2290.5540	0.00579499
2288.5143	0.00577101
2286.4747	0.00575448
2284.4350	0.00581946
2282.3953	0.00593363
2280.3556	0.00586464
2278.3160	0.00569528
2276.2763	0.00563352
2274.2366	0.0056051
2272.1969	0.00559495
2270.1573	0.00558601
2268.1176	0.00553761
2266.0779	0.00548339
2264.0383	0.00539665
2261.9986	0.00534906
2259.9589	0.00531594
2257.9192	0.00522711
2255.8796	0.00526015
2253.8399	0.00540889
2251.8002	0.00548302
2249.7605	0.00544541
2247.7209	0.00541414
2245.6812	0.00553092
2243.6415	0.00569576
2241.6018	0.00566743
2239.5622	0.00531706
2237.5225	0.00489678
2235.4828	0.00492718
2233.4431	0.00537058
2231.4035	0.00570591
2229.3638	0.00572293
2227.3241	0.00549317
2225.2844	0.00519124
2223.2448	0.00504069
2221.2051	0.00506243
2219.1654	0.00519329
2217.1258	0.00551561
2215.0861	0.00582227
2213.0464	0.00572264
2211.0067	0.00533577
2208.9671	0.00505323
2206.9274	0.00517602
2204.8877	0.00549705
2202.8480	0.00568167
2200.8084	0.00585514
2198.7687	0.00579787
2196.7290	0.0053092
2194.6893	0.00497899
2192.6497	0.00520636
2190.6100	0.00562364
2188.5703	0.00591214
2186.5306	0.00592702
2184.4910	0.00557998
2182.4513	0.00521474
2180.4116	0.00530585
2178.3720	0.00569867
2176.3323	0.00561666
2174.2926	0.00512982
2172.2529	0.00510493
2170.2133	0.00543704
2168.1736	0.00547773
2166.1339	0.00539692
2164.0942	0.00553071
2162.0546	0.00553561
2160.0149	0.00508966
2157.9752	0.00425986
2155.9355	0.0035453
2153.8959	0.00334591
2151.8562	0.00356597
2149.8165	0.00400028
2147.7768	0.00435936
2145.7372	0.00444804
2143.6975	0.0044829
2141.6578	0.00472613
2139.6181	0.0049857
2137.5785	0.00495239
2135.5388	0.00466644
2133.4991	0.0043904
2131.4595	0.00438572
2129.4198	0.00467421
2127.3801	0.00502152
2125.3404	0.00518139
2123.3008	0.00521611
2121.2611	0.00530713
2119.2214	0.00530781
2117.1817	0.00523919
2115.1421	0.00539251
2113.1024	0.00558548
2111.0627	0.00545272
2109.0230	0.00507487
2106.9834	0.0047244
2104.9437	0.00475892
2102.9040	0.00525019
2100.8643	0.00560533
2098.8247	0.00555659
2096.7850	0.00540745
2094.7453	0.0053157
2092.7057	0.0052661
2090.6660	0.0052918
2088.6263	0.00539139
2086.5866	0.00537595
2084.5470	0.00522957
2082.5073	0.00517092
2080.4676	0.00527304
2078.4279	0.00541018
2076.3883	0.00542792
2074.3486	0.0053727
2072.3089	0.00532634
2070.2692	0.00512783
2068.2296	0.00479587
2066.1899	0.00471807
2064.1502	0.00492453
2062.1105	0.00502519
2060.0709	0.00506766
2058.0312	0.00517943
2055.9915	0.00506889
2053.9518	0.00492849
2051.9122	0.00512154
2049.8725	0.0053163
2047.8328	0.00513155
2045.7932	0.00473905
2043.7535	0.00468004
2041.7138	0.00497132
2039.6741	0.00488945
2037.6345	0.00451376
2035.5948	0.00467403
2033.5551	0.00501516
2031.5154	0.00474057
2029.4758	0.00428012
2027.4361	0.00423241
2025.3964	0.0043955
2023.3567	0.00436433
2021.3171	0.00435641
2019.2774	0.0047551
2017.2377	0.00510994
2015.1980	0.00480851
2013.1584	0.00401551
2011.1187	0.00361833
2009.0790	0.00410602
2007.0394	0.00465961
2004.9997	0.00451871
2002.9600	0.00405624
2000.9203	0.00396511
1998.8807	0.00425954
1996.8410	0.00446948
1994.8013	0.00451991
1992.7616	0.00459127
1990.7220	0.00469996
1988.6823	0.00494129
1986.6426	0.00542963
1984.6029	0.00575839
1982.5633	0.0056352
1980.5236	0.00539532
1978.4839	0.00504467
1976.4442	0.00456315
1974.4046	0.0043134
1972.3649	0.00420687
1970.3252	0.00415789
1968.2856	0.00410761
1966.2459	0.0041166
1964.2062	0.0042798
1962.1665	0.00414088
1960.1269	0.00389555
1958.0872	0.00391412
1956.0475	0.00385922
1954.0078	0.00389048
1951.9682	0.00422159
1949.9285	0.00453908
1947.8888	0.00469151
1945.8491	0.00477567
1943.8095	0.00480687
1941.7698	0.00465357
1939.7301	0.00446287
1937.6904	0.00447733
1935.6508	0.00464483
1933.6111	0.00488804
1931.5714	0.00499395
1929.5317	0.00482461
1927.4921	0.00464783
1925.4524	0.00460927
1923.4127	0.00461568
1921.3731	0.00463475
1919.3334	0.00462413
1917.2937	0.00459111
1915.2540	0.00461537
1913.2144	0.00466309
1911.1747	0.00470655
1909.1350	0.00471113
1907.0953	0.00475183
1905.0557	0.00494862
1903.0160	0.00501183
1900.9763	0.00478902
1898.9366	0.00459784
1896.8970	0.00459949
1894.8573	0.0047428
1892.8176	0.00491477
1890.7779	0.00498677
1888.7383	0.00489882
1886.6986	0.00475965
1884.6589	0.00474944
1882.6193	0.00480163
1880.5796	0.00479621
1878.5399	0.00479129
1876.5002	0.00479114
1874.4606	0.00476182
1872.4209	0.00477436
1870.3812	0.00486309
1868.3415	0.00491786
1866.3019	0.00488642
1864.2622	0.00488916
1862.2225	0.00489568
1860.1828	0.00487592
1858.1432	0.00493045
1856.1035	0.00497941
1854.0638	0.00491474
1852.0241	0.00477902
1849.9845	0.00463624
1847.9448	0.00455044
1845.9051	0.00455012
1843.8654	0.00457448
1841.8258	0.00459365
1839.7861	0.00467602
1837.7464	0.00475669
1835.7068	0.00473505
1833.6671	0.00470783
1831.6274	0.00473735
1829.5877	0.00477436
1827.5481	0.00481506
1825.5084	0.00484403
1823.4687	0.00480802
1821.4290	0.00467952
1819.3894	0.00455153
1817.3497	0.00455559
1815.3100	0.00468324
1813.2703	0.00479553
1811.2307	0.00482105
1809.1910	0.00484338
1807.1513	0.00489524
1805.1116	0.00492359
1803.0720	0.00491665
1801.0323	0.00490613
1798.9926	0.00491676
1796.9530	0.00492333
1794.9133	0.00488636
1792.8736	0.00482147
1790.8339	0.00474528
1788.7943	0.00469954
1786.7546	0.00475271
1784.7149	0.00482058
1782.6752	0.00484605
1780.6356	0.00488416
1778.5959	0.00489914
1776.5562	0.00490223
1774.5165	0.00495794
1772.4769	0.00499536
1770.4372	0.00496085
1768.3975	0.00497156
1766.3578	0.00506976
1764.3182	0.00518676
1762.2785	0.00522308
1760.2388	0.00517959
1758.1991	0.00518548
1756.1595	0.00531282
1754.1198	0.0055417
1752.0801	0.00586842
1750.0405	0.00623365
1748.0008	0.00647865
1745.9611	0.00663541
1743.9214	0.00686704
1741.8818	0.00720026
1739.8421	0.00746061
1737.8024	0.00757773
1735.7627	0.00767149
1733.7231	0.00774058
1731.6834	0.00766546
1729.6437	0.00754531
1727.6040	0.00744352
1725.5644	0.00739596
1723.5247	0.0074408
1721.4850	0.00755284
1719.4453	0.00776986
1717.4057	0.00812846
1715.3660	0.00846749
1713.3263	0.00864907
1711.2867	0.00885177
1709.2470	0.00919765
1707.2073	0.0096904
1705.1676	0.0103477
1703.1280	0.0111032
1701.0883	0.0121503
1699.0486	0.0134442
1697.0089	0.0145738
1694.9693	0.0156798
1692.9296	0.0166286
1690.8899	0.0176063
1688.8502	0.0187051
1686.8106	0.0197071
1684.7709	0.0210534
1682.7312	0.0225785
1680.6915	0.0235354
1678.6519	0.0243712
1676.6122	0.0254233
1674.5725	0.0266733
1672.5328	0.0277974
1670.4932	0.0289846
1668.4535	0.03033
1666.4138	0.0313384
1664.3742	0.0322935
1662.3345	0.0335757
1660.2948	0.0348548
1658.2551	0.0359605
1656.2155	0.0370587
1654.1758	0.0385387
1652.1361	0.0402596
1650.0964	0.0410563
1648.0568	0.0417188
1646.0171	0.0425633
1643.9774	0.04294
1641.9377	0.0430634
1639.8981	0.04326
1637.8584	0.0435395
1635.8187	0.0438828
1633.7790	0.0439945
1631.7394	0.0438637
1629.6997	0.0437629
1627.6600	0.0436699
1625.6204	0.0434078
1623.5807	0.0429566
1621.5410	0.0423417
1619.5013	0.0416241
1617.4617	0.0406092
1615.4220	0.0392241
1613.3823	0.0379527
1611.3426	0.0367392
1609.3030	0.0353904
1607.2633	0.0339871
1605.2236	0.0326855
1603.1839	0.0315157
1601.1443	0.0304408
1599.1046	0.0294434
1597.0649	0.0285274
1595.0252	0.0276969
1592.9856	0.0269824
1590.9459	0.02639
1588.9062	0.0259083
1586.8665	0.025584
1584.8269	0.0254558
1582.7872	0.0255365
1580.7475	0.025788
1578.7079	0.026133
1576.6682	0.0264879
1574.6285	0.0266734
1572.5888	0.0267595
1570.5492	0.0270042
1568.5095	0.0273507
1566.4698	0.0276733
1564.4301	0.0280823
1562.3905	0.0285996
1560.3508	0.0295407
1558.3111	0.0311636
1556.2714	0.0322354
1554.2318	0.0330846
1552.1921	0.0341776
1550.1524	0.0352975
1548.1127	0.0363416
1546.0731	0.037482
1544.0334	0.0388888
1541.9937	0.040371
1539.9541	0.0416976
1537.9144	0.0422625
1535.8747	0.0423991
1533.8350	0.0427052
1531.7954	0.0430371
1529.7557	0.043216
1527.7160	0.0434764
1525.6763	0.0437767
1523.6367	0.0439717
1521.5970	0.0441937
1519.5573	0.0444067
1517.5176	0.0445636
1515.4780	0.0446895
1513.4383	0.0446693
1511.3986	0.0445221
1509.3589	0.0443357
1507.3193	0.0438681
1505.2796	0.0428608
1503.2399	0.0419559
1501.2002	0.041223
1499.1606	0.0403381
1497.1209	0.0390714
1495.0812	0.0376723
1493.0416	0.0364981
1491.0019	0.035302
1488.9622	0.0338597
1486.9225	0.0324749
1484.8829	0.0313517
1482.8432	0.0304646
1480.8035	0.0298092
1478.7638	0.0294713
1476.7242	0.0294662
1474.6845	0.0297539
1472.6448	0.0302877
1470.6051	0.0308049
1468.5655	0.0311901
1466.5258	0.0315625
1464.4861	0.0318298
1462.4464	0.0318832
1460.4068	0.0319483
1458.3671	0.0322089
1456.3274	0.0325457
1454.2878	0.0326705
1452.2481	0.0327115
1450.2084	0.0327905
1448.1687	0.0328429
1446.1291	0.0327571
1444.0894	0.0325626
1442.0497	0.0323516
1440.0100	0.0321977
1437.9704	0.0321025
1435.9307	0.0318649
1433.8910	0.0314467
1431.8513	0.031039
1429.8117	0.0306664
1427.7720	0.0303568
1425.7323	0.0302055
1423.6926	0.0302317
1421.6530	0.030366
1419.6133	0.0305638
1417.5736	0.0306622
1415.5339	0.0306084
1413.4943	0.0306043
1411.4546	0.0306955
1409.4149	0.0307595
1407.3753	0.0307516
1405.3356	0.030724
1403.2959	0.0306843
1401.2562	0.03066
1399.2166	0.0306564
1397.1769	0.0306301
1395.1372	0.0306079
1393.0975	0.0305765
1391.0579	0.0305358
1389.0182	0.0305605
1386.9785	0.0305798
1384.9388	0.0304819
1382.8992	0.030329
1380.8595	0.0301883
1378.8198	0.0300487
1376.7801	0.0298822
1374.7405	0.029666
1372.7008	0.02934
1370.6611	0.0289851
1368.6215	0.0287224
1366.5818	0.0285431
1364.5421	0.0283799
1362.5024	0.0281273
1360.4628	0.0277767
1358.4231	0.0274795
1356.3834	0.0272893
1354.3437	0.0271564
1352.3041	0.027108
1350.2644	0.0271367
1348.2247	0.0271393
1346.1850	0.0271001
1344.1454	0.0270913
1342.1057	0.0272009
1340.0660	0.0273646
1338.0263	0.0273612
1335.9867	0.027219
1333.9470	0.0271083
1331.9073	0.0270433
1329.8676	0.0269888
1327.8280	0.0269539
1325.7883	0.026981
1323.7486	0.02708
1321.7090	0.0272161
1319.6693	0.0273405
1317.6296	0.0274272
1315.5899	0.0275092
1313.5503	0.027579
1311.5106	0.0275973
1309.4709	0.0276261
1307.4312	0.0277121
1305.3916	0.0278198
1303.3519	0.0279299
1301.3122	0.028018
1299.2725	0.0280649
1297.2329	0.0280724
1295.1932	0.0280579
1293.1535	0.0280603
1291.1138	0.0280893
1289.0742	0.028135
1287.0345	0.0282005
1284.9948	0.028287
1282.9552	0.0283892
1280.9155	0.0285014
1278.8758	0.0286214
1276.8361	0.0287521
1274.7965	0.0289198
1272.7568	0.0291523
1270.7171	0.029449
1268.6774	0.029831
1266.6378	0.0302949
1264.5981	0.0307815
1262.5584	0.0312555
1260.5187	0.0316078
1258.4791	0.0317181
1256.4394	0.031714
1254.3997	0.0318075
1252.3600	0.0320312
1250.3204	0.0322848
1248.2807	0.0325089
1246.2410	0.0327478
1244.2013	0.0330435
1242.1617	0.0333712
1240.1220	0.0336729
1238.0823	0.033932
1236.0427	0.0341761
1234.0030	0.0343855
1231.9633	0.0345232
1229.9236	0.0346113
1227.8840	0.0346784
1225.8443	0.0347035
1223.8046	0.0346407
1221.7649	0.034489
1219.7253	0.0342953
1217.6856	0.0340594
1215.6459	0.0337788
1213.6062	0.0335265
1211.5666	0.0333523
1209.5269	0.033226
1207.4872	0.0330832
1205.4475	0.0329099
1203.4079	0.0327577
1201.3682	0.0326466
1199.3285	0.0324921
1197.2889	0.0322533
1195.2492	0.0320305
1193.2095	0.0318711
1191.1698	0.031769
1189.1302	0.0317014
1187.0905	0.0316134
1185.0508	0.031535
1183.0111	0.0315117
1180.9715	0.0315188
1178.9318	0.0315219
1176.8921	0.0315143
1174.8524	0.0315153
1172.8128	0.0315654
1170.7731	0.0316077
1168.7334	0.0315252
1166.6937	0.0313363
1164.6541	0.0311112
1162.6144	0.0308717
1160.5747	0.0306213
1158.5350	0.0303877
1156.4954	0.0302046
1154.4557	0.0300447
1152.4160	0.0298576
1150.3764	0.0296266
1148.3367	0.0293525
1146.2970	0.0290668
1144.2573	0.0288054
1142.2177	0.0285616
1140.1780	0.0283473
1138.1383	0.0281861
1136.0986	0.0280979
1134.0590	0.028091
1132.0193	0.0281503
1129.9796	0.0282666
1127.9399	0.028444
1125.9003	0.0286581
1123.8606	0.0288516
1121.8209	0.0290006
1119.7812	0.0291046
1117.7416	0.0291822
1115.7019	0.029247
1113.6622	0.0292962
1111.6226	0.0293596
1109.5829	0.0294682
1107.5432	0.0295805
1105.5035	0.0296449
1103.4639	0.0296805
1101.4242	0.0297036
1099.3845	0.0297292
1097.3448	0.0297858
1095.3052	0.029868
1093.2655	0.029943
1091.2258	0.0300223
1089.1861	0.0301478
1087.1465	0.0302913
1085.1068	0.0304711
1083.0671	0.0307744
1081.0274	0.03111
1078.9878	0.0313246
1076.9481	0.0314444
1074.9084	0.0315303
1072.8687	0.0316135
1070.8291	0.031683
1068.7894	0.031665
1066.7497	0.0315651
1064.7101	0.0314988
1062.6704	0.031537
1060.6307	0.0316317
1058.5910	0.031713
1056.5514	0.0317875
1054.5117	0.0319258
1052.4720	0.0321361
1050.4323	0.0323842
1048.3927	0.032662
1046.3530	0.0330053
1044.3133	0.0334307
1042.2736	0.0337522
1040.2340	0.0337996
1038.1943	0.033645
1036.1546	0.0333456
1034.1149	0.0329155
1032.0753	0.0324978
1030.0356	0.0321823
1027.9959	0.0319557
1025.9563	0.0318073
1023.9166	0.0316918
1021.8769	0.0315527
1019.8372	0.0312985
1017.7976	0.030873
1015.7579	0.0303293
1013.7182	0.0297606
1011.6785	0.0292368
1009.6389	0.0287162
1007.5992	0.0281568
1005.5595	0.0276359
1003.5198	0.0271978
1001.4802	0.0268022
999.4405	0.0264486
997.4008	0.026175
995.3611	0.025948
993.3215	0.0256844
991.2818	0.0254449
989.2421	0.025349
987.2024	0.0252981
985.1628	0.0251771
983.1231	0.0250024
981.0834	0.0247747
979.0438	0.0245565
977.0041	0.0244491
974.9644	0.0244084
972.9247	0.0243133
970.8851	0.0241855
968.8454	0.0241117
966.8057	0.0240617
964.7660	0.0239928
962.7264	0.0238975
960.6867	0.0237439
958.6470	0.0235599
956.6073	0.0234031
954.5677	0.0232956
952.5280	0.0232364
950.4883	0.0231608
948.4486	0.0230813
946.4090	0.0230724
944.3693	0.023117
942.3296	0.0231812
940.2900	0.0232366
938.2503	0.0232535
936.2106	0.0232801
934.1709	0.0233636
932.1313	0.0234179
930.0916	0.0234147
928.0519	0.0234163
926.0122	0.0233972
923.9726	0.0233273
921.9329	0.0233147
919.8932	0.0234463
917.8535	0.0235186
915.8139	0.0233982
913.7742	0.0232609
911.7345	0.0231549
909.6948	0.0230383
907.6552	0.0229872
905.6155	0.0229759
903.5758	0.0229319
901.5361	0.0229053
899.4965	0.022947
897.4568	0.0230112
895.4171	0.0230145
893.3775	0.0229548
891.3378	0.0229156
889.2981	0.0229873
887.2584	0.0231339
885.2188	0.0232547
883.1791	0.0233236
881.1394	0.0233594
879.0997	0.0234327
877.0601	0.023556
875.0204	0.0236715
872.9807	0.0236763
870.9410	0.0235468
868.9014	0.0234831
866.8617	0.0236037
864.8220	0.023812
862.7823	0.0239193
860.7427	0.0238645
858.7030	0.0237814
856.6633	0.0237203
854.6237	0.0237329
852.5840	0.0238748
850.5443	0.0240036
848.5046	0.024039
846.4650	0.0240932
844.4253	0.0243093
842.3856	0.0246238
840.3459	0.0248095
838.3063	0.0249476
836.2666	0.0251744
834.2269	0.0253567
832.1872	0.0254647
830.1476	0.0255903
828.1079	0.0257385
826.0682	0.0259029
824.0285	0.0260923
821.9889	0.0262481
819.9492	0.0263983
817.9095	0.0266276
815.8699	0.0268772
813.8302	0.0271081
811.7905	0.0273875
809.7508	0.0277159
807.7112	0.0279749
805.6715	0.0281349
803.6318	0.0283736
801.5921	0.0287114
799.5525	0.0288929
797.5128	0.0289536
795.4731	0.029097
793.4334	0.0292052
791.3938	0.0291812
789.3541	0.0291734
787.3144	0.0292757
785.2747	0.0294009
783.2351	0.0295433
781.1954	0.029758
779.1557	0.0299327
777.1160	0.030024
775.0764	0.0301013
773.0367	0.0301962
770.9970	0.030391
768.9574	0.0306112
766.9177	0.0307313
764.8780	0.0308938
762.8383	0.0311883
760.7987	0.0315299
758.7590	0.0318135
756.7193	0.0320268
754.6796	0.0322509
752.6400	0.0325297
750.6003	0.032881
748.5606	0.0332014
746.5209	0.0334222
744.4813	0.0336406
742.4416	0.0338801
740.4019	0.0340892
738.3622	0.0342564
736.3226	0.0345143
734.2829	0.034927
732.2432	0.0352768
730.2036	0.0354635
728.1639	0.0356499
726.1242	0.0359868
724.0845	0.0364658
722.0449	0.0369688
720.0052	0.037425
717.9655	0.0377857
715.9258	0.0380365
713.8862	0.0383008
711.8465	0.0387022
709.8068	0.0392237
707.7671	0.0397023
705.7275	0.040029
703.6878	0.0403636
701.6481	0.0408252
699.6084	0.0413031
697.5688	0.041728
695.5291	0.042072
693.4894	0.0423269
691.4497	0.0425157
689.4101	0.0426509
687.3704	0.0428717
685.3307	0.0432733
683.2911	0.0437571
681.2514	0.044111
679.2117	0.0443635
677.1720	0.0447885
675.1324	0.0453546
673.0927	0.0459201
671.0530	0.0464202
669.0133	0.0469477
666.9737	0.0475469
664.9340	0.0478446
662.8943	0.0479376
660.8546	0.0481376
658.8150	0.0484567
656.7753	0.0486668
654.7356	0.0488205
652.6959	0.0490335
650.6563	0.0493121
648.6166	0.0496943
646.5769	0.0501179
644.5373	0.0504199
642.4976	0.0506688
640.4579	0.0510805
638.4182	0.0515688
636.3786	0.0520387
634.3389	0.0525175
632.2992	0.0530116
630.2595	0.053579
628.2199	0.0541973
626.1802	0.0546556
624.1405	0.0547986
622.1008	0.0549289
620.0612	0.0553123
618.0215	0.055638
615.9818	0.0557245
613.9421	0.0558742
611.9025	0.0562249
609.8628	0.0567247
607.8231	0.0572739
605.7834	0.0576797
603.7438	0.0579865
601.7041	0.0582544
599.6644	0.0584343
597.6248	0.0587805
595.5851	0.0593815
593.5454	0.0599252
591.5057	0.0601774
589.4661	0.0602918
587.4264	0.0606046
585.3867	0.0609135
583.3470	0.0610436
581.3074	0.0612692
579.2677	0.0616199
577.2280	0.0619952
575.1883	0.0623221
573.1487	0.0625446
571.1090	0.0627381
569.0693	0.0629971
567.0296	0.0633916
564.9900	0.063894
562.9503	0.0642633
560.9106	0.0644734
558.8710	0.06489
556.8313	0.0655108
554.7916	0.0659011
552.7519	0.0660004
550.7123	0.0660325
548.6726	0.0660401
546.6329	0.0662898
544.5932	0.0669954
542.5536	0.0677053
540.5139	0.0679931
538.4742	0.0679812
536.4345	0.0680065
534.3949	0.0683365
532.3552	0.0690394
530.3155	0.0697882
528.2758	0.0701935
526.2362	0.0703321
524.1965	0.0704328
522.1568	0.0705977
520.1171	0.0708852
518.0775	0.0711918
516.0378	0.0714849
513.9981	0.0717407
511.9585	0.071782
509.9188	0.0717837
507.8791	0.0721619
505.8394	0.0727178
503.7998	0.07282
501.7601	0.0726734
499.7204	0.0729988
497.6807	0.0736232
495.6411	0.0738016
493.6014	0.0733972
491.5617	0.0731
489.5220	0.0734163
487.4824	0.073888
485.4427	0.0740171
483.4030	0.0739259
481.3633	0.0737394
479.3237	0.0739454
477.2840	0.0747721
475.2443	0.0752532
473.2047	0.0750001
471.1650	0.0748276
469.1253	0.0750606
467.0856	0.0754465
465.0460	0.0760238
463.0063	0.076491
460.9666	0.0765669
458.9269	0.0767529
456.8873	0.0771996
454.8476	0.0773143
452.8079	0.0771759
450.7682	0.0774233
448.7286	0.0780587
446.6889	0.0785448
444.6492	0.0789658
442.6095	0.0794273
440.5699	0.0794895
438.5302	0.0793525
436.4905	0.0793044
434.4508	0.079362
432.4112	0.0792029
430.3715	0.0787182
428.3318	0.0787866
426.2922	0.0793958
424.2525	0.0796157
422.2128	0.0791358
420.1731	0.0788131
418.1335	0.0800922
416.0938	0.0820681
414.0541	0.0828879
412.0144	0.082387
409.9748	0.081754
407.9351	0.0822688
405.8954	0.0834974
403.8557	0.0838933
401.8161	0.0832513
399.7764	0.0829419
