# Supplementary material for: Vibrational Raman and IR data on brown hair subjected to bleaching
Source: Data Brief. 2021 Sep 30;38:107439. doi: 10.1016/j.dib.2021.107439 (PMC8502914; doi:10.1016/j.dib.2021.107439)
Supplement: Supplementary file 1 [file mmc1.zip › Supplementary Material raw data/Figure 6/IR four bleaching treatments p1.txt]

TITLE	IR single spectrum (p1) of brown hair after four bleaching treatments
DATA TYPE
ORIGIN	JASCO
OWNER
SPECTROMETER/DATA SYSTEM
RESOLUTION
DELTAX	-2.03968
XUNITS	1/CM
YUNITS	ABSORBANCE
FIRSTX	3997.7820
LASTX	399.7782
NPOINTS	1765
FIRSTY	0.00276
MAXY	0.07497
MINY	0.00114
XYDATA
3997.7820	0.00276358
3995.7423	0.00267127
3993.7026	0.00259124
3991.6629	0.0026433
3989.6232	0.00269406
3987.5836	0.00265637
3985.5439	0.00265098
3983.5042	0.00270758
3981.4645	0.00276426
3979.4248	0.00278841
3977.3851	0.00276504
3975.3455	0.00274517
3973.3058	0.00276958
3971.2661	0.00279467
3969.2264	0.00277296
3967.1867	0.00272784
3965.1470	0.00271646
3963.1073	0.00274368
3961.0677	0.00279849
3959.0280	0.00285717
3956.9883	0.00287893
3954.9486	0.00287453
3952.9089	0.00288088
3950.8692	0.00287539
3948.8296	0.00280777
3946.7899	0.00273397
3944.7502	0.00272717
3942.7105	0.00270393
3940.6708	0.00264249
3938.6311	0.00264298
3936.5914	0.00268682
3934.5518	0.00272316
3932.5121	0.00274079
3930.4724	0.00272946
3928.4327	0.00273438
3926.3930	0.00277849
3924.3533	0.00275908
3922.3137	0.0026615
3920.2740	0.00263194
3918.2343	0.0026752
3916.1946	0.00269422
3914.1549	0.00269922
3912.1152	0.00274709
3910.0755	0.0028072
3908.0359	0.00282783
3905.9962	0.0028338
3903.9565	0.00287283
3901.9168	0.00291825
3899.8771	0.00286223
3897.8374	0.00275944
3895.7978	0.0027403
3893.7581	0.00276051
3891.7184	0.00273105
3889.6787	0.00266978
3887.6390	0.00267755
3885.5993	0.00270094
3883.5596	0.0027205
3881.5200	0.00284969
3879.4803	0.00286762
3877.4406	0.00272339
3875.4009	0.00266715
3873.3612	0.00268518
3871.3215	0.00273503
3869.2819	0.00277335
3867.2422	0.00278021
3865.2025	0.0028104
3863.1628	0.00274329
3861.1231	0.00256835
3859.0834	0.00251929
3857.0437	0.0026894
3855.0041	0.00290522
3852.9644	0.00282541
3850.9247	0.00262486
3848.8850	0.00259767
3846.8453	0.002626
3844.8056	0.0027093
3842.7660	0.00283205
3840.7263	0.00285709
3838.6866	0.00278716
3836.6469	0.00271904
3834.6072	0.00275671
3832.5675	0.00281572
3830.5279	0.00271745
3828.4882	0.0025897
3826.4485	0.00256429
3824.4088	0.00264697
3822.3691	0.00281084
3820.3294	0.00283672
3818.2897	0.00271917
3816.2501	0.00259663
3814.2104	0.00249565
3812.1707	0.0025315
3810.1310	0.0026794
3808.0913	0.00278031
3806.0516	0.00271164
3804.0120	0.00262106
3801.9723	0.00257686
3799.9326	0.00253583
3797.8929	0.00252898
3795.8532	0.0025145
3793.8135	0.00247441
3791.7738	0.00243591
3789.7342	0.0024768
3787.6945	0.00261723
3785.6548	0.00271446
3783.6151	0.00271844
3781.5754	0.00272852
3779.5357	0.00274121
3777.4961	0.00268747
3775.4564	0.00261335
3773.4167	0.0026514
3771.3770	0.00279542
3769.3373	0.00284826
3767.2976	0.00277226
3765.2579	0.00267158
3763.2183	0.00263382
3761.1786	0.00271253
3759.1389	0.00279638
3757.0992	0.00279149
3755.0595	0.00276749
3753.0198	0.00272407
3750.9802	0.00246931
3748.9405	0.00220083
3746.9008	0.00233184
3744.8611	0.00254757
3742.8214	0.00254908
3740.7817	0.00262488
3738.7420	0.0028054
3736.7024	0.00290264
3734.6627	0.00281379
3732.6230	0.0026477
3730.5833	0.00260624
3728.5436	0.00267854
3726.5039	0.00273183
3724.4643	0.00274222
3722.4246	0.00274194
3720.3849	0.00263041
3718.3452	0.00246454
3716.3055	0.00247959
3714.2658	0.00264767
3712.2261	0.00267674
3710.1865	0.00239845
3708.1468	0.00215678
3706.1071	0.0022077
3704.0674	0.00239561
3702.0277	0.00250398
3699.9880	0.00253861
3697.9484	0.00257541
3695.9087	0.00260262
3693.8690	0.00267067
3691.8293	0.00281329
3689.7896	0.00288239
3687.7499	0.00264973
3685.7102	0.00236094
3683.6706	0.00232167
3681.6309	0.00246183
3679.5912	0.00258652
3677.5515	0.00260902
3675.5118	0.00258965
3673.4721	0.00267208
3671.4325	0.00278351
3669.3928	0.00269521
3667.3531	0.00254653
3665.3134	0.00260942
3663.2737	0.00277161
3661.2340	0.00289099
3659.1943	0.00295721
3657.1547	0.00299548
3655.1150	0.0030607
3653.0753	0.00318243
3651.0356	0.00332509
3648.9959	0.00344129
3646.9562	0.00345441
3644.9166	0.00340213
3642.8769	0.00337953
3640.8372	0.00340917
3638.7975	0.00348325
3636.7578	0.00360385
3634.7181	0.00376934
3632.6785	0.00398546
3630.6388	0.004215
3628.5991	0.00425531
3626.5594	0.00408511
3624.5197	0.00399505
3622.4800	0.00404158
3620.4403	0.00415251
3618.4007	0.00425659
3616.3610	0.00443316
3614.3213	0.00460354
3612.2816	0.0045666
3610.2419	0.00455004
3608.2022	0.00480938
3606.1626	0.0050779
3604.1229	0.00518648
3602.0832	0.00524673
3600.0435	0.0052727
3598.0038	0.00527558
3595.9641	0.00527797
3593.9244	0.00529136
3591.8848	0.00543112
3589.8451	0.00569384
3587.8054	0.00587821
3585.7657	0.00594386
3583.7260	0.00604672
3581.6863	0.00617875
3579.6467	0.00626603
3577.6070	0.00634052
3575.5673	0.00649494
3573.5276	0.00664421
3571.4879	0.00672576
3569.4482	0.00683829
3567.4085	0.0069543
3565.3689	0.00704772
3563.3292	0.00720137
3561.2895	0.00734551
3559.2498	0.00740267
3557.2101	0.007373
3555.1704	0.00732495
3553.1308	0.0073805
3551.0911	0.00751233
3549.0514	0.00767007
3547.0117	0.00787966
3544.9720	0.00805507
3542.9323	0.00814218
3540.8926	0.00823163
3538.8530	0.00840543
3536.8133	0.00859315
3534.7736	0.0086548
3532.7339	0.00866703
3530.6942	0.00876634
3528.6545	0.0089338
3526.6149	0.00912542
3524.5752	0.00922414
3522.5355	0.00921436
3520.4958	0.00929959
3518.4561	0.00946001
3516.4164	0.0095454
3514.3767	0.00960147
3512.3371	0.00966499
3510.2974	0.00970829
3508.2577	0.00981168
3506.2180	0.00997952
3504.1783	0.0101234
3502.1386	0.0102315
3500.0990	0.0103017
3498.0593	0.0103206
3496.0196	0.0103611
3493.9799	0.010485
3491.9402	0.0106105
3489.9005	0.010687
3487.8608	0.0107336
3485.8212	0.0108013
3483.7815	0.0109315
3481.7418	0.0110624
3479.7021	0.011135
3477.6624	0.0111735
3475.6227	0.0112713
3473.5831	0.011419
3471.5434	0.0114848
3469.5037	0.0115043
3467.4640	0.0115732
3465.4243	0.0116027
3463.3846	0.0115956
3461.3449	0.0117263
3459.3053	0.0119196
3457.2656	0.0119851
3455.2259	0.0119939
3453.1862	0.0120392
3451.1465	0.012103
3449.1068	0.0122234
3447.0672	0.0123953
3445.0275	0.0125031
3442.9878	0.012514
3440.9481	0.012557
3438.9084	0.0127133
3436.8687	0.0128552
3434.8291	0.0129074
3432.7894	0.0129659
3430.7497	0.0130549
3428.7100	0.0131314
3426.6703	0.0131933
3424.6306	0.0132792
3422.5909	0.0134029
3420.5513	0.0135095
3418.5116	0.0136123
3416.4719	0.0137285
3414.4322	0.0138157
3412.3925	0.0139085
3410.3528	0.0140053
3408.3132	0.0140533
3406.2735	0.0140518
3404.2338	0.0140139
3402.1941	0.0140322
3400.1544	0.0141581
3398.1147	0.0142885
3396.0750	0.014382
3394.0354	0.014462
3391.9957	0.0145457
3389.9560	0.0146619
3387.9163	0.0147595
3385.8766	0.0147787
3383.8369	0.0148039
3381.7973	0.0149069
3379.7576	0.0149884
3377.7179	0.0150285
3375.6782	0.0151077
3373.6385	0.0152076
3371.5988	0.015308
3369.5591	0.0154336
3367.5195	0.015578
3365.4798	0.0157324
3363.4401	0.015891
3361.4004	0.0160217
3359.3607	0.0160954
3357.3210	0.0161199
3355.2814	0.0161754
3353.2417	0.0162988
3351.2020	0.0163918
3349.1623	0.0164379
3347.1226	0.0165347
3345.0829	0.0166488
3343.0432	0.0166913
3341.0036	0.0167311
3338.9639	0.0168313
3336.9242	0.016977
3334.8845	0.0171695
3332.8448	0.017332
3330.8051	0.0174098
3328.7655	0.0174868
3326.7258	0.017572
3324.6861	0.0176104
3322.6464	0.0176372
3320.6067	0.0176854
3318.5670	0.0177962
3316.5273	0.0180153
3314.4877	0.0182856
3312.4480	0.0184562
3310.4083	0.0184654
3308.3686	0.0184848
3306.3289	0.0186015
3304.2892	0.0187063
3302.2496	0.0187748
3300.2099	0.0188693
3298.1702	0.018986
3296.1305	0.0190321
3294.0908	0.0190182
3292.0511	0.0190693
3290.0114	0.0191701
3287.9718	0.0192969
3285.9321	0.019475
3283.8924	0.0195312
3281.8527	0.0194357
3279.8130	0.0194331
3277.7733	0.0195137
3275.7337	0.0195082
3273.6940	0.0194488
3271.6543	0.0194173
3269.6146	0.0193921
3267.5749	0.0193199
3265.5352	0.0192349
3263.4956	0.0192185
3261.4559	0.0192146
3259.4162	0.0191484
3257.3765	0.0190319
3255.3368	0.0188623
3253.2971	0.0186938
3251.2574	0.0185475
3249.2178	0.0184018
3247.1781	0.018301
3245.1384	0.0182212
3243.0987	0.0180961
3241.0590	0.0179553
3239.0193	0.0178441
3236.9797	0.017687
3234.9400	0.0174926
3232.9003	0.0173858
3230.8606	0.0173509
3228.8209	0.0173414
3226.7812	0.0173567
3224.7415	0.0173164
3222.7019	0.0171503
3220.6622	0.0169603
3218.6225	0.0168561
3216.5828	0.0168059
3214.5431	0.0167597
3212.5034	0.0167022
3210.4638	0.0167011
3208.4241	0.016715
3206.3844	0.0165666
3204.3447	0.0163854
3202.3050	0.0163213
3200.2653	0.0161714
3198.2256	0.015893
3196.1860	0.0157089
3194.1463	0.0156346
3192.1066	0.0155287
3190.0669	0.0154203
3188.0272	0.0153318
3185.9875	0.0151883
3183.9479	0.0150456
3181.9082	0.0149451
3179.8685	0.0148181
3177.8288	0.0146593
3175.7891	0.014525
3173.7494	0.0143878
3171.7097	0.0141647
3169.6701	0.0139168
3167.6304	0.013747
3165.5907	0.0136318
3163.5510	0.0135417
3161.5113	0.0134599
3159.4716	0.0133664
3157.4320	0.0132222
3155.3923	0.0130106
3153.3526	0.0128547
3151.3129	0.0127671
3149.2732	0.0126418
3147.2335	0.012508
3145.1938	0.0123949
3143.1542	0.0122756
3141.1145	0.0122064
3139.0748	0.0121681
3137.0351	0.0120381
3134.9954	0.0118828
3132.9557	0.0118131
3130.9161	0.0117883
3128.8764	0.0117053
3126.8367	0.0115081
3124.7970	0.0113144
3122.7573	0.0112805
3120.7176	0.0113399
3118.6779	0.011345
3116.6383	0.0113431
3114.5986	0.011357
3112.5589	0.0113077
3110.5192	0.0112169
3108.4795	0.0111073
3106.4398	0.0109923
3104.4002	0.0109537
3102.3605	0.011034
3100.3208	0.0111312
3098.2811	0.0111765
3096.2414	0.0112157
3094.2017	0.0112309
3092.1620	0.0112248
3090.1224	0.0112305
3088.0827	0.0112252
3086.0430	0.0112653
3084.0033	0.0113969
3081.9636	0.0114991
3079.9239	0.0114721
3077.8843	0.0114153
3075.8446	0.0114003
3073.8049	0.0113285
3071.7652	0.0112037
3069.7255	0.0111778
3067.6858	0.0112565
3065.6462	0.0112814
3063.6065	0.0112033
3061.5668	0.0110764
3059.5271	0.0109477
3057.4874	0.0108726
3055.4477	0.0108121
3053.4080	0.0107145
3051.3684	0.0106474
3049.3287	0.0106307
3047.2890	0.010597
3045.2493	0.0105084
3043.2096	0.0104002
3041.1699	0.0103317
3039.1303	0.0102725
3037.0906	0.0101586
3035.0509	0.0100015
3033.0112	0.00986675
3030.9715	0.00976352
3028.9318	0.00963251
3026.8921	0.00949314
3024.8525	0.00936989
3022.8128	0.00927877
3020.7731	0.00926434
3018.7334	0.00928494
3016.6937	0.00932344
3014.6540	0.00934989
3012.6144	0.00926896
3010.5747	0.0091328
3008.5350	0.00907961
3006.4953	0.00908714
3004.4556	0.00905077
3002.4159	0.00899707
3000.3762	0.00901102
2998.3366	0.00911789
2996.2969	0.00923104
2994.2572	0.00926534
2992.2175	0.0092911
2990.1778	0.00936219
2988.1381	0.00945464
2986.0985	0.00958215
2984.0588	0.0097722
2982.0191	0.0100142
2979.9794	0.0102469
2977.9397	0.0104273
2975.9000	0.0106026
2973.8603	0.0108164
2971.8207	0.0110761
2969.7810	0.0113616
2967.7413	0.0116065
2965.7016	0.0118681
2963.6619	0.0122128
2961.6222	0.0125244
2959.5826	0.0127373
2957.5429	0.0128582
2955.5032	0.0128342
2953.4635	0.0126883
2951.4238	0.0125565
2949.3841	0.0125234
2947.3444	0.0125821
2945.3048	0.0127161
2943.2651	0.0129235
2941.2254	0.0132055
2939.1857	0.0135606
2937.1460	0.0139894
2935.1063	0.0144909
2933.0667	0.0150294
2931.0270	0.0155649
2928.9873	0.0160472
2926.9476	0.0164165
2924.9079	0.0166886
2922.8682	0.0168612
2920.8285	0.0168611
2918.7889	0.0166454
2916.7492	0.0161677
2914.7095	0.0154548
2912.6698	0.0146575
2910.6301	0.0138915
2908.5904	0.0132472
2906.5508	0.0127871
2904.5111	0.0124369
2902.4714	0.0120808
2900.4317	0.0117403
2898.3920	0.0114983
2896.3523	0.0113206
2894.3126	0.0111514
2892.2730	0.0109704
2890.2333	0.0107669
2888.1936	0.0106146
2886.1539	0.0105573
2884.1142	0.0105408
2882.0745	0.0105262
2880.0349	0.0105167
2877.9952	0.0105303
2875.9555	0.0105522
2873.9158	0.0105688
2871.8761	0.0105739
2869.8364	0.0105107
2867.7968	0.0104013
2865.7571	0.0103766
2863.7174	0.0104891
2861.6777	0.0107028
2859.6380	0.0109831
2857.5983	0.0112999
2855.5586	0.0116593
2853.5190	0.0120327
2851.4793	0.0121984
2849.4396	0.0118951
2847.3999	0.0111716
2845.3602	0.0103565
2843.3205	0.00969419
2841.2809	0.00920296
2839.2412	0.0087727
2837.2015	0.00836698
2835.1618	0.00806488
2833.1221	0.00786737
2831.0824	0.00773476
2829.0427	0.00764973
2827.0031	0.0076001
2824.9634	0.00757828
2822.9237	0.00750438
2820.8840	0.00734056
2818.8443	0.0071751
2816.8046	0.00709321
2814.7650	0.00708121
2812.7253	0.00705901
2810.6856	0.00700928
2808.6459	0.00696756
2806.6062	0.00693224
2804.5665	0.00691075
2802.5268	0.0069063
2800.4872	0.0068835
2798.4475	0.00683038
2796.4078	0.00674903
2794.3681	0.00665975
2792.3284	0.006583
2790.2887	0.00652658
2788.2491	0.00651015
2786.2094	0.00650863
2784.1697	0.00651192
2782.1300	0.00647999
2780.0903	0.00635502
2778.0506	0.00624471
2776.0109	0.00620314
2773.9713	0.00614348
2771.9316	0.00606649
2769.8919	0.00600653
2767.8522	0.00595087
2765.8125	0.00589849
2763.7728	0.0058632
2761.7332	0.00584294
2759.6935	0.00582432
2757.6538	0.0058149
2755.6141	0.00583854
2753.5744	0.00587388
2751.5347	0.00587802
2749.4950	0.00587522
2747.4554	0.00590405
2745.4157	0.00592741
2743.3760	0.0058987
2741.3363	0.00584179
2739.2966	0.00578987
2737.2569	0.00575231
2735.2173	0.00574976
2733.1776	0.00575422
2731.1379	0.00571173
2729.0982	0.00564501
2727.0585	0.00561236
2725.0188	0.00561721
2722.9791	0.00560958
2720.9395	0.00559222
2718.8998	0.00556736
2716.8601	0.00549684
2714.8204	0.00543655
2712.7807	0.00542868
2710.7410	0.00543123
2708.7014	0.00541749
2706.6617	0.00539629
2704.6220	0.00540436
2702.5823	0.00542543
2700.5426	0.0053981
2698.5029	0.00532097
2696.4632	0.00522939
2694.4236	0.00514925
2692.3839	0.00510564
2690.3442	0.00508437
2688.3045	0.00507581
2686.2648	0.00512788
2684.2251	0.0052324
2682.1855	0.00532364
2680.1458	0.00534235
2678.1061	0.00527244
2676.0664	0.00517702
2674.0267	0.0051119
2671.9870	0.0050932
2669.9474	0.00510742
2667.9077	0.00515127
2665.8680	0.00524755
2663.8283	0.005332
2661.7886	0.00533839
2659.7489	0.00530613
2657.7092	0.00526759
2655.6696	0.00520406
2653.6299	0.00516196
2651.5902	0.00521831
2649.5505	0.00527472
2647.5108	0.00522517
2645.4711	0.00516848
2643.4315	0.00518904
2641.3918	0.00521171
2639.3521	0.00517587
2637.3124	0.00513754
2635.2727	0.00510441
2633.2330	0.0050568
2631.1933	0.00501833
2629.1537	0.00497187
2627.1140	0.00493838
2625.0743	0.00495182
2623.0346	0.00497025
2620.9949	0.00493655
2618.9552	0.00485362
2616.9156	0.00479051
2614.8759	0.00477899
2612.8362	0.00475643
2610.7965	0.00472675
2608.7568	0.00476423
2606.7171	0.00477208
2604.6774	0.00466508
2602.6378	0.00456859
2600.5981	0.00456883
2598.5584	0.00463794
2596.5187	0.0047008
2594.4790	0.00467944
2592.4393	0.00459899
2590.3997	0.00454196
2588.3600	0.00448457
2586.3203	0.00438122
2584.2806	0.0043061
2582.2409	0.00429222
2580.2012	0.00426435
2578.1615	0.00420826
2576.1219	0.00423257
2574.0822	0.00435162
2572.0425	0.00443378
2570.0028	0.00442426
2567.9631	0.00433672
2565.9234	0.0042384
2563.8838	0.00423246
2561.8441	0.00427272
2559.8044	0.00426961
2557.7647	0.00425988
2555.7250	0.00429455
2553.6853	0.00435662
2551.6456	0.00434943
2549.6060	0.0042483
2547.5663	0.0041702
2545.5266	0.00411067
2543.4869	0.00400759
2541.4472	0.0039555
2539.4075	0.00406141
2537.3679	0.00423976
2535.3282	0.00428678
2533.2885	0.00421605
2531.2488	0.00414862
2529.2091	0.00412065
2527.1694	0.00421767
2525.1297	0.00431118
2523.0901	0.00416043
2521.0504	0.00391081
2519.0107	0.00388372
2516.9710	0.00409774
2514.9313	0.00424519
2512.8916	0.00416796
2510.8520	0.00406544
2508.8123	0.00403628
2506.7726	0.00393087
2504.7329	0.00377787
2502.6932	0.00372589
2500.6535	0.00375328
2498.6138	0.00378223
2496.5742	0.00380981
2494.5345	0.00386113
2492.4948	0.00388419
2490.4551	0.00388625
2488.4154	0.00396117
2486.3757	0.00410233
2484.3361	0.00416158
2482.2964	0.00402139
2480.2567	0.00383485
2478.2170	0.00378827
2476.1773	0.00381932
2474.1376	0.00379887
2472.0980	0.00371069
2470.0583	0.00364582
2468.0186	0.00369195
2465.9789	0.00379916
2463.9392	0.00383028
2461.8995	0.00376343
2459.8598	0.00373842
2457.8202	0.00382551
2455.7805	0.00394667
2453.7408	0.00403372
2451.7011	0.00409003
2449.6614	0.00411412
2447.6217	0.00405344
2445.5821	0.00391438
2443.5424	0.00377947
2441.5027	0.00369466
2439.4630	0.00364329
2437.4233	0.00363441
2435.3836	0.00363345
2433.3439	0.00363274
2431.3043	0.00369505
2429.2646	0.00374719
2427.2249	0.00379446
2425.1852	0.00383083
2423.1455	0.00375432
2421.1058	0.00364378
2419.0662	0.00362718
2417.0265	0.00369944
2414.9868	0.00375377
2412.9471	0.0037714
2410.9074	0.0037551
2408.8677	0.00367722
2406.8280	0.00359805
2404.7884	0.00358852
2402.7487	0.00364404
2400.7090	0.00367406
2398.6693	0.0036631
2396.6296	0.00365817
2394.5899	0.00362828
2392.5503	0.00360572
2390.5106	0.00363525
2388.4709	0.00366459
2386.4312	0.00370414
2384.3915	0.00373281
2382.3518	0.00364911
2380.3121	0.00349507
2378.2725	0.00341358
2376.2328	0.0034506
2374.1931	0.00352098
2372.1534	0.00349457
2370.1137	0.00323852
2368.0740	0.00286741
2366.0344	0.00275215
2363.9947	0.00279834
2361.9550	0.00275361
2359.9153	0.00271214
2357.8756	0.00268151
2355.8359	0.00281488
2353.7962	0.00311923
2351.7566	0.00334481
2349.7169	0.00347432
2347.6772	0.00347855
2345.6375	0.0033355
2343.5978	0.00324551
2341.5581	0.00328364
2339.5185	0.00331674
2337.4788	0.00338465
2335.4391	0.00349585
2333.3994	0.00354309
2331.3597	0.00348946
2329.3200	0.00342819
2327.2803	0.00351086
2325.2407	0.00372693
2323.2010	0.00386565
2321.1613	0.00384057
2319.1216	0.00381728
2317.0819	0.0038477
2315.0422	0.00385664
2313.0026	0.00385071
2310.9629	0.00390044
2308.9232	0.00400566
2306.8835	0.00403547
2304.8438	0.0039723
2302.8041	0.00396793
2300.7645	0.00402193
2298.7248	0.004024
2296.6851	0.00398528
2294.6454	0.00397857
2292.6057	0.00405023
2290.5660	0.00412225
2288.5263	0.00413479
2286.4867	0.00418189
2284.4470	0.00424166
2282.4073	0.00416882
2280.3676	0.00400898
2278.3279	0.00391592
2276.2882	0.00393217
2274.2486	0.00399484
2272.2089	0.00397467
2270.1692	0.00388508
2268.1295	0.00381691
2266.0898	0.00382007
2264.0501	0.0038676
2262.0104	0.00387076
2259.9708	0.00395576
2257.9311	0.00404529
2255.8914	0.00390409
2253.8517	0.00376855
2251.8120	0.00372866
2249.7723	0.00351219
2247.7327	0.00328886
2245.6930	0.00334189
2243.6533	0.00344922
2241.6136	0.00346668
2239.5739	0.00354504
2237.5342	0.00365214
2235.4945	0.00369537
2233.4549	0.0036685
2231.4152	0.00349042
2229.3755	0.00329176
2227.3358	0.00338251
2225.2961	0.00360794
2223.2564	0.00362358
2221.2168	0.00350999
2219.1771	0.00344539
2217.1374	0.00342616
2215.0977	0.00337713
2213.0580	0.00335292
2211.0183	0.00346777
2208.9786	0.00362006
2206.9390	0.00366699
2204.8993	0.00367453
2202.8596	0.00372651
2200.8199	0.00352145
2198.7802	0.00319456
2196.7405	0.00342665
2194.7009	0.00391932
2192.6612	0.00406557
2190.6215	0.00395182
2188.5818	0.00369148
2186.5421	0.00341225
2184.5024	0.00320428
2182.4627	0.00308116
2180.4231	0.00305048
2178.3834	0.0028117
2176.3437	0.00258327
2174.3040	0.00277942
2172.2643	0.00324992
2170.2246	0.0037626
2168.1850	0.00390336
2166.1453	0.00383825
2164.1056	0.0041535
2162.0659	0.00420306
2160.0262	0.00302199
2157.9865	0.00152235
2155.9468	0.00113957
2153.9072	0.00142596
2151.8675	0.00165088
2149.8278	0.00205271
2147.7881	0.00272099
2145.7484	0.00299052
2143.7087	0.0028029
2141.6691	0.00270312
2139.6294	0.00278213
2137.5897	0.00276619
2135.5500	0.00254567
2133.5103	0.00238174
2131.4706	0.00245496
2129.4309	0.00273024
2127.3913	0.00297035
2125.3516	0.00305376
2123.3119	0.00321117
2121.2722	0.003444
2119.2325	0.00358618
2117.1928	0.00362063
2115.1532	0.00367172
2113.1135	0.00376215
2111.0738	0.00361695
2109.0341	0.00334745
2106.9944	0.00334416
2104.9547	0.00357955
2102.9151	0.00381796
2100.8754	0.00385465
2098.8357	0.00368346
2096.7960	0.00349642
2094.7563	0.00334473
2092.7166	0.00322843
2090.6769	0.00325623
2088.6373	0.00331588
2086.5976	0.00326883
2084.5579	0.00316037
2082.5182	0.00308447
2080.4785	0.00318965
2078.4388	0.0033379
2076.3992	0.0032801
2074.3595	0.00316157
2072.3198	0.00328364
2070.2801	0.00347693
2068.2404	0.00336505
2066.2007	0.0030869
2064.1610	0.0029422
2062.1214	0.00309855
2060.0817	0.00340836
2058.0420	0.00331322
2056.0023	0.002814
2053.9626	0.00262082
2051.9229	0.002906
2049.8833	0.00316618
2047.8436	0.00325162
2045.8039	0.00321005
2043.7642	0.00288
2041.7245	0.00268549
2039.6848	0.003029
2037.6451	0.00336156
2035.6055	0.00310197
2033.5658	0.00262512
2031.5261	0.00263483
2029.4864	0.00266603
2027.4467	0.00207684
2025.4070	0.00154532
2023.3674	0.00175462
2021.3277	0.00255937
2019.2880	0.00336169
2017.2483	0.0033176
2015.2086	0.00262871
2013.1689	0.00215868
2011.1292	0.00210886
2009.0896	0.00234751
2007.0499	0.00255512
2005.0102	0.0026315
2002.9705	0.00246111
2000.9308	0.00213404
1998.8911	0.00215863
1996.8515	0.00253898
1994.8118	0.002923
1992.7721	0.00307097
1990.7324	0.00308817
1988.6927	0.00320063
1986.6530	0.00322684
1984.6133	0.00308627
1982.5737	0.0030869
1980.5340	0.00331914
1978.4943	0.00351988
1976.4546	0.0033619
1974.4149	0.00283622
1972.3752	0.00218355
1970.3356	0.0016968
1968.2959	0.00184968
1966.2562	0.00249021
1964.2165	0.00273863
1962.1768	0.00235287
1960.1371	0.00203957
1958.0974	0.00222747
1956.0578	0.0023674
1954.0181	0.00224737
1951.9784	0.00236711
1949.9387	0.00259751
1947.8990	0.00266786
1945.8593	0.00293769
1943.8197	0.00316118
1941.7800	0.00289787
1939.7403	0.0026229
1937.7006	0.00258736
1935.6609	0.00258449
1933.6212	0.00262889
1931.5815	0.00267583
1929.5419	0.00266481
1927.5022	0.00271774
1925.4625	0.00278054
1923.4228	0.00277453
1921.3831	0.00280626
1919.3434	0.00290692
1917.3038	0.002974
1915.2641	0.00295977
1913.2244	0.00290069
1911.1847	0.00290845
1909.1450	0.00307892
1907.1053	0.00315226
1905.0657	0.002985
1903.0260	0.00288753
1900.9863	0.00300721
1898.9466	0.00318298
1896.9069	0.00326807
1894.8672	0.00326726
1892.8275	0.0032609
1890.7879	0.00319834
1888.7482	0.00307337
1886.7085	0.00304792
1884.6688	0.00301735
1882.6291	0.00282835
1880.5894	0.00266528
1878.5498	0.00270638
1876.5101	0.00284961
1874.4704	0.00297142
1872.4307	0.00306135
1870.3910	0.00308004
1868.3513	0.00304104
1866.3116	0.00298257
1864.2720	0.0029894
1862.2323	0.00314243
1860.1926	0.00326969
1858.1529	0.0032151
1856.1132	0.00310606
1854.0735	0.00304365
1852.0339	0.00299102
1849.9942	0.00299258
1847.9545	0.00306641
1845.9148	0.00316272
1843.8751	0.00317954
1841.8354	0.00304104
1839.7957	0.00293029
1837.7561	0.00295531
1835.7164	0.00304201
1833.6767	0.0031223
1831.6370	0.00315625
1829.5973	0.00312593
1827.5576	0.00310489
1825.5180	0.00311761
1823.4783	0.00316707
1821.4386	0.00321125
1819.3989	0.00315648
1817.3592	0.00305105
1815.3195	0.00304487
1813.2798	0.00313411
1811.2402	0.0032023
1809.2005	0.00325076
1807.1608	0.00333474
1805.1211	0.00344071
1803.0814	0.00348168
1801.0417	0.00341421
1799.0021	0.00333412
1796.9624	0.00333967
1794.9227	0.00340982
1792.8830	0.00343492
1790.8433	0.00333448
1788.8036	0.00324982
1786.7639	0.00327715
1784.7243	0.00333764
1782.6846	0.00342237
1780.6449	0.00349637
1778.6052	0.00348596
1776.5655	0.00346214
1774.5258	0.00349108
1772.4862	0.0035465
1770.4465	0.00352907
1768.4068	0.00344692
1766.3671	0.00341781
1764.3274	0.0034839
1762.2877	0.00357166
1760.2480	0.00368613
1758.2084	0.00385778
1756.1687	0.00401979
1754.1290	0.00415638
1752.0893	0.00431562
1750.0496	0.00449231
1748.0099	0.00466699
1745.9703	0.00489354
1743.9306	0.0051755
1741.8909	0.00542486
1739.8512	0.00555321
1737.8115	0.00560174
1735.7718	0.0056438
1733.7321	0.00560512
1731.6925	0.00548845
1729.6528	0.00546129
1727.6131	0.00551023
1725.5734	0.00558425
1723.5337	0.00568458
1721.4940	0.00586115
1719.4544	0.00617596
1717.4147	0.00647429
1715.3750	0.00659485
1713.3353	0.00677229
1711.2956	0.00715539
1709.2559	0.00769017
1707.2163	0.00833321
1705.1766	0.00905849
1703.1369	0.00979582
1701.0972	0.0107793
1699.0575	0.0119565
1697.0178	0.0129835
1694.9781	0.0141328
1692.9385	0.0152694
1690.8988	0.0163881
1688.8591	0.0175879
1686.8194	0.0187372
1684.7797	0.0200216
1682.7400	0.0213129
1680.7004	0.0223854
1678.6607	0.0234819
1676.6210	0.0246318
1674.5813	0.0258136
1672.5416	0.0268964
1670.5019	0.0279861
1668.4622	0.0291895
1666.4226	0.0302727
1664.3829	0.0313199
1662.3432	0.0324901
1660.3035	0.033684
1658.2638	0.0348457
1656.2241	0.0359666
1654.1845	0.0371343
1652.1448	0.0383495
1650.1051	0.0392404
1648.0654	0.0399678
1646.0257	0.0405173
1643.9860	0.0408931
1641.9463	0.0412261
1639.9067	0.0415086
1637.8670	0.0417564
1635.8273	0.0417961
1633.7876	0.0416423
1631.7479	0.0416132
1629.7082	0.0415711
1627.6686	0.0414162
1625.6289	0.0411908
1623.5892	0.0407712
1621.5495	0.0401763
1619.5098	0.039604
1617.4701	0.0386661
1615.4304	0.0372402
1613.3908	0.0360932
1611.3511	0.0351102
1609.3114	0.0339819
1607.2717	0.0327714
1605.2320	0.0315855
1603.1923	0.0304349
1601.1527	0.0293417
1599.1130	0.0283586
1597.0733	0.0275111
1595.0336	0.0267645
1592.9939	0.0261191
1590.9542	0.0255737
1588.9145	0.0251249
1586.8749	0.0248255
1584.8352	0.0246487
1582.7955	0.0245623
1580.7558	0.0246174
1578.7161	0.0248367
1576.6764	0.0250764
1574.6368	0.0253242
1572.5971	0.0257543
1570.5574	0.0263123
1568.5177	0.0268459
1566.4780	0.0273772
1564.4383	0.0280535
1562.3986	0.028859
1560.3590	0.029868
1558.3193	0.0310638
1556.2796	0.0319781
1554.2399	0.0328852
1552.2002	0.0338829
1550.1605	0.0349342
1548.1209	0.035964
1546.0812	0.0369088
1544.0415	0.0378312
1542.0018	0.0386792
1539.9621	0.0393877
1537.9224	0.0398906
1535.8827	0.0403208
1533.8431	0.0406941
1531.8034	0.0409653
1529.7637	0.0412387
1527.7240	0.0414846
1525.6843	0.0416292
1523.6446	0.0417532
1521.6050	0.0417368
1519.5653	0.0415719
1517.5256	0.0414362
1515.4859	0.0412135
1513.4462	0.0409141
1511.4065	0.0406241
1509.3669	0.0403102
1507.3272	0.0392391
1505.2875	0.0373882
1503.2478	0.0363914
1501.2081	0.0357489
1499.1684	0.0347812
1497.1287	0.0332901
1495.0891	0.0317203
1493.0494	0.0306201
1491.0097	0.0296125
1488.9700	0.0282131
1486.9303	0.0268388
1484.8906	0.02594
1482.8510	0.0253519
1480.8113	0.0248782
1478.7716	0.0246459
1476.7319	0.0247224
1474.6922	0.0249566
1472.6525	0.0253314
1470.6128	0.0258725
1468.5732	0.0264062
1466.5335	0.0267704
1464.4938	0.0269144
1462.4541	0.0270668
1460.4144	0.0274026
1458.3747	0.0277817
1456.3351	0.027971
1454.2954	0.0281199
1452.2557	0.0283225
1450.2160	0.0284606
1448.1763	0.0284511
1446.1366	0.0283018
1444.0969	0.0281218
1442.0573	0.0279592
1440.0176	0.0278609
1437.9779	0.0277087
1435.9382	0.0272618
1433.8985	0.0268349
1431.8588	0.0265831
1429.8192	0.0263238
1427.7795	0.0261205
1425.7398	0.0260513
1423.7001	0.026089
1421.6604	0.0262252
1419.6207	0.0264268
1417.5810	0.0265893
1415.5414	0.0266935
1413.5017	0.0268251
1411.4620	0.0269833
1409.4223	0.0270737
1407.3826	0.0270713
1405.3429	0.0270153
1403.3033	0.0269332
1401.2636	0.0268566
1399.2239	0.0267127
1397.1842	0.0264898
1395.1445	0.0262914
1393.1048	0.0262022
1391.0651	0.0262537
1389.0255	0.0262943
1386.9858	0.026128
1384.9461	0.025868
1382.9064	0.0256708
1380.8667	0.0254601
1378.8270	0.0252712
1376.7874	0.0251251
1374.7477	0.0248496
1372.7080	0.0244727
1370.6683	0.0242142
1368.6286	0.0240322
1366.5889	0.0238134
1364.5492	0.0235395
1362.5096	0.0232053
1360.4699	0.0228846
1358.4302	0.0226772
1356.3905	0.0225882
1354.3508	0.022555
1352.3111	0.0225479
1350.2715	0.0225355
1348.2318	0.0224583
1346.1921	0.0223459
1344.1524	0.0222977
1342.1127	0.0223489
1340.0730	0.0224093
1338.0333	0.0223779
1335.9937	0.0222918
1333.9540	0.0222593
1331.9143	0.0223
1329.8746	0.0223479
1327.8349	0.022412
1325.7952	0.0225349
1323.7556	0.0226785
1321.7159	0.0228324
1319.6762	0.0229969
1317.6365	0.0230903
1315.5968	0.0231205
1313.5571	0.0231761
1311.5175	0.023265
1309.4778	0.0233705
1307.4381	0.0234226
1305.3984	0.0233868
1303.3587	0.0233683
1301.3190	0.0233876
1299.2793	0.0233767
1297.2397	0.0233481
1295.2000	0.0233351
1293.1603	0.0233553
1291.1206	0.0234285
1289.0809	0.0234978
1287.0412	0.0235358
1285.0016	0.023614
1282.9619	0.023725
1280.9222	0.0238186
1278.8825	0.0239152
1276.8428	0.0240476
1274.8031	0.0242141
1272.7634	0.0244283
1270.7238	0.0246859
1268.6841	0.024942
1266.6444	0.025232
1264.6047	0.0255868
1262.5650	0.0259444
1260.5253	0.0262507
1258.4857	0.0265269
1256.4460	0.0268353
1254.4063	0.0271854
1252.3666	0.0275669
1250.3269	0.0279879
1248.2872	0.0284398
1246.2475	0.0288937
1244.2079	0.0293222
1242.1682	0.0297205
1240.1285	0.0300877
1238.0888	0.0304519
1236.0491	0.0308363
1234.0094	0.0311952
1231.9698	0.0314858
1229.9301	0.0317205
1227.8904	0.0319694
1225.8507	0.0322976
1223.8110	0.0326437
1221.7713	0.0328981
1219.7316	0.033067
1217.6920	0.0332179
1215.6523	0.0333442
1213.6126	0.0334072
1211.5729	0.0334525
1209.5332	0.0335501
1207.4935	0.0336951
1205.4539	0.0338563
1203.4142	0.0340462
1201.3745	0.0342842
1199.3348	0.0345458
1197.2951	0.0348142
1195.2554	0.0350782
1193.2157	0.0352872
1191.1761	0.0353968
1189.1364	0.0354346
1187.0967	0.0354756
1185.0570	0.035536
1183.0173	0.0355678
1180.9776	0.0355808
1178.9380	0.0356553
1176.8983	0.0357796
1174.8586	0.0358534
1172.8189	0.0358586
1170.7792	0.0358263
1168.7395	0.0357473
1166.6998	0.0355803
1164.6602	0.0352849
1162.6205	0.0348792
1160.5808	0.034422
1158.5411	0.0339676
1156.5014	0.0335401
1154.4617	0.033111
1152.4221	0.0326203
1150.3824	0.0320228
1148.3427	0.0313519
1146.3030	0.0307163
1144.2633	0.0301678
1142.2236	0.02964
1140.1840	0.0291254
1138.1443	0.0287047
1136.1046	0.0283604
1134.0649	0.0280686
1132.0252	0.0278735
1129.9855	0.0277425
1127.9458	0.0276255
1125.9062	0.0275158
1123.8665	0.0274101
1121.8268	0.0273125
1119.7871	0.0271851
1117.7474	0.0270485
1115.7077	0.0269604
1113.6681	0.0268358
1111.6284	0.0266337
1109.5887	0.0264392
1107.5490	0.0263011
1105.5093	0.0261945
1103.4696	0.0260561
1101.4299	0.0259453
1099.3903	0.02597
1097.3506	0.026046
1095.3109	0.026063
1093.2712	0.0260484
1091.2315	0.0260279
1089.1918	0.0260137
1087.1522	0.0260508
1085.1125	0.026146
1083.0728	0.0262647
1081.0331	0.0263711
1078.9934	0.0264666
1076.9537	0.0265391
1074.9140	0.0265762
1072.8744	0.0266278
1070.8347	0.0266557
1068.7950	0.0266011
1066.7553	0.0265353
1064.7156	0.0265675
1062.6759	0.0267604
1060.6363	0.027036
1058.5966	0.0273512
1056.5569	0.0278722
1054.5172	0.0286593
1052.4775	0.0296371
1050.4378	0.0308101
1048.3981	0.0322317
1046.3585	0.0339089
1044.3188	0.0356618
1042.2791	0.0371715
1040.2394	0.0380407
1038.1997	0.0379879
1036.1600	0.0371385
1034.1204	0.0358292
1032.0807	0.0344125
1030.0410	0.0331101
1028.0013	0.031939
1025.9616	0.0309843
1023.9219	0.0302921
1021.8822	0.0296373
1019.8426	0.0288295
1017.8029	0.0279235
1015.7632	0.0270901
1013.7235	0.0264235
1011.6838	0.0258279
1009.6441	0.0252253
1007.6045	0.0246816
1005.5648	0.0242109
1003.5251	0.0237747
1001.4854	0.0233846
999.4457	0.0230667
997.4060	0.0227948
995.3663	0.0225086
993.3267	0.0222692
991.2870	0.0221284
989.2473	0.0219991
987.2076	0.0218296
985.1679	0.0216073
983.1282	0.021369
981.0886	0.0212016
979.0489	0.0211003
977.0092	0.0210433
974.9695	0.0210556
972.9298	0.0210352
970.8901	0.0209019
968.8504	0.0207279
966.8108	0.0205226
964.7711	0.0203192
962.7314	0.0202075
960.6917	0.020176
958.6520	0.0201488
956.6123	0.0200989
954.5727	0.0200507
952.5330	0.0200168
950.4933	0.0199908
948.4536	0.019948
946.4139	0.0199215
944.3742	0.0199773
942.3346	0.0200422
940.2949	0.0200253
938.2552	0.0200055
936.2155	0.020044
934.1758	0.0201085
932.1361	0.0201499
930.0964	0.0201162
928.0568	0.0200427
926.0171	0.0199862
923.9774	0.0199644
921.9377	0.0199478
919.8980	0.01987
917.8583	0.0197409
915.8187	0.0196181
913.7790	0.019572
911.7393	0.0196311
909.6996	0.0196688
907.6599	0.0196315
905.6202	0.0196303
903.5805	0.0196444
901.5409	0.0196134
899.5012	0.0196265
897.4615	0.0197287
895.4218	0.0197741
893.3821	0.0196823
891.3424	0.0196077
889.3028	0.0196285
887.2631	0.0196788
885.2234	0.0197934
883.1837	0.0199786
881.1440	0.0200975
879.1043	0.0201072
877.0646	0.0200689
875.0250	0.0200819
872.9853	0.0202102
870.9456	0.0203607
868.9059	0.0204458
866.8662	0.0204504
864.8265	0.020383
862.7869	0.0203114
860.7472	0.0203021
858.7075	0.0203473
856.6678	0.0204247
854.6281	0.0204835
852.5884	0.0204902
850.5487	0.0205473
848.5091	0.0206889
846.4694	0.0208024
844.4297	0.0208454
842.3900	0.0208888
840.3503	0.0209883
838.3106	0.0211072
836.2710	0.0212162
834.2313	0.0213809
832.1916	0.021624
830.1519	0.0218777
828.1122	0.0221098
826.0725	0.0223355
824.0328	0.0225503
821.9932	0.0227638
819.9535	0.0229583
817.9138	0.0230606
815.8741	0.0231082
813.8344	0.023215
811.7947	0.0234772
809.7551	0.0238593
807.7154	0.0242193
805.6757	0.0245066
803.6360	0.0247056
801.5963	0.0248238
799.5566	0.0249712
797.5169	0.0252154
795.4773	0.0254546
793.4376	0.0256552
791.3979	0.025889
789.3582	0.0261188
787.3185	0.0262584
785.2788	0.0263474
783.2392	0.0264022
781.1995	0.0264304
779.1598	0.0266883
777.1201	0.0270759
775.0804	0.0271673
773.0407	0.0271274
771.0010	0.0272888
768.9614	0.0275252
766.9217	0.027647
764.8820	0.0277271
762.8423	0.0279341
760.8026	0.0282943
758.7629	0.0286933
756.7233	0.0290576
754.6836	0.0294285
752.6439	0.0297813
750.6042	0.0300658
748.5645	0.0303903
746.5248	0.0307805
744.4852	0.0311251
742.4455	0.0314286
740.4058	0.0317429
738.3661	0.0320238
736.3264	0.0322386
734.2867	0.032402
732.2470	0.0326315
730.2074	0.0330418
728.1677	0.0334616
726.1280	0.0337435
724.0883	0.0340272
722.0486	0.0343899
720.0089	0.0346885
717.9693	0.0349152
715.9296	0.0351833
713.8899	0.0354815
711.8502	0.0357753
709.8105	0.0360872
707.7708	0.0364608
705.7311	0.0368302
703.6915	0.0371665
701.6518	0.0375169
699.6121	0.0378581
697.5724	0.0381724
695.5327	0.038526
693.4930	0.0389064
691.4534	0.0391869
689.4137	0.0393543
687.3740	0.0394482
685.3343	0.0396227
683.2946	0.0399991
681.2549	0.0404906
679.2152	0.0409437
677.1756	0.0411637
675.1359	0.0412555
673.0962	0.0415269
671.0565	0.0418843
669.0168	0.0420888
666.9771	0.0423402
664.9375	0.042786
662.8978	0.0431666
660.8581	0.04349
658.8184	0.0439588
656.7787	0.0444672
654.7390	0.0448199
652.6993	0.0451563
650.6597	0.0455665
648.6200	0.0459559
646.5803	0.0462446
644.5406	0.0464355
642.5009	0.0466517
640.4612	0.0469153
638.4216	0.0471565
636.3819	0.0474679
634.3422	0.0477641
632.3025	0.0480498
630.2628	0.048588
628.2231	0.0492072
626.1834	0.0496353
624.1438	0.0498648
622.1041	0.04998
620.0644	0.0501711
618.0247	0.0504544
615.9850	0.0506581
613.9453	0.0509373
611.9057	0.0514922
609.8660	0.0519835
607.8263	0.0520471
605.7866	0.0519277
603.7469	0.0520869
601.7072	0.0526117
599.6675	0.0532266
597.6279	0.0537089
595.5882	0.0540813
593.5485	0.0544499
591.5088	0.0548994
589.4691	0.0553282
587.4294	0.05565
585.3898	0.055888
583.3501	0.0559852
581.3104	0.0561066
579.2707	0.0564245
577.2310	0.0568197
575.1913	0.0572364
573.1516	0.0575875
571.1120	0.0578976
569.0723	0.0584756
567.0326	0.059033
564.9929	0.0590078
562.9532	0.0586346
560.9135	0.0584488
558.8739	0.0585076
556.8342	0.0584762
554.7945	0.0584821
552.7548	0.0589328
550.7151	0.0595349
548.6754	0.0598193
546.6358	0.0598911
544.5961	0.0601024
542.5564	0.06055
540.5167	0.0609272
538.4770	0.0611833
536.4373	0.0616906
534.3976	0.0620999
532.3580	0.0620485
530.3183	0.0622701
528.2786	0.0629463
526.2389	0.0634971
524.1992	0.0639658
522.1595	0.0644793
520.1199	0.0648822
518.0802	0.0651259
516.0405	0.0653563
514.0008	0.065687
511.9611	0.0656691
509.9214	0.0652429
507.8817	0.0653001
505.8421	0.0659046
503.8024	0.0661588
501.7627	0.0659921
499.7230	0.0657968
497.6833	0.0657158
495.6436	0.0660088
493.6040	0.0663658
491.5643	0.0662432
489.5246	0.0660938
487.4849	0.0663028
485.4452	0.0668162
483.4055	0.0674553
481.3658	0.0677026
479.3262	0.0677578
477.2865	0.0678619
475.2468	0.0676498
473.2071	0.0672257
471.1674	0.0671424
469.1277	0.0676006
467.0881	0.068126
465.0484	0.0683765
463.0087	0.0685282
460.9690	0.0688956
458.9293	0.0694249
456.8896	0.0695157
454.8499	0.0696306
452.8103	0.0704498
450.7706	0.0708569
448.7309	0.0704039
446.6912	0.0702379
444.6515	0.0703019
442.6118	0.0697097
440.5722	0.0689156
438.5325	0.0689174
436.4928	0.069671
434.4531	0.0703372
432.4134	0.0702381
430.3737	0.0698261
428.3340	0.0701669
426.2944	0.0711039
424.2547	0.0716107
422.2150	0.0715572
420.1753	0.0712625
418.1356	0.0706064
416.0959	0.070641
414.0563	0.0715747
412.0166	0.072027
409.9769	0.0710398
407.9372	0.0703303
405.8975	0.0721699
403.8578	0.0745617
401.8181	0.0749668
399.7785	0.0744282
