# Supplementary material for: Vibrational Raman and IR data on brown hair subjected to bleaching
Source: Data Brief. 2021 Sep 30;38:107439. doi: 10.1016/j.dib.2021.107439 (PMC8502914; doi:10.1016/j.dib.2021.107439)
Supplement: Supplementary file 1 [file mmc1.zip › Supplementary Material raw data/Figure 6/IR four bleaching treatments p2.txt]

TITLE	IR single spectrum (p2) of brown hair after four bleaching treatments
DATA TYPE
ORIGIN	JASCO
OWNER
SPECTROMETER/DATA SYSTEM
RESOLUTION
DELTAX	-2.03967
XUNITS	1/CM
YUNITS	ABSORBANCE
FIRSTX	3997.7610
LASTX	399.7761
NPOINTS	1765
FIRSTY	0.00158
MAXY	0.05162
MINY	0.00028
XYDATA
3997.7610	0.00157987
3995.7213	0.0015541
3993.6816	0.0014629
3991.6420	0.00140591
3989.6023	0.00136364
3987.5626	0.00134284
3985.5229	0.00140932
3983.4833	0.00149479
3981.4436	0.0015257
3979.4039	0.00150682
3977.3642	0.00146573
3975.3246	0.00140062
3973.2849	0.00135844
3971.2452	0.00142622
3969.2056	0.0015162
3967.1659	0.0014864
3965.1262	0.00141043
3963.0865	0.00142266
3961.0469	0.00145487
3959.0072	0.00141537
3956.9675	0.00136296
3954.9278	0.00136348
3952.8882	0.0014116
3950.8485	0.00144492
3948.8088	0.00140547
3946.7691	0.00134318
3944.7295	0.00134421
3942.6898	0.00139314
3940.6501	0.00145684
3938.6104	0.0014811
3936.5708	0.0014464
3934.5311	0.00147799
3932.4914	0.00154906
3930.4518	0.00148923
3928.4121	0.00140441
3926.3724	0.00141731
3924.3327	0.00140069
3922.2931	0.00132432
3920.2534	0.00131163
3918.2137	0.00133754
3916.1740	0.0013585
3914.1344	0.00140298
3912.0947	0.00137789
3910.0550	0.00123429
3908.0153	0.00118541
3905.9757	0.00135317
3903.9360	0.00153524
3901.8963	0.00156036
3899.8566	0.00150773
3897.8170	0.00150168
3895.7773	0.00157366
3893.7376	0.00165621
3891.6979	0.0016211
3889.6583	0.00147744
3887.6186	0.00141113
3885.5789	0.00141106
3883.5393	0.00143409
3881.4996	0.0014936
3879.4599	0.00149578
3877.4202	0.00146541
3875.3806	0.00147606
3873.3409	0.00150786
3871.3012	0.00152908
3869.2615	0.00146744
3867.2219	0.00141464
3865.1822	0.00146991
3863.1425	0.00150162
3861.1028	0.00145282
3859.0632	0.00144692
3857.0235	0.00156259
3854.9838	0.00162807
3852.9441	0.00137213
3850.9045	0.00118099
3848.8648	0.00121038
3846.8251	0.00126783
3844.7855	0.00139075
3842.7458	0.00153355
3840.7061	0.00151126
3838.6664	0.00146495
3836.6268	0.00159392
3834.5871	0.00163799
3832.5474	0.00147825
3830.5077	0.00133424
3828.4681	0.00136865
3826.4284	0.00146383
3824.3887	0.001535
3822.3490	0.00161138
3820.3094	0.00157166
3818.2697	0.00145513
3816.2300	0.00135686
3814.1903	0.00128182
3812.1507	0.00132796
3810.1110	0.00141472
3808.0713	0.00139934
3806.0316	0.00135896
3803.9920	0.00143124
3801.9523	0.00149155
3799.9126	0.00147386
3797.8730	0.00147227
3795.8333	0.00142272
3793.7936	0.00132549
3791.7539	0.00130036
3789.7143	0.00133481
3787.6746	0.00137657
3785.6349	0.00146451
3783.5952	0.0015408
3781.5556	0.00147266
3779.5159	0.00127074
3777.4762	0.00106584
3775.4365	0.000998897
3773.3969	0.00107843
3771.3572	0.00123242
3769.3175	0.00138896
3767.2778	0.00148243
3765.2382	0.00152427
3763.1985	0.00155542
3761.1588	0.00158855
3759.1192	0.00157421
3757.0795	0.00148775
3755.0398	0.00144817
3753.0001	0.00151388
3750.9605	0.00150646
3748.9208	0.00134772
3746.8811	0.00130724
3744.8414	0.00126456
3742.8018	0.0011219
3740.7621	0.00116329
3738.7224	0.00132632
3736.6827	0.00150931
3734.6431	0.00164158
3732.6034	0.00150118
3730.5637	0.00125256
3728.5240	0.00123507
3726.4844	0.00136621
3724.4447	0.00140337
3722.4050	0.00137013
3720.3653	0.00135411
3718.3257	0.00136605
3716.2860	0.00139041
3714.2463	0.00143194
3712.2067	0.00146079
3710.1670	0.00136748
3708.1273	0.00130568
3706.0876	0.00136091
3704.0480	0.00139573
3702.0083	0.00132035
3699.9686	0.00115444
3697.9289	0.00103091
3695.8893	0.000965143
3693.8496	0.000921274
3691.8099	0.00107212
3689.7702	0.00138252
3687.7306	0.00138776
3685.6909	0.00121736
3683.6512	0.00116485
3681.6115	0.00114624
3679.5719	0.00121305
3677.5322	0.00147126
3675.4925	0.00167749
3673.4529	0.00161396
3671.4132	0.00148064
3669.3735	0.00131591
3667.3338	0.00121165
3665.2942	0.00126718
3663.2545	0.0014195
3661.2148	0.0014971
3659.1751	0.00143511
3657.1355	0.00136826
3655.0958	0.00142311
3653.0561	0.00165828
3651.0164	0.00192094
3648.9768	0.00188779
3646.9371	0.00160123
3644.8974	0.00140859
3642.8577	0.00136148
3640.8181	0.00142973
3638.7784	0.00149282
3636.7387	0.00147474
3634.6990	0.00154469
3632.6594	0.00171291
3630.6197	0.001875
3628.5800	0.00200852
3626.5404	0.00198902
3624.5007	0.00192869
3622.4610	0.00197388
3620.4213	0.00204904
3618.3817	0.00200873
3616.3420	0.00202381
3614.3023	0.00216552
3612.2626	0.00219716
3610.2230	0.00211284
3608.1833	0.0020298
3606.1436	0.00205983
3604.1039	0.00221659
3602.0643	0.00226507
3600.0246	0.00221175
3597.9849	0.00230965
3595.9452	0.00248157
3593.9056	0.0024824
3591.8659	0.00240293
3589.8262	0.00246751
3587.7866	0.00255692
3585.7469	0.00254976
3583.7072	0.00255447
3581.6675	0.00246709
3579.6279	0.00232081
3577.5882	0.00234861
3575.5485	0.00247329
3573.5088	0.00253466
3571.4692	0.00265082
3569.4295	0.00289579
3567.3898	0.00306388
3565.3501	0.00297702
3563.3105	0.00288469
3561.2708	0.0029557
3559.2311	0.00304331
3557.1914	0.00301956
3555.1518	0.00296019
3553.1121	0.00299803
3551.0724	0.00310572
3549.0327	0.00323263
3546.9931	0.00331228
3544.9534	0.00327564
3542.9137	0.00334471
3540.8741	0.00354653
3538.8344	0.00366247
3536.7947	0.00366751
3534.7550	0.00359669
3532.7154	0.00350965
3530.6757	0.0035144
3528.6360	0.00359414
3526.5963	0.0035999
3524.5567	0.00353338
3522.5170	0.00357208
3520.4773	0.00370001
3518.4376	0.00374275
3516.3980	0.00369404
3514.3583	0.00370056
3512.3186	0.00378926
3510.2789	0.00385656
3508.2393	0.00392084
3506.1996	0.00400788
3504.1599	0.00399847
3502.1203	0.00387774
3500.0806	0.00380827
3498.0409	0.0039224
3496.0012	0.00419618
3493.9616	0.00441812
3491.9219	0.00445949
3489.8822	0.00444317
3487.8425	0.00447102
3485.8029	0.00448554
3483.7632	0.00444411
3481.7235	0.00442413
3479.6838	0.00445831
3477.6442	0.00452637
3475.6045	0.004615
3473.5648	0.0046661
3471.5251	0.00471759
3469.4855	0.00480304
3467.4458	0.00483516
3465.4061	0.00481535
3463.3664	0.00481741
3461.3268	0.00484309
3459.2871	0.00489759
3457.2474	0.00495187
3455.2078	0.00493899
3453.1681	0.00493399
3451.1284	0.00498465
3449.0887	0.00500363
3447.0491	0.0049554
3445.0094	0.00493066
3442.9697	0.00500476
3440.9300	0.00512654
3438.8904	0.00521708
3436.8507	0.00528984
3434.8110	0.00534633
3432.7713	0.00529188
3430.7317	0.00525572
3428.6920	0.00536756
3426.6523	0.00541372
3424.6126	0.00531203
3422.5730	0.0052465
3420.5333	0.00528847
3418.4936	0.00536512
3416.4540	0.00547416
3414.4143	0.00555082
3412.3746	0.0055332
3410.3349	0.00553003
3408.2953	0.00554631
3406.2556	0.00554374
3404.2159	0.00558218
3402.1762	0.00567887
3400.1366	0.0057926
3398.0969	0.00587165
3396.0572	0.00591607
3394.0175	0.0059636
3391.9779	0.00598
3389.9382	0.00595517
3387.8985	0.00598727
3385.8588	0.00605961
3383.8192	0.00606848
3381.7795	0.00606181
3379.7398	0.00609555
3377.7001	0.0061674
3375.6605	0.00627966
3373.6208	0.00637598
3371.5811	0.00645632
3369.5415	0.00652209
3367.5018	0.00649757
3365.4621	0.00642826
3363.4224	0.0064028
3361.3828	0.00645172
3359.3431	0.00658116
3357.3034	0.00666159
3355.2637	0.00663126
3353.2241	0.00658852
3351.1844	0.00657958
3349.1447	0.00661872
3347.1050	0.00667239
3345.0654	0.00671025
3343.0257	0.00674884
3340.9860	0.0068384
3338.9463	0.007001
3336.9067	0.0071051
3334.8670	0.00709166
3332.8273	0.00707174
3330.7877	0.00708321
3328.7480	0.007072
3326.7083	0.00708824
3324.6686	0.00722403
3322.6290	0.00738303
3320.5893	0.00745007
3318.5496	0.00751004
3316.5099	0.00761714
3314.4703	0.00768393
3312.4306	0.00768951
3310.3909	0.00771979
3308.3512	0.00780167
3306.3116	0.00784513
3304.2719	0.00782997
3302.2322	0.00784942
3300.1925	0.00795139
3298.1529	0.00810327
3296.1132	0.00818762
3294.0735	0.00810945
3292.0338	0.0080163
3289.9942	0.00804093
3287.9545	0.00805781
3285.9148	0.00804602
3283.8752	0.00809083
3281.8355	0.00815146
3279.7958	0.00820722
3277.7561	0.00829091
3275.7165	0.00833183
3273.6768	0.00823419
3271.6371	0.00813537
3269.5974	0.00813687
3267.5578	0.00807991
3265.5181	0.00800212
3263.4784	0.00802994
3261.4387	0.00800781
3259.3991	0.00790528
3257.3594	0.00794973
3255.3197	0.00807492
3253.2800	0.00801847
3251.2404	0.00787721
3249.2007	0.00782407
3247.1610	0.00778909
3245.1214	0.00764899
3243.0817	0.00748007
3241.0420	0.00747938
3239.0023	0.0076007
3236.9627	0.00767858
3234.9230	0.00767692
3232.8833	0.00763123
3230.8436	0.00754873
3228.8040	0.00742358
3226.7643	0.00728004
3224.7246	0.00719089
3222.6849	0.00717705
3220.6453	0.00717158
3218.6056	0.00717615
3216.5659	0.00717163
3214.5262	0.00712958
3212.4866	0.00710513
3210.4469	0.00712489
3208.4072	0.00714613
3206.3675	0.00711479
3204.3279	0.00701889
3202.2882	0.00690977
3200.2485	0.00687251
3198.2089	0.00689747
3196.1692	0.00689347
3194.1295	0.0067928
3192.0898	0.00662676
3190.0502	0.00650162
3188.0105	0.00649045
3185.9708	0.00655872
3183.9311	0.00656424
3181.8915	0.00647778
3179.8518	0.00640059
3177.8121	0.00635683
3175.7724	0.00630141
3173.7328	0.00622197
3171.6931	0.00616583
3169.6534	0.00614821
3167.6137	0.00610757
3165.5741	0.00603438
3163.5344	0.0059604
3161.4947	0.00587448
3159.4551	0.00580212
3157.4154	0.00576128
3155.3757	0.00568036
3153.3360	0.00556828
3151.2964	0.00551317
3149.2567	0.00547172
3147.2170	0.00537928
3145.1773	0.00530302
3143.1377	0.00528221
3141.0980	0.00524718
3139.0583	0.00519476
3137.0186	0.00520725
3134.9790	0.00523356
3132.9393	0.00518483
3130.8996	0.00510771
3128.8599	0.00502094
3126.8203	0.00492116
3124.7806	0.00487511
3122.7409	0.00490754
3120.7013	0.00494619
3118.6616	0.00495658
3116.6219	0.00497878
3114.5822	0.00496818
3112.5426	0.00491822
3110.5029	0.00490843
3108.4632	0.00493351
3106.4235	0.00494915
3104.3839	0.00491956
3102.3442	0.00486608
3100.3045	0.00484568
3098.2648	0.0048455
3096.2252	0.0047998
3094.1855	0.00473013
3092.1458	0.00474643
3090.1061	0.00482249
3088.0665	0.00484663
3086.0268	0.00481009
3083.9871	0.00479472
3081.9474	0.00488958
3079.9078	0.00504365
3077.8681	0.0051075
3075.8284	0.00505876
3073.7888	0.00495684
3071.7491	0.00487608
3069.7094	0.00491102
3067.6697	0.00500788
3065.6301	0.00501233
3063.5904	0.00494142
3061.5507	0.00488301
3059.5110	0.00481993
3057.4714	0.00476305
3055.4317	0.00472359
3053.3920	0.00466759
3051.3523	0.00461204
3049.3127	0.00460053
3047.2730	0.00465184
3045.2333	0.00471163
3043.1936	0.00467505
3041.1540	0.00454332
3039.1143	0.00446501
3037.0746	0.00446569
3035.0350	0.00440293
3032.9953	0.00430257
3030.9556	0.004294
3028.9159	0.00434849
3026.8763	0.0043698
3024.8366	0.00429891
3022.7969	0.00416098
3020.7572	0.00407121
3018.7176	0.00407322
3016.6779	0.00411929
3014.6382	0.00413291
3012.5985	0.00405149
3010.5589	0.00393444
3008.5192	0.00390885
3006.4795	0.00398988
3004.4398	0.00403764
3002.4002	0.00399233
3000.3605	0.00397329
2998.3208	0.00398902
2996.2811	0.00396752
2994.2415	0.00396804
2992.2018	0.00401391
2990.1621	0.00405648
2988.1225	0.00409311
2986.0828	0.0041396
2984.0431	0.00424773
2982.0034	0.004399
2979.9638	0.00448068
2977.9241	0.00450225
2975.8844	0.00454894
2973.8447	0.00462955
2971.8051	0.00473233
2969.7654	0.00482228
2967.7257	0.00488139
2965.6860	0.004989
2963.6464	0.00512217
2961.6067	0.00518752
2959.5670	0.00521398
2957.5273	0.00519381
2955.4877	0.00511138
2953.4480	0.00506552
2951.4083	0.00506816
2949.3687	0.0050426
2947.3290	0.00498771
2945.2893	0.00496378
2943.2496	0.00503383
2941.2100	0.00511958
2939.1703	0.00516201
2937.1306	0.00528884
2935.0909	0.0054663
2933.0513	0.00556047
2931.0116	0.00558215
2928.9719	0.00557586
2926.9322	0.00558627
2924.8926	0.0056138
2922.8529	0.00562571
2920.8132	0.00562434
2918.7735	0.00559453
2916.7339	0.00550001
2914.6942	0.00536549
2912.6545	0.00523426
2910.6148	0.00507117
2908.5752	0.00489715
2906.5355	0.00480435
2904.4958	0.0047741
2902.4562	0.00476062
2900.4165	0.00476038
2898.3768	0.00471835
2896.3371	0.00462089
2894.2975	0.00453301
2892.2578	0.00447069
2890.2181	0.00441801
2888.1784	0.0043744
2886.1388	0.00434702
2884.0991	0.00433149
2882.0594	0.00431578
2880.0197	0.0043175
2877.9801	0.00432846
2875.9404	0.00434281
2873.9007	0.00435405
2871.8610	0.00430592
2869.8214	0.00421234
2867.7817	0.00414637
2865.7420	0.00411195
2863.7024	0.00405668
2861.6627	0.00400777
2859.6230	0.004046
2857.5833	0.00413471
2855.5437	0.00419459
2853.5040	0.00423377
2851.4643	0.00424645
2849.4246	0.00417172
2847.3850	0.00404153
2845.3453	0.00393651
2843.3056	0.00384185
2841.2659	0.00374048
2839.2263	0.00366242
2837.1866	0.00358591
2835.1469	0.0034767
2833.1072	0.00336808
2831.0676	0.00330545
2829.0279	0.00329455
2826.9882	0.00332861
2824.9485	0.00336584
2822.9089	0.00335585
2820.8692	0.00331064
2818.8295	0.00323764
2816.7899	0.00313581
2814.7502	0.00307798
2812.7105	0.00311985
2810.6708	0.00315925
2808.6312	0.00308864
2806.5915	0.00300549
2804.5518	0.00301265
2802.5121	0.00303979
2800.4725	0.00304943
2798.4328	0.00307475
2796.3931	0.00306294
2794.3534	0.00298909
2792.3138	0.00292029
2790.2741	0.00287705
2788.2344	0.00286449
2786.1947	0.00289618
2784.1551	0.00292735
2782.1154	0.00293097
2780.0757	0.00292323
2778.0361	0.00288823
2775.9964	0.00284641
2773.9567	0.00284287
2771.9170	0.00282041
2769.8774	0.00276731
2767.8377	0.00276689
2765.7980	0.00278995
2763.7583	0.00276994
2761.7187	0.00273321
2759.6790	0.00271412
2757.6393	0.002718
2755.5996	0.00274616
2753.5600	0.00278789
2751.5203	0.00282867
2749.4806	0.00285816
2747.4409	0.00284698
2745.4013	0.00278766
2743.3616	0.00271844
2741.3219	0.00266846
2739.2822	0.0026314
2737.2426	0.00262147
2735.2029	0.00264098
2733.1632	0.00262514
2731.1236	0.00257853
2729.0839	0.00257171
2727.0442	0.00260436
2725.0045	0.00263186
2722.9649	0.00262244
2720.9252	0.00260158
2718.8855	0.00262723
2716.8458	0.00264429
2714.8062	0.0025785
2712.7665	0.00252794
2710.7268	0.00256429
2708.6871	0.00259918
2706.6475	0.00256121
2704.6078	0.00248425
2702.5681	0.00245285
2700.5284	0.00248243
2698.4888	0.00249144
2696.4491	0.00244405
2694.4094	0.00238731
2692.3698	0.00236357
2690.3301	0.00236914
2688.2904	0.00236807
2686.2507	0.00236097
2684.2111	0.00235074
2682.1714	0.00234988
2680.1317	0.00240246
2678.0920	0.00244983
2676.0524	0.00243867
2674.0127	0.00239249
2671.9730	0.00231829
2669.9333	0.00227043
2667.8937	0.00229848
2665.8540	0.00236781
2663.8143	0.00242305
2661.7746	0.00246608
2659.7350	0.00249596
2657.6953	0.00249297
2655.6556	0.00249836
2653.6159	0.00249505
2651.5763	0.00246358
2649.5366	0.00247878
2647.4969	0.00250976
2645.4573	0.00248086
2643.4176	0.00246082
2641.3779	0.00248558
2639.3382	0.0024812
2637.2986	0.00242513
2635.2589	0.00235027
2633.2192	0.00232292
2631.1795	0.00238124
2629.1399	0.00245337
2627.1002	0.00246704
2625.0605	0.00244366
2623.0208	0.00241063
2620.9812	0.00236115
2618.9415	0.00229278
2616.9018	0.00221014
2614.8621	0.0021919
2612.8225	0.00225997
2610.7828	0.00228927
2608.7431	0.00225877
2606.7035	0.00227571
2604.6638	0.00232583
2602.6241	0.00225547
2600.5844	0.00212002
2598.5448	0.00211607
2596.5051	0.0021394
2594.4654	0.00208813
2592.4257	0.00205505
2590.3861	0.00202283
2588.3464	0.00201115
2586.3067	0.00208072
2584.2670	0.00214643
2582.2274	0.00214229
2580.1877	0.00207783
2578.1480	0.00193441
2576.1083	0.001813
2574.0687	0.00180089
2572.0290	0.00178493
2569.9893	0.00179057
2567.9496	0.00189177
2565.9100	0.00198956
2563.8703	0.00203338
2561.8306	0.00203006
2559.7910	0.0019542
2557.7513	0.00190547
2555.7116	0.00194905
2553.6719	0.00198465
2551.6323	0.00198824
2549.5926	0.0019496
2547.5529	0.00190477
2545.5132	0.00194635
2543.4736	0.00205921
2541.4339	0.00212067
2539.3942	0.00205086
2537.3545	0.0019835
2535.3149	0.00201156
2533.2752	0.00200353
2531.2355	0.0018756
2529.1958	0.00174576
2527.1562	0.0017423
2525.1165	0.0018189
2523.0768	0.00184947
2521.0372	0.00188189
2518.9975	0.00198181
2516.9578	0.00203047
2514.9181	0.00202954
2512.8785	0.00203609
2510.8388	0.00197672
2508.7991	0.0018931
2506.7594	0.00186044
2504.7198	0.00186395
2502.6801	0.00190014
2500.6404	0.00186723
2498.6007	0.00172252
2496.5611	0.00164399
2494.5214	0.00169706
2492.4817	0.00175137
2490.4420	0.00180811
2488.4024	0.00190383
2486.3627	0.00188288
2484.3230	0.00174719
2482.2833	0.00166322
2480.2437	0.00171371
2478.2040	0.00183471
2476.1643	0.00183148
2474.1247	0.00176398
2472.0850	0.00179961
2470.0453	0.00182693
2468.0056	0.00179226
2465.9660	0.00183219
2463.9263	0.00195129
2461.8866	0.00200496
2459.8469	0.00190521
2457.8073	0.00176608
2455.7676	0.00170038
2453.7279	0.00166626
2451.6882	0.00170753
2449.6486	0.00183408
2447.6089	0.00193602
2445.5692	0.00194489
2443.5295	0.00192006
2441.4899	0.00194463
2439.4502	0.00192632
2437.4105	0.00185675
2435.3709	0.00182576
2433.3312	0.00181043
2431.2915	0.00181298
2429.2518	0.00181383
2427.2122	0.00178069
2425.1725	0.00176897
2423.1328	0.00176824
2421.0931	0.00174929
2419.0535	0.00176011
2417.0138	0.00178389
2414.9741	0.00175787
2412.9344	0.00171138
2410.8948	0.00173087
2408.8551	0.00181194
2406.8154	0.00183816
2404.7757	0.00175665
2402.7361	0.00169391
2400.6964	0.0017259
2398.6567	0.00173614
2396.6170	0.00171722
2394.5774	0.00173009
2392.5377	0.00166236
2390.4980	0.00158925
2388.4584	0.00168328
2386.4187	0.00176333
2384.3790	0.00175925
2382.3393	0.00182233
2380.2997	0.00188046
2378.2600	0.00184388
2376.2203	0.00175052
2374.1806	0.00162134
2372.1410	0.00154106
2370.1013	0.00155238
2368.0616	0.00160484
2366.0219	0.00162549
2363.9823	0.00155573
2361.9426	0.00151796
2359.9029	0.00146461
2357.8632	0.00137511
2355.8236	0.00135141
2353.7839	0.00137766
2351.7442	0.00154202
2349.7046	0.00174625
2347.6649	0.00182998
2345.6252	0.00165496
2343.5855	0.00130475
2341.5459	0.00121282
2339.5062	0.00135912
2337.4665	0.00150097
2335.4268	0.0016271
2333.3872	0.00175912
2331.3475	0.0017921
2329.3078	0.00165673
2327.2681	0.00163344
2325.2285	0.00189575
2323.1888	0.00222859
2321.1491	0.00241537
2319.1094	0.00235027
2317.0698	0.00212406
2315.0301	0.00192328
2312.9904	0.00180783
2310.9507	0.00182951
2308.9111	0.00193834
2306.8714	0.00195833
2304.8317	0.00187919
2302.7921	0.00192547
2300.7524	0.0021072
2298.7127	0.00220767
2296.6730	0.00224685
2294.6334	0.00228047
2292.5937	0.00222234
2290.5540	0.00212549
2288.5143	0.00215925
2286.4747	0.00223361
2284.4350	0.00216628
2282.3953	0.00205786
2280.3556	0.00205073
2278.3160	0.0021604
2276.2763	0.00230194
2274.2366	0.00227579
2272.1969	0.00199445
2270.1573	0.00161466
2268.1176	0.00145638
2266.0779	0.00171205
2264.0383	0.00197898
2261.9986	0.00193987
2259.9589	0.00197381
2257.9192	0.00207898
2255.8796	0.00192146
2253.8399	0.00179267
2251.8002	0.00182696
2249.7605	0.00171247
2247.7209	0.00149503
2245.6812	0.0013419
2243.6415	0.00132492
2241.6018	0.00146321
2239.5622	0.00156259
2237.5225	0.00151807
2235.4828	0.00150622
2233.4431	0.0015235
2231.4035	0.00137428
2229.3638	0.00124143
2227.3241	0.00137267
2225.2844	0.00161481
2223.2448	0.00165015
2221.2051	0.00142996
2219.1654	0.00126913
2217.1258	0.00130244
2215.0861	0.00126806
2213.0464	0.00108632
2211.0067	0.00112748
2208.9671	0.00135564
2206.9274	0.00140314
2204.8877	0.00154573
2202.8480	0.00190742
2200.8084	0.00216313
2198.7687	0.00233419
2196.7290	0.0023839
2194.6893	0.00225534
2192.6497	0.00219979
2190.6100	0.00225599
2188.5703	0.00207929
2186.5306	0.00156833
2184.4910	0.00130064
2182.4513	0.00141539
2180.4116	0.00123945
2178.3720	0.000987221
2176.3323	0.00122694
2174.2926	0.00140932
2172.2529	0.00125451
2170.2133	0.00123392
2168.1736	0.00124015
2166.1339	0.000982421
2164.0942	0.000808809
2162.0546	0.000913752
2160.0149	0.000702181
2157.9752	0.000303904
2155.9355	0.000647554
2153.8959	0.00134894
2151.8562	0.00172697
2149.8165	0.00162404
2147.7768	0.00121848
2145.7372	0.00115174
2143.6975	0.00136696
2141.6578	0.00129065
2139.6181	0.00107051
2137.5785	0.00100232
2135.5388	0.00116155
2133.4991	0.00149352
2131.4595	0.00170498
2129.4198	0.00163446
2127.3801	0.00160408
2125.3404	0.00188421
2123.3008	0.00209536
2121.2611	0.00197524
2119.2214	0.0017854
2117.1817	0.0017211
2115.1421	0.00179325
2113.1024	0.0018527
2111.0627	0.0016916
2109.0230	0.00141589
2106.9834	0.00136088
2104.9437	0.00152368
2102.9040	0.0016282
2100.8643	0.00169628
2098.8247	0.00172024
2096.7850	0.001537
2094.7453	0.00130755
2092.7057	0.00125931
2090.6660	0.00143674
2088.6263	0.00158564
2086.5866	0.00149487
2084.5470	0.00136395
2082.5073	0.0012624
2080.4676	0.00121827
2078.4279	0.00138701
2076.3883	0.00162414
2074.3486	0.00164036
2072.3089	0.0015356
2070.2692	0.00150149
2068.2296	0.00147593
2066.1899	0.00151313
2064.1502	0.00162214
2062.1105	0.00158964
2060.0709	0.00134411
2058.0312	0.0012739
2055.9915	0.00151737
2053.9518	0.0017021
2051.9122	0.00185236
2049.8725	0.00192027
2047.8328	0.00180019
2045.7932	0.00174342
2043.7535	0.00159852
2041.7138	0.00116911
2039.6741	0.000939122
2037.6345	0.00145144
2035.5948	0.00200941
2033.5551	0.00176182
2031.5154	0.00126666
2029.4758	0.00103509
2027.4361	0.000899951
2025.3964	0.000757722
2023.3567	0.000796387
2021.3171	0.0010456
2019.2774	0.000985794
2017.2377	0.000581814
2015.1980	0.000418571
2013.1584	0.00068442
2011.1187	0.00110905
2009.0790	0.00128109
2007.0394	0.00111235
2004.9997	0.000894219
2002.9600	0.000747712
2000.9203	0.000567895
1998.8807	0.000366441
1996.8410	0.000478766
1994.8013	0.000957982
1992.7616	0.0014751
1990.7220	0.00190906
1988.6823	0.00202704
1986.6426	0.0018045
1984.6029	0.00161289
1982.5633	0.00157813
1980.5236	0.00153103
1978.4839	0.00123831
1976.4442	0.00100032
1974.4046	0.00094291
1972.3649	0.000823488
1970.3252	0.000889057
1968.2856	0.0008252
1966.2459	0.000420955
1964.2062	0.000275177
1962.1665	0.000436786
1960.1269	0.000652946
1958.0872	0.000713796
1956.0475	0.000474775
1954.0078	0.000289735
1951.9682	0.00048242
1949.9285	0.000811532
1947.8888	0.000970539
1945.8491	0.00100333
1943.8095	0.000937695
1941.7698	0.000881379
1939.7301	0.00108564
1937.6904	0.00132625
1935.6508	0.00127263
1933.6111	0.00107002
1931.5714	0.000909653
1929.5317	0.000873494
1927.4921	0.00105935
1925.4524	0.00125095
1923.4127	0.00126881
1921.3731	0.00130836
1919.3334	0.00149326
1917.2937	0.00163895
1915.2540	0.00153771
1913.2144	0.00128714
1911.1747	0.00114479
1909.1350	0.00118375
1907.0953	0.00121279
1905.0557	0.00117741
1903.0160	0.00112748
1900.9763	0.00113594
1898.9366	0.00129408
1896.8970	0.0014504
1894.8573	0.00137761
1892.8176	0.00116166
1890.7779	0.00108006
1888.7383	0.00107536
1886.6986	0.00102785
1884.6589	0.00103299
1882.6193	0.00106737
1880.5796	0.001133
1878.5399	0.00126687
1876.5002	0.00137114
1874.4606	0.00134393
1872.4209	0.00120129
1870.3812	0.0011289
1868.3415	0.00124462
1866.3019	0.00131724
1864.2622	0.0012434
1862.2225	0.00115992
1860.1828	0.0011486
1858.1432	0.00114943
1856.1035	0.00109639
1854.0638	0.00108837
1852.0241	0.00121053
1849.9845	0.00140168
1847.9448	0.00150578
1845.9051	0.00145999
1843.8654	0.00133108
1841.8258	0.00128351
1839.7861	0.00134367
1837.7464	0.00132718
1835.7068	0.00121336
1833.6671	0.00118621
1831.6274	0.00125848
1829.5877	0.00131729
1827.5481	0.00140288
1825.5084	0.00148217
1823.4687	0.00142687
1821.4290	0.00131544
1819.3894	0.00127528
1817.3497	0.00127606
1815.3100	0.00124698
1813.2703	0.00121209
1811.2307	0.00123421
1809.1910	0.0013296
1807.1513	0.00136112
1805.1116	0.00129034
1803.0720	0.00127704
1801.0323	0.00134673
1798.9926	0.0013976
1796.9530	0.00142724
1794.9133	0.00142142
1792.8736	0.0013513
1790.8339	0.0013029
1788.7943	0.00132287
1786.7546	0.00135979
1784.7149	0.00138953
1782.6752	0.00144162
1780.6356	0.00148625
1778.5959	0.00148206
1776.5562	0.00150801
1774.5165	0.00158067
1772.4769	0.0015814
1770.4372	0.00148399
1768.3975	0.00139192
1766.3578	0.00136361
1764.3182	0.00145819
1762.2785	0.00157727
1760.2388	0.00158852
1758.1991	0.00158416
1756.1595	0.00160658
1754.1198	0.0016006
1752.0801	0.00160104
1750.0405	0.00167133
1748.0008	0.00175558
1745.9611	0.00179891
1743.9214	0.00185368
1741.8818	0.00195318
1739.8421	0.00207932
1737.8024	0.00221097
1735.7627	0.00230062
1733.7231	0.00227844
1731.6834	0.00226249
1729.6437	0.00231894
1727.6040	0.0023333
1725.5644	0.00232963
1723.5247	0.00234871
1721.4850	0.00240686
1719.4453	0.0025503
1717.4057	0.00273006
1715.3660	0.00287072
1713.3263	0.00298302
1711.2867	0.00315476
1709.2470	0.00342728
1707.2073	0.00374641
1705.1676	0.00407145
1703.1280	0.00442858
1701.0883	0.00499533
1699.0486	0.00569083
1697.0089	0.00622281
1694.9693	0.00675026
1692.9296	0.00726262
1690.8899	0.00783951
1688.8502	0.00854639
1686.8106	0.00919572
1684.7709	0.00985261
1682.7312	0.010521
1680.6915	0.0110219
1678.6519	0.0114732
1676.6122	0.0119911
1674.5725	0.0126497
1672.5328	0.0133093
1670.4932	0.0138961
1668.4535	0.0144804
1666.4138	0.0150451
1664.3742	0.0156973
1662.3345	0.0164762
1660.2948	0.0171406
1658.2551	0.0177022
1656.2155	0.0183237
1654.1758	0.0191072
1652.1361	0.0198205
1650.0964	0.0201633
1648.0568	0.0204998
1646.0171	0.0207921
1643.9774	0.0209158
1641.9377	0.0210553
1639.8981	0.0212351
1637.8584	0.0214099
1635.8187	0.0215169
1633.7790	0.0214551
1631.7394	0.0213424
1629.6997	0.0212488
1627.6600	0.0211751
1625.6204	0.0210911
1623.5807	0.0208734
1621.5410	0.0204911
1619.5013	0.0200865
1617.4617	0.0195639
1615.4220	0.0188555
1613.3823	0.0182421
1611.3426	0.0177024
1609.3030	0.0171063
1607.2633	0.0164715
1605.2236	0.0158724
1603.1839	0.0152856
1601.1443	0.0146927
1599.1046	0.0141864
1597.0649	0.0137947
1595.0252	0.0134073
1592.9856	0.0129994
1590.9459	0.0126421
1588.9062	0.0123602
1586.8665	0.0121971
1584.8269	0.0121477
1582.7872	0.0121445
1580.7475	0.0121773
1578.7079	0.0122855
1576.6682	0.0124579
1574.6285	0.0125928
1572.5888	0.0126923
1570.5492	0.0128833
1568.5095	0.0131959
1566.4698	0.0135576
1564.4301	0.01395
1562.3905	0.0143731
1560.3508	0.0149673
1558.3111	0.015725
1556.2714	0.0161912
1554.2318	0.0166265
1552.1921	0.0171336
1550.1524	0.0176115
1548.1127	0.0180771
1546.0731	0.0185933
1544.0334	0.0191316
1541.9937	0.0196076
1539.9541	0.0200419
1537.9144	0.0203566
1535.8747	0.0206107
1533.8350	0.0208449
1531.7954	0.0209698
1529.7557	0.0210786
1527.7160	0.0212343
1525.6763	0.0213367
1523.6367	0.0214141
1521.5970	0.0214837
1519.5573	0.021498
1517.5176	0.0214965
1515.4780	0.0214257
1513.4383	0.0212947
1511.3986	0.0211455
1509.3589	0.0209788
1507.3193	0.0205677
1505.2796	0.0197786
1503.2399	0.0191805
1501.2002	0.0187318
1499.1606	0.0181851
1497.1209	0.0173876
1495.0812	0.0165614
1493.0416	0.0160158
1491.0019	0.0155063
1488.9622	0.0147803
1486.9225	0.0140377
1484.8829	0.0134825
1482.8432	0.0130892
1480.8035	0.0128089
1478.7638	0.012709
1476.7242	0.0127874
1474.6845	0.0129229
1472.6448	0.0129867
1470.6051	0.0129767
1468.5655	0.0130704
1466.5258	0.0132774
1464.4861	0.0134527
1462.4464	0.0135519
1460.4068	0.0137285
1458.3671	0.0140383
1456.3274	0.01429
1454.2878	0.0143634
1452.2481	0.0144065
1450.2084	0.0144558
1448.1687	0.0144575
1446.1291	0.0144141
1444.0894	0.0144191
1442.0497	0.0144392
1440.0100	0.0144105
1437.9704	0.0143036
1435.9307	0.0140429
1433.8910	0.0137879
1431.8513	0.0136663
1429.8117	0.013606
1427.7720	0.0135736
1425.7323	0.0135661
1423.6926	0.0136015
1421.6530	0.013688
1419.6133	0.0137738
1417.5736	0.0138609
1415.5339	0.013957
1413.4943	0.0140201
1411.4546	0.0140711
1409.4149	0.0141258
1407.3753	0.0141402
1405.3356	0.0141066
1403.2959	0.0141073
1401.2562	0.0141835
1399.2166	0.01423
1397.1769	0.0141671
1395.1372	0.0140725
1393.0975	0.013979
1391.0579	0.0138756
1389.0182	0.0138103
1386.9785	0.0137441
1384.9388	0.0136142
1382.8992	0.0134769
1380.8595	0.0133721
1378.8198	0.0132875
1376.7801	0.0131814
1374.7405	0.013035
1372.7008	0.012901
1370.6611	0.0127918
1368.6215	0.0126201
1366.5818	0.0124218
1364.5421	0.012322
1362.5024	0.0122491
1360.4628	0.0120986
1358.4231	0.0119403
1356.3834	0.0118184
1354.3437	0.0117433
1352.3041	0.0117326
1350.2644	0.0117675
1348.2247	0.0118096
1346.1850	0.0118157
1344.1454	0.0118127
1342.1057	0.0118533
1340.0660	0.0119071
1338.0263	0.0119223
1335.9867	0.0118886
1333.9470	0.0118208
1331.9073	0.0117563
1329.8676	0.0117386
1327.8280	0.0117891
1325.7883	0.0118885
1323.7486	0.0119934
1321.7090	0.0120829
1319.6693	0.0121587
1317.6296	0.0122216
1315.5899	0.0122699
1313.5503	0.0122997
1311.5106	0.0122902
1309.4709	0.0122835
1307.4312	0.0123348
1305.3916	0.0123853
1303.3519	0.0123878
1301.3122	0.01236
1299.2725	0.0123078
1297.2329	0.0122597
1295.1932	0.0122707
1293.1535	0.012313
1291.1138	0.0123376
1289.0742	0.0123617
1287.0345	0.0123774
1284.9948	0.0123909
1282.9552	0.0124368
1280.9155	0.0125042
1278.8758	0.0125845
1276.8361	0.0126478
1274.7965	0.0126749
1272.7568	0.0127367
1270.7171	0.0128601
1268.6774	0.0129932
1266.6378	0.0131075
1264.5981	0.0132177
1262.5584	0.013345
1260.5187	0.0134886
1258.4791	0.0136676
1256.4394	0.0138968
1254.3997	0.0141482
1252.3600	0.0143825
1250.3204	0.0146082
1248.2807	0.0148711
1246.2410	0.0151544
1244.2013	0.0154086
1242.1617	0.0156489
1240.1220	0.0158897
1238.0823	0.0160908
1236.0427	0.0162406
1234.0030	0.0163815
1231.9633	0.0165551
1229.9236	0.0167733
1227.8840	0.016994
1225.8443	0.0171715
1223.8046	0.0173099
1221.7649	0.0174217
1219.7253	0.0175265
1217.6856	0.017634
1215.6459	0.0177292
1213.6062	0.0177957
1211.5666	0.0178231
1209.5269	0.0178492
1207.4872	0.0179245
1205.4475	0.0180491
1203.4079	0.0181752
1201.3682	0.0182748
1199.3285	0.0183872
1197.2889	0.0185564
1195.2492	0.0187394
1193.2095	0.0188321
1191.1698	0.0188444
1189.1302	0.0188596
1187.0905	0.0189033
1185.0508	0.0189914
1183.0111	0.019079
1180.9715	0.0191135
1178.9318	0.019135
1176.8921	0.0191568
1174.8524	0.0191517
1172.8128	0.0191219
1170.7731	0.0190998
1168.7334	0.0191151
1166.6937	0.0190959
1164.6541	0.0189506
1162.6144	0.0187509
1160.5747	0.0185748
1158.5350	0.0183734
1156.4954	0.0181125
1154.4557	0.0178225
1152.4160	0.0175423
1150.3764	0.0172702
1148.3367	0.0169838
1146.2970	0.0166652
1144.2573	0.0163045
1142.2177	0.0159817
1140.1780	0.0157774
1138.1383	0.0156075
1136.0986	0.015432
1134.0590	0.0153238
1132.0193	0.015238
1129.9796	0.0151434
1127.9399	0.0151088
1125.9003	0.0151232
1123.8606	0.0150821
1121.8209	0.0149393
1119.7812	0.0147691
1117.7416	0.0146225
1115.7019	0.0144994
1113.6622	0.0143993
1111.6226	0.0143136
1109.5829	0.0142607
1107.5432	0.0142341
1105.5035	0.0142019
1103.4639	0.0141794
1101.4242	0.0141429
1099.3845	0.0140616
1097.3448	0.0139957
1095.3052	0.0139781
1093.2655	0.0140101
1091.2258	0.0140862
1089.1861	0.0141598
1087.1465	0.0142467
1085.1068	0.014382
1083.0671	0.0145027
1081.0274	0.0145884
1078.9878	0.0146505
1076.9481	0.0146253
1074.9084	0.0145226
1072.8687	0.0144198
1070.8291	0.0143762
1068.7894	0.0143994
1066.7497	0.0144352
1064.7101	0.0144649
1062.6704	0.0144935
1060.6307	0.0145476
1058.5910	0.0147378
1056.5514	0.0150781
1054.5117	0.0154828
1052.4720	0.0159871
1050.4323	0.0166269
1048.3927	0.0174451
1046.3530	0.0184572
1044.3133	0.0195266
1042.2736	0.0204658
1040.2340	0.0210255
1038.1943	0.0210881
1036.1546	0.0207058
1034.1149	0.0199537
1032.0753	0.0190578
1030.0356	0.0183048
1027.9959	0.0177905
1025.9563	0.0173823
1023.9166	0.0169648
1021.8769	0.0165581
1019.8372	0.0161308
1017.7976	0.015651
1015.7579	0.0152221
1013.7182	0.01487
1011.6785	0.0144726
1009.6389	0.0140808
1007.5992	0.0138652
1005.5595	0.0137321
1003.5198	0.0135506
1001.4802	0.0133896
999.4405	0.0132389
997.4008	0.0130514
995.3611	0.0128944
993.3215	0.0127873
991.2818	0.0126902
989.2421	0.0126021
987.2024	0.012512
985.1628	0.0123987
983.1231	0.0122622
981.0834	0.0121185
979.0438	0.0120261
977.0041	0.0120255
974.9644	0.012007
972.9247	0.0118872
970.8851	0.0118008
968.8454	0.0117803
966.8057	0.0117169
964.7660	0.0116287
962.7264	0.0115193
960.6867	0.0113931
958.6470	0.0113533
956.6073	0.0113892
954.5677	0.0114155
952.5280	0.011423
950.4883	0.0114128
948.4486	0.011408
946.4090	0.0114139
944.3693	0.0113942
942.3296	0.0113959
940.2900	0.0114512
938.2503	0.0114557
936.2106	0.011373
934.1709	0.0113547
932.1313	0.0114382
930.0916	0.0114971
928.0519	0.0115265
926.0122	0.0115231
923.9726	0.0114514
921.9329	0.0113755
919.8932	0.0113244
917.8535	0.0113094
915.8139	0.0113234
913.7742	0.0112823
911.7345	0.0112487
909.6948	0.0113343
907.6552	0.0114215
905.6155	0.01145
903.5758	0.0114384
901.5361	0.01134
899.4965	0.0112563
897.4568	0.0112713
895.4171	0.0113147
893.3775	0.0113821
891.3378	0.0115235
889.2981	0.0116042
887.2584	0.0115369
885.2188	0.0114986
883.1791	0.0115359
881.1394	0.0115269
879.0997	0.0115326
877.0601	0.0116424
875.0204	0.0116835
872.9807	0.0116127
870.9410	0.0116132
868.9014	0.0117081
866.8617	0.0118045
864.8220	0.0118143
862.7823	0.0117671
860.7427	0.0117698
858.7030	0.0117558
856.6633	0.0116588
854.6237	0.0115634
852.5840	0.0115078
850.5443	0.0115397
848.5046	0.0116846
846.4650	0.0118437
844.4253	0.0119441
842.3856	0.0120131
840.3459	0.012118
838.3063	0.0122521
836.2666	0.0123198
834.2269	0.0123557
832.1872	0.012476
830.1476	0.0125793
828.1079	0.0125918
826.0682	0.0125864
824.0285	0.0126602
821.9889	0.0128783
819.9492	0.0130905
817.9095	0.0131734
815.8699	0.0132207
813.8302	0.0133644
811.7905	0.0135967
809.7508	0.0138027
807.7112	0.0139087
805.6715	0.0139243
803.6318	0.0139497
801.5921	0.0140436
799.5525	0.014139
797.5128	0.014216
795.4731	0.0144073
793.4334	0.014721
791.3938	0.0149056
789.3541	0.0149526
787.3144	0.0150678
785.2747	0.0151638
783.2351	0.0152052
781.1954	0.0153181
779.1557	0.0154143
777.1160	0.0154242
775.0764	0.0155472
773.0367	0.0158758
770.9970	0.0161783
768.9574	0.0163432
766.9177	0.0164818
764.8780	0.0166167
762.8383	0.0166818
760.7987	0.01675
758.7590	0.0169076
756.7193	0.0170883
754.6796	0.0172494
752.6400	0.0173678
750.6003	0.0175134
748.5606	0.0177874
746.5209	0.0180388
744.4813	0.018189
742.4416	0.0184254
740.4019	0.0186906
738.3622	0.0188488
736.3226	0.0190216
734.2829	0.0191789
732.2432	0.0192397
730.2036	0.0193368
728.1639	0.0195756
726.1242	0.0198989
724.0845	0.020216
722.0449	0.0204635
720.0052	0.0205704
717.9655	0.020603
715.9258	0.0207619
713.8862	0.0210858
711.8465	0.0213802
709.8068	0.0215825
707.7671	0.0217968
705.7275	0.0220296
703.6878	0.0222729
701.6481	0.0224562
699.6084	0.0225122
697.5688	0.0225668
695.5291	0.0227667
693.4894	0.0231414
691.4497	0.0235822
689.4101	0.0239341
687.3704	0.0241505
685.3307	0.0242232
683.2911	0.0241825
681.2514	0.0242078
679.2117	0.0244032
677.1720	0.0247001
675.1324	0.0250305
673.0927	0.0253324
671.0530	0.0255495
669.0133	0.0255672
666.9737	0.0256252
664.9340	0.0260939
662.8943	0.026579
660.8546	0.026866
658.8150	0.0271397
656.7753	0.0274022
654.7356	0.0274005
652.6959	0.0272902
650.6563	0.0273842
648.6166	0.0276486
646.5769	0.0279787
644.5373	0.0283055
642.4976	0.0285928
640.4579	0.0289922
638.4182	0.0295361
636.3786	0.0299287
634.3389	0.0300936
632.2992	0.0301809
630.2595	0.0302568
628.2199	0.0304584
626.1802	0.0307788
624.1405	0.0310632
622.1008	0.0313251
620.0612	0.0316137
618.0215	0.0317223
615.9818	0.0316524
613.9421	0.0318363
611.9025	0.0322936
609.8628	0.0326824
607.8231	0.0329117
605.7834	0.0331422
603.7438	0.0334549
601.7041	0.0337376
599.6644	0.033866
597.6248	0.0338822
595.5851	0.0339629
593.5454	0.0341753
591.5057	0.034554
589.4661	0.0348478
587.4264	0.0348175
585.3867	0.034998
583.3470	0.0356431
581.3074	0.0361838
579.2677	0.0362365
577.2280	0.0361649
575.1883	0.0364892
573.1487	0.0369263
571.1090	0.0370087
569.0693	0.0367578
567.0296	0.0365416
564.9900	0.0367217
562.9503	0.0372006
560.9106	0.0376893
558.8710	0.038112
556.8313	0.0384609
554.7916	0.0383034
552.7519	0.0376368
550.7123	0.037397
548.6726	0.0379006
546.6329	0.0384395
544.5932	0.0387045
542.5536	0.039019
540.5139	0.0393141
538.4742	0.0394134
536.4345	0.0394837
534.3949	0.0396807
532.3552	0.040015
530.3155	0.0404395
528.2758	0.0409491
526.2362	0.0414982
524.1965	0.0419543
522.1568	0.0422577
520.1171	0.0424519
518.0775	0.0425386
516.0378	0.0425233
513.9981	0.0425882
511.9585	0.0429613
509.9188	0.0434594
507.8791	0.0436783
505.8394	0.0435659
503.7998	0.0433698
501.7601	0.0433504
499.7204	0.04341
497.6807	0.0431487
495.6411	0.0427205
493.6014	0.0429185
491.5617	0.0436988
489.5220	0.0441448
487.4824	0.0440965
485.4427	0.0439746
483.4030	0.0440826
481.3633	0.0445294
479.3237	0.0450577
477.2840	0.0451909
475.2443	0.0449009
473.2047	0.044754
471.1650	0.0449411
469.1253	0.04501
467.0856	0.0451824
465.0460	0.045772
463.0063	0.0460762
460.9666	0.0458842
458.9269	0.0458522
456.8873	0.0463092
454.8476	0.0469281
452.8079	0.0472278
450.7682	0.0473659
448.7286	0.047668
446.6889	0.0476155
444.6492	0.0470099
442.6095	0.0466381
440.5699	0.0465623
438.5302	0.0462471
436.4905	0.0461256
434.4508	0.0470818
432.4112	0.0482668
430.3715	0.0476934
428.3318	0.0462302
426.2922	0.0462565
424.2525	0.0470101
422.2128	0.0474655
420.1731	0.0489322
418.1335	0.0505184
416.0938	0.0501356
414.0541	0.0492821
412.0144	0.048534
409.9748	0.0483729
407.9351	0.0495438
405.8954	0.0505266
403.8557	0.0509724
401.8161	0.0516218
399.7764	0.0516014
