# Supplementary material for: Vibrational Raman and IR data on brown hair subjected to bleaching
Source: Data Brief. 2021 Sep 30;38:107439. doi: 10.1016/j.dib.2021.107439 (PMC8502914; doi:10.1016/j.dib.2021.107439)
Supplement: Supplementary file 1 [file mmc1.zip › Supplementary Material raw data/Figure 6/IR four bleaching treatments p3.txt]

TITLE	IR single spectrum (p3) of brown hair after four bleaching treatments
DATA TYPE
ORIGIN	JASCO
OWNER
SPECTROMETER/DATA SYSTEM
RESOLUTION
DELTAX	-2.03967
XUNITS	1/CM
YUNITS	ABSORBANCE
FIRSTX	3997.7610
LASTX	399.7761
NPOINTS	1765
FIRSTY	0.00173
MAXY	0.05208
MINY	-0.00037
XYDATA
3997.7610	0.00172647
3995.7213	0.00176224
3993.6816	0.00169958
3991.6420	0.00163768
3989.6023	0.0016335
3987.5626	0.00166218
3985.5229	0.00174527
3983.4833	0.00185673
3981.4436	0.00189637
3979.4039	0.0018202
3977.3642	0.00170711
3975.3246	0.00164051
3973.2849	0.00161567
3971.2452	0.00161136
3969.2056	0.00162604
3967.1659	0.00165288
3965.1262	0.00166439
3963.0865	0.0016423
3961.0469	0.00157524
3959.0072	0.00152137
3956.9675	0.00162115
3954.9278	0.00179286
3952.8882	0.00184399
3950.8485	0.00180796
3948.8088	0.00175878
3946.7691	0.00171122
3944.7295	0.0016949
3942.6898	0.00167234
3940.6501	0.00164379
3938.6104	0.00165493
3936.5708	0.00164586
3934.5311	0.00169503
3932.4914	0.00182706
3930.4518	0.00180793
3928.4121	0.00171605
3926.3724	0.00171941
3924.3327	0.00170776
3922.2931	0.00168916
3920.2534	0.00177341
3918.2137	0.00182899
3916.1740	0.00175098
3914.1344	0.00169446
3912.0947	0.00168105
3910.0550	0.00160629
3908.0153	0.00156459
3905.9757	0.00170537
3903.9360	0.00191382
3901.8963	0.00196762
3899.8566	0.00187817
3897.8170	0.00175228
3895.7773	0.001685
3893.7376	0.00168718
3891.6979	0.00164659
3889.6583	0.0015548
3887.6186	0.00152679
3885.5789	0.00153812
3883.5393	0.00159751
3881.4996	0.00169227
3879.4599	0.00165927
3877.4202	0.00160941
3875.3806	0.00169929
3873.3409	0.00180913
3871.3012	0.00187713
3869.2615	0.00192825
3867.2219	0.00199094
3865.1822	0.00204272
3863.1425	0.00193114
3861.1028	0.00171239
3859.0632	0.00163454
3857.0235	0.00180655
3854.9838	0.00203411
3852.9441	0.00189726
3850.9045	0.00161728
3848.8648	0.00153176
3846.8251	0.00156114
3844.7855	0.00169204
3842.7458	0.00180237
3840.7061	0.00174399
3838.6664	0.00162664
3836.6268	0.00163311
3834.5871	0.00173378
3832.5474	0.00176988
3830.5077	0.00169118
3828.4681	0.00162108
3826.4284	0.00158364
3824.3887	0.00158371
3822.3490	0.00165945
3820.3094	0.0016634
3818.2697	0.00162152
3816.2300	0.00161053
3814.1903	0.00153241
3812.1507	0.00151362
3810.1110	0.00162419
3808.0713	0.00169703
3806.0316	0.00168097
3803.9920	0.00174189
3801.9523	0.00173939
3799.9126	0.00161515
3797.8730	0.00164347
3795.8333	0.00169116
3793.7936	0.00160434
3791.7539	0.00152043
3789.7143	0.00145082
3787.6746	0.00134138
3785.6349	0.00131505
3783.5952	0.00143349
3781.5556	0.0015608
3779.5159	0.00153737
3777.4762	0.00136473
3775.4365	0.001286
3773.3969	0.00140173
3771.3572	0.00158465
3769.3175	0.00167416
3767.2778	0.00164405
3765.2382	0.00161372
3763.1985	0.00160567
3761.1588	0.00159354
3759.1192	0.0016111
3757.0795	0.00159691
3755.0398	0.0015529
3753.0001	0.00163989
3750.9605	0.00178841
3748.9208	0.00180718
3746.8811	0.00183302
3744.8414	0.0017382
3742.8018	0.00147162
3740.7621	0.00141578
3738.7224	0.00151827
3736.6827	0.00162443
3734.6431	0.00161741
3732.6034	0.00148913
3730.5637	0.00145614
3728.5240	0.001543
3726.4844	0.00162087
3724.4447	0.0015991
3722.4050	0.00149583
3720.3653	0.00144191
3718.3257	0.00149765
3716.2860	0.00155963
3714.2463	0.00157239
3712.2067	0.00153978
3710.1670	0.0015011
3708.1273	0.00152209
3706.0876	0.0015799
3704.0480	0.00164929
3702.0083	0.00160377
3699.9686	0.00142012
3697.9289	0.00132575
3695.8893	0.00132731
3693.8496	0.00138932
3691.8099	0.00161492
3689.7702	0.00181443
3687.7306	0.00168523
3685.6909	0.00149344
3683.6512	0.00143549
3681.6115	0.0014096
3679.5719	0.00141448
3677.5322	0.00158054
3675.4925	0.00177749
3673.4529	0.00183393
3671.4132	0.00185891
3669.3735	0.00170488
3667.3338	0.00149905
3665.2942	0.0015615
3663.2545	0.00175239
3661.2148	0.00181251
3659.1751	0.00179533
3657.1355	0.00181116
3655.0958	0.00179681
3653.0561	0.00187578
3651.0164	0.00204517
3648.9768	0.00201911
3646.9371	0.00181651
3644.8974	0.00170613
3642.8577	0.00167354
3640.8181	0.00167725
3638.7784	0.00172076
3636.7387	0.00176226
3634.6990	0.00184058
3632.6594	0.00201801
3630.6197	0.00225692
3628.5800	0.0023714
3626.5404	0.00218462
3624.5007	0.00201658
3622.4610	0.00213012
3620.4213	0.00236828
3618.3817	0.0023294
3616.3420	0.00220481
3614.3023	0.00235254
3612.2626	0.00257145
3610.2230	0.00261983
3608.1833	0.00249354
3606.1436	0.0023624
3604.1039	0.00239772
3602.0643	0.00250021
3600.0246	0.00254445
3597.9849	0.00265077
3595.9452	0.00281863
3593.9056	0.00281686
3591.8659	0.00274204
3589.8262	0.00283601
3587.7866	0.00295805
3585.7469	0.0029317
3583.7072	0.00294859
3581.6675	0.00300468
3579.6279	0.00297444
3577.5882	0.00294781
3575.5485	0.00298411
3573.5088	0.00303635
3571.4692	0.00313067
3569.4295	0.00336109
3567.3898	0.00360635
3565.3501	0.00356023
3563.3105	0.00341715
3561.2708	0.00344434
3559.2311	0.00357078
3557.1914	0.00366075
3555.1518	0.00368931
3553.1121	0.00373832
3551.0724	0.0038218
3549.0327	0.00388889
3546.9931	0.00389981
3544.9534	0.00386703
3542.9137	0.00389069
3540.8741	0.00399126
3538.8344	0.00415565
3536.7947	0.00429507
3534.7550	0.00427727
3532.7154	0.0042213
3530.6757	0.0043164
3528.6360	0.00447843
3526.5963	0.00446967
3524.5567	0.0043499
3522.5170	0.00436438
3520.4773	0.00447233
3518.4376	0.0045055
3516.3980	0.00445905
3514.3583	0.00445635
3512.3186	0.00458677
3510.2789	0.00475549
3508.2393	0.0048571
3506.1996	0.00494671
3504.1599	0.00497509
3502.1203	0.0048466
3500.0806	0.00472197
3498.0409	0.00476808
3496.0012	0.00495936
3493.9616	0.00513094
3491.9219	0.00516251
3489.8822	0.00516633
3487.8425	0.00521972
3485.8029	0.00522976
3483.7632	0.00520809
3481.7235	0.00523002
3479.6838	0.00523654
3477.6442	0.00522292
3475.6045	0.00527364
3473.5648	0.00538515
3471.5251	0.00553076
3469.4855	0.00564695
3467.4458	0.00568524
3465.4061	0.00572364
3463.3664	0.00579716
3461.3268	0.00586323
3459.2871	0.00588994
3457.2474	0.00583743
3455.2078	0.00571976
3453.1681	0.00568262
3451.1284	0.00581849
3449.0887	0.00593339
3447.0491	0.00585905
3445.0094	0.00582106
3442.9697	0.00596554
3440.9300	0.00610384
3438.8904	0.00614493
3436.8507	0.00616189
3434.8110	0.00620773
3432.7713	0.00626629
3430.7317	0.00631365
3428.6920	0.0063148
3426.6523	0.00628465
3424.6126	0.00633272
3422.5730	0.00643346
3420.5333	0.00648645
3418.4936	0.0065024
3416.4540	0.00654884
3414.4143	0.00659848
3412.3746	0.00660873
3410.3349	0.00669608
3408.2953	0.0068314
3406.2556	0.0068623
3404.2159	0.00683708
3402.1762	0.0068658
3400.1366	0.0069905
3398.0969	0.00712344
3396.0572	0.00713442
3394.0175	0.00708876
3391.9779	0.00707492
3389.9382	0.00704967
3387.8985	0.00706177
3385.8588	0.00714634
3383.8192	0.00717376
3381.7795	0.00716629
3379.7398	0.00723493
3377.7001	0.00733261
3375.6605	0.00742769
3373.6208	0.00754444
3371.5811	0.00768016
3369.5415	0.00777919
3367.5018	0.00779023
3365.4621	0.00776319
3363.4224	0.00774885
3361.3828	0.00779257
3359.3431	0.00791886
3357.3034	0.00800976
3355.2637	0.00801382
3353.2241	0.00800491
3351.1844	0.0079733
3349.1447	0.00795969
3347.1050	0.0080635
3345.0654	0.00820182
3343.0257	0.00826434
3340.9860	0.00829547
3338.9463	0.00834616
3336.9067	0.00837319
3334.8670	0.00835244
3332.8273	0.0084133
3330.7877	0.00859233
3328.7480	0.00868494
3326.7083	0.00866019
3324.6686	0.00872204
3322.6290	0.00886865
3320.5893	0.00894741
3318.5496	0.00900658
3316.5099	0.00912423
3314.4703	0.00921198
3312.4306	0.00924818
3310.3909	0.009319
3308.3512	0.00942142
3306.3116	0.00949488
3304.2719	0.00953939
3302.2322	0.00957363
3300.1925	0.00961573
3298.1529	0.00970972
3296.1132	0.00981713
3294.0735	0.00982531
3292.0338	0.00977143
3289.9942	0.00974281
3287.9545	0.00970734
3285.9148	0.00973985
3283.8752	0.00994342
3281.8355	0.0101401
3279.7958	0.0101699
3277.7561	0.0101326
3275.7165	0.0100777
3273.6768	0.0100013
3271.6371	0.00998789
3269.5974	0.0100282
3267.5578	0.00999817
3265.5181	0.00989888
3263.4784	0.00982846
3261.4387	0.00980371
3259.3991	0.00981229
3257.3594	0.00985108
3255.3197	0.00984607
3253.2800	0.00972328
3251.2404	0.00961521
3249.2007	0.00963048
3247.1610	0.00963569
3245.1214	0.00953915
3243.0817	0.0093965
3241.0420	0.00927862
3239.0023	0.00923361
3236.9627	0.00927906
3234.9230	0.00929475
3232.8833	0.00918633
3230.8436	0.00904459
3228.8040	0.00892944
3226.7643	0.00886167
3224.7246	0.00884035
3222.6849	0.00883156
3220.6453	0.00888482
3218.6056	0.00894831
3216.5659	0.00891356
3214.5262	0.00882469
3212.4866	0.00869442
3210.4469	0.00857108
3208.4072	0.00855341
3206.3675	0.00856479
3204.3279	0.00849974
3202.2882	0.00839527
3200.2485	0.00833468
3198.2089	0.00830423
3196.1692	0.00823922
3194.1295	0.00812015
3192.0898	0.00795906
3190.0502	0.00782127
3188.0105	0.00776938
3185.9708	0.00776748
3183.9311	0.00777494
3181.8915	0.00775159
3179.8518	0.00764235
3177.8121	0.00749073
3175.7724	0.00738422
3173.7328	0.00733438
3171.6931	0.0072842
3169.6534	0.00721113
3167.6137	0.00714736
3165.5741	0.0071135
3163.5344	0.00708992
3161.4947	0.00701223
3159.4551	0.00687419
3157.4154	0.00673446
3155.3757	0.00664311
3153.3360	0.00663664
3151.2964	0.0066157
3149.2567	0.00650545
3147.2170	0.00641659
3145.1773	0.00636038
3143.1377	0.0062893
3141.0980	0.00617995
3139.0583	0.00603294
3137.0186	0.00600942
3134.9790	0.006072
3132.9393	0.00603567
3130.8996	0.00597068
3128.8599	0.00592985
3126.8203	0.00586076
3124.7806	0.00576652
3122.7409	0.00570622
3120.7013	0.00571907
3118.6616	0.00576996
3116.6219	0.00584394
3114.5822	0.00587412
3112.5426	0.00583179
3110.5029	0.00580889
3108.4632	0.00580545
3106.4235	0.00579247
3104.3839	0.00579045
3102.3442	0.00578263
3100.3045	0.00574824
3098.2648	0.00573025
3096.2252	0.00572204
3094.1855	0.00569345
3092.1458	0.00573067
3090.1061	0.00582838
3088.0665	0.00587871
3086.0268	0.00588952
3083.9871	0.00588902
3081.9474	0.00588435
3079.9078	0.00592673
3077.8681	0.00597079
3075.8284	0.00589379
3073.7888	0.00574583
3071.7491	0.00571496
3069.7094	0.00583914
3067.6697	0.00597428
3065.6301	0.0059778
3063.5904	0.00585493
3061.5507	0.00574077
3059.5110	0.00570098
3057.4714	0.00570937
3055.4317	0.00571878
3053.3920	0.00567286
3051.3523	0.00556474
3049.3127	0.0054879
3047.2730	0.0055503
3045.2333	0.00568015
3043.1936	0.00568823
3041.1540	0.00553092
3039.1143	0.0053923
3037.0746	0.00536227
3035.0350	0.00528143
3032.9953	0.00512314
3030.9556	0.00501906
3028.9159	0.00500112
3026.8763	0.00502233
3024.8366	0.00500704
3022.7969	0.00493145
3020.7572	0.0048816
3018.7176	0.0048817
3016.6779	0.00485246
3014.6382	0.00477894
3012.5985	0.00471278
3010.5589	0.00469294
3008.5192	0.00471393
3006.4795	0.00473379
3004.4398	0.00472225
3002.4002	0.0046796
3000.3605	0.00466191
2998.3208	0.00469313
2996.2811	0.00471919
2994.2415	0.00474138
2992.2018	0.00477522
2990.1621	0.00481129
2988.1225	0.00488231
2986.0828	0.00497669
2984.0431	0.00504878
2982.0034	0.00511677
2979.9638	0.0051974
2977.9241	0.00529474
2975.8844	0.00543301
2973.8447	0.0055778
2971.8051	0.00566525
2969.7654	0.00569717
2967.7257	0.0057356
2965.6860	0.00583985
2963.6464	0.00597475
2961.6067	0.00608108
2959.5670	0.00617016
2957.5273	0.00621821
2955.4877	0.00619547
2953.4480	0.00614456
2951.4083	0.00607633
2949.3687	0.00598562
2947.3290	0.00589763
2945.2893	0.00586386
2943.2496	0.00592709
2941.2100	0.00603228
2939.1703	0.00615309
2937.1306	0.00635998
2935.0909	0.00658836
2933.0513	0.0066694
2931.0116	0.00661987
2928.9719	0.0066142
2926.9322	0.0067032
2924.8926	0.00675733
2922.8529	0.00676656
2920.8132	0.00682183
2918.7735	0.00683779
2916.7339	0.00675005
2914.6942	0.00659364
2912.6545	0.00638352
2910.6148	0.00617517
2908.5752	0.00599913
2906.5355	0.00583164
2904.4958	0.0056753
2902.4562	0.00554969
2900.4165	0.00542934
2898.3768	0.00533127
2896.3371	0.00533116
2894.2975	0.00536114
2892.2578	0.00531659
2890.2181	0.00523735
2888.1784	0.00518278
2886.1388	0.00516329
2884.0991	0.00514509
2882.0594	0.00512238
2880.0197	0.00513841
2877.9801	0.00513715
2875.9404	0.00509687
2873.9007	0.00508084
2871.8610	0.00504907
2869.8214	0.00499787
2867.7817	0.00497056
2865.7420	0.00492631
2863.7024	0.00486197
2861.6627	0.00482508
2859.6230	0.00482189
2857.5833	0.00484008
2855.5437	0.00489212
2853.5040	0.00496907
2851.4643	0.00502403
2849.4246	0.00500806
2847.3850	0.00487704
2845.3453	0.00463936
2843.3056	0.00439286
2841.2659	0.00422243
2839.2263	0.00410461
2837.1866	0.0040206
2835.1469	0.0040032
2833.1072	0.00401467
2831.0676	0.00399411
2829.0279	0.00395425
2826.9882	0.0039316
2824.9485	0.00393922
2822.9089	0.00393928
2820.8692	0.00388048
2818.8295	0.00376837
2816.7899	0.00365994
2814.7502	0.00361115
2812.7105	0.00362773
2810.6708	0.00366083
2808.6312	0.00365078
2806.5915	0.00363222
2804.5518	0.00367991
2802.5121	0.00373181
2800.4725	0.00370307
2798.4328	0.00364057
2796.3931	0.00358286
2794.3534	0.00349353
2792.3138	0.00339101
2790.2741	0.00334927
2788.2344	0.00340234
2786.1947	0.00347662
2784.1551	0.00347234
2782.1154	0.00342978
2780.0757	0.00340995
2778.0361	0.00335073
2775.9964	0.00328717
2773.9567	0.0033205
2771.9170	0.00333143
2769.8774	0.00325774
2767.8377	0.00322069
2765.7980	0.00321125
2763.7583	0.00318564
2761.7187	0.00317427
2759.6790	0.00317307
2757.6393	0.00317328
2755.5996	0.00317448
2753.5600	0.00315497
2751.5203	0.00311779
2749.4806	0.00311036
2747.4409	0.0031592
2745.4013	0.00320092
2743.3616	0.00316465
2741.3219	0.00311203
2739.2822	0.00311779
2737.2426	0.00313761
2735.2029	0.00314027
2733.1632	0.00313503
2731.1236	0.00309978
2729.0839	0.00304526
2727.0442	0.00301028
2725.0045	0.00299503
2722.9649	0.00298411
2720.9252	0.00299438
2718.8855	0.00301922
2716.8458	0.00303353
2714.8062	0.00304214
2712.7665	0.00302772
2710.7268	0.00298758
2708.6871	0.0029532
2706.6475	0.00293569
2704.6078	0.00291653
2702.5681	0.00288828
2700.5284	0.00286001
2698.4888	0.00282726
2696.4491	0.00278445
2694.4094	0.00274168
2692.3698	0.00274639
2690.3301	0.00281632
2688.2904	0.00286038
2686.2507	0.00280722
2684.2111	0.00272248
2682.1714	0.00268695
2680.1317	0.0027056
2678.0920	0.002736
2676.0524	0.00273636
2674.0127	0.00270049
2671.9730	0.00266338
2669.9333	0.00267679
2667.8937	0.00270997
2665.8540	0.00273313
2663.8143	0.00276726
2661.7746	0.00279808
2659.7350	0.00281306
2657.6953	0.00282051
2655.6556	0.00285167
2653.6159	0.00286077
2651.5763	0.00278693
2649.5366	0.00273488
2647.4969	0.00274222
2645.4573	0.00272758
2643.4176	0.00273485
2641.3779	0.00278437
2639.3382	0.002775
2637.2986	0.00268481
2635.2589	0.002616
2633.2192	0.00260567
2631.1795	0.00257512
2629.1399	0.00254192
2627.1002	0.0025671
2625.0605	0.00260504
2623.0208	0.00260082
2620.9812	0.00258863
2618.9415	0.00258785
2616.9018	0.00252171
2614.8621	0.00242326
2612.8225	0.00239048
2610.7828	0.00238421
2608.7431	0.00238822
2606.7035	0.00247516
2604.6638	0.00257288
2602.6241	0.00254135
2600.5844	0.00244931
2598.5448	0.00242182
2596.5051	0.00240066
2594.4654	0.00233523
2592.4257	0.00230077
2590.3861	0.00231082
2588.3464	0.00234868
2586.3067	0.00242909
2584.2670	0.00249255
2582.2274	0.00249412
2580.1877	0.00244822
2578.1480	0.00234153
2576.1083	0.00226666
2574.0687	0.00226041
2572.0290	0.00219786
2569.9893	0.00214221
2567.9496	0.00217835
2565.9100	0.00222893
2563.8703	0.00223689
2561.8306	0.00217421
2559.7910	0.00208205
2557.7513	0.00210736
2555.7116	0.00226096
2553.6719	0.00235267
2551.6323	0.00229502
2549.5926	0.00218862
2547.5529	0.00215056
2545.5132	0.00221332
2543.4736	0.00233127
2541.4339	0.00240394
2539.3942	0.00237299
2537.3545	0.00226202
2535.3149	0.00209893
2533.2752	0.00192622
2531.2355	0.00181737
2529.1958	0.0017843
2527.1562	0.00185371
2525.1165	0.00203323
2523.0768	0.00208741
2521.0372	0.00199526
2518.9975	0.00201117
2516.9578	0.00211136
2514.9181	0.00214026
2512.8785	0.00205775
2510.8388	0.00196517
2508.7991	0.00194525
2506.7594	0.00195797
2504.7198	0.00202046
2502.6801	0.00210733
2500.6404	0.00205281
2498.6007	0.00185641
2496.5611	0.00178134
2494.5214	0.00188592
2492.4817	0.00196192
2490.4420	0.00198845
2488.4024	0.00206532
2486.3627	0.0021437
2484.3230	0.00208491
2482.2833	0.00195696
2480.2437	0.00194026
2478.2040	0.00195898
2476.1643	0.0019107
2474.1247	0.0019178
2472.0850	0.00205502
2470.0453	0.00210785
2468.0056	0.00198395
2465.9660	0.00193322
2463.9263	0.00204696
2461.8866	0.0021296
2459.8469	0.00207482
2457.8073	0.00201827
2455.7676	0.00196938
2453.7279	0.00184474
2451.6882	0.00180388
2449.6486	0.00190586
2447.6089	0.00201531
2445.5692	0.00205716
2443.5295	0.00203247
2441.4899	0.0020016
2439.4502	0.00197651
2437.4105	0.00199703
2435.3709	0.00208452
2433.3312	0.00211235
2431.2915	0.00210665
2429.2518	0.00211677
2427.2122	0.00203791
2425.1725	0.00191096
2423.1328	0.00184076
2421.0931	0.00179462
2419.0535	0.00174157
2417.0138	0.00176255
2414.9741	0.00185467
2412.9344	0.00189403
2410.8948	0.00188083
2408.8551	0.00189437
2406.8154	0.00192146
2404.7757	0.00192245
2402.7361	0.00192827
2400.6964	0.00196954
2398.6567	0.00196975
2396.6170	0.00192029
2394.5774	0.00189029
2392.5377	0.00181056
2390.4980	0.00174371
2388.4584	0.00183258
2386.4187	0.00191673
2384.3790	0.00188574
2382.3393	0.00189895
2380.2997	0.0019822
2378.2600	0.00194011
2376.2203	0.00174797
2374.1806	0.0016006
2372.1410	0.00152246
2370.1013	0.00147404
2368.0616	0.0015516
2366.0219	0.00164329
2363.9823	0.00160299
2361.9426	0.00151978
2359.9029	0.00142337
2357.8632	0.00134102
2355.8236	0.00129745
2353.7839	0.00139485
2351.7442	0.00172245
2349.7046	0.00203162
2347.6649	0.0021182
2345.6252	0.00194806
2343.5855	0.00171143
2341.5459	0.00168406
2339.5062	0.00167822
2337.4665	0.00154529
2335.4268	0.00149071
2333.3872	0.00161978
2331.3475	0.00184004
2329.3078	0.0019893
2327.2681	0.002021
2325.2285	0.00209588
2323.1888	0.00227852
2321.1491	0.00239384
2319.1094	0.00234473
2317.0698	0.0022238
2315.0301	0.00208977
2312.9904	0.00195924
2310.9507	0.00191473
2308.9111	0.00204038
2306.8714	0.00220775
2304.8317	0.00220754
2302.7921	0.0021303
2300.7524	0.00216323
2298.7127	0.00228586
2296.6730	0.00239788
2294.6334	0.00238418
2292.5937	0.00222437
2290.5540	0.0021206
2288.5143	0.00221045
2286.4747	0.00228347
2284.4350	0.00215897
2282.3953	0.00197747
2280.3556	0.0019439
2278.3160	0.00212434
2276.2763	0.00226699
2274.2366	0.00214276
2272.1969	0.00194536
2270.1573	0.00177604
2268.1176	0.00162897
2266.0779	0.001706
2264.0383	0.00189715
2261.9986	0.00182758
2259.9589	0.00169693
2257.9192	0.00184347
2255.8796	0.00191899
2253.8399	0.00173827
2251.8002	0.00152529
2249.7605	0.00127969
2247.7209	0.00114951
2245.6812	0.00125905
2243.6415	0.0014021
2241.6018	0.00148999
2239.5622	0.00150768
2237.5225	0.00141744
2235.4828	0.00145248
2233.4431	0.00159359
2231.4035	0.00141999
2229.3638	0.00115
2227.3241	0.00121469
2225.2844	0.00148853
2223.2448	0.00166338
2221.2051	0.00142612
2219.1654	0.000990957
2217.1258	0.000949369
2215.0861	0.00109309
2213.0464	0.000885192
2211.0067	0.000678379
2208.9671	0.000841851
2206.9274	0.00105178
2204.8877	0.00131589
2202.8480	0.00166197
2200.8084	0.0017763
2198.7687	0.00176395
2196.7290	0.00164693
2194.6893	0.00146529
2192.6497	0.00174378
2190.6100	0.00230743
2188.5703	0.00231415
2186.5306	0.0017107
2184.4910	0.00113578
2182.4513	0.00083477
2180.4116	0.000692769
2178.3720	0.00057523
2176.3323	0.000317711
2174.2926	0.000102598
2172.2529	0.000276213
2170.2133	0.000834848
2168.1736	0.00141968
2166.1339	0.00144742
2164.0942	0.00101615
2162.0546	0.000786013
2160.0149	0.00041655
2157.9752	-0.000209264
2155.9355	-0.000110623
2153.8959	0.000609343
2151.8562	0.00111624
2149.8165	0.00096369
2147.7768	0.000568284
2145.7372	0.000719708
2143.6975	0.00115787
2141.6578	0.00118603
2139.6181	0.0008854
2137.5785	0.000615435
2135.5388	0.000595008
2133.4991	0.00087173
2131.4595	0.00121425
2129.4198	0.00139262
2127.3801	0.00148762
2125.3404	0.00161718
2123.3008	0.00167338
2121.2611	0.00159309
2119.2214	0.00139298
2117.1817	0.00128309
2115.1421	0.00150409
2113.1024	0.00168029
2111.0627	0.00148095
2109.0230	0.0012893
2106.9834	0.00131596
2104.9437	0.00134671
2102.9040	0.00134541
2100.8643	0.00142199
2098.8247	0.00151742
2096.7850	0.00149061
2094.7453	0.00136083
2092.7057	0.00124779
2090.6660	0.00128764
2088.6263	0.00140955
2086.5866	0.00151082
2084.5470	0.00165218
2082.5073	0.00165065
2080.4676	0.00149505
2078.4279	0.00142744
2076.3883	0.00143256
2074.3486	0.00142394
2072.3089	0.00141054
2070.2692	0.00137659
2068.2296	0.00126497
2066.1899	0.00119473
2064.1502	0.0012854
2062.1105	0.00141199
2060.0709	0.00135367
2058.0312	0.00120353
2055.9915	0.00128753
2053.9518	0.00156641
2051.9122	0.00176242
2049.8725	0.00165966
2047.8328	0.00146401
2045.7932	0.00154407
2043.7535	0.00141137
2041.7138	0.000681698
2039.6741	0.000104048
2037.6345	0.000286963
2035.5948	0.000646647
2033.5551	0.000510046
2031.5154	0.000222107
2029.4758	4.90567E-005
2027.4361	-0.000153477
2025.3964	-0.000153425
2023.3567	0.000124141
2021.3171	0.000372866
2019.2774	0.000444612
2017.2377	0.000404631
2015.1980	0.000318955
2013.1584	0.000348384
2011.1187	0.000535289
2009.0790	0.000662746
2007.0394	0.000600322
2004.9997	0.000480088
2002.9600	0.000423882
2000.9203	0.000369395
1998.8807	0.000475345
1996.8410	0.000846519
1994.8013	0.00122349
1992.7616	0.00132874
1990.7220	0.00106242
1988.6823	0.000790915
1986.6426	0.000917072
1984.6029	0.00117588
1982.5633	0.00120337
1980.5236	0.00104757
1978.4839	0.000749916
1976.4442	0.000489521
1974.4046	0.000413389
1972.3649	0.000336855
1970.3252	0.000164485
1968.2856	-0.000151303
1966.2459	-0.00036608
1964.2062	-0.000327231
1962.1665	-0.000208643
1960.1269	0.000207422
1958.0872	0.000752535
1956.0475	0.000903142
1954.0078	0.000841047
1951.9682	0.000787103
1949.9285	0.000781501
1947.8888	0.00101882
1945.8491	0.00138322
1943.8095	0.00143887
1941.7698	0.00120501
1939.7301	0.00121365
1937.6904	0.00145625
1935.6508	0.00149832
1933.6111	0.00128901
1931.5714	0.001038
1929.5317	0.0009199
1927.4921	0.00100787
1925.4524	0.0011139
1923.4127	0.00108094
1921.3731	0.00107246
1919.3334	0.00124171
1917.2937	0.00148129
1915.2540	0.00152778
1913.2144	0.00135359
1911.1747	0.00125197
1909.1350	0.0013182
1907.0953	0.00133188
1905.0557	0.00127723
1903.0160	0.00129646
1900.9763	0.00140394
1898.9366	0.00150318
1896.8970	0.00157522
1894.8573	0.00157335
1892.8176	0.00141025
1890.7779	0.00130462
1888.7383	0.00136294
1886.6986	0.0014195
1884.6589	0.00147432
1882.6193	0.00149757
1880.5796	0.00141235
1878.5399	0.00136501
1876.5002	0.00139402
1874.4606	0.00135938
1872.4209	0.0013296
1870.3812	0.00141282
1868.3415	0.00153628
1866.3019	0.00149973
1864.2622	0.00137727
1862.2225	0.00135489
1860.1828	0.0013525
1858.1432	0.00132736
1856.1035	0.00138792
1854.0638	0.00151498
1852.0241	0.00161084
1849.9845	0.0017095
1847.9448	0.00181734
1845.9051	0.00184739
1843.8654	0.00171686
1841.8258	0.00153241
1839.7861	0.00149269
1837.7464	0.00149209
1835.7068	0.00142563
1833.6671	0.00142383
1831.6274	0.00152272
1829.5877	0.0015852
1827.5481	0.00157667
1825.5084	0.00156251
1823.4687	0.00151217
1821.4290	0.0014303
1819.3894	0.00142287
1817.3497	0.00147716
1815.3100	0.00149809
1813.2703	0.0014984
1811.2307	0.00149131
1809.1910	0.00150212
1807.1513	0.00154669
1805.1116	0.00160162
1803.0720	0.00167356
1801.0323	0.00173729
1798.9926	0.00175444
1796.9530	0.00173744
1794.9133	0.00168882
1792.8736	0.00161965
1790.8339	0.00159299
1788.7943	0.00162011
1786.7546	0.00165673
1784.7149	0.00166982
1782.6752	0.00167996
1780.6356	0.00170004
1778.5959	0.00172616
1776.5562	0.00178061
1774.5165	0.00183122
1772.4769	0.00181235
1770.4372	0.00176112
1768.3975	0.00174672
1766.3578	0.0017448
1764.3182	0.00177851
1762.2785	0.00182706
1760.2388	0.00183346
1758.1991	0.00183507
1756.1595	0.00184461
1754.1198	0.00187531
1752.0801	0.00196694
1750.0405	0.00208629
1748.0008	0.002147
1745.9611	0.0021528
1743.9214	0.00216844
1741.8818	0.00223192
1739.8421	0.00232695
1737.8024	0.00244739
1735.7627	0.00256572
1733.7231	0.00260314
1731.6834	0.00262785
1729.6437	0.0026795
1727.6040	0.00264369
1725.5644	0.00259449
1723.5247	0.00261673
1721.4850	0.0027068
1719.4453	0.00292135
1717.4057	0.00318757
1715.3660	0.00335506
1713.3263	0.0034935
1711.2867	0.00369093
1709.2470	0.00397285
1707.2073	0.00436041
1705.1676	0.00481152
1703.1280	0.00522976
1701.0883	0.00583452
1699.0486	0.0066899
1697.0089	0.00740238
1694.9693	0.00805929
1692.9296	0.00871005
1690.8899	0.00939983
1688.8502	0.0101512
1686.8106	0.0108762
1684.7709	0.0117219
1682.7312	0.0125158
1680.6915	0.0130571
1678.6519	0.0136135
1676.6122	0.0142776
1674.5725	0.0150416
1672.5328	0.0157893
1670.4932	0.0165015
1668.4535	0.0171632
1666.4138	0.0177321
1664.3742	0.0184
1662.3345	0.0192425
1660.2948	0.0200274
1658.2551	0.0207259
1656.2155	0.0214738
1654.1758	0.0223436
1652.1361	0.0231035
1650.0964	0.0235933
1648.0568	0.0241136
1646.0171	0.024469
1643.9774	0.0245515
1641.9377	0.0246852
1639.8981	0.0249346
1637.8584	0.0252047
1635.8187	0.0252723
1633.7790	0.0251234
1631.7394	0.0250954
1629.6997	0.0251532
1627.6600	0.025155
1625.6204	0.0250645
1623.5807	0.0248173
1621.5410	0.0244043
1619.5013	0.024002
1617.4617	0.0234317
1615.4220	0.0225495
1613.3823	0.021772
1611.3426	0.0210679
1609.3030	0.0202669
1607.2633	0.0194391
1605.2236	0.0186888
1603.1839	0.0179886
1601.1443	0.0172807
1599.1046	0.0166134
1597.0649	0.0160466
1595.0252	0.0155608
1592.9856	0.015131
1590.9459	0.0147237
1588.9062	0.0143397
1586.8665	0.0140781
1584.8269	0.0139811
1582.7872	0.0140035
1580.7475	0.0140892
1578.7079	0.0142427
1576.6682	0.0144347
1574.6285	0.014574
1572.5888	0.0147321
1570.5492	0.0149847
1568.5095	0.0153136
1566.4698	0.0157193
1564.4301	0.0162129
1562.3905	0.0167514
1560.3508	0.0174277
1558.3111	0.0182971
1556.2714	0.0189732
1554.2318	0.0195616
1552.1921	0.0201627
1550.1524	0.0207457
1548.1127	0.0212962
1546.0731	0.0218662
1544.0334	0.022501
1541.9937	0.0231484
1539.9541	0.023711
1537.9144	0.0240323
1535.8747	0.0242984
1533.8350	0.0245561
1531.7954	0.0246829
1529.7557	0.0248047
1527.7160	0.0249967
1525.6763	0.0251218
1523.6367	0.0252025
1521.5970	0.0252853
1519.5573	0.0253427
1517.5176	0.0253666
1515.4780	0.0252624
1513.4383	0.0251104
1511.3986	0.0249925
1509.3589	0.0248924
1507.3193	0.0244615
1505.2796	0.0234574
1503.2399	0.0227232
1501.2002	0.022233
1499.1606	0.0216574
1497.1209	0.0207905
1495.0812	0.0198025
1493.0416	0.0191284
1491.0019	0.0185688
1488.9622	0.0177203
1486.9225	0.0167631
1484.8829	0.0160214
1482.8432	0.0154946
1480.8035	0.0151213
1478.7638	0.0149741
1476.7242	0.0150697
1474.6845	0.0152587
1472.6448	0.0153522
1470.6051	0.0153825
1468.5655	0.0155521
1466.5258	0.0157993
1464.4861	0.0159517
1462.4464	0.0160558
1460.4068	0.0163053
1458.3671	0.0166809
1456.3274	0.0168921
1454.2878	0.0169271
1452.2481	0.0169942
1450.2084	0.0170807
1448.1687	0.017123
1446.1291	0.0170705
1444.0894	0.0169954
1442.0497	0.016944
1440.0100	0.0168928
1437.9704	0.0167777
1435.9307	0.0164912
1433.8910	0.0162118
1431.8513	0.0160739
1429.8117	0.015968
1427.7720	0.0158564
1425.7323	0.0157988
1423.6926	0.0158278
1421.6530	0.0159243
1419.6133	0.0160193
1417.5736	0.0160787
1415.5339	0.0161701
1413.4943	0.0162911
1411.4546	0.0163798
1409.4149	0.0164179
1407.3753	0.0164544
1405.3356	0.0164801
1403.2959	0.0164462
1401.2562	0.0164228
1399.2166	0.0164108
1397.1769	0.0163594
1395.1372	0.0162416
1393.0975	0.0160293
1391.0579	0.0158749
1389.0182	0.015847
1386.9785	0.0157952
1384.9388	0.0156396
1382.8992	0.0154627
1380.8595	0.0153279
1378.8198	0.0152481
1376.7801	0.0151754
1374.7405	0.0150337
1372.7008	0.0148329
1370.6611	0.0146615
1368.6215	0.0144946
1366.5818	0.0143246
1364.5421	0.0142194
1362.5024	0.0140749
1360.4628	0.0138259
1358.4231	0.0136547
1356.3834	0.0135898
1354.3437	0.0135266
1352.3041	0.0134669
1350.2644	0.0134701
1348.2247	0.0135365
1346.1850	0.0135802
1344.1454	0.0136006
1342.1057	0.0136958
1340.0660	0.0137908
1338.0263	0.0137635
1335.9867	0.0137163
1333.9470	0.0137063
1331.9073	0.0136827
1329.8676	0.0136878
1327.8280	0.0137555
1325.7883	0.0138073
1323.7486	0.0138229
1321.7090	0.0138883
1319.6693	0.0140198
1317.6296	0.0141246
1315.5899	0.0141841
1313.5503	0.0142573
1311.5106	0.0142789
1309.4709	0.0142476
1307.4312	0.0142686
1305.3916	0.0142853
1303.3519	0.0142396
1301.3122	0.0142014
1299.2725	0.0142034
1297.2329	0.0142157
1295.1932	0.0142042
1293.1535	0.0141806
1291.1138	0.0142048
1289.0742	0.014268
1287.0345	0.0143255
1284.9948	0.0143856
1282.9552	0.0144425
1280.9155	0.0145026
1278.8758	0.0145845
1276.8361	0.0146613
1274.7965	0.0147287
1272.7568	0.0148152
1270.7171	0.0149051
1268.6774	0.0149962
1266.6378	0.0151226
1264.5981	0.0152858
1262.5584	0.0154864
1260.5187	0.0156885
1258.4791	0.0158762
1256.4394	0.0161079
1254.3997	0.0163886
1252.3600	0.0166995
1250.3204	0.0170115
1248.2807	0.0172831
1246.2410	0.0175471
1244.2013	0.0178443
1242.1617	0.0181613
1240.1220	0.0184628
1238.0823	0.0187091
1236.0427	0.0189183
1234.0030	0.019133
1231.9633	0.0193384
1229.9236	0.0195401
1227.8840	0.0197321
1225.8443	0.0198931
1223.8046	0.0200537
1221.7649	0.0202087
1219.7253	0.0203612
1217.6856	0.0205011
1215.6459	0.0205606
1213.6062	0.0205523
1211.5666	0.0205421
1209.5269	0.020592
1207.4872	0.0207355
1205.4475	0.0209191
1203.4079	0.0210649
1201.3682	0.0211327
1199.3285	0.0211834
1197.2889	0.0213344
1195.2492	0.0215365
1193.2095	0.0216468
1191.1698	0.0216784
1189.1302	0.0217086
1187.0905	0.0217384
1185.0508	0.0218037
1183.0111	0.0219138
1180.9715	0.021983
1178.9318	0.0220088
1176.8921	0.0220333
1174.8524	0.0220703
1172.8128	0.0221113
1170.7731	0.0220876
1168.7334	0.0219889
1166.6937	0.0218549
1164.6541	0.0216854
1162.6144	0.0215042
1160.5747	0.0213218
1158.5350	0.0210824
1156.4954	0.0207455
1154.4557	0.0203643
1152.4160	0.0200367
1150.3764	0.0197539
1148.3367	0.0194274
1146.2970	0.0190587
1144.2573	0.018682
1142.2177	0.0183002
1140.1780	0.0179814
1138.1383	0.0177192
1136.0986	0.017478
1134.0590	0.0173345
1132.0193	0.017264
1129.9796	0.0171782
1127.9399	0.0170801
1125.9003	0.0170136
1123.8606	0.0169625
1121.8209	0.0168695
1119.7812	0.0167367
1117.7416	0.0165872
1115.7019	0.0164784
1113.6622	0.0164062
1111.6226	0.0162876
1109.5829	0.0161919
1107.5432	0.0161694
1105.5035	0.0161071
1103.4639	0.015992
1101.4242	0.015901
1099.3845	0.0158636
1097.3448	0.0158469
1095.3052	0.0158132
1093.2655	0.015824
1091.2258	0.015909
1089.1861	0.0159913
1087.1465	0.0160625
1085.1068	0.0161918
1083.0671	0.0163629
1081.0274	0.016503
1078.9878	0.0165834
1076.9481	0.0166076
1074.9084	0.0165704
1072.8687	0.0165068
1070.8291	0.0165066
1068.7894	0.0165384
1066.7497	0.016552
1064.7101	0.0165929
1062.6704	0.0166586
1060.6307	0.0167716
1058.5910	0.0170014
1056.5514	0.0173636
1054.5117	0.0178607
1052.4720	0.0184793
1050.4323	0.019204
1048.3927	0.0201229
1046.3530	0.0212023
1044.3133	0.0222673
1042.2736	0.0232526
1040.2340	0.0239693
1038.1943	0.0241603
1036.1546	0.0237714
1034.1149	0.0228969
1032.0753	0.0218176
1030.0356	0.0208788
1027.9959	0.0202285
1025.9563	0.0197633
1023.9166	0.019339
1021.8769	0.0188972
1019.8372	0.0183773
1017.7976	0.0178282
1015.7579	0.0173587
1013.7182	0.0169435
1011.6785	0.0165209
1009.6389	0.0161453
1007.5992	0.0159063
1005.5595	0.0156957
1003.5198	0.0153982
1001.4802	0.0151351
999.4405	0.0149818
997.4008	0.0148396
995.3611	0.0146568
993.3215	0.0144949
991.2818	0.0143833
989.2421	0.0142766
987.2024	0.0141359
985.1628	0.0139837
983.1231	0.0138553
981.0834	0.0137509
979.0438	0.0136845
977.0041	0.013651
974.9644	0.0135829
972.9247	0.0134886
970.8851	0.0134525
968.8454	0.0134331
966.8057	0.0133556
964.7660	0.0132219
962.7264	0.0130393
960.6867	0.0129031
958.6470	0.0128967
956.6073	0.0129256
954.5677	0.0129183
952.5280	0.0129258
950.4883	0.0129493
948.4486	0.0129526
946.4090	0.0129151
944.3693	0.0128204
942.3296	0.0127743
940.2900	0.0128655
938.2503	0.0129437
936.2106	0.0129098
934.1709	0.0128802
932.1313	0.0129062
930.0916	0.0129845
928.0519	0.0130961
926.0122	0.0130697
923.9726	0.012893
921.9329	0.0127884
919.8932	0.0128078
917.8535	0.0128635
915.8139	0.0128509
913.7742	0.0127529
911.7345	0.0127394
909.6948	0.012845
907.6552	0.0129123
905.6155	0.0129103
903.5758	0.0128805
901.5361	0.012814
899.4965	0.0127749
897.4568	0.0127791
895.4171	0.0127482
893.3775	0.0127385
891.3378	0.012826
889.2981	0.0129145
887.2584	0.0129303
885.2188	0.0129554
883.1791	0.0130137
881.1394	0.013043
879.0997	0.0130888
877.0601	0.0131808
875.0204	0.0131923
872.9807	0.0131248
870.9410	0.0131352
868.9014	0.0132012
866.8617	0.0132258
864.8220	0.0132231
862.7823	0.0132129
860.7427	0.0131765
858.7030	0.0131203
856.6633	0.0130914
854.6237	0.013098
852.5840	0.0131441
850.5443	0.0132122
848.5046	0.0132258
846.4650	0.0132042
844.4253	0.0132067
842.3856	0.0132449
840.3459	0.0133569
838.3063	0.0135823
836.2666	0.0138248
834.2269	0.0139355
832.1872	0.0139738
830.1476	0.0140443
828.1079	0.0141217
826.0682	0.0141483
824.0285	0.0141918
821.9889	0.0143682
819.9492	0.0146113
817.9095	0.0147687
815.8699	0.0148054
813.8302	0.0148825
811.7905	0.0150926
809.7508	0.0153013
807.7112	0.0153431
805.6715	0.0152757
803.6318	0.0153585
801.5921	0.0156001
799.5525	0.0157825
797.5128	0.015942
795.4731	0.0162161
793.4334	0.0164322
791.3938	0.0164661
789.3541	0.0164874
787.3144	0.0165433
785.2747	0.0165932
783.2351	0.0167228
781.1954	0.0169353
779.1557	0.0171745
777.1160	0.0173696
775.0764	0.0174833
773.0367	0.0176848
770.9970	0.017942
768.9574	0.0180417
766.9177	0.0181222
764.8780	0.0183395
762.8383	0.0184861
760.7987	0.0184851
758.7590	0.0185554
756.7193	0.0187733
754.6796	0.019056
752.6400	0.0193214
750.6003	0.0195691
748.5606	0.0198474
746.5209	0.0201307
744.4813	0.0203299
742.4416	0.0204257
740.4019	0.020502
738.3622	0.0206423
736.3226	0.0209057
734.2829	0.0212241
732.2432	0.0214699
730.2036	0.0216199
728.1639	0.0217338
726.1242	0.0218647
724.0845	0.0220466
722.0449	0.0222794
720.0052	0.0225093
717.9655	0.022738
715.9258	0.0229816
713.8862	0.0232212
711.8465	0.0234649
709.8068	0.0237444
707.7671	0.0240122
705.7275	0.0242625
703.6878	0.0245692
701.6481	0.0248284
699.6084	0.0249996
697.5688	0.0252413
695.5291	0.0255266
693.4894	0.0257086
691.4497	0.0258779
689.4101	0.0260804
687.3704	0.0261906
685.3307	0.0262752
683.2911	0.0264911
681.2514	0.0268305
679.2117	0.027129
677.1720	0.0272529
675.1324	0.0273043
673.0927	0.0274879
671.0530	0.0277471
669.0133	0.0279092
666.9737	0.0281734
664.9340	0.0286861
662.8943	0.0291356
660.8546	0.0294265
658.8150	0.0296921
656.7753	0.0298653
654.7356	0.0298698
652.6959	0.0298777
650.6563	0.0300368
648.6166	0.030361
646.5769	0.0307439
644.5373	0.0311182
642.4976	0.031447
640.4579	0.0316925
638.4182	0.0319664
636.3786	0.0323526
634.3389	0.0327122
632.2992	0.0328863
630.2595	0.0330318
628.2199	0.0333614
626.1802	0.0337041
624.1405	0.0339674
622.1008	0.0341373
620.0612	0.034107
618.0215	0.0341356
615.9818	0.0344441
613.9421	0.0347808
611.9025	0.0349076
609.8628	0.0349848
607.8231	0.0352712
605.7834	0.0357898
603.7438	0.0363125
601.7041	0.0366095
599.6644	0.0367667
597.6248	0.0369787
595.5851	0.037211
593.5454	0.037255
591.5057	0.0372051
589.4661	0.0371671
587.4264	0.037101
585.3867	0.0374838
583.3470	0.0382711
581.3074	0.0387321
579.2677	0.0389284
577.2280	0.0391758
575.1883	0.0394415
573.1487	0.0397112
571.1090	0.039822
569.0693	0.0397068
567.0296	0.0397237
564.9900	0.0400266
562.9503	0.0402142
560.9106	0.0400409
558.8710	0.0399883
556.8313	0.0404832
554.7916	0.0409806
552.7519	0.0409985
550.7123	0.0409364
548.6726	0.0410947
546.6329	0.0412258
544.5932	0.0412644
542.5536	0.0414837
540.5139	0.0417894
538.4742	0.041974
536.4345	0.042225
534.3949	0.0425515
532.3552	0.042752
530.3155	0.0429273
528.2758	0.043157
526.2362	0.0434923
524.1965	0.0440326
522.1568	0.0445478
520.1171	0.0448722
518.0775	0.0449174
516.0378	0.0447708
513.9981	0.0450178
511.9585	0.0456177
509.9188	0.0459349
507.8791	0.0459877
505.8394	0.0461702
503.7998	0.0464933
501.7601	0.0465159
499.7204	0.0461883
497.6807	0.045893
495.6411	0.0456018
493.6014	0.0456795
491.5617	0.0462501
489.5220	0.0464397
487.4824	0.0462348
485.4427	0.0463315
483.4030	0.0466318
481.3633	0.0467584
479.3237	0.0468609
477.2840	0.0471832
475.2443	0.0476473
473.2047	0.0478668
471.1650	0.0476635
469.1253	0.0474449
467.0856	0.0476226
465.0460	0.0482142
463.0063	0.0486954
460.9666	0.0484926
458.9269	0.047841
456.8873	0.0477952
454.8476	0.0488199
452.8079	0.0498685
450.7682	0.0500191
448.7286	0.0495712
446.6889	0.0490185
444.6492	0.0486253
442.6095	0.0487025
440.5699	0.0490037
438.5302	0.0492359
436.4905	0.0496797
434.4508	0.0504674
432.4112	0.0507872
430.3715	0.0496103
428.3318	0.0480936
426.2922	0.0480713
424.2525	0.0486898
422.2128	0.0490622
420.1731	0.0499942
418.1335	0.0509718
416.0938	0.0506723
414.0541	0.0500701
412.0144	0.0501913
409.9748	0.0511308
407.9351	0.0520769
405.8954	0.0518469
403.8557	0.0509783
401.8161	0.0508393
399.7764	0.05165
