# Supplementary material for: Vibrational Raman and IR data on brown hair subjected to bleaching
Source: Data Brief. 2021 Sep 30;38:107439. doi: 10.1016/j.dib.2021.107439 (PMC8502914; doi:10.1016/j.dib.2021.107439)
Supplement: Supplementary file 1 [file mmc1.zip › Supplementary Material raw data/Figure 6/IR four bleaching treatments p4.txt]

TITLE	IR single spectrum (p4) of brown hair after four bleaching treatments
DATA TYPE
ORIGIN	JASCO
OWNER
SPECTROMETER/DATA SYSTEM
RESOLUTION
DELTAX	-2.03967
XUNITS	1/CM
YUNITS	ABSORBANCE
FIRSTX	3997.7610
LASTX	399.7761
NPOINTS	1765
FIRSTY	0.00200
MAXY	0.07108
MINY	0.00060
XYDATA
3997.7610	0.00199557
3995.7213	0.00199302
3993.6816	0.00191832
3991.6420	0.00183297
3989.6023	0.0017987
3987.5626	0.00183725
3985.5229	0.00190831
3983.4833	0.00195862
3981.4436	0.00200374
3979.4039	0.0019899
3977.3642	0.00185524
3975.3246	0.00169615
3973.2849	0.00165738
3971.2452	0.00177752
3969.2056	0.0018964
3967.1659	0.00185283
3965.1262	0.00175434
3963.0865	0.00178852
3961.0469	0.00185883
3959.0072	0.00177391
3956.9675	0.00163204
3954.9278	0.0016547
3952.8882	0.00186465
3950.8485	0.00203331
3948.8088	0.0019853
3946.7691	0.00190729
3944.7295	0.00196808
3942.6898	0.00196655
3940.6501	0.00184869
3938.6104	0.00176757
3936.5708	0.00174241
3934.5311	0.00185459
3932.4914	0.00199019
3930.4518	0.00191496
3928.4121	0.00184427
3926.3724	0.00188948
3924.3327	0.0018599
3922.2931	0.00184035
3920.2534	0.00196483
3918.2137	0.00202621
3916.1740	0.0018991
3914.1344	0.00181976
3912.0947	0.00183897
3910.0550	0.00179663
3908.0153	0.00181149
3905.9757	0.00199971
3903.9360	0.00212619
3901.8963	0.00201692
3899.8566	0.00181882
3897.8170	0.00168006
3895.7773	0.00170802
3893.7376	0.00186491
3891.6979	0.00187412
3889.6583	0.00172686
3887.6186	0.00177807
3885.5789	0.00193587
3883.5393	0.00198374
3881.4996	0.00204178
3879.4599	0.00203414
3877.4202	0.00195139
3875.3806	0.00198298
3873.3409	0.00207422
3871.3012	0.00208493
3869.2615	0.00201892
3867.2219	0.00205034
3865.1822	0.00217234
3863.1425	0.00215884
3861.1028	0.0020286
3859.0632	0.00201203
3857.0235	0.00216682
3854.9838	0.00227535
3852.9441	0.0020215
3850.9045	0.00175668
3848.8648	0.0017061
3846.8251	0.0017062
3844.7855	0.00177843
3842.7458	0.00189117
3840.7061	0.00195282
3838.6664	0.00195123
3836.6268	0.00194546
3834.5871	0.00199172
3832.5474	0.00192575
3830.5077	0.00172086
3828.4681	0.00163713
3826.4284	0.00169217
3824.3887	0.00176468
3822.3490	0.00178329
3820.3094	0.00166826
3818.2697	0.00166112
3816.2300	0.00179766
3814.1903	0.00183915
3812.1507	0.00182054
3810.1110	0.00183161
3808.0713	0.0018241
3806.0316	0.0018169
3803.9920	0.00191592
3801.9523	0.00192222
3799.9126	0.00180858
3797.8730	0.00183637
3795.8333	0.00183328
3793.7936	0.00169934
3791.7539	0.00158681
3789.7143	0.00156275
3787.6746	0.00161765
3785.6349	0.00175847
3783.5952	0.00190456
3781.5556	0.00190337
3779.5159	0.00173989
3777.4762	0.00151191
3775.4365	0.00139501
3773.3969	0.00151399
3771.3572	0.00178753
3769.3175	0.00196754
3767.2778	0.00196226
3765.2382	0.00190672
3763.1985	0.00188428
3761.1588	0.00194164
3759.1192	0.00204249
3757.0795	0.00203703
3755.0398	0.00199099
3753.0001	0.0020498
3750.9605	0.00207744
3748.9208	0.00201232
3746.8811	0.00209362
3744.8414	0.00209066
3742.8018	0.00181123
3740.7621	0.00177445
3738.7224	0.0020221
3736.6827	0.00226195
3734.6431	0.00228461
3732.6034	0.00205833
3730.5637	0.00182842
3728.5240	0.00180809
3726.4844	0.00192851
3724.4447	0.00200327
3722.4050	0.00196361
3720.3653	0.00183978
3718.3257	0.00171177
3716.2860	0.001664
3714.2463	0.00169059
3712.2067	0.00166894
3710.1670	0.00157753
3708.1273	0.00163126
3706.0876	0.00180494
3704.0480	0.00190264
3702.0083	0.00179145
3699.9686	0.00152783
3697.9289	0.00130971
3695.8893	0.00122209
3693.8496	0.00130018
3691.8099	0.00160429
3689.7702	0.001986
3687.7306	0.00202132
3685.6909	0.00177009
3683.6512	0.00158187
3681.6115	0.00156345
3679.5719	0.00175028
3677.5322	0.00208462
3675.4925	0.00219045
3673.4529	0.00202236
3671.4132	0.00195953
3669.3735	0.00178041
3667.3338	0.0015449
3665.2942	0.00157293
3663.2545	0.00173074
3661.2148	0.00182418
3659.1751	0.00187752
3657.1355	0.0018645
3655.0958	0.00176772
3653.0561	0.00192359
3651.0164	0.00234431
3648.9768	0.00248704
3646.9371	0.00217497
3644.8974	0.00191553
3642.8577	0.00179244
3640.8181	0.0017297
3638.7784	0.00173191
3636.7387	0.00180752
3634.6990	0.0019814
3632.6594	0.0022079
3630.6197	0.00245205
3628.5800	0.00257705
3626.5404	0.00239746
3624.5007	0.00225115
3622.4610	0.00231758
3620.4213	0.00239991
3618.3817	0.00231927
3616.3420	0.00235157
3614.3023	0.00253906
3612.2626	0.0025595
3610.2230	0.00245428
3608.1833	0.00235889
3606.1436	0.0023263
3604.1039	0.00245444
3602.0643	0.00258986
3600.0246	0.00259525
3597.9849	0.00267132
3595.9452	0.0028523
3593.9056	0.00279472
3591.8659	0.00258923
3589.8262	0.00265679
3587.7866	0.00290058
3585.7469	0.00295677
3583.7072	0.00287265
3581.6675	0.0027614
3579.6279	0.00267906
3577.5882	0.00271901
3575.5485	0.00282041
3573.5088	0.00291268
3571.4692	0.00306888
3569.4295	0.00338853
3567.3898	0.00366843
3565.3501	0.00356997
3563.3105	0.00336933
3561.2708	0.00328271
3559.2311	0.00324184
3557.1914	0.00324778
3555.1518	0.00327519
3553.1121	0.00335947
3551.0724	0.00352291
3549.0327	0.00366579
3546.9931	0.0037031
3544.9534	0.00362932
3542.9137	0.00356835
3540.8741	0.00358552
3538.8344	0.00367521
3536.7947	0.00379067
3534.7550	0.0038266
3532.7154	0.0038447
3530.6757	0.00394696
3528.6360	0.00403455
3526.5963	0.00398426
3524.5567	0.00386068
3522.5170	0.00380266
3520.4773	0.00385146
3518.4376	0.00393066
3516.3980	0.00393034
3514.3583	0.00390689
3512.3186	0.00401817
3510.2789	0.00420763
3508.2393	0.00430179
3506.1996	0.0042985
3504.1599	0.00428579
3502.1203	0.00427207
3500.0806	0.00422101
3498.0409	0.00420285
3496.0012	0.00427813
3493.9616	0.00437097
3491.9219	0.00448091
3489.8822	0.00460522
3487.8425	0.00465477
3485.8029	0.00466458
3483.7632	0.0047048
3481.7235	0.00475829
3479.6838	0.00479723
3477.6442	0.00479346
3475.6045	0.00476245
3473.5648	0.00480982
3471.5251	0.00494331
3469.4855	0.00504671
3467.4458	0.00511397
3465.4061	0.00519614
3463.3664	0.00523377
3461.3268	0.00516128
3459.2871	0.00509158
3457.2474	0.00515329
3455.2078	0.00527742
3453.1681	0.00536028
3451.1284	0.00536788
3449.0887	0.00533051
3447.0491	0.00531546
3445.0094	0.00531373
3442.9697	0.00529128
3440.9300	0.00528313
3438.8904	0.00534442
3436.8507	0.00545358
3434.8110	0.00553415
3432.7713	0.00553656
3430.7317	0.00553553
3428.6920	0.00560019
3426.6523	0.00561947
3424.6126	0.00561003
3422.5730	0.00566966
3420.5333	0.00569101
3418.4936	0.00564823
3416.4540	0.0056962
3414.4143	0.00578145
3412.3746	0.00578132
3410.3349	0.00582678
3408.2953	0.0059177
3406.2556	0.00595048
3404.2159	0.00599485
3402.1762	0.00607554
3400.1366	0.00616013
3398.0969	0.00623202
3396.0572	0.00628841
3394.0175	0.00631559
3391.9779	0.00627709
3389.9382	0.00620067
3387.8985	0.0062012
3385.8588	0.00628799
3383.8192	0.00628694
3381.7795	0.00619781
3379.7398	0.00624518
3377.7001	0.00645766
3375.6605	0.00665933
3373.6208	0.00676107
3371.5811	0.00681158
3369.5415	0.00683911
3367.5018	0.00681342
3365.4621	0.00680395
3363.4224	0.00681368
3361.3828	0.00679017
3359.3431	0.00685139
3357.3034	0.00696948
3355.2637	0.00698655
3353.2241	0.0069743
3351.1844	0.00703759
3349.1447	0.00711052
3347.1050	0.00717713
3345.0654	0.00722921
3343.0257	0.00719734
3340.9860	0.00720221
3338.9463	0.00734309
3336.9067	0.00745684
3334.8670	0.00746184
3332.8273	0.00750498
3330.7877	0.00757523
3328.7480	0.00752358
3326.7083	0.00747209
3324.6686	0.00757918
3322.6290	0.00775431
3320.5893	0.00787478
3318.5496	0.00791335
3316.5099	0.00796489
3314.4703	0.0080725
3312.4306	0.00813255
3310.3909	0.00819957
3308.3512	0.00833846
3306.3116	0.0083976
3304.2719	0.00835785
3302.2322	0.00835046
3300.1925	0.00841404
3298.1529	0.0085546
3296.1132	0.00867157
3294.0735	0.00864012
3292.0338	0.00858309
3289.9942	0.00857329
3287.9545	0.00852377
3285.9148	0.00851925
3283.8752	0.00865177
3281.8355	0.00875601
3279.7958	0.00872315
3277.7561	0.00869009
3275.7165	0.00868829
3273.6768	0.00862943
3271.6371	0.00859814
3269.5974	0.00867038
3267.5578	0.00871285
3265.5181	0.00865652
3263.4784	0.00859109
3261.4387	0.00856067
3259.3991	0.008532
3257.3594	0.00852622
3255.3197	0.00855795
3253.2800	0.00855497
3251.2404	0.00854568
3249.2007	0.00855222
3247.1610	0.0085064
3245.1214	0.00838899
3243.0817	0.00821184
3241.0420	0.00805343
3239.0023	0.00802171
3236.9627	0.00812324
3234.9230	0.00819219
3232.8833	0.00810728
3230.8436	0.00799613
3228.8040	0.00792777
3226.7643	0.00782966
3224.7246	0.00772121
3222.6849	0.00765805
3220.6453	0.00765157
3218.6056	0.00763413
3216.5659	0.00758342
3214.5262	0.00759641
3212.4866	0.00764377
3210.4469	0.00764651
3208.4072	0.00763281
3206.3675	0.00758732
3204.3279	0.00749703
3202.2882	0.0074541
3200.2485	0.00745639
3198.2089	0.00742685
3196.1692	0.00737495
3194.1295	0.00729281
3192.0898	0.00715836
3190.0502	0.00698566
3188.0105	0.00687785
3185.9708	0.0068971
3183.9311	0.00690767
3181.8915	0.00686722
3179.8518	0.00684839
3177.8121	0.00679378
3175.7724	0.00670665
3173.7328	0.00669773
3171.6931	0.00669963
3169.6534	0.00660773
3167.6137	0.00648427
3165.5741	0.00642116
3163.5344	0.00640277
3161.4947	0.00632565
3159.4551	0.00618074
3157.4154	0.00604213
3155.3757	0.00595428
3153.3360	0.00593009
3151.2964	0.00591773
3149.2567	0.00587419
3147.2170	0.00580679
3145.1773	0.00575241
3143.1377	0.00573177
3141.0980	0.00568485
3139.0583	0.00563027
3137.0186	0.00563418
3134.9790	0.00561834
3132.9393	0.00555667
3130.8996	0.00549812
3128.8599	0.00541825
3126.8203	0.00536374
3124.7806	0.00537569
3122.7409	0.00538198
3120.7013	0.00535441
3118.6616	0.00534073
3116.6219	0.00535519
3114.5822	0.00533336
3112.5426	0.00527909
3110.5029	0.00524639
3108.4632	0.00523059
3106.4235	0.00524367
3104.3839	0.00527506
3102.3442	0.00527991
3100.3045	0.00524804
3098.2648	0.00519622
3096.2252	0.00510999
3094.1855	0.00503917
3092.1458	0.00511028
3090.1061	0.00523809
3088.0665	0.00526927
3086.0268	0.00524684
3083.9871	0.005282
3081.9474	0.00539907
3079.9078	0.00547844
3077.8681	0.00542168
3075.8284	0.00529833
3073.7888	0.00523581
3071.7491	0.00526259
3069.7094	0.00531531
3067.6697	0.00534282
3065.6301	0.00531913
3063.5904	0.00527165
3061.5507	0.00525349
3059.5110	0.00525394
3057.4714	0.00523542
3055.4317	0.0052056
3053.3920	0.00517901
3051.3523	0.00511198
3049.3127	0.00501966
3047.2730	0.00501492
3045.2333	0.00508448
3043.1936	0.00507081
3041.1540	0.00493687
3039.1143	0.00482608
3037.0746	0.00478909
3035.0350	0.00473332
3032.9953	0.00467384
3030.9556	0.00465508
3028.9159	0.00463002
3026.8763	0.0046082
3024.8366	0.00458737
3022.7969	0.00451588
3020.7572	0.00444048
3018.7176	0.00442434
3016.6779	0.00448823
3014.6382	0.00456323
3012.5985	0.00453699
3010.5589	0.00446511
3008.5192	0.00441187
3006.4795	0.00435766
3004.4398	0.00429863
3002.4002	0.0042533
3000.3605	0.00426961
2998.3208	0.00431745
2996.2811	0.0043574
2994.2415	0.00438394
2992.2018	0.00436015
2990.1621	0.00433146
2988.1225	0.00437547
2986.0828	0.00448
2984.0431	0.00458444
2982.0034	0.00463452
2979.9638	0.00466338
2977.9241	0.00475722
2975.8844	0.00488178
2973.8447	0.00497842
2971.8051	0.00507995
2969.7654	0.00517076
2967.7257	0.00521233
2965.6860	0.00526956
2963.6464	0.00539175
2961.6067	0.00552759
2959.5670	0.00561574
2957.5273	0.00562754
2955.4877	0.00559275
2953.4480	0.00552122
2951.4083	0.00541893
2949.3687	0.00536033
2947.3290	0.00531877
2945.2893	0.00527071
2943.2496	0.00530142
2941.2100	0.00538677
2939.1703	0.00548866
2937.1306	0.00564863
2935.0909	0.00580391
2933.0513	0.00585339
2931.0116	0.00581437
2928.9719	0.00578885
2926.9322	0.00583738
2924.8926	0.00589713
2922.8529	0.00592969
2920.8132	0.00595494
2918.7735	0.00593455
2916.7339	0.00586845
2914.6942	0.00577481
2912.6545	0.0056224
2910.6148	0.00543382
2908.5752	0.00526916
2906.5355	0.00516117
2904.4958	0.00507864
2902.4562	0.00498201
2900.4165	0.00492014
2898.3768	0.00491652
2896.3371	0.00492665
2894.2975	0.00491728
2892.2578	0.00485537
2890.2181	0.00473615
2888.1784	0.00462248
2886.1388	0.00459219
2884.0991	0.00463766
2882.0594	0.00468219
2880.0197	0.00470611
2877.9801	0.00472055
2875.9404	0.00475151
2873.9007	0.00479624
2871.8610	0.00475478
2869.8214	0.00464067
2867.7817	0.00454016
2865.7420	0.00444147
2863.7024	0.00437312
2861.6627	0.00438389
2859.6230	0.00444105
2857.5833	0.00448999
2855.5437	0.00453074
2853.5040	0.0045817
2851.4643	0.00462486
2849.4246	0.00461534
2847.3850	0.00452297
2845.3453	0.00436336
2843.3056	0.00418262
2841.2659	0.00403199
2839.2263	0.00391099
2837.1866	0.00381039
2835.1469	0.00375312
2833.1072	0.00371419
2831.0676	0.00367057
2829.0279	0.00365334
2826.9882	0.00367955
2824.9485	0.00371978
2822.9089	0.0037091
2820.8692	0.0036413
2818.8295	0.00360244
2816.7899	0.0036051
2814.7502	0.00358041
2812.7105	0.00354695
2810.6708	0.00354924
2808.6312	0.00353168
2806.5915	0.00348562
2804.5518	0.00348306
2802.5121	0.00348218
2800.4725	0.00342866
2798.4328	0.00338546
2796.3931	0.0033799
2794.3534	0.00338767
2792.3138	0.00340017
2790.2741	0.00337244
2788.2344	0.00331588
2786.1947	0.00330469
2784.1551	0.00329976
2782.1154	0.00327572
2780.0757	0.00326544
2778.0361	0.00321487
2775.9964	0.00316386
2773.9567	0.00320157
2771.9170	0.00322632
2769.8774	0.00318569
2767.8377	0.00315333
2765.7980	0.00313065
2763.7583	0.0031029
2761.7187	0.00308218
2759.6790	0.00308301
2757.6393	0.00310629
2755.5996	0.00313177
2753.5600	0.00316058
2751.5203	0.00318864
2749.4806	0.00319223
2747.4409	0.00317909
2745.4013	0.00315896
2743.3616	0.00311646
2741.3219	0.00308658
2739.2822	0.003098
2737.2426	0.00310272
2735.2029	0.0030566
2733.1632	0.00297306
2731.1236	0.0029317
2729.0839	0.00296704
2727.0442	0.00301474
2725.0045	0.00303296
2722.9649	0.00302133
2720.9252	0.00302274
2718.8855	0.00304552
2716.8458	0.00302
2714.8062	0.00297324
2712.7665	0.00296918
2710.7268	0.00297859
2708.6871	0.00296918
2706.6475	0.00293517
2704.6078	0.00288245
2702.5681	0.00285733
2700.5284	0.00286262
2698.4888	0.00284615
2696.4491	0.00282494
2694.4094	0.00280837
2692.3698	0.00278372
2690.3301	0.00279149
2688.2904	0.00283088
2686.2507	0.00283552
2684.2111	0.002767
2682.1714	0.00269742
2680.1317	0.00270865
2678.0920	0.00275705
2676.0524	0.00278518
2674.0127	0.00277898
2671.9730	0.00273087
2669.9333	0.00269244
2667.8937	0.00271201
2665.8540	0.0027683
2663.8143	0.00281684
2661.7746	0.00280819
2659.7350	0.00275371
2657.6953	0.00276077
2655.6556	0.00285222
2653.6159	0.0028862
2651.5763	0.00281173
2649.5366	0.00275804
2647.4969	0.0027615
2645.4573	0.00273826
2643.4176	0.00272933
2641.3779	0.00279185
2639.3382	0.00285629
2637.2986	0.0028597
2635.2589	0.00282116
2633.2192	0.00280339
2631.1795	0.0027856
2629.1399	0.00271513
2627.1002	0.00265046
2625.0605	0.00268031
2623.0208	0.00276882
2620.9812	0.00281626
2618.9415	0.00277059
2616.9018	0.00260178
2614.8621	0.00243986
2612.8225	0.00244223
2610.7828	0.00253205
2608.7431	0.00260801
2606.7035	0.00267393
2604.6638	0.00271904
2602.6241	0.00269338
2600.5844	0.00262853
2598.5448	0.00260514
2596.5051	0.00259192
2594.4654	0.00257272
2592.4257	0.0025658
2590.3861	0.00255205
2588.3464	0.00257676
2586.3067	0.00265496
2584.2670	0.00271169
2582.2274	0.00267643
2580.1877	0.00255778
2578.1480	0.00241867
2576.1083	0.00234371
2574.0687	0.0023542
2572.0290	0.00234874
2569.9893	0.00235951
2567.9496	0.00244653
2565.9100	0.0024748
2563.8703	0.0024421
2561.8306	0.00246121
2559.7910	0.00244353
2557.7513	0.00239163
2555.7116	0.00245038
2553.6719	0.00257215
2551.6323	0.00262155
2549.5926	0.00253916
2547.5529	0.00239067
2545.5132	0.00230756
2543.4736	0.00237575
2541.4339	0.00245145
2539.3942	0.00234345
2537.3545	0.00225765
2535.3149	0.00233265
2533.2752	0.00233494
2531.2355	0.0022156
2529.1958	0.00214429
2527.1562	0.0021847
2525.1165	0.00227165
2523.0768	0.0022983
2521.0372	0.00230738
2518.9975	0.00235178
2516.9578	0.00236961
2514.9181	0.00237448
2512.8785	0.00234056
2510.8388	0.00223728
2508.7991	0.00218074
2506.7594	0.00219008
2504.7198	0.00219781
2502.6801	0.00224607
2500.6404	0.00230788
2498.6007	0.00228552
2496.5611	0.00220876
2494.5214	0.00216633
2492.4817	0.00217606
2490.4420	0.00221704
2488.4024	0.00233739
2486.3627	0.00249466
2484.3230	0.00245577
2482.2833	0.00221306
2480.2437	0.00205448
2478.2040	0.00204548
2476.1643	0.00205305
2474.1247	0.00211144
2472.0850	0.00229637
2470.0453	0.00247251
2468.0056	0.00246472
2465.9660	0.00236732
2463.9263	0.00235037
2461.8866	0.00237791
2459.8469	0.00235238
2457.8073	0.00230426
2455.7676	0.00227764
2453.7279	0.00222427
2451.6882	0.00220332
2449.6486	0.00228708
2447.6089	0.00234686
2445.5692	0.0022467
2443.5295	0.00208863
2441.4899	0.00210434
2439.4502	0.00225284
2437.4105	0.0023211
2435.3709	0.00227829
2433.3312	0.00219914
2431.2915	0.00214968
2429.2518	0.00217621
2427.2122	0.00226931
2425.1725	0.00230168
2423.1328	0.00219625
2421.0931	0.00210972
2419.0535	0.00217244
2417.0138	0.00227566
2414.9741	0.00226822
2412.9344	0.00218027
2410.8948	0.00214677
2408.8551	0.00220408
2406.8154	0.00227686
2404.7757	0.00229416
2402.7361	0.00225346
2400.6964	0.00219687
2398.6567	0.00213178
2396.6170	0.00210452
2394.5774	0.00214044
2392.5377	0.0020995
2390.4980	0.0020345
2388.4584	0.00211118
2386.4187	0.0021964
2384.3790	0.00222612
2382.3393	0.00230769
2380.2997	0.00238244
2378.2600	0.0023561
2376.2203	0.00227678
2374.1806	0.00220054
2372.1410	0.0021097
2370.1013	0.0020423
2368.0616	0.00204436
2366.0219	0.00202238
2363.9823	0.00199198
2361.9426	0.00200335
2359.9029	0.00192375
2357.8632	0.00185821
2355.8236	0.00184433
2353.7839	0.00178784
2351.7442	0.00191327
2349.7046	0.00220689
2347.6649	0.00240256
2345.6252	0.00236157
2343.5855	0.00221573
2341.5459	0.00208467
2339.5062	0.001886
2337.4665	0.00187646
2335.4268	0.00213753
2333.3872	0.00235428
2331.3475	0.00238033
2329.3078	0.00226372
2327.2681	0.00223998
2325.2285	0.00243195
2323.1888	0.00262978
2321.1491	0.00266408
2319.1094	0.00259567
2317.0698	0.00254174
2315.0301	0.00251435
2312.9904	0.00249836
2310.9507	0.0025321
2308.9111	0.00259246
2306.8714	0.0025852
2304.8317	0.00247868
2302.7921	0.0024137
2300.7524	0.00247795
2298.7127	0.00258551
2296.6730	0.00267588
2294.6334	0.0027341
2292.5937	0.0027578
2290.5540	0.00269966
2288.5143	0.00257788
2286.4747	0.0024957
2284.4350	0.00239244
2282.3953	0.00225341
2280.3556	0.00228214
2278.3160	0.00248951
2276.2763	0.00257449
2274.2366	0.00245153
2272.1969	0.00235886
2270.1573	0.0022609
2268.1176	0.00212356
2266.0779	0.00225286
2264.0383	0.002415
2261.9986	0.00227756
2259.9589	0.00222341
2257.9192	0.0023384
2255.8796	0.0023504
2253.8399	0.002344
2251.8002	0.00227993
2249.7605	0.00208163
2247.7209	0.00197677
2245.6812	0.00199672
2243.6415	0.00202496
2241.6018	0.00210824
2239.5622	0.00218311
2237.5225	0.00194575
2235.4828	0.0015932
2233.4431	0.00163282
2231.4035	0.00185524
2229.3638	0.00194988
2227.3241	0.00203544
2225.2844	0.002122
2223.2448	0.0020046
2221.2051	0.00172102
2219.1654	0.00168258
2217.1258	0.00202842
2215.0861	0.00228589
2213.0464	0.00201211
2211.0067	0.0014909
2208.9671	0.00130727
2206.9274	0.0015488
2204.8877	0.00200059
2202.8480	0.00241469
2200.8084	0.00251146
2198.7687	0.0025094
2196.7290	0.0026077
2194.6893	0.00259889
2192.6497	0.00259746
2190.6100	0.00255786
2188.5703	0.0022862
2186.5306	0.0018254
2184.4910	0.00134671
2182.4513	0.00125293
2180.4116	0.00146404
2178.3720	0.00172099
2176.3323	0.00198085
2174.2926	0.00192042
2172.2529	0.00160424
2170.2133	0.00147941
2168.1736	0.00162716
2166.1339	0.00179205
2164.0942	0.00206488
2162.0546	0.00269924
2160.0149	0.00281876
2157.9752	0.00212473
2155.9355	0.00186455
2153.8959	0.00219638
2151.8562	0.00255944
2149.8165	0.00249177
2147.7768	0.00206504
2145.7372	0.0018281
2143.6975	0.00179761
2141.6578	0.00172939
2139.6181	0.00159881
2137.5785	0.00152669
2135.5388	0.00172097
2133.4991	0.00199731
2131.4595	0.00201783
2129.4198	0.00197378
2127.3801	0.00206532
2125.3404	0.0021835
2123.3008	0.00228149
2121.2611	0.00232136
2119.2214	0.0022104
2117.1817	0.00214024
2115.1421	0.00235667
2113.1024	0.00255981
2111.0627	0.00240043
2109.0230	0.00208975
2106.9834	0.00198956
2104.9437	0.00206847
2102.9040	0.00202345
2100.8643	0.00195651
2098.8247	0.00201104
2096.7850	0.00193634
2094.7453	0.00181979
2092.7057	0.00192666
2090.6660	0.00217564
2088.6263	0.00233661
2086.5866	0.00238252
2084.5470	0.00241615
2082.5073	0.00228284
2080.4676	0.00197139
2078.4279	0.00182699
2076.3883	0.00195116
2074.3486	0.00207854
2072.3089	0.00213483
2070.2692	0.00220606
2068.2296	0.00217757
2066.1899	0.00204904
2064.1502	0.00201752
2062.1105	0.00208249
2060.0709	0.00208028
2058.0312	0.00214726
2055.9915	0.0023103
2053.9518	0.00225227
2051.9122	0.00202889
2049.8725	0.00182948
2047.8328	0.00167489
2045.7932	0.00166546
2043.7535	0.00179117
2041.7138	0.00170636
2039.6741	0.00130833
2037.6345	0.00126508
2035.5948	0.00181877
2033.5551	0.00227163
2031.5154	0.00214653
2029.4758	0.00167047
2027.4361	0.0015337
2025.3964	0.00168037
2023.3567	0.00164324
2021.3171	0.00181534
2019.2774	0.00210481
2017.2377	0.00198122
2015.1980	0.00166652
2013.1584	0.00155423
2011.1187	0.00153739
2009.0790	0.00144464
2007.0394	0.00139721
2004.9997	0.00129636
2002.9600	0.000996432
2000.9203	0.000604651
1998.8807	0.000729406
1996.8410	0.00163279
1994.8013	0.00219065
1992.7616	0.00185231
1990.7220	0.00143869
1988.6823	0.00139153
1986.6426	0.00169001
1984.6029	0.00220049
1982.5633	0.00263054
1980.5236	0.00280696
1978.4839	0.00259236
1976.4442	0.00241073
1974.4046	0.00245041
1972.3649	0.00222734
1970.3252	0.00195199
1968.2856	0.00183187
1966.2459	0.00167515
1964.2062	0.00134245
1962.1665	0.00114354
1960.1269	0.00145295
1958.0872	0.0017993
1956.0475	0.00185665
1954.0078	0.00187027
1951.9682	0.0019983
1949.9285	0.00207812
1947.8888	0.00183122
1945.8491	0.00157091
1943.8095	0.00159709
1941.7698	0.00160265
1939.7301	0.00160234
1937.6904	0.00175797
1935.6508	0.00186159
1933.6111	0.00178841
1931.5714	0.00160541
1929.5317	0.00155872
1927.4921	0.00166457
1925.4524	0.00160021
1923.4127	0.00142763
1921.3731	0.00150939
1919.3334	0.00187269
1917.2937	0.00209601
1915.2540	0.00198272
1913.2144	0.00186538
1911.1747	0.00185524
1909.1350	0.00180986
1907.0953	0.0017396
1905.0557	0.00173859
1903.0160	0.0017226
1900.9763	0.00157995
1898.9366	0.00145869
1896.8970	0.00158764
1894.8573	0.00180424
1892.8176	0.00183115
1890.7779	0.00178311
1888.7383	0.00175649
1886.6986	0.00173622
1884.6589	0.00173362
1882.6193	0.00169025
1880.5796	0.0016152
1878.5399	0.00162375
1876.5002	0.00171254
1874.4606	0.0017535
1872.4209	0.00171335
1870.3812	0.00167707
1868.3415	0.00170862
1866.3019	0.00167224
1864.2622	0.00156717
1862.2225	0.00154311
1860.1828	0.00158034
1858.1432	0.00156576
1856.1035	0.00149778
1854.0638	0.00152685
1852.0241	0.00167663
1849.9845	0.00181061
1847.9448	0.00189455
1845.9051	0.00199271
1843.8654	0.00196223
1841.8258	0.00179587
1839.7861	0.00179751
1837.7464	0.00186024
1835.7068	0.00179202
1833.6671	0.00174498
1831.6274	0.00178217
1829.5877	0.00180398
1827.5481	0.00185761
1825.5084	0.00187976
1823.4687	0.00170995
1821.4290	0.00152389
1819.3894	0.0015455
1817.3497	0.00166317
1815.3100	0.00171197
1813.2703	0.00173113
1811.2307	0.00174287
1809.1910	0.00174407
1807.1513	0.00172471
1805.1116	0.00169053
1803.0720	0.00174755
1801.0323	0.00187022
1798.9926	0.00188202
1796.9530	0.00182127
1794.9133	0.00179062
1792.8736	0.00177781
1790.8339	0.00179941
1788.7943	0.00184451
1786.7546	0.00186013
1784.7149	0.00181578
1782.6752	0.0017808
1780.6356	0.00178631
1778.5959	0.00178768
1776.5562	0.00186564
1774.5165	0.00204288
1772.4769	0.00210905
1770.4372	0.00196697
1768.3975	0.00183801
1766.3578	0.00178597
1764.3182	0.00181261
1762.2785	0.00187934
1760.2388	0.00190937
1758.1991	0.00190779
1756.1595	0.00184654
1754.1198	0.00181833
1752.0801	0.00194947
1750.0405	0.00213745
1748.0008	0.00219622
1745.9611	0.00215605
1743.9214	0.0021495
1741.8818	0.0021938
1739.8421	0.00222377
1737.8024	0.00230244
1735.7627	0.00247165
1733.7231	0.00257061
1731.6834	0.0025357
1729.6437	0.00250469
1727.6040	0.00245374
1725.5644	0.00241802
1723.5247	0.00244195
1721.4850	0.00253374
1719.4453	0.00272829
1717.4057	0.00295518
1715.3660	0.00310293
1713.3263	0.00320152
1711.2867	0.00335561
1709.2470	0.00364955
1707.2073	0.0040964
1705.1676	0.00459807
1703.1280	0.00508775
1701.0883	0.00581645
1699.0486	0.00671855
1697.0089	0.00735704
1694.9693	0.00788163
1692.9296	0.00841114
1690.8899	0.00908072
1688.8502	0.00991347
1686.8106	0.0107295
1684.7709	0.0116029
1682.7312	0.0123773
1680.6915	0.0129004
1678.6519	0.0134436
1676.6122	0.0140979
1674.5725	0.0148387
1672.5328	0.0155875
1670.4932	0.0163796
1668.4535	0.0171527
1666.4138	0.0177769
1664.3742	0.0184393
1662.3345	0.0192332
1660.2948	0.019972
1658.2551	0.0206385
1656.2155	0.0213744
1654.1758	0.0223285
1652.1361	0.0231414
1650.0964	0.0235147
1648.0568	0.0239849
1646.0171	0.0243812
1643.9774	0.0244818
1641.9377	0.0246173
1639.8981	0.0248508
1637.8584	0.0251036
1635.8187	0.0251996
1633.7790	0.0250687
1631.7394	0.0250375
1629.6997	0.0251075
1627.6600	0.0250967
1625.6204	0.0249757
1623.5807	0.0247196
1621.5410	0.0242497
1619.5013	0.0237603
1617.4617	0.0231601
1615.4220	0.0222404
1613.3823	0.0214039
1611.3426	0.020721
1609.3030	0.0199569
1607.2633	0.0190901
1605.2236	0.0182749
1603.1839	0.0175201
1601.1443	0.0167743
1599.1046	0.0160994
1597.0649	0.0155433
1595.0252	0.0150471
1592.9856	0.0145567
1590.9459	0.0141038
1588.9062	0.0137555
1586.8665	0.0135322
1584.8269	0.0134068
1582.7872	0.0133975
1580.7475	0.0135158
1578.7079	0.0137429
1576.6682	0.0139697
1574.6285	0.0140807
1572.5888	0.0142611
1570.5492	0.0146163
1568.5095	0.0150201
1566.4698	0.0154154
1564.4301	0.0158768
1562.3905	0.0164281
1560.3508	0.0172236
1558.3111	0.0181374
1556.2714	0.0186403
1554.2318	0.0191335
1552.1921	0.0197203
1550.1524	0.0202973
1548.1127	0.0208792
1546.0731	0.0215448
1544.0334	0.0222539
1541.9937	0.0228769
1539.9541	0.0234228
1537.9144	0.0238046
1535.8747	0.0241468
1533.8350	0.0244829
1531.7954	0.0246461
1529.7557	0.0247648
1527.7160	0.0249582
1525.6763	0.0251271
1523.6367	0.0253286
1521.5970	0.0255194
1519.5573	0.0255498
1517.5176	0.0255236
1515.4780	0.0253839
1513.4383	0.0251867
1511.3986	0.0250667
1509.3589	0.0249863
1507.3193	0.0245324
1505.2796	0.0234631
1503.2399	0.0226642
1501.2002	0.0221157
1499.1606	0.0214827
1497.1209	0.0205634
1495.0812	0.0195186
1493.0416	0.0187742
1491.0019	0.0181634
1488.9622	0.0173094
1486.9225	0.01637
1484.8829	0.0156303
1482.8432	0.0150916
1480.8035	0.0147161
1478.7638	0.0145667
1476.7242	0.014664
1474.6845	0.0148662
1472.6448	0.0149547
1470.6051	0.0149586
1468.5655	0.0150897
1466.5258	0.0153089
1464.4861	0.0154783
1462.4464	0.0156254
1460.4068	0.0159405
1458.3671	0.0164406
1456.3274	0.0167265
1454.2878	0.0166748
1452.2481	0.016638
1450.2084	0.0166637
1448.1687	0.0166707
1446.1291	0.0166059
1444.0894	0.0165373
1442.0497	0.0164936
1440.0100	0.0164703
1437.9704	0.0164016
1435.9307	0.0161177
1433.8910	0.0157656
1431.8513	0.0155391
1429.8117	0.0154054
1427.7720	0.0153431
1425.7323	0.0153556
1423.6926	0.0154147
1421.6530	0.0154921
1419.6133	0.0155909
1417.5736	0.0156668
1415.5339	0.0157149
1413.4943	0.0157707
1411.4546	0.015823
1409.4149	0.0158667
1407.3753	0.0159243
1405.3356	0.0159503
1403.2959	0.0159086
1401.2562	0.0159021
1399.2166	0.0159267
1397.1769	0.0158948
1395.1372	0.0157715
1393.0975	0.0155446
1391.0579	0.0153524
1389.0182	0.0152961
1386.9785	0.0152721
1384.9388	0.015139
1382.8992	0.014933
1380.8595	0.0147653
1378.8198	0.0146772
1376.7801	0.0146147
1374.7405	0.0144937
1372.7008	0.0143102
1370.6611	0.0141576
1368.6215	0.0140106
1366.5818	0.0138621
1364.5421	0.0138072
1362.5024	0.013712
1360.4628	0.0134633
1358.4231	0.0133004
1356.3834	0.0132691
1354.3437	0.0132117
1352.3041	0.013134
1350.2644	0.0131042
1348.2247	0.0131316
1346.1850	0.0131913
1344.1454	0.0132583
1342.1057	0.0133288
1340.0660	0.0133665
1338.0263	0.0133541
1335.9867	0.0133473
1333.9470	0.013345
1331.9073	0.0133103
1329.8676	0.0132643
1327.8280	0.0132795
1325.7883	0.0133947
1323.7486	0.013521
1321.7090	0.0136109
1319.6693	0.0137115
1317.6296	0.0137853
1315.5899	0.0138274
1313.5503	0.0138708
1311.5106	0.0138438
1309.4709	0.0137749
1307.4312	0.0137701
1305.3916	0.013804
1303.3519	0.0138359
1301.3122	0.0138414
1299.2725	0.0138045
1297.2329	0.0137743
1295.1932	0.0137654
1293.1535	0.0137696
1291.1138	0.0138222
1289.0742	0.013911
1287.0345	0.0139802
1284.9948	0.0140249
1282.9552	0.0140837
1280.9155	0.0141823
1278.8758	0.0142939
1276.8361	0.0143672
1274.7965	0.014415
1272.7568	0.0145113
1270.7171	0.014673
1268.6774	0.0148582
1266.6378	0.0150539
1264.5981	0.0152618
1262.5584	0.0154702
1260.5187	0.0156876
1258.4791	0.0159179
1256.4394	0.0161311
1254.3997	0.0163495
1252.3600	0.016669
1250.3204	0.0170885
1248.2807	0.017468
1246.2410	0.0177663
1244.2013	0.0180631
1242.1617	0.0183787
1240.1220	0.0186836
1238.0823	0.0189472
1236.0427	0.0191896
1234.0030	0.0194661
1231.9633	0.0197506
1229.9236	0.020007
1227.8840	0.0202487
1225.8443	0.0205035
1223.8046	0.0207676
1221.7649	0.020965
1219.7253	0.0210884
1217.6856	0.0212041
1215.6459	0.0213092
1213.6062	0.0213568
1211.5666	0.021366
1209.5269	0.0214174
1207.4872	0.0215286
1205.4475	0.0216638
1203.4079	0.02182
1201.3682	0.0219921
1199.3285	0.0221468
1197.2889	0.0223193
1195.2492	0.0225282
1193.2095	0.0226665
1191.1698	0.0227128
1189.1302	0.0227564
1187.0905	0.0228402
1185.0508	0.0229711
1183.0111	0.0230813
1180.9715	0.0230863
1178.9318	0.0230786
1176.8921	0.0231381
1174.8524	0.0231876
1172.8128	0.0231938
1170.7731	0.0231629
1168.7334	0.0231091
1166.6937	0.0230387
1164.6541	0.0228983
1162.6144	0.0226989
1160.5747	0.0224997
1158.5350	0.0222442
1156.4954	0.0218659
1154.4557	0.0214557
1152.4160	0.0211039
1150.3764	0.0207416
1148.3367	0.0203151
1146.2970	0.0199128
1144.2573	0.0195362
1142.2177	0.0191219
1140.1780	0.0187645
1138.1383	0.0184593
1136.0986	0.0181553
1134.0590	0.0179394
1132.0193	0.0177956
1129.9796	0.0176923
1127.9399	0.0176526
1125.9003	0.0176294
1123.8606	0.0175086
1121.8209	0.0172755
1119.7812	0.0170678
1117.7416	0.0169012
1115.7019	0.0167497
1113.6622	0.0166467
1111.6226	0.0165391
1109.5829	0.0164332
1107.5432	0.0163826
1105.5035	0.0163364
1103.4639	0.0162772
1101.4242	0.0162508
1099.3845	0.0162595
1097.3448	0.01628
1095.3052	0.0162814
1093.2655	0.0162857
1091.2258	0.0163239
1089.1861	0.0163602
1087.1465	0.0164227
1085.1068	0.0165398
1083.0671	0.0166403
1081.0274	0.0167461
1078.9878	0.0169313
1076.9481	0.0170892
1074.9084	0.0170973
1072.8687	0.0170335
1070.8291	0.0170204
1068.7894	0.0170268
1066.7497	0.0170007
1064.7101	0.017023
1062.6704	0.0171196
1060.6307	0.0173023
1058.5910	0.0176888
1056.5514	0.018262
1054.5117	0.0189102
1052.4720	0.0196009
1050.4323	0.0203656
1048.3927	0.0213577
1046.3530	0.0226493
1044.3133	0.0240188
1042.2736	0.0251751
1040.2340	0.0259151
1038.1943	0.026073
1036.1546	0.0256124
1034.1149	0.0247228
1032.0753	0.0236443
1030.0356	0.0225908
1027.9959	0.0217783
1025.9563	0.0212231
1023.9166	0.0207519
1021.8769	0.0202261
1019.8372	0.0196
1017.7976	0.0189238
1015.7579	0.0182981
1013.7182	0.0177621
1011.6785	0.0172549
1009.6389	0.016788
1007.5992	0.016483
1005.5595	0.0162802
1003.5198	0.0160482
1001.4802	0.015815
999.4405	0.0155887
997.4008	0.0153649
995.3611	0.0152002
993.3215	0.015111
991.2818	0.0150316
989.2421	0.0149151
987.2024	0.0147859
985.1628	0.0146387
983.1231	0.0144898
981.0834	0.0143824
979.0438	0.0143016
977.0041	0.014219
974.9644	0.0141133
972.9247	0.0139998
970.8851	0.0139135
968.8454	0.0138305
966.8057	0.0137534
964.7660	0.0136916
962.7264	0.0135863
960.6867	0.0135215
958.6470	0.0135703
956.6073	0.0136041
954.5677	0.0135687
952.5280	0.01348
950.4883	0.0133858
948.4486	0.013385
946.4090	0.0134487
944.3693	0.0134765
942.3296	0.0134889
940.2900	0.0135221
938.2503	0.0135055
936.2106	0.0134402
934.1709	0.0134368
932.1313	0.0135313
930.0916	0.0136539
928.0519	0.0137098
926.0122	0.0136479
923.9726	0.0135333
921.9329	0.013487
919.8932	0.0135383
917.8535	0.0136129
915.8139	0.0136099
913.7742	0.0135137
911.7345	0.0134313
909.6948	0.0134566
907.6552	0.013498
905.6155	0.0134495
903.5758	0.0133977
901.5361	0.013418
899.4965	0.013472
897.4568	0.0134901
895.4171	0.0134448
893.3775	0.0134491
891.3378	0.013619
889.2981	0.0138
887.2584	0.0137896
885.2188	0.0137378
883.1791	0.0138251
881.1394	0.013914
879.0997	0.0139118
877.0601	0.0139119
875.0204	0.0139351
872.9807	0.0139769
870.9410	0.014055
868.9014	0.0140923
866.8617	0.0140231
864.8220	0.0139712
862.7823	0.014045
860.7427	0.0141342
858.7030	0.0141283
856.6633	0.014038
854.6237	0.0139297
852.5840	0.0139282
850.5443	0.0140932
848.5046	0.0142512
846.4650	0.014284
844.4253	0.0143367
842.3856	0.014505
840.3459	0.0147351
838.3063	0.0149518
836.2666	0.0150908
834.2269	0.0151888
832.1872	0.0152831
830.1476	0.0153074
828.1079	0.015335
826.0682	0.0154766
824.0285	0.0157035
821.9889	0.0159655
819.9492	0.0161776
817.9095	0.0162777
815.8699	0.016292
813.8302	0.0163066
811.7905	0.0164238
809.7508	0.0166696
807.7112	0.0169211
805.6715	0.0170602
803.6318	0.0172281
801.5921	0.0174998
799.5525	0.0176627
797.5128	0.0177252
795.4731	0.0178949
793.4334	0.0181583
791.3938	0.0183107
789.3541	0.0182814
787.3144	0.0183344
785.2747	0.0186289
783.2351	0.0189111
781.1954	0.0190083
779.1557	0.0191169
777.1160	0.0193086
775.0764	0.0194886
773.0367	0.0197143
770.9970	0.0199258
768.9574	0.02004
766.9177	0.02025
764.8780	0.0206605
762.8383	0.0209998
760.7987	0.0210658
758.7590	0.0211173
756.7193	0.0213996
754.6796	0.0217374
752.6400	0.0219686
750.6003	0.022211
748.5606	0.0225771
746.5209	0.0229814
744.4813	0.0232559
742.4416	0.0234198
740.4019	0.0235691
738.3622	0.0237331
736.3226	0.0239245
734.2829	0.0241551
732.2432	0.0244142
730.2036	0.0246218
728.1639	0.0248633
726.1242	0.0252029
724.0845	0.0255007
722.0449	0.0257011
720.0052	0.0258231
717.9655	0.0260097
715.9258	0.0263801
713.8862	0.0267651
711.8465	0.0270512
709.8068	0.0273552
707.7671	0.0277188
705.7275	0.0281187
703.6878	0.0284746
701.6481	0.0286768
699.6084	0.0288953
697.5688	0.0292454
695.5291	0.0295304
693.4894	0.0297651
691.4497	0.0301258
689.4101	0.0304678
687.3704	0.0306095
685.3307	0.0306835
683.2911	0.0309095
681.2514	0.0312618
679.2117	0.0315135
677.1720	0.0316664
675.1324	0.0319214
673.0927	0.032274
671.0530	0.0326017
669.0133	0.0329348
666.9737	0.0333784
664.9340	0.0338773
662.8943	0.0343037
660.8546	0.0345633
658.8150	0.0347979
656.7753	0.0351185
654.7356	0.0352716
652.6959	0.0353235
650.6563	0.0356619
648.6166	0.0361743
646.5769	0.036589
644.5373	0.0368816
642.4976	0.0372008
640.4579	0.0377206
638.4182	0.0382344
636.3786	0.0384839
634.3389	0.0385702
632.2992	0.0386968
630.2595	0.0389773
628.2199	0.0393923
626.1802	0.0398387
624.1405	0.0403277
622.1008	0.0407677
620.0612	0.0409721
618.0215	0.0410729
615.9818	0.0413312
613.9421	0.0417391
611.9025	0.0421046
609.8628	0.0424433
607.8231	0.0428761
605.7834	0.0433834
603.7438	0.0438734
601.7041	0.0442609
599.6644	0.0444625
597.6248	0.0445752
595.5851	0.0448053
593.5454	0.0450415
591.5057	0.0453066
589.4661	0.0455896
587.4264	0.0457622
585.3867	0.0462577
583.3470	0.0471286
581.3074	0.0477996
579.2677	0.0480518
577.2280	0.0481269
575.1883	0.0481867
573.1487	0.0481617
571.1090	0.0482003
569.0693	0.0483932
567.0296	0.048669
564.9900	0.0490648
562.9503	0.049315
560.9106	0.0492633
558.8710	0.0494943
556.8313	0.0501756
554.7916	0.0505417
552.7519	0.0502968
550.7123	0.0499571
548.6726	0.0501177
546.6329	0.0507466
544.5932	0.0512077
542.5536	0.0514694
540.5139	0.0518977
538.4742	0.0522316
536.4345	0.0523412
534.3949	0.0525914
532.3552	0.0529619
530.3155	0.0533587
528.2758	0.0539578
526.2362	0.0546003
524.1965	0.05502
522.1568	0.0554614
520.1171	0.0562065
518.0775	0.0570394
516.0378	0.0575299
513.9981	0.0577694
511.9585	0.0580535
509.9188	0.058266
507.8791	0.058278
505.8394	0.0581136
503.7998	0.0579675
501.7601	0.0579362
499.7204	0.0578535
497.6807	0.0577418
495.6411	0.0575872
493.6014	0.0575667
491.5617	0.0581096
489.5220	0.0588406
487.4824	0.059112
485.4427	0.0589516
483.4030	0.0586637
481.3633	0.0587457
479.3237	0.0593393
477.2840	0.0600525
475.2443	0.0604312
473.2047	0.0602526
471.1650	0.0601661
469.1253	0.060686
467.0856	0.0614018
465.0460	0.0619344
463.0063	0.062188
460.9666	0.0622227
458.9269	0.062234
456.8873	0.0626452
454.8476	0.0632662
452.8079	0.063227
450.7682	0.0629922
448.7286	0.0638558
446.6889	0.0650608
444.6492	0.0649944
442.6095	0.0639763
440.5699	0.0632462
438.5302	0.0633172
436.4905	0.0639723
434.4508	0.0648632
432.4112	0.0659792
430.3715	0.066642
428.3318	0.0664685
426.2922	0.0665802
424.2525	0.0670846
422.2128	0.0678215
420.1731	0.0692324
418.1335	0.0696309
416.0938	0.0682489
414.0541	0.0669217
412.0144	0.0663633
409.9748	0.0672015
407.9351	0.0693824
405.8954	0.0709194
403.8557	0.0709987
401.8161	0.0708391
399.7764	0.071076
