# Supplementary material for: Vibrational Raman and IR data on brown hair subjected to bleaching
Source: Data Brief. 2021 Sep 30;38:107439. doi: 10.1016/j.dib.2021.107439 (PMC8502914; doi:10.1016/j.dib.2021.107439)
Supplement: Supplementary file 1 [file mmc1.zip › Supplementary Material raw data/Figure 6/IR ratios.csv]

IR brown hair
single spectrum	I1040/IAmide I	I1175/IAmide I
p1	0.275	0.1914
p2	0.2985	0.1723
p3	0.3053	0.1858
p4	0.3019	0.1785
p5	0.3074	0.1925
p6	0.3216	0.1787
p7	0.25	0.1593
p8	0.2501	0.1647
p9	0.2802	0.1557
p10	0.2492	0.149
p11	0.2686	0.1683
average	0.28	0.17
st. dev.	0.03	0.01
IR after three bleaching treatments
single spectrum	I1040/IAmide I	I1175/IAmide I
p1	0.4171	0.349
p2	0.4373	0.3545
p3	0.5073	0.414
p4	0.4528	0.3529
p5	0.4997	0.3724
p6	0.4437	0.353
p7	0.4253	0.3355
average	0.45	0.36
st. dev.	0.04	0.03
IR after four bleaching treatments
single spectrum	I1040/IAmide I	I1175/IAmide I
p1	0.5442	0.4517
p2	0.5668	0.4454
p3	0.5543	0.4349
p4	0.6287	0.4882
average	0.57	0.46
st. dev.	0.04	0.02
