# Supplementary material for: Vibrational Raman and IR data on brown hair subjected to bleaching
Source: Data Brief. 2021 Sep 30;38:107439. doi: 10.1016/j.dib.2021.107439 (PMC8502914; doi:10.1016/j.dib.2021.107439)
Supplement: Supplementary file 1 [file mmc1.zip › Supplementary Material raw data/Figure 6/IR three bleaching treatments p1.txt]

TITLE	IR single spectrum (p1) of brown hair after three bleaching treatments
DATA TYPE
ORIGIN	JASCO
OWNER
SPECTROMETER/DATA SYSTEM
RESOLUTION
DELTAX	-2.03967
XUNITS	1/CM
YUNITS	ABSORBANCE
FIRSTX	3997.7610
LASTX	399.7761
NPOINTS	1765
FIRSTY	0.00450
MAXY	0.08941
MINY	0.00335
XYDATA
3997.7610	0.00449789
3995.7213	0.00454819
3993.6816	0.00458295
3991.6420	0.00458813
3989.6023	0.00457128
3987.5626	0.00454405
3985.5229	0.00453804
3983.4833	0.00456673
3981.4436	0.00455258
3979.4039	0.0044756
3977.3642	0.00449909
3975.3246	0.00462115
3973.2849	0.0046655
3971.2452	0.00467458
3969.2056	0.00471814
3967.1659	0.0046847
3965.1262	0.00458374
3963.0865	0.00456069
3961.0469	0.00457304
3959.0072	0.00456383
3956.9675	0.00460671
3954.9278	0.00466094
3952.8882	0.00470919
3950.8485	0.00484021
3948.8088	0.00489846
3946.7691	0.00479595
3944.7295	0.00479739
3942.6898	0.00478674
3940.6501	0.00458557
3938.6104	0.00446386
3936.5708	0.00460629
3934.5311	0.00497834
3932.4914	0.00516712
3930.4518	0.00489566
3928.4121	0.00471312
3926.3724	0.00484566
3924.3327	0.00487521
3922.2931	0.00478758
3920.2534	0.00488301
3918.2137	0.00499858
3916.1740	0.00484793
3914.1344	0.00462934
3912.0947	0.00457764
3910.0550	0.00462199
3908.0153	0.00486134
3905.9757	0.00535695
3903.9360	0.00569022
3901.8963	0.00553422
3899.8566	0.00507712
3897.8170	0.00475099
3895.7773	0.00485854
3893.7376	0.00508995
3891.6979	0.00490424
3889.6583	0.00465388
3887.6186	0.00491189
3885.5789	0.00505986
3883.5393	0.00492686
3881.4996	0.00494784
3879.4599	0.00473814
3877.4202	0.00459857
3875.3806	0.00487657
3873.3409	0.00518755
3871.3012	0.00531659
3869.2615	0.00510918
3867.2219	0.00490932
3865.1822	0.00498936
3863.1425	0.00490587
3861.1028	0.0046673
3859.0632	0.00474994
3857.0235	0.00527215
3854.9838	0.0057527
3852.9441	0.00516872
3850.9045	0.00431758
3848.8648	0.00424789
3846.8251	0.00448133
3844.7855	0.00473222
3842.7458	0.00493893
3840.7061	0.00506604
3838.6664	0.00496849
3836.6268	0.00464279
3834.5871	0.00441815
3832.5474	0.0043647
3830.5077	0.00440844
3828.4681	0.00447066
3826.4284	0.00451235
3824.3887	0.00473369
3822.3490	0.00496496
3820.3094	0.00478862
3818.2697	0.00469203
3816.2300	0.00455284
3814.1903	0.00416126
3812.1507	0.00417789
3810.1110	0.0045044
3808.0713	0.00465964
3806.0316	0.00454942
3803.9920	0.00461811
3801.9523	0.00463983
3799.9126	0.00438867
3797.8730	0.00440214
3795.8333	0.00441548
3793.7936	0.00426226
3791.7539	0.0041764
3789.7143	0.00418047
3787.6746	0.00431787
3785.6349	0.00445018
3783.5952	0.00444056
3781.5556	0.00440065
3779.5159	0.00426271
3777.4762	0.00413923
3775.4365	0.00426911
3773.3969	0.00450309
3771.3572	0.00459308
3769.3175	0.00446676
3767.2778	0.00445607
3765.2382	0.0045344
3763.1985	0.00451091
3761.1588	0.00464401
3759.1192	0.00483773
3757.0795	0.00485273
3755.0398	0.0050421
3753.0001	0.00541458
3750.9605	0.00515609
3748.9208	0.00457092
3746.8811	0.0047613
3744.8414	0.00489665
3742.8018	0.00448405
3740.7621	0.00457772
3738.7224	0.00523392
3736.6827	0.00585898
3734.6431	0.00565172
3732.6034	0.00473013
3730.5637	0.00428587
3728.5240	0.00459397
3726.4844	0.00509186
3724.4447	0.00522441
3722.4050	0.00496703
3720.3653	0.00465364
3718.3257	0.00452237
3716.2860	0.00469504
3714.2463	0.00514684
3712.2067	0.00529547
3710.1670	0.004688
3708.1273	0.0042626
3706.0876	0.00444759
3704.0480	0.00476727
3702.0083	0.00476559
3699.9686	0.00448727
3697.9289	0.00434467
3695.8893	0.00445172
3693.8496	0.00473374
3691.8099	0.00505357
3689.7702	0.00494475
3687.7306	0.00426548
3685.6909	0.00394009
3683.6512	0.00416202
3681.6115	0.00453814
3679.5719	0.004931
3677.5322	0.00535524
3675.4925	0.00535239
3673.4529	0.00499397
3671.4132	0.00495627
3669.3735	0.00472809
3667.3338	0.00432203
3665.2942	0.00425758
3663.2545	0.0043402
3661.2148	0.00450529
3659.1751	0.00487898
3657.1355	0.00509742
3655.0958	0.00491644
3653.0561	0.00507474
3651.0164	0.00575674
3648.9768	0.0060216
3646.9371	0.00544698
3644.8974	0.00504514
3642.8577	0.00506947
3640.8181	0.00513398
3638.7784	0.00505465
3636.7387	0.00505604
3634.6990	0.00527563
3632.6594	0.00571377
3630.6197	0.00619497
3628.5800	0.00595126
3626.5404	0.00523557
3624.5007	0.00514797
3622.4610	0.005532
3620.4213	0.00597486
3618.3817	0.00607916
3616.3420	0.00599779
3614.3023	0.00602199
3612.2626	0.0060826
3610.2230	0.00629996
3608.1833	0.00650453
3606.1436	0.00637924
3604.1039	0.00615672
3602.0643	0.00594205
3600.0246	0.00571417
3597.9849	0.00579404
3595.9452	0.00615743
3593.9056	0.00633033
3591.8659	0.00644991
3589.8262	0.00690799
3587.7866	0.00724253
3585.7469	0.00695144
3583.7072	0.00662087
3581.6675	0.00651672
3579.6279	0.00644384
3577.5882	0.00640327
3575.5485	0.00646173
3573.5088	0.00657406
3571.4692	0.00691693
3569.4295	0.00763782
3567.3898	0.00812313
3565.3501	0.00772862
3563.3105	0.00718584
3561.2708	0.00705793
3559.2311	0.0070493
3557.1914	0.00696606
3555.1518	0.00704825
3553.1121	0.00730394
3551.0724	0.00744689
3549.0327	0.00759578
3546.9931	0.00789603
3544.9534	0.00798722
3542.9137	0.00773423
3540.8741	0.00751839
3538.8344	0.00760505
3536.7947	0.00778754
3534.7550	0.00778762
3532.7154	0.00778127
3530.6757	0.007971
3528.6360	0.00821873
3526.5963	0.00831524
3524.5567	0.00828444
3522.5170	0.00825679
3520.4773	0.00829716
3518.4376	0.00835875
3516.3980	0.00828772
3514.3583	0.00815104
3512.3186	0.00819108
3510.2789	0.00837165
3508.2393	0.00848723
3506.1996	0.00855347
3504.1599	0.00862433
3502.1203	0.00859761
3500.0806	0.00852506
3498.0409	0.00849045
3496.0012	0.00844856
3493.9616	0.00846118
3491.9219	0.00859415
3489.8822	0.00875466
3487.8425	0.00883816
3485.8029	0.00892765
3483.7632	0.00911709
3481.7235	0.00924223
3479.6838	0.00914237
3477.6442	0.00900576
3475.6045	0.00905955
3473.5648	0.00917116
3471.5251	0.00915326
3469.4855	0.0091435
3467.4458	0.00921996
3465.4061	0.0092536
3463.3664	0.00927441
3461.3268	0.00931575
3459.2871	0.00933881
3457.2474	0.00939959
3455.2078	0.00950388
3453.1681	0.00956678
3451.1284	0.00958345
3449.0887	0.00962714
3447.0491	0.00964299
3445.0094	0.00967719
3442.9697	0.00986275
3440.9300	0.00999266
3438.8904	0.00994292
3436.8507	0.00989676
3434.8110	0.00988304
3432.7713	0.00986845
3430.7317	0.00990483
3428.6920	0.0100066
3426.6523	0.0101559
3424.6126	0.0102804
3422.5730	0.0103892
3420.5333	0.0105286
3418.4936	0.0105778
3416.4540	0.0105135
3414.4143	0.0105172
3412.3746	0.0105683
3410.3349	0.0105188
3408.2953	0.0104895
3406.2556	0.0105816
3404.2159	0.0106868
3402.1762	0.0107528
3400.1366	0.0107897
3398.0969	0.0107989
3396.0572	0.0108284
3394.0175	0.0108943
3391.9779	0.0109408
3389.9382	0.0109977
3387.8985	0.0110746
3385.8588	0.0110686
3383.8192	0.0110033
3381.7795	0.0110097
3379.7398	0.0110655
3377.7001	0.0111052
3375.6605	0.0111406
3373.6208	0.0112029
3371.5811	0.0113514
3369.5415	0.0115115
3367.5018	0.0115732
3365.4621	0.0115679
3363.4224	0.0115512
3361.3828	0.0115762
3359.3431	0.0116967
3357.3034	0.0118396
3355.2637	0.0118336
3353.2241	0.0117988
3351.1844	0.0119166
3349.1447	0.0120356
3347.1050	0.0121041
3345.0654	0.0121733
3343.0257	0.0122057
3340.9860	0.0122839
3338.9463	0.0124333
3336.9067	0.012518
3334.8670	0.0125279
3332.8273	0.0125487
3330.7877	0.0125916
3328.7480	0.0126609
3326.7083	0.0127536
3324.6686	0.0128363
3322.6290	0.0129269
3320.5893	0.0130617
3318.5496	0.013158
3316.5099	0.0131534
3314.4703	0.0131651
3312.4306	0.013266
3310.3909	0.0133909
3308.3512	0.0134731
3306.3116	0.013562
3304.2719	0.0136833
3302.2322	0.0137156
3300.1925	0.0136713
3298.1529	0.013666
3296.1132	0.0137354
3294.0735	0.0138883
3292.0338	0.0140272
3289.9942	0.0140739
3287.9545	0.014099
3285.9148	0.0140665
3283.8752	0.0139875
3281.8355	0.014031
3279.7958	0.014122
3277.7561	0.0141394
3275.7165	0.0141616
3273.6768	0.0142392
3271.6371	0.014359
3269.5974	0.0144591
3267.5578	0.0144803
3265.5181	0.0143897
3263.4784	0.014218
3261.4387	0.0141194
3259.3991	0.014156
3257.3594	0.0142103
3255.3197	0.0141616
3253.2800	0.0140075
3251.2404	0.0138626
3249.2007	0.0138349
3247.1610	0.0138849
3245.1214	0.0138703
3243.0817	0.0137434
3241.0420	0.0136242
3239.0023	0.0136236
3236.9627	0.0136383
3234.9230	0.0135655
3232.8833	0.0134519
3230.8436	0.0133175
3228.8040	0.0131929
3226.7643	0.0131301
3224.7246	0.01312
3222.6849	0.0131072
3220.6453	0.0131002
3218.6056	0.0131136
3216.5659	0.0130482
3214.5262	0.0129161
3212.4866	0.0128505
3210.4469	0.0128613
3208.4072	0.0128731
3206.3675	0.0128291
3204.3279	0.0127339
3202.2882	0.0126604
3200.2485	0.0125904
3198.2089	0.0125022
3196.1692	0.0124513
3194.1295	0.0124094
3192.0898	0.0123954
3190.0502	0.0123735
3188.0105	0.0122283
3185.9708	0.0120723
3183.9311	0.0119749
3181.8915	0.0118574
3179.8518	0.0117522
3177.8121	0.0116852
3175.7724	0.0116295
3173.7328	0.0115502
3171.6931	0.0114409
3169.6534	0.011339
3167.6137	0.011281
3165.5741	0.0112713
3163.5344	0.0112278
3161.4947	0.0111218
3159.4551	0.0109886
3157.4154	0.0108314
3155.3757	0.0107009
3153.3360	0.0106543
3151.2964	0.0106728
3149.2567	0.0106612
3147.2170	0.0105485
3145.1773	0.01039
3143.1377	0.0102809
3141.0980	0.0102549
3139.0583	0.010272
3137.0186	0.0102618
3134.9790	0.0101914
3132.9393	0.0100442
3130.8996	0.00988653
3128.8599	0.00985571
3126.8203	0.00992083
3124.7806	0.0099355
3122.7409	0.00985899
3120.7013	0.00976844
3118.6616	0.00974191
3116.6219	0.0097614
3114.5822	0.00981681
3112.5426	0.00988275
3110.5029	0.0098444
3108.4632	0.00974112
3106.4235	0.00967886
3104.3839	0.00965633
3102.3442	0.00970094
3100.3045	0.00978591
3098.2648	0.00979351
3096.2252	0.00971314
3094.1855	0.00969363
3092.1458	0.00980172
3090.1061	0.00993375
3088.0665	0.00998832
3086.0268	0.00991273
3083.9871	0.00976884
3081.9474	0.00974845
3079.9078	0.00989596
3077.8681	0.00999314
3075.8284	0.00993865
3073.7888	0.0098618
3071.7491	0.00985147
3069.7094	0.00993097
3067.6697	0.0100721
3065.6301	0.0101537
3063.5904	0.0101045
3061.5507	0.00999168
3059.5110	0.00991784
3057.4714	0.00994339
3055.4317	0.00999054
3053.3920	0.00993198
3051.3523	0.00981824
3049.3127	0.00974546
3047.2730	0.00972635
3045.2333	0.00973871
3043.1936	0.00973074
3041.1540	0.00967984
3039.1143	0.00957617
3037.0746	0.00944102
3035.0350	0.00937967
3032.9953	0.00938015
3030.9556	0.00934254
3028.9159	0.0092916
3026.8763	0.00925259
3024.8366	0.00915852
3022.7969	0.00899773
3020.7572	0.00888394
3018.7176	0.00888249
3016.6779	0.00894157
3014.6382	0.00896707
3012.5985	0.00890247
3010.5589	0.00879378
3008.5192	0.0086937
3006.4795	0.00861792
3004.4398	0.00854544
3002.4002	0.00850281
3000.3605	0.00857464
2998.3208	0.00868541
2996.2811	0.00872444
2994.2415	0.00872703
2992.2018	0.00872339
2990.1621	0.00873224
2988.1225	0.00880588
2986.0828	0.00892249
2984.0431	0.00903034
2982.0034	0.0091425
2979.9638	0.00927311
2977.9241	0.0093879
2975.8844	0.00951187
2973.8447	0.00968826
2971.8051	0.00987637
2969.7654	0.0100579
2967.7257	0.0101823
2965.6860	0.0102252
2963.6464	0.0103115
2961.6067	0.0104653
2959.5670	0.0105877
2957.5273	0.0106617
2955.4877	0.010707
2953.4480	0.0106846
2951.4083	0.0105779
2949.3687	0.0104713
2947.3290	0.0104389
2945.2893	0.0104542
2943.2496	0.0104817
2941.2100	0.0105627
2939.1703	0.01074
2937.1306	0.0109859
2935.0909	0.0112809
2933.0513	0.011589
2931.0116	0.0118378
2928.9719	0.0120327
2926.9322	0.0122314
2924.8926	0.0124561
2922.8529	0.0126906
2920.8132	0.0129228
2918.7735	0.0130505
2916.7339	0.0129022
2914.6942	0.0124981
2912.6545	0.0120008
2910.6148	0.011533
2908.5752	0.0111499
2906.5355	0.0108138
2904.4958	0.0104835
2902.4562	0.0102315
2900.4165	0.010149
2898.3768	0.0101708
2896.3371	0.0101272
2894.2975	0.00996066
2892.2578	0.00974247
2890.2181	0.00956966
2888.1784	0.00949936
2886.1388	0.00950526
2884.0991	0.00950843
2882.0594	0.00948454
2880.0197	0.00948015
2877.9801	0.00951796
2875.9404	0.00957524
2873.9007	0.00961042
2871.8610	0.00962587
2869.8214	0.00961743
2867.7817	0.0094975
2865.7420	0.00933214
2863.7024	0.00929469
2861.6627	0.0093815
2859.6230	0.00954264
2857.5833	0.00973731
2855.5437	0.00996567
2853.5040	0.0102748
2851.4643	0.0105126
2849.4246	0.010455
2847.3850	0.0100749
2845.3453	0.00956572
2843.3056	0.00910504
2841.2659	0.00873232
2839.2263	0.00850869
2837.1866	0.0084096
2835.1469	0.0083245
2833.1072	0.00820641
2831.0676	0.00805325
2829.0279	0.00793771
2826.9882	0.00791071
2824.9485	0.0078912
2822.9089	0.00780807
2820.8692	0.00768954
2818.8295	0.00761993
2816.7899	0.00764551
2814.7502	0.00768393
2812.7105	0.00768105
2810.6708	0.00766485
2808.6312	0.0076169
2806.5915	0.00754359
2804.5518	0.00747493
2802.5121	0.00742521
2800.4725	0.00741097
2798.4328	0.00740886
2796.3931	0.0074047
2794.3534	0.00740333
2792.3138	0.00740249
2790.2741	0.0074196
2788.2344	0.00744367
2786.1947	0.00742479
2784.1551	0.00735931
2782.1154	0.00729365
2780.0757	0.00724951
2778.0361	0.00722358
2775.9964	0.00720803
2773.9567	0.00718073
2771.9170	0.00714823
2769.8774	0.00713223
2767.8377	0.00709789
2765.7980	0.00705453
2763.7583	0.00703491
2761.7187	0.00699526
2759.6790	0.00695822
2757.6393	0.00698363
2755.5996	0.00705364
2753.5600	0.00708803
2751.5203	0.00703341
2749.4806	0.00694299
2747.4409	0.00690238
2745.4013	0.00694073
2743.3616	0.00700097
2741.3219	0.00700863
2739.2822	0.00697272
2737.2426	0.0069517
2735.2029	0.0069274
2733.1632	0.00687487
2731.1236	0.00682962
2729.0839	0.00681244
2727.0442	0.0068389
2725.0045	0.0068704
2722.9649	0.0068638
2720.9252	0.00683185
2718.8855	0.00676801
2716.8458	0.00667066
2714.8062	0.00661509
2712.7665	0.00663875
2710.7268	0.00665299
2708.6871	0.0066321
2706.6475	0.00664353
2704.6078	0.0066711
2702.5681	0.00663123
2700.5284	0.00654736
2698.4888	0.00650684
2696.4491	0.00650041
2694.4094	0.00652542
2692.3698	0.00659683
2690.3301	0.00662263
2688.2904	0.00657956
2686.2507	0.00653964
2684.2111	0.00649536
2682.1714	0.00646906
2680.1317	0.0065141
2678.0920	0.00657023
2676.0524	0.00657149
2674.0127	0.00654553
2671.9730	0.00650887
2669.9333	0.00645915
2667.8937	0.00643293
2665.8540	0.00644158
2663.8143	0.00643477
2661.7746	0.00640327
2659.7350	0.00641334
2657.6953	0.00643257
2655.6556	0.00638554
2653.6159	0.00632665
2651.5763	0.00630724
2649.5366	0.00628662
2647.4969	0.0062394
2645.4573	0.00616367
2643.4176	0.00607418
2641.3779	0.00603895
2639.3382	0.0060347
2637.2986	0.00601966
2635.2589	0.00607268
2633.2192	0.00615724
2631.1795	0.00613876
2629.1399	0.00606901
2627.1002	0.00608263
2625.0605	0.00613051
2623.0208	0.00610746
2620.9812	0.00606643
2618.9415	0.00607263
2616.9018	0.0060961
2614.8621	0.00610631
2612.8225	0.00605625
2610.7828	0.00594754
2608.7431	0.00592636
2606.7035	0.00601039
2604.6638	0.00600499
2602.6241	0.00595475
2600.5844	0.00603034
2598.5448	0.00612067
2596.5051	0.00608791
2594.4654	0.00594704
2592.4257	0.00583384
2590.3861	0.00586798
2588.3464	0.00595935
2586.3067	0.00597593
2584.2670	0.00594042
2582.2274	0.00594473
2580.1877	0.00601506
2578.1480	0.00610479
2576.1083	0.00607436
2574.0687	0.00589046
2572.0290	0.00579535
2569.9893	0.00585087
2567.9496	0.00581794
2565.9100	0.00569033
2563.8703	0.0056625
2561.8306	0.00574313
2559.7910	0.00580524
2557.7513	0.00580425
2555.7116	0.00583374
2553.6719	0.00593326
2551.6323	0.00598186
2549.5926	0.0059293
2547.5529	0.00587792
2545.5132	0.00586926
2543.4736	0.00586693
2541.4339	0.00588144
2539.3942	0.00592998
2537.3545	0.0059815
2535.3149	0.00605554
2533.2752	0.00616811
2531.2355	0.00618331
2529.1958	0.00603898
2527.1562	0.00592694
2525.1165	0.00595725
2523.0768	0.00593072
2521.0372	0.00580427
2518.9975	0.00575128
2516.9578	0.0057815
2514.9181	0.00584447
2512.8785	0.00585908
2510.8388	0.00577807
2508.7991	0.00569442
2506.7594	0.00570913
2504.7198	0.0057794
2502.6801	0.00575708
2500.6404	0.00566725
2498.6007	0.00567816
2496.5611	0.00575422
2494.5214	0.0057368
2492.4817	0.00573536
2490.4420	0.00587983
2488.4024	0.00596454
2486.3627	0.00585129
2484.3230	0.00569371
2482.2833	0.00556962
2480.2437	0.0054907
2478.2040	0.00555588
2476.1643	0.00571212
2474.1247	0.00583179
2472.0850	0.00588784
2470.0453	0.00588865
2468.0056	0.00589896
2465.9660	0.00593263
2463.9263	0.00587721
2461.8866	0.00574877
2459.8469	0.00569987
2457.8073	0.00572141
2455.7676	0.00571753
2453.7279	0.00566911
2451.6882	0.00560691
2449.6486	0.00559408
2447.6089	0.00565983
2445.5692	0.0057351
2443.5295	0.0057389
2441.4899	0.00568364
2439.4502	0.0056208
2437.4105	0.00563035
2435.3709	0.0057304
2433.3312	0.00578775
2431.2915	0.0057943
2429.2518	0.00580787
2427.2122	0.00574845
2425.1725	0.00563242
2423.1328	0.00555027
2421.0931	0.00555229
2419.0535	0.00566872
2417.0138	0.00581485
2414.9741	0.005841
2412.9344	0.00574029
2410.8948	0.00566203
2408.8551	0.0056555
2406.8154	0.00562857
2404.7757	0.00558923
2402.7361	0.00562581
2400.6964	0.00569051
2398.6567	0.00570606
2396.6170	0.00569943
2394.5774	0.00569465
2392.5377	0.00568928
2390.4980	0.0057526
2388.4584	0.00591872
2386.4187	0.00605827
2384.3790	0.00608783
2382.3393	0.00607063
2380.2997	0.00614768
2378.2600	0.00626874
2376.2203	0.00614453
2374.1806	0.00576645
2372.1410	0.00528981
2370.1013	0.00478315
2368.0616	0.00446349
2366.0219	0.00426328
2363.9823	0.0038874
2361.9426	0.00353066
2359.9029	0.00336612
2357.8632	0.00334802
2355.8236	0.00360815
2353.7839	0.00411151
2351.7442	0.00468808
2349.7046	0.00516256
2347.6649	0.00532542
2345.6252	0.00502754
2343.5855	0.00443224
2341.5459	0.00391504
2339.5062	0.00367981
2337.4665	0.00377806
2335.4268	0.0040234
2333.3872	0.00428916
2331.3475	0.00457076
2329.3078	0.00475774
2327.2681	0.00487233
2325.2285	0.00508084
2323.1888	0.00528795
2321.1491	0.00533239
2319.1094	0.00537629
2317.0698	0.00562235
2315.0301	0.00597011
2312.9904	0.00617685
2310.9507	0.00624993
2308.9111	0.00630818
2306.8714	0.00631953
2304.8317	0.00623938
2302.7921	0.00609368
2300.7524	0.00593313
2298.7127	0.00579887
2296.6730	0.00571742
2294.6334	0.00568881
2292.5937	0.00566373
2290.5540	0.00561435
2288.5143	0.00564802
2286.4747	0.00576736
2284.4350	0.00580254
2282.3953	0.00573633
2280.3556	0.00566531
2278.3160	0.00558577
2276.2763	0.00548397
2274.2366	0.00545277
2272.1969	0.0055046
2270.1573	0.00562466
2268.1176	0.00585596
2266.0779	0.00605651
2264.0383	0.0060348
2261.9986	0.00584772
2259.9589	0.00557641
2257.9192	0.00533124
2255.8796	0.00540226
2253.8399	0.00566586
2251.8002	0.00579047
2249.7605	0.00583987
2247.7209	0.0059097
2245.6812	0.00591138
2243.6415	0.00582608
2241.6018	0.00581752
2239.5622	0.00582807
2237.5225	0.00583116
2235.4828	0.00605882
2233.4431	0.00623883
2231.4035	0.00611384
2229.3638	0.0060657
2227.3241	0.00620857
2225.2844	0.00622541
2223.2448	0.00590345
2221.2051	0.00538402
2219.1654	0.00518077
2217.1258	0.00542915
2215.0861	0.00567026
2213.0464	0.0056389
2211.0067	0.00541665
2208.9671	0.00531447
2206.9274	0.0056276
2204.8877	0.00597753
2202.8480	0.00608024
2200.8084	0.00621075
2198.7687	0.00618077
2196.7290	0.00599806
2194.6893	0.0060914
2192.6497	0.0061486
2190.6100	0.0058923
2188.5703	0.00573313
2186.5306	0.00576065
2184.4910	0.00559634
2182.4513	0.00524663
2180.4116	0.00523172
2178.3720	0.0055886
2176.3323	0.0058069
2174.2926	0.00591316
2172.2529	0.00614362
2170.2133	0.00634283
2168.1736	0.00641481
2166.1339	0.00635003
2164.0942	0.00611248
2162.0546	0.00585318
2160.0149	0.00591295
2157.9752	0.00629156
2155.9355	0.00646641
2153.8959	0.00639458
2151.8562	0.00619797
2149.8165	0.00584733
2147.7768	0.00570835
2145.7372	0.00581199
2143.6975	0.00579137
2141.6578	0.00581624
2139.6181	0.00609415
2137.5785	0.00641922
2135.5388	0.00662926
2133.4991	0.00663706
2131.4595	0.0064606
2129.4198	0.00626138
2127.3801	0.0060105
2125.3404	0.00576267
2123.3008	0.00569111
2121.2611	0.00566963
2119.2214	0.00572348
2117.1817	0.00592709
2115.1421	0.00601711
2113.1024	0.0060768
2111.0627	0.00625453
2109.0230	0.00631701
2106.9834	0.00617533
2104.9437	0.00587671
2102.9040	0.00570609
2100.8643	0.00587472
2098.8247	0.00609368
2096.7850	0.00625421
2094.7453	0.00638985
2092.7057	0.00631851
2090.6660	0.00610518
2088.6263	0.00603501
2086.5866	0.00612303
2084.5470	0.00610683
2082.5073	0.00591641
2080.4676	0.00579444
2078.4279	0.005879
2076.3883	0.00601045
2074.3486	0.00599026
2072.3089	0.00585614
2070.2692	0.00589099
2068.2296	0.00618069
2066.1899	0.00626241
2064.1502	0.00609326
2062.1105	0.00611689
2060.0709	0.0060956
2058.0312	0.00592625
2055.9915	0.00596866
2053.9518	0.00617168
2051.9122	0.00629815
2049.8725	0.00612508
2047.8328	0.00558955
2045.7932	0.00529911
2043.7535	0.0057298
2041.7138	0.00643333
2039.6741	0.00688866
2037.6345	0.00688332
2035.5948	0.00648538
2033.5551	0.00605816
2031.5154	0.00588186
2029.4758	0.00598756
2027.4361	0.0061224
2025.3964	0.00622564
2023.3567	0.00644694
2021.3171	0.00664151
2019.2774	0.00661478
2017.2377	0.00648209
2015.1980	0.00652046
2013.1584	0.00677718
2011.1187	0.00693439
2009.0790	0.00686549
2007.0394	0.00691233
2004.9997	0.00697145
2002.9600	0.00680608
2000.9203	0.00667068
1998.8807	0.00652766
1996.8410	0.0062748
1994.8013	0.0061255
1992.7616	0.00611844
1990.7220	0.0061804
1988.6823	0.00626419
1986.6426	0.00634808
1984.6029	0.00651113
1982.5633	0.0066889
1980.5236	0.00687948
1978.4839	0.00690194
1976.4442	0.00634727
1974.4046	0.00589736
1972.3649	0.00612122
1970.3252	0.00653173
1968.2856	0.0068759
1966.2459	0.00688997
1964.2062	0.00649097
1962.1665	0.00636124
1960.1269	0.00675026
1958.0872	0.00703541
1956.0475	0.00687929
1954.0078	0.00661262
1951.9682	0.00648769
1949.9285	0.00637359
1947.8888	0.00631515
1945.8491	0.00656418
1943.8095	0.00697251
1941.7698	0.00716663
1939.7301	0.00712389
1937.6904	0.00698508
1935.6508	0.0068258
1933.6111	0.00671524
1931.5714	0.00657987
1929.5317	0.0064286
1927.4921	0.00635562
1925.4524	0.00642781
1923.4127	0.00666041
1921.3731	0.00675583
1919.3334	0.00659633
1917.2937	0.00636264
1915.2540	0.00617657
1913.2144	0.0061711
1911.1747	0.00628129
1909.1350	0.00632371
1907.0953	0.00635265
1905.0557	0.00639403
1903.0160	0.00631168
1900.9763	0.00625164
1898.9366	0.00642468
1896.8970	0.00672434
1894.8573	0.00692001
1892.8176	0.00692847
1890.7779	0.00686412
1888.7383	0.00664243
1886.6986	0.00627541
1884.6589	0.00602772
1882.6193	0.00597882
1880.5796	0.00603756
1878.5399	0.00610326
1876.5002	0.0062101
1874.4606	0.00640543
1872.4209	0.00665226
1870.3812	0.00683096
1868.3415	0.00676354
1866.3019	0.00649129
1864.2622	0.00629912
1862.2225	0.00626719
1860.1828	0.00628778
1858.1432	0.00631339
1856.1035	0.00633395
1854.0638	0.0062986
1852.0241	0.00624389
1849.9845	0.00633639
1847.9448	0.00661585
1845.9051	0.00688066
1843.8654	0.00672513
1841.8258	0.00631478
1839.7861	0.00620406
1837.7464	0.00628822
1835.7068	0.00631769
1833.6671	0.00635791
1831.6274	0.00652195
1829.5877	0.00662003
1827.5481	0.00660043
1825.5084	0.00658789
1823.4687	0.00649208
1821.4290	0.00635751
1819.3894	0.00627848
1817.3497	0.00620973
1815.3100	0.00614766
1813.2703	0.00619678
1811.2307	0.00629266
1809.1910	0.0062852
1807.1513	0.00618476
1805.1116	0.00619484
1803.0720	0.00642529
1801.0323	0.00656592
1798.9926	0.0064544
1796.9530	0.00641357
1794.9133	0.006563
1792.8736	0.00665625
1790.8339	0.0064354
1788.7943	0.00618268
1786.7546	0.00616819
1784.7149	0.00625482
1782.6752	0.00635536
1780.6356	0.00644754
1778.5959	0.00643908
1776.5562	0.00644891
1774.5165	0.00654471
1772.4769	0.00650931
1770.4372	0.00638704
1768.3975	0.00632486
1766.3578	0.00619124
1764.3182	0.00620059
1762.2785	0.00639894
1760.2388	0.00658074
1758.1991	0.00668922
1756.1595	0.00662771
1754.1198	0.00672749
1752.0801	0.00721024
1750.0405	0.00752184
1748.0008	0.0074057
1745.9611	0.00731876
1743.9214	0.00732311
1741.8818	0.00723872
1739.8421	0.00708566
1737.8024	0.00721747
1735.7627	0.00768988
1733.7231	0.00787895
1731.6834	0.00763743
1729.6437	0.00751101
1727.6040	0.00747193
1725.5644	0.00755782
1723.5247	0.00772182
1721.4850	0.00794409
1719.4453	0.00835229
1717.4057	0.00870796
1715.3660	0.00870762
1713.3263	0.00862227
1711.2867	0.00870765
1709.2470	0.00904353
1707.2073	0.00953473
1705.1676	0.0100696
1703.1280	0.0107474
1701.0883	0.0116149
1699.0486	0.0124235
1697.0089	0.0131148
1694.9693	0.0137589
1692.9296	0.0144568
1690.8899	0.0154157
1688.8502	0.0165024
1686.8106	0.0175534
1684.7709	0.0186919
1682.7312	0.0196108
1680.6915	0.0202438
1678.6519	0.0209301
1676.6122	0.0217512
1674.5725	0.0226411
1672.5328	0.0234795
1670.4932	0.0243594
1668.4535	0.0252125
1666.4138	0.0259618
1664.3742	0.0267991
1662.3345	0.0277385
1660.2948	0.0286142
1658.2551	0.0295425
1656.2155	0.030691
1654.1758	0.0319629
1652.1361	0.0327634
1650.0964	0.0332689
1648.0568	0.0339531
1646.0171	0.0344251
1643.9774	0.0346396
1641.9377	0.0349584
1639.8981	0.0353674
1637.8584	0.0357654
1635.8187	0.0358216
1633.7790	0.035577
1631.7394	0.0355902
1629.6997	0.0356932
1627.6600	0.0356539
1625.6204	0.0355801
1623.5807	0.0354351
1621.5410	0.0350356
1619.5013	0.0345522
1617.4617	0.0337873
1615.4220	0.0326256
1613.3823	0.0316914
1611.3426	0.0308557
1609.3030	0.0298155
1607.2633	0.0286675
1605.2236	0.0275927
1603.1839	0.0265646
1601.1443	0.0255296
1599.1046	0.0245811
1597.0649	0.0237947
1595.0252	0.0230826
1592.9856	0.0224039
1590.9459	0.0218136
1588.9062	0.0212963
1586.8665	0.0208869
1584.8269	0.0206538
1582.7872	0.0206032
1580.7475	0.0207521
1578.7079	0.0210719
1576.6682	0.0212608
1574.6285	0.0212851
1572.5888	0.0215982
1570.5492	0.0220678
1568.5095	0.0223921
1566.4698	0.0227562
1564.4301	0.0233552
1562.3905	0.0241643
1560.3508	0.0252735
1558.3111	0.0263718
1556.2714	0.0270134
1554.2318	0.027789
1552.1921	0.0287507
1550.1524	0.0297146
1548.1127	0.0305649
1546.0731	0.0315179
1544.0334	0.032638
1541.9937	0.0335817
1539.9541	0.0340894
1537.9144	0.0343128
1535.8747	0.0347679
1533.8350	0.0353096
1531.7954	0.0355588
1529.7557	0.0357668
1527.7160	0.0362004
1525.6763	0.0366322
1523.6367	0.0369649
1521.5970	0.0372163
1519.5573	0.0373286
1517.5176	0.0374247
1515.4780	0.0373602
1513.4383	0.037251
1511.3986	0.0374198
1509.3589	0.0377683
1507.3193	0.037061
1505.2796	0.0348097
1503.2399	0.033547
1501.2002	0.0329888
1499.1606	0.0322751
1497.1209	0.0310569
1495.0812	0.0296457
1493.0416	0.0287945
1491.0019	0.0282783
1488.9622	0.0272718
1486.9225	0.0258502
1484.8829	0.0247484
1482.8432	0.0240711
1480.8035	0.02363
1478.7638	0.0235081
1476.7242	0.0238302
1474.6845	0.0243057
1472.6448	0.024442
1470.6051	0.0243048
1468.5655	0.0244242
1466.5258	0.0247563
1464.4861	0.0249208
1462.4464	0.0250083
1460.4068	0.025464
1458.3671	0.0262026
1456.3274	0.0264526
1454.2878	0.0262113
1452.2481	0.026163
1450.2084	0.0263325
1448.1687	0.0264417
1446.1291	0.0262634
1444.0894	0.0260119
1442.0497	0.0258556
1440.0100	0.0258369
1437.9704	0.0258766
1435.9307	0.0255417
1433.8910	0.0249959
1431.8513	0.0246454
1429.8117	0.0242639
1427.7720	0.023888
1425.7323	0.0238264
1423.6926	0.0239618
1421.6530	0.0241932
1419.6133	0.0245389
1417.5736	0.0245546
1415.5339	0.0242404
1413.4943	0.0240743
1411.4546	0.0241091
1409.4149	0.0241831
1407.3753	0.0243256
1405.3356	0.0244716
1403.2959	0.024425
1401.2562	0.0244229
1399.2166	0.0245986
1397.1769	0.0247694
1395.1372	0.02475
1393.0975	0.0245147
1391.0579	0.0243959
1389.0182	0.0245094
1386.9785	0.0245065
1384.9388	0.0242162
1382.8992	0.0239684
1380.8595	0.0239092
1378.8198	0.0239069
1376.7801	0.0239165
1374.7405	0.0238616
1372.7008	0.0235621
1370.6611	0.023226
1368.6215	0.0229826
1366.5818	0.022818
1364.5421	0.022855
1362.5024	0.022775
1360.4628	0.022318
1358.4231	0.0218857
1356.3834	0.0216903
1354.3437	0.0216069
1352.3041	0.0215511
1350.2644	0.0215477
1348.2247	0.0215457
1346.1850	0.0215528
1344.1454	0.0216951
1342.1057	0.0220342
1340.0660	0.0223568
1338.0263	0.0222692
1335.9867	0.0218783
1333.9470	0.0215614
1331.9073	0.0214312
1329.8676	0.0214304
1327.8280	0.0214652
1325.7883	0.0215024
1323.7486	0.0215841
1321.7090	0.0217732
1319.6693	0.0219826
1317.6296	0.0220641
1315.5899	0.022103
1313.5503	0.0221843
1311.5106	0.0222152
1309.4709	0.0221876
1307.4312	0.0221589
1305.3916	0.0221187
1303.3519	0.0220555
1301.3122	0.0220221
1299.2725	0.0220971
1297.2329	0.0222265
1295.1932	0.0222799
1293.1535	0.0222715
1291.1138	0.0223094
1289.0742	0.0224058
1287.0345	0.0224839
1284.9948	0.0225192
1282.9552	0.0225618
1280.9155	0.0226262
1278.8758	0.0227131
1276.8361	0.0228436
1274.7965	0.0230045
1272.7568	0.02318
1270.7171	0.023351
1268.6774	0.0235384
1266.6378	0.0237844
1264.5981	0.0240647
1262.5584	0.0243692
1260.5187	0.0246531
1258.4791	0.0248679
1256.4394	0.0251179
1254.3997	0.0254866
1252.3600	0.0259221
1250.3204	0.0263349
1248.2807	0.0267101
1246.2410	0.0271346
1244.2013	0.0276191
1242.1617	0.0280606
1240.1220	0.028409
1238.0823	0.0287205
1236.0427	0.0290299
1234.0030	0.0292654
1231.9633	0.0293998
1229.9236	0.0295354
1227.8840	0.0297341
1225.8443	0.0299212
1223.8046	0.030026
1221.7649	0.0300705
1219.7253	0.0300961
1217.6856	0.0301078
1215.6459	0.030079
1213.6062	0.0300138
1211.5666	0.0299823
1209.5269	0.030011
1207.4872	0.0300586
1205.4475	0.0301092
1203.4079	0.0301699
1201.3682	0.0302479
1199.3285	0.0303301
1197.2889	0.0304217
1195.2492	0.03052
1193.2095	0.0305756
1191.1698	0.0306057
1189.1302	0.030635
1187.0905	0.0306378
1185.0508	0.0306445
1183.0111	0.0306912
1180.9715	0.0307184
1178.9318	0.0306968
1176.8921	0.0307028
1174.8524	0.0307391
1172.8128	0.030713
1170.7731	0.0306137
1168.7334	0.0304837
1166.6937	0.0303072
1164.6541	0.0300906
1162.6144	0.0298651
1160.5747	0.029601
1158.5350	0.0292875
1156.4954	0.0289634
1154.4557	0.028646
1152.4160	0.0283396
1150.3764	0.028055
1148.3367	0.0277851
1146.2970	0.0274947
1144.2573	0.0271761
1142.2177	0.0268586
1140.1780	0.0265638
1138.1383	0.0262877
1136.0986	0.0260237
1134.0590	0.025848
1132.0193	0.0258496
1129.9796	0.0259719
1127.9399	0.0261106
1125.9003	0.0262084
1123.8606	0.0262117
1121.8209	0.0261682
1119.7812	0.0261655
1117.7416	0.0261554
1115.7019	0.0261336
1113.6622	0.026163
1111.6226	0.0261911
1109.5829	0.0261878
1107.5432	0.0262427
1105.5035	0.0263596
1103.4639	0.0264095
1101.4242	0.0263677
1099.3845	0.0263442
1097.3448	0.0264163
1095.3052	0.0265784
1093.2655	0.0267606
1091.2258	0.0268667
1089.1861	0.0269281
1087.1465	0.0271533
1085.1068	0.0275452
1083.0671	0.0278249
1081.0274	0.0279178
1078.9878	0.0279914
1076.9481	0.0281146
1074.9084	0.0282453
1072.8687	0.028332
1070.8291	0.0283143
1068.7894	0.0281892
1066.7497	0.0280416
1064.7101	0.02797
1062.6704	0.0279659
1060.6307	0.0279958
1058.5910	0.0281061
1056.5514	0.0282406
1054.5117	0.0283487
1052.4720	0.0285752
1050.4323	0.0290774
1048.3927	0.0299077
1046.3530	0.0310249
1044.3133	0.0322686
1042.2736	0.0333222
1040.2340	0.0338928
1038.1943	0.0339377
1036.1546	0.0335477
1034.1149	0.0328378
1032.0753	0.0320272
1030.0356	0.0314028
1027.9959	0.0311147
1025.9563	0.0310548
1023.9166	0.0309921
1021.8769	0.0306782
1019.8372	0.0299697
1017.7976	0.0290602
1015.7579	0.0282377
1013.7182	0.0275811
1011.6785	0.027073
1009.6389	0.0266101
1007.5992	0.0260778
1005.5595	0.0255602
1003.5198	0.0251723
1001.4802	0.0248092
999.4405	0.0244249
997.4008	0.0241971
995.3611	0.0241054
993.3215	0.0239485
991.2818	0.0236947
989.2421	0.023422
987.2024	0.0232016
985.1628	0.0230345
983.1231	0.0228718
981.0834	0.0227356
979.0438	0.0226614
977.0041	0.022643
974.9644	0.0226014
972.9247	0.0224284
970.8851	0.0222379
968.8454	0.0221621
966.8057	0.0221183
964.7660	0.0220816
962.7264	0.0220708
960.6867	0.0220195
958.6470	0.021919
956.6073	0.021855
954.5677	0.0218184
952.5280	0.0217341
950.4883	0.0216426
948.4486	0.0215799
946.4090	0.0215229
944.3693	0.0215029
942.3296	0.0215569
940.2900	0.0216429
938.2503	0.0217097
936.2106	0.0217924
934.1709	0.021902
932.1313	0.0219565
930.0916	0.0219736
928.0519	0.0220132
926.0122	0.0220371
923.9726	0.0220456
921.9329	0.0220484
919.8932	0.0219854
917.8535	0.0218326
915.8139	0.0216642
913.7742	0.0215589
911.7345	0.0215418
909.6948	0.0215491
907.6552	0.0215045
905.6155	0.0214687
903.5758	0.0214508
901.5361	0.0214271
899.4965	0.0214901
897.4568	0.0216017
895.4171	0.0216867
893.3775	0.0218048
891.3378	0.0219025
889.2981	0.0218889
887.2584	0.0217847
885.2188	0.0216632
883.1791	0.0216838
881.1394	0.0219293
879.0997	0.0221938
877.0601	0.0222116
875.0204	0.0221301
872.9807	0.0221791
870.9410	0.0222161
868.9014	0.0222213
866.8617	0.0223488
864.8220	0.0224594
862.7823	0.0223951
860.7427	0.0223072
858.7030	0.0222923
856.6633	0.0223023
854.6237	0.0223877
852.5840	0.0225378
850.5443	0.0226427
848.5046	0.0227682
846.4650	0.0229524
844.4253	0.0230488
842.3856	0.0231198
840.3459	0.0232688
838.3063	0.023461
836.2666	0.0236719
834.2269	0.0238022
832.1872	0.023867
830.1476	0.0239488
828.1079	0.0240276
826.0682	0.0241884
824.0285	0.0244541
821.9889	0.0246045
819.9492	0.0246126
817.9095	0.024701
815.8699	0.024897
813.8302	0.025121
811.7905	0.0254629
809.7508	0.0259743
807.7112	0.026485
805.6715	0.0267896
803.6318	0.0268609
801.5921	0.0268285
799.5525	0.0268449
797.5128	0.0270799
795.4731	0.0274738
793.4334	0.0277481
791.3938	0.0279228
789.3541	0.028175
787.3144	0.0283951
785.2747	0.0284003
783.2351	0.0283366
781.1954	0.0284519
779.1557	0.0287045
777.1160	0.0288952
775.0764	0.0289903
773.0367	0.0291524
770.9970	0.0294266
768.9574	0.0296736
766.9177	0.0298353
764.8780	0.0300239
762.8383	0.0303502
760.7987	0.0307568
758.7590	0.0311552
756.7193	0.03152
754.6796	0.0317816
752.6400	0.0319356
750.6003	0.0321443
748.5606	0.0324554
746.5209	0.032713
744.4813	0.0329114
742.4416	0.0331406
740.4019	0.0333646
738.3622	0.0335755
736.3226	0.0337912
734.2829	0.0339541
732.2432	0.034149
730.2036	0.0345454
728.1639	0.0350303
726.1242	0.0354345
724.0845	0.0357983
722.0449	0.0361694
720.0052	0.0364723
717.9655	0.0366672
715.9258	0.0368833
713.8862	0.0372287
711.8465	0.0376799
709.8068	0.0381602
707.7671	0.0386358
705.7275	0.0390956
703.6878	0.0394406
701.6481	0.0396455
699.6084	0.0399509
697.5688	0.0404646
695.5291	0.0409247
693.4894	0.04116
691.4497	0.0412543
689.4101	0.0413388
687.3704	0.04157
685.3307	0.042025
683.2911	0.0424574
681.2514	0.0426652
679.2117	0.0428984
677.1720	0.0433406
675.1324	0.0437934
673.0927	0.0441833
671.0530	0.0447055
669.0133	0.0453831
666.9737	0.0459097
664.9340	0.0462349
662.8943	0.0465038
660.8546	0.0467257
658.8150	0.046991
656.7753	0.0473429
654.7356	0.0478267
652.6959	0.0483441
650.6563	0.0486621
648.6166	0.0489327
646.5769	0.0493795
644.5373	0.0499401
642.4976	0.0505052
640.4579	0.0510188
638.4182	0.0515295
636.3786	0.0519382
634.3389	0.0520502
632.2992	0.0520496
630.2595	0.05228
628.2199	0.0527788
626.1802	0.0532723
624.1405	0.0535659
622.1008	0.0539046
620.0612	0.0544359
618.0215	0.0548918
615.9818	0.055254
613.9421	0.0556375
611.9025	0.0559561
609.8628	0.0561875
607.8231	0.0563013
605.7834	0.0564097
603.7438	0.0566657
601.7041	0.0569265
599.6644	0.0572123
597.6248	0.0577333
595.5851	0.0584106
593.5454	0.0589493
591.5057	0.0591845
589.4661	0.0593491
587.4264	0.0597487
585.3867	0.0603504
583.3470	0.0609179
581.3074	0.0612879
579.2677	0.0615462
577.2280	0.0618691
575.1883	0.0622021
573.1487	0.0623434
571.1090	0.0625499
569.0693	0.0631941
567.0296	0.063776
564.9900	0.0638067
562.9503	0.0636559
560.9106	0.063705
558.8710	0.0641197
556.8313	0.0647922
554.7916	0.0651904
552.7519	0.0653447
550.7123	0.0657298
548.6726	0.0660421
546.6329	0.0659528
544.5932	0.0659356
542.5536	0.0664634
540.5139	0.0673738
538.4742	0.0680868
536.4345	0.0684373
534.3949	0.0687051
532.3552	0.0689564
530.3155	0.0692158
528.2758	0.069727
526.2362	0.0705359
524.1965	0.0713043
522.1568	0.07199
520.1171	0.0726592
518.0775	0.0730177
516.0378	0.072982
513.9981	0.0730354
511.9585	0.0735106
509.9188	0.073974
507.8791	0.0740973
505.8394	0.0740605
503.7998	0.0740584
501.7601	0.0741319
499.7204	0.0741893
497.6807	0.0744604
495.6411	0.0748818
493.6014	0.0749945
491.5617	0.0749682
489.5220	0.0752476
487.4824	0.0757882
485.4427	0.0762037
483.4030	0.0764748
481.3633	0.0770576
479.3237	0.0776293
477.2840	0.0776543
475.2443	0.0778797
473.2047	0.0786425
471.1650	0.079391
469.1253	0.0802679
467.0856	0.0811301
465.0460	0.0817202
463.0063	0.0821228
460.9666	0.082281
458.9269	0.0825102
456.8873	0.0827788
454.8476	0.0825966
452.8079	0.0822059
450.7682	0.0823254
448.7286	0.0831179
446.6889	0.0838555
444.6492	0.0842831
442.6095	0.0845183
440.5699	0.0846161
438.5302	0.0848722
436.4905	0.0848264
434.4508	0.0843503
432.4112	0.0840342
430.3715	0.0841321
428.3318	0.0847003
426.2922	0.0856118
424.2525	0.0867712
422.2128	0.087055
420.1731	0.0862517
418.1335	0.0863428
416.0938	0.0869401
414.0541	0.0867725
412.0144	0.0867624
409.9748	0.0875624
407.9351	0.0881084
405.8954	0.0877423
403.8557	0.0874012
401.8161	0.0879761
399.7764	0.0894082
