# Supplementary material for: Vibrational Raman and IR data on brown hair subjected to bleaching
Source: Data Brief. 2021 Sep 30;38:107439. doi: 10.1016/j.dib.2021.107439 (PMC8502914; doi:10.1016/j.dib.2021.107439)
Supplement: Supplementary file 1 [file mmc1.zip › Supplementary Material raw data/Figure 6/IR three bleaching treatments p2.txt]

TITLE	IR single spectrum (p2) of brown hair after three bleaching treatments
DATA TYPE
ORIGIN	JASCO
OWNER
DATE	21/09/01
TIME	13:51:56
SPECTROMETER/DATA SYSTEM
RESOLUTION
DELTAX	-2.03967
XUNITS	1/CM
YUNITS	ABSORBANCE
FIRSTX	3997.7610
LASTX	399.7761
NPOINTS	1765
FIRSTY	0.00383
MAXY	0.06535
MINY	0.00235
XYDATA
3997.7610	0.00383128
3995.7213	0.00391778
3993.6816	0.00392969
3991.6420	0.00391945
3989.6023	0.00392812
3987.5626	0.00391898
3985.5229	0.00393612
3983.4833	0.00394259
3981.4436	0.00384648
3979.4039	0.00375469
3977.3642	0.00377471
3975.3246	0.00381441
3973.2849	0.00383942
3971.2452	0.00389649
3969.2056	0.00391399
3967.1659	0.00387244
3965.1262	0.00386567
3963.0865	0.00393747
3961.0469	0.00398
3959.0072	0.0039271
3956.9675	0.00388947
3954.9278	0.00388296
3952.8882	0.00397687
3950.8485	0.00424433
3948.8088	0.00434098
3946.7691	0.00417614
3944.7295	0.00410155
3942.6898	0.0039992
3940.6501	0.00378521
3938.6104	0.00374962
3936.5708	0.00395093
3934.5311	0.00427842
3932.4914	0.00442508
3930.4518	0.0042006
3928.4121	0.00403685
3926.3724	0.00417384
3924.3327	0.00425633
3922.2931	0.0042281
3920.2534	0.00438141
3918.2137	0.0044732
3916.1740	0.00420452
3914.1344	0.0039019
3912.0947	0.00378503
3910.0550	0.0037973
3908.0153	0.00414017
3905.9757	0.00480844
3903.9360	0.0052039
3901.8963	0.00501963
3899.8566	0.0045309
3897.8170	0.00407631
3895.7773	0.00408033
3893.7376	0.00438687
3891.6979	0.00430749
3889.6583	0.0040247
3887.6186	0.00425008
3885.5789	0.00446117
3883.5393	0.00437351
3881.4996	0.00434357
3879.4599	0.00404224
3877.4202	0.0038956
3875.3806	0.00424472
3873.3409	0.00460592
3871.3012	0.00472584
3869.2615	0.00445206
3867.2219	0.0042143
3865.1822	0.00433065
3863.1425	0.00427758
3861.1028	0.00402813
3859.0632	0.00410955
3857.0235	0.00461513
3854.9838	0.00500316
3852.9441	0.00438075
3850.9045	0.00365195
3848.8648	0.00365516
3846.8251	0.0039077
3844.7855	0.00419537
3842.7458	0.00441237
3840.7061	0.00448826
3838.6664	0.00431125
3836.6268	0.00393405
3834.5871	0.00375004
3832.5474	0.00372333
3830.5077	0.00374933
3828.4681	0.00384418
3826.4284	0.00390242
3824.3887	0.00409251
3822.3490	0.00429272
3820.3094	0.00401796
3818.2697	0.00381762
3816.2300	0.00366746
3814.1903	0.00335282
3812.1507	0.00347798
3810.1110	0.00391256
3808.0713	0.00413801
3806.0316	0.00404872
3803.9920	0.00415379
3801.9523	0.0041136
3799.9126	0.00371317
3797.8730	0.00373242
3795.8333	0.00381684
3793.7936	0.00365751
3791.7539	0.00354674
3789.7143	0.00358278
3787.6746	0.00376795
3785.6349	0.0039078
3783.5952	0.00387523
3781.5556	0.00380702
3779.5159	0.00358657
3777.4762	0.00335462
3775.4365	0.00351049
3773.3969	0.00385825
3771.3572	0.00401948
3769.3175	0.00391464
3767.2778	0.0038804
3765.2382	0.00390409
3763.1985	0.00387476
3761.1588	0.00404244
3759.1192	0.00423717
3757.0795	0.00424404
3755.0398	0.00437725
3753.0001	0.00454225
3750.9605	0.00406165
3748.9208	0.00352735
3746.8811	0.00392786
3744.8414	0.00421092
3742.8018	0.00379829
3740.7621	0.00389743
3738.7224	0.00460412
3736.6827	0.00520586
3734.6431	0.00497821
3732.6034	0.00419247
3730.5637	0.00380427
3728.5240	0.00401472
3726.4844	0.00437612
3724.4447	0.00444547
3722.4050	0.0042609
3720.3653	0.00400385
3718.3257	0.00384898
3716.2860	0.00398063
3714.2463	0.00434775
3712.2067	0.00444626
3710.1670	0.00395137
3708.1273	0.00362024
3706.0876	0.00377981
3704.0480	0.00406776
3702.0083	0.00403019
3699.9686	0.00367393
3697.9289	0.00349329
3695.8893	0.00360231
3693.8496	0.00389427
3691.8099	0.00420729
3689.7702	0.00405885
3687.7306	0.00345055
3685.6909	0.00321933
3683.6512	0.00343894
3681.6115	0.00382989
3679.5719	0.00427952
3677.5322	0.0047277
3675.4925	0.00467738
3673.4529	0.00428127
3671.4132	0.00423539
3669.3735	0.00391425
3667.3338	0.00338767
3665.2942	0.00331646
3663.2545	0.00349152
3661.2148	0.00372597
3659.1751	0.00406575
3657.1355	0.00419111
3655.0958	0.00398648
3653.0561	0.00420358
3651.0164	0.0048271
3648.9768	0.00485045
3646.9371	0.00429868
3644.8974	0.00409776
3642.8577	0.00409698
3640.8181	0.00403868
3638.7784	0.00396498
3636.7387	0.00404485
3634.6990	0.004298
3632.6594	0.00472832
3630.6197	0.00525004
3628.5800	0.00506271
3626.5404	0.00434412
3624.5007	0.00420146
3622.4610	0.00450228
3620.4213	0.00483419
3618.3817	0.00480548
3616.3420	0.00475253
3614.3023	0.00493762
3612.2626	0.00508521
3610.2230	0.00524362
3608.1833	0.00527047
3606.1436	0.00500382
3604.1039	0.00478478
3602.0643	0.00467989
3600.0246	0.00461189
3597.9849	0.0047502
3595.9452	0.00498015
3593.9056	0.00500683
3591.8659	0.00513461
3589.8262	0.00561446
3587.7866	0.00580984
3585.7469	0.00533313
3583.7072	0.00498478
3581.6675	0.00498701
3579.6279	0.00500641
3577.5882	0.00494393
3575.5485	0.00490435
3573.5088	0.00498667
3571.4692	0.00536395
3569.4295	0.00610003
3567.3898	0.00654482
3565.3501	0.00599294
3563.3105	0.00531282
3561.2708	0.00520901
3559.2311	0.0052766
3557.1914	0.00522928
3555.1518	0.00532561
3553.1121	0.00551663
3551.0724	0.00554052
3549.0327	0.00561307
3546.9931	0.00585866
3544.9534	0.00589899
3542.9137	0.00561957
3540.8741	0.00541133
3538.8344	0.00552067
3536.7947	0.00575136
3534.7550	0.0058419
3532.7154	0.00584935
3530.6757	0.00592053
3528.6360	0.00607769
3526.5963	0.00620923
3524.5567	0.00621819
3522.5170	0.00612584
3520.4773	0.00602866
3518.4376	0.00596701
3516.3980	0.00590778
3514.3583	0.00591849
3512.3186	0.00607126
3510.2789	0.00626966
3508.2393	0.0063718
3506.1996	0.00647479
3504.1599	0.0065959
3502.1203	0.00647353
3500.0806	0.00623904
3498.0409	0.00618192
3496.0012	0.00619361
3493.9616	0.00614671
3491.9219	0.0061418
3489.8822	0.00623363
3487.8425	0.00632681
3485.8029	0.00645227
3483.7632	0.00666593
3481.7235	0.006751
3479.6838	0.00661504
3477.6442	0.00652592
3475.6045	0.00656263
3473.5648	0.00656355
3471.5251	0.00651599
3469.4855	0.00654408
3467.4458	0.00667147
3465.4061	0.00677406
3463.3664	0.00676146
3461.3268	0.00672113
3459.2871	0.00676732
3457.2474	0.00683879
3455.2078	0.00687848
3453.1681	0.00686199
3451.1284	0.00680161
3449.0887	0.00681118
3447.0491	0.00683453
3445.0094	0.00684106
3442.9697	0.00692887
3440.9300	0.00699468
3438.8904	0.00701986
3436.8507	0.00708963
3434.8110	0.00712197
3432.7713	0.00713513
3430.7317	0.00717752
3428.6920	0.00720408
3426.6523	0.00726127
3424.6126	0.00737197
3422.5730	0.0075053
3420.5333	0.00759425
3418.4936	0.00758748
3416.4540	0.00756793
3414.4143	0.00758761
3412.3746	0.00757984
3410.3349	0.0075197
3408.2953	0.00749837
3406.2556	0.00754973
3404.2159	0.00763081
3402.1762	0.00771728
3400.1366	0.00775281
3398.0969	0.00775009
3396.0572	0.00781418
3394.0175	0.00792192
3391.9779	0.00795434
3389.9382	0.00791577
3387.8985	0.00786993
3385.8588	0.00780949
3383.8192	0.00780659
3381.7795	0.00793528
3379.7398	0.00802899
3377.7001	0.00799439
3375.6605	0.00796025
3373.6208	0.0079632
3371.5811	0.00802551
3369.5415	0.00816489
3367.5018	0.00825764
3365.4621	0.00826706
3363.4224	0.00828315
3361.3828	0.00830959
3359.3431	0.0083089
3357.3034	0.00829603
3355.2637	0.00827025
3353.2241	0.00827041
3351.1844	0.00835007
3349.1447	0.0084593
3347.1050	0.00856551
3345.0654	0.00863746
3343.0257	0.00863621
3340.9860	0.0086772
3338.9463	0.00877048
3336.9067	0.00878549
3334.8670	0.00878694
3332.8273	0.00882743
3330.7877	0.00887391
3328.7480	0.00896546
3326.7083	0.00905923
3324.6686	0.00908823
3322.6290	0.00912677
3320.5893	0.00925725
3318.5496	0.00940367
3316.5099	0.00946099
3314.4703	0.00948546
3312.4306	0.00958239
3310.3909	0.00968016
3308.3512	0.00971182
3306.3116	0.00979126
3304.2719	0.00986405
3302.2322	0.00981091
3300.1925	0.00977689
3298.1529	0.00983823
3296.1132	0.00993993
3294.0735	0.0100736
3292.0338	0.0101694
3289.9942	0.0102209
3287.9545	0.0102723
3285.9148	0.0102645
3283.8752	0.010212
3281.8355	0.0101955
3279.7958	0.0101772
3277.7561	0.0101294
3275.7165	0.0101448
3273.6768	0.0102392
3271.6371	0.0103166
3269.5974	0.0103282
3267.5578	0.0102989
3265.5181	0.0102564
3263.4784	0.0102091
3261.4387	0.0101739
3259.3991	0.0101635
3257.3594	0.0101686
3255.3197	0.010151
3253.2800	0.010064
3251.2404	0.00994287
3249.2007	0.00990001
3247.1610	0.00992626
3245.1214	0.00990449
3243.0817	0.00983087
3241.0420	0.00978838
3239.0023	0.0097793
3236.9627	0.00974395
3234.9230	0.00970334
3232.8833	0.00965006
3230.8436	0.00951838
3228.8040	0.00939065
3226.7643	0.00939393
3224.7246	0.00945734
3222.6849	0.00943401
3220.6453	0.00936203
3218.6056	0.00934457
3216.5659	0.00934936
3214.5262	0.00928398
3212.4866	0.009177
3210.4469	0.00916
3208.4072	0.00920436
3206.3675	0.00916193
3204.3279	0.00908122
3202.2882	0.00909756
3200.2485	0.00910366
3198.2089	0.00899297
3196.1692	0.0089106
3194.1295	0.00893536
3192.0898	0.0089884
3190.0502	0.00899078
3188.0105	0.00890389
3185.9708	0.00880757
3183.9311	0.00875152
3181.8915	0.0086778
3179.8518	0.00861699
3177.8121	0.00858634
3175.7724	0.00853881
3173.7328	0.00845265
3171.6931	0.0083269
3169.6534	0.0082259
3167.6137	0.00819702
3165.5741	0.00816064
3163.5344	0.00802957
3161.4947	0.00791179
3159.4551	0.00791685
3157.4154	0.00791949
3155.3757	0.00786933
3153.3360	0.00786948
3151.2964	0.00787544
3149.2567	0.00782734
3147.2170	0.00777023
3145.1773	0.00769513
3143.1377	0.00764291
3141.0980	0.0076633
3139.0583	0.00766991
3137.0186	0.00763121
3134.9790	0.00758706
3132.9393	0.0075215
3130.8996	0.00745895
3128.8599	0.00743704
3126.8203	0.00740083
3124.7806	0.00732564
3122.7409	0.00727201
3120.7013	0.00729207
3118.6616	0.00734628
3116.6219	0.00734251
3114.5822	0.00728615
3112.5426	0.0072554
3110.5029	0.00729697
3108.4632	0.00740078
3106.4235	0.00745031
3104.3839	0.00734543
3102.3442	0.00724158
3100.3045	0.0072971
3098.2648	0.00735086
3096.2252	0.00729973
3094.1855	0.00729326
3092.1458	0.0073721
3090.1061	0.00741523
3088.0665	0.00738256
3086.0268	0.00733274
3083.9871	0.00730829
3081.9474	0.00733009
3079.9078	0.00738917
3077.8681	0.00743153
3075.8284	0.00741239
3073.7888	0.00736181
3071.7491	0.00734949
3069.7094	0.00736613
3067.6697	0.00741052
3065.6301	0.00750137
3063.5904	0.00756793
3061.5507	0.0075388
3059.5110	0.00744299
3057.4714	0.00743985
3055.4317	0.00753348
3053.3920	0.0075128
3051.3523	0.00738295
3049.3127	0.0072942
3047.2730	0.00728728
3045.2333	0.00734472
3043.1936	0.00741563
3041.1540	0.00741279
3039.1143	0.00730023
3037.0746	0.00716073
3035.0350	0.00712647
3032.9953	0.00719658
3030.9556	0.00722
3028.9159	0.00715308
3026.8763	0.00705367
3024.8366	0.00694189
3022.7969	0.00686136
3020.7572	0.00680942
3018.7176	0.0067587
3016.6779	0.00674435
3014.6382	0.00679238
3012.5985	0.00687485
3010.5589	0.00683516
3008.5192	0.00667168
3006.4795	0.00662497
3004.4398	0.00665717
3002.4002	0.00663904
3000.3605	0.00664837
2998.3208	0.00668217
2996.2811	0.00669999
2994.2415	0.00671932
2992.2018	0.00673701
2990.1621	0.00677458
2988.1225	0.0068329
2986.0828	0.00686401
2984.0431	0.00687635
2982.0034	0.00691472
2979.9638	0.00699103
2977.9241	0.00708576
2975.8844	0.00720629
2973.8447	0.00733833
2971.8051	0.00744786
2969.7654	0.00756345
2967.7257	0.00763995
2965.6860	0.00767204
2963.6464	0.00779629
2961.6067	0.00799634
2959.5670	0.00812408
2957.5273	0.00818311
2955.4877	0.00823131
2953.4480	0.00818124
2951.4083	0.00804663
2949.3687	0.00799563
2947.3290	0.00803735
2945.2893	0.00809718
2943.2496	0.00813608
2941.2100	0.0081795
2939.1703	0.00835107
2937.1306	0.00859333
2935.0909	0.00879146
2933.0513	0.00899197
2931.0116	0.00919802
2928.9719	0.00939401
2926.9322	0.00956733
2924.8926	0.00972116
2922.8529	0.0099211
2920.8132	0.0101492
2918.7735	0.0102451
2916.7339	0.0100873
2914.6942	0.00976492
2912.6545	0.00939412
2910.6148	0.00902178
2908.5752	0.00870641
2906.5355	0.00844392
2904.4958	0.00820939
2902.4562	0.00805161
2900.4165	0.00801549
2898.3768	0.00800908
2896.3371	0.00791029
2894.2975	0.00774943
2892.2578	0.00763421
2890.2181	0.00759435
2888.1784	0.00752848
2886.1388	0.00741539
2884.0991	0.00736107
2882.0594	0.00738082
2880.0197	0.0073938
2877.9801	0.00737353
2875.9404	0.00741439
2873.9007	0.00751567
2871.8610	0.00757049
2869.8214	0.00753527
2867.7817	0.00742872
2865.7420	0.00735805
2863.7024	0.00737121
2861.6627	0.00743088
2859.6230	0.00754841
2857.5833	0.00769265
2855.5437	0.00786242
2853.5040	0.0081115
2851.4643	0.00829809
2849.4246	0.00823263
2847.3850	0.00794206
2845.3453	0.00757009
2843.3056	0.00722105
2841.2659	0.00696135
2839.2263	0.00682588
2837.1866	0.00671274
2835.1469	0.00656889
2833.1072	0.0065059
2831.0676	0.00651523
2829.0279	0.00646688
2826.9882	0.00635368
2824.9485	0.00627992
2822.9089	0.00626653
2820.8692	0.00623
2818.8295	0.00618221
2816.7899	0.00616013
2814.7502	0.00611447
2812.7105	0.00609751
2810.6708	0.00611778
2808.6312	0.00607811
2806.5915	0.00602244
2804.5518	0.00603081
2802.5121	0.00605284
2800.4725	0.00602354
2798.4328	0.00598462
2796.3931	0.00597121
2794.3534	0.00597472
2792.3138	0.00597438
2790.2741	0.00597751
2788.2344	0.00600084
2786.1947	0.00595966
2784.1551	0.00585234
2782.1154	0.00577694
2780.0757	0.00574772
2778.0361	0.00575957
2775.9964	0.00581246
2773.9567	0.00585955
2771.9170	0.00584877
2769.8774	0.00580199
2767.8377	0.00578489
2765.7980	0.00580708
2763.7583	0.00578006
2761.7187	0.00566494
2759.6790	0.00559928
2757.6393	0.00565844
2755.5996	0.00574467
2753.5600	0.00577547
2751.5203	0.00573725
2749.4806	0.00566426
2747.4409	0.00561842
2745.4013	0.00563229
2743.3616	0.00568306
2741.3219	0.0057255
2739.2822	0.00572909
2737.2426	0.00569862
2735.2029	0.00564294
2733.1632	0.00558061
2731.1236	0.00556778
2729.0839	0.00558991
2727.0442	0.00559364
2725.0045	0.00558084
2722.9649	0.00557111
2720.9252	0.00556844
2718.8855	0.00554545
2716.8458	0.00550185
2714.8062	0.00548017
2712.7665	0.00547369
2710.7268	0.00547581
2708.6871	0.00553333
2706.6475	0.00560268
2704.6078	0.00561876
2702.5681	0.00558831
2700.5284	0.0055267
2698.4888	0.00548003
2696.4491	0.00543883
2694.4094	0.00539616
2692.3698	0.00538399
2690.3301	0.00535006
2688.2904	0.00532257
2686.2507	0.00537024
2684.2111	0.00542444
2682.1714	0.00544279
2680.1317	0.00541912
2678.0920	0.00534657
2676.0524	0.00530579
2674.0127	0.00535454
2671.9730	0.00541982
2669.9333	0.00542045
2667.8937	0.00538323
2665.8540	0.00536277
2663.8143	0.00536672
2661.7746	0.0053439
2659.7350	0.00525514
2657.6953	0.0051617
2655.6556	0.00511908
2653.6159	0.00510522
2651.5763	0.00510242
2649.5366	0.00511824
2647.4969	0.00512377
2645.4573	0.0050827
2643.4176	0.00503181
2641.3779	0.0050106
2639.3382	0.00497216
2637.2986	0.0049327
2635.2589	0.00498284
2633.2192	0.00505816
2631.1795	0.00507065
2629.1399	0.00508516
2627.1002	0.00513443
2625.0605	0.00513993
2623.0208	0.00508492
2620.9812	0.00504551
2618.9415	0.00503063
2616.9018	0.00502901
2614.8621	0.00504305
2612.8225	0.0050199
2610.7828	0.00492443
2608.7431	0.00482705
2606.7035	0.00479909
2604.6638	0.00476753
2602.6241	0.0048077
2600.5844	0.00506447
2598.5448	0.00529348
2596.5051	0.00521949
2594.4654	0.00496218
2592.4257	0.00481079
2590.3861	0.0048327
2588.3464	0.00490071
2586.3067	0.00489992
2584.2670	0.00479271
2582.2274	0.00472916
2580.1877	0.00477844
2578.1480	0.00482945
2576.1083	0.00486694
2574.0687	0.00485233
2572.0290	0.00479239
2569.9893	0.0048059
2567.9496	0.00485594
2565.9100	0.00484869
2563.8703	0.00481409
2561.8306	0.0048449
2559.7910	0.00491129
2557.7513	0.00490707
2555.7116	0.00493084
2553.6719	0.0050454
2551.6323	0.0050712
2549.5926	0.0049886
2547.5529	0.00495585
2545.5132	0.00496512
2543.4736	0.00495758
2541.4339	0.00495428
2539.3942	0.00496334
2537.3545	0.00499725
2535.3149	0.00507408
2533.2752	0.00513608
2531.2355	0.00511643
2529.1958	0.0050298
2527.1562	0.00495991
2525.1165	0.00495692
2523.0768	0.00490634
2521.0372	0.00479632
2518.9975	0.0047787
2516.9578	0.00484801
2514.9181	0.00489587
2512.8785	0.00488788
2510.8388	0.00485545
2508.7991	0.00482092
2506.7594	0.00482019
2504.7198	0.00488322
2502.6801	0.00495525
2500.6404	0.00493993
2498.6007	0.00486953
2496.5611	0.00484741
2494.5214	0.00487032
2492.4817	0.00493095
2490.4420	0.00492535
2488.4024	0.00473092
2486.3627	0.00456584
2484.3230	0.00458583
2482.2833	0.00457032
2480.2437	0.00454128
2478.2040	0.00467324
2476.1643	0.00480791
2474.1247	0.00486555
2472.0850	0.00493056
2470.0453	0.00501081
2468.0056	0.00506829
2465.9660	0.00502021
2463.9263	0.00488204
2461.8866	0.00476928
2459.8469	0.00474212
2457.8073	0.00476473
2455.7676	0.00471563
2453.7279	0.00456242
2451.6882	0.00449158
2449.6486	0.00463216
2447.6089	0.00484733
2445.5692	0.00495902
2443.5295	0.00491712
2441.4899	0.0048038
2439.4502	0.00474978
2437.4105	0.00475408
2435.3709	0.00474641
2433.3312	0.0047378
2431.2915	0.00478014
2429.2518	0.00484477
2427.2122	0.00484825
2425.1725	0.00480121
2423.1328	0.00476054
2421.0931	0.00477232
2419.0535	0.00483804
2417.0138	0.00490547
2414.9741	0.00496577
2412.9344	0.00499714
2410.8948	0.00496142
2408.8551	0.00486628
2406.8154	0.00472835
2404.7757	0.00461435
2402.7361	0.00461926
2400.6964	0.00471631
2398.6567	0.00479496
2396.6170	0.00483157
2394.5774	0.0048872
2392.5377	0.00495137
2390.4980	0.00499795
2388.4584	0.00505439
2386.4187	0.00509239
2384.3790	0.00514289
2382.3393	0.00530092
2380.2997	0.00550554
2378.2600	0.00554919
2376.2203	0.00532233
2374.1806	0.0048999
2372.1410	0.00440222
2370.1013	0.00399233
2368.0616	0.0037349
2366.0219	0.00345102
2363.9823	0.00296946
2361.9426	0.0024944
2359.9029	0.00234668
2357.8632	0.00250299
2355.8236	0.0028697
2353.7839	0.0033427
2351.7442	0.00379187
2349.7046	0.00416336
2347.6649	0.00436355
2345.6252	0.00417287
2343.5855	0.00358304
2341.5459	0.00307532
2339.5062	0.00288357
2337.4665	0.00292915
2335.4268	0.00317304
2333.3872	0.00348374
2331.3475	0.003752
2329.3078	0.00397857
2327.2681	0.0041101
2325.2285	0.00417337
2323.1888	0.00428945
2321.1491	0.00441111
2319.1094	0.00451015
2317.0698	0.0047702
2315.0301	0.00512783
2312.9904	0.00536347
2310.9507	0.00548447
2308.9111	0.00545277
2306.8714	0.00524734
2304.8317	0.00508364
2302.7921	0.00507788
2300.7524	0.00508896
2298.7127	0.00501539
2296.6730	0.00485916
2294.6334	0.00463004
2292.5937	0.00444325
2290.5540	0.00440651
2288.5143	0.00454646
2286.4747	0.00480802
2284.4350	0.00501885
2282.3953	0.00501558
2280.3556	0.004831
2278.3160	0.00467808
2276.2763	0.00464883
2274.2366	0.00464362
2272.1969	0.00458688
2270.1573	0.00460085
2268.1176	0.0047452
2266.0779	0.00484697
2264.0383	0.00475654
2261.9986	0.00450722
2259.9589	0.0043443
2257.9192	0.00438671
2255.8796	0.00456004
2253.8399	0.00471082
2251.8002	0.00471699
2249.7605	0.00474366
2247.7209	0.0049453
2245.6812	0.00506994
2243.6415	0.00484919
2241.6018	0.00464985
2239.5622	0.00466816
2237.5225	0.00467149
2235.4828	0.00479349
2233.4431	0.00493181
2231.4035	0.0049703
2229.3638	0.00513657
2227.3241	0.00523956
2225.2844	0.00499958
2223.2448	0.00450471
2221.2051	0.00410787
2219.1654	0.00425183
2217.1258	0.00488021
2215.0861	0.00526382
2213.0464	0.00494773
2211.0067	0.00443308
2208.9671	0.00440965
2206.9274	0.00470501
2204.8877	0.00476399
2202.8480	0.00471597
2200.8084	0.00485301
2198.7687	0.00488113
2196.7290	0.00479493
2194.6893	0.00502574
2192.6497	0.00527404
2190.6100	0.00504582
2188.5703	0.00455245
2186.5306	0.00430305
2184.4910	0.00440865
2182.4513	0.00434951
2180.4116	0.00408937
2178.3720	0.0041454
2176.3323	0.00439453
2174.2926	0.00465605
2172.2529	0.00510017
2170.2133	0.00542483
2168.1736	0.00530289
2166.1339	0.0049919
2164.0942	0.00467335
2162.0546	0.00425701
2160.0149	0.00409073
2157.9752	0.00454233
2155.9355	0.00497711
2153.8959	0.00504551
2151.8562	0.00505724
2149.8165	0.00509807
2147.7768	0.00510226
2145.7372	0.00498358
2143.6975	0.00479284
2141.6578	0.00490587
2139.6181	0.00538085
2137.5785	0.00580441
2135.5388	0.00594762
2133.4991	0.00570958
2131.4595	0.00542297
2129.4198	0.00544058
2127.3801	0.0053254
2125.3404	0.00501958
2123.3008	0.00501835
2121.2611	0.0051651
2119.2214	0.00518121
2117.1817	0.00526028
2115.1421	0.00539026
2113.1024	0.00535645
2111.0627	0.00511166
2109.0230	0.00492671
2106.9834	0.00502058
2104.9437	0.00503032
2102.9040	0.00498842
2100.8643	0.00526303
2098.8247	0.00549498
2096.7850	0.00548971
2094.7453	0.00551671
2092.7057	0.00543492
2090.6660	0.00509626
2088.6263	0.00485799
2086.5866	0.00493655
2084.5470	0.00498748
2082.5073	0.00479244
2080.4676	0.0045694
2078.4279	0.00453315
2076.3883	0.00467272
2074.3486	0.00477255
2072.3089	0.00480383
2070.2692	0.00497944
2068.2296	0.0053022
2066.1899	0.00542821
2064.1502	0.00530957
2062.1105	0.00536706
2060.0709	0.00541495
2058.0312	0.0051475
2055.9915	0.00493278
2053.9518	0.00499164
2051.9122	0.00513183
2049.8725	0.00517875
2047.8328	0.00508291
2045.7932	0.00489673
2043.7535	0.00473591
2041.7138	0.00462845
2039.6741	0.00467547
2037.6345	0.0049155
2035.5948	0.00497059
2033.5551	0.00461244
2031.5154	0.00417768
2029.4758	0.00407861
2027.4361	0.00443595
2025.3964	0.00499502
2023.3567	0.00541117
2021.3171	0.00559817
2019.2774	0.0055304
2017.2377	0.00519538
2015.1980	0.00491142
2013.1584	0.00508175
2011.1187	0.00549909
2009.0790	0.00579509
2007.0394	0.00605102
2004.9997	0.00618909
2002.9600	0.00599131
2000.9203	0.00564947
1998.8807	0.00536355
1996.8410	0.00511787
1994.8013	0.00517466
1992.7616	0.00554091
1990.7220	0.00567897
1988.6823	0.00550858
1986.6426	0.00536261
1984.6029	0.0055827
1982.5633	0.00600304
1980.5236	0.00605714
1978.4839	0.00585711
1976.4442	0.0056256
1974.4046	0.00526785
1972.3649	0.00500767
1970.3252	0.00517191
1968.2856	0.00559201
1966.2459	0.00560405
1964.2062	0.00523974
1962.1665	0.00515709
1960.1269	0.00549212
1958.0872	0.00595263
1956.0475	0.00624321
1954.0078	0.00608363
1951.9682	0.00554463
1949.9285	0.00526088
1947.8888	0.00560268
1945.8491	0.00626025
1943.8095	0.00665428
1941.7698	0.00640141
1939.7301	0.00583012
1937.6904	0.00551495
1935.6508	0.00562177
1933.6111	0.0058712
1931.5714	0.00593376
1929.5317	0.00588141
1927.4921	0.00585496
1925.4524	0.00586283
1923.4127	0.00584636
1921.3731	0.00579045
1919.3334	0.0058127
1917.2937	0.0057281
1915.2540	0.00545642
1913.2144	0.0054149
1911.1747	0.00564029
1909.1350	0.00574677
1907.0953	0.00568503
1905.0557	0.00562657
1903.0160	0.00553847
1900.9763	0.00548059
1898.9366	0.0056024
1896.8970	0.00584714
1894.8573	0.00593825
1892.8176	0.00584365
1890.7779	0.0058091
1888.7383	0.00571637
1886.6986	0.00553456
1884.6589	0.00543961
1882.6193	0.00534455
1880.5796	0.00521993
1878.5399	0.00524194
1876.5002	0.00547712
1874.4606	0.00573964
1872.4209	0.00595452
1870.3812	0.00616535
1868.3415	0.00618773
1866.3019	0.00590308
1864.2622	0.00560297
1862.2225	0.00552161
1860.1828	0.00560124
1858.1432	0.00567931
1856.1035	0.00572133
1854.0638	0.00566612
1852.0241	0.00555129
1849.9845	0.00562463
1847.9448	0.00587383
1845.9051	0.00604352
1843.8654	0.00581752
1841.8258	0.00540711
1839.7861	0.00529102
1837.7464	0.0053189
1835.7068	0.00530891
1833.6671	0.00542127
1831.6274	0.00570711
1829.5877	0.00586666
1827.5481	0.00588044
1825.5084	0.00590744
1823.4687	0.00582183
1821.4290	0.00570764
1819.3894	0.00565374
1817.3497	0.00556959
1815.3100	0.00548813
1813.2703	0.00552405
1811.2307	0.00556102
1809.1910	0.00548192
1807.1513	0.00541589
1805.1116	0.0054988
1803.0720	0.00572306
1801.0323	0.00579737
1798.9926	0.0056004
1796.9530	0.00551802
1794.9133	0.00567317
1792.8736	0.00577442
1790.8339	0.00557906
1788.7943	0.00537721
1786.7546	0.00540845
1784.7149	0.00551931
1782.6752	0.00560405
1780.6356	0.00560599
1778.5959	0.0055122
1776.5562	0.00555664
1774.5165	0.00573754
1772.4769	0.00575065
1770.4372	0.00569552
1768.3975	0.00567771
1766.3578	0.00545282
1764.3182	0.00533365
1762.2785	0.00547424
1760.2388	0.00561978
1758.1991	0.00569959
1756.1595	0.00562285
1754.1198	0.00570753
1752.0801	0.00621787
1750.0405	0.00657609
1748.0008	0.00645805
1745.9611	0.00638636
1743.9214	0.0064477
1741.8818	0.0064002
1739.8421	0.00624164
1737.8024	0.00633374
1735.7627	0.00671309
1733.7231	0.00677824
1731.6834	0.00652109
1729.6437	0.00642419
1727.6040	0.00637401
1725.5644	0.0063946
1723.5247	0.00646932
1721.4850	0.00668748
1719.4453	0.00715097
1717.4057	0.00747651
1715.3660	0.00731782
1713.3263	0.00709487
1711.2867	0.00711168
1709.2470	0.00741007
1707.2073	0.00783672
1705.1676	0.00820321
1703.1280	0.00867659
1701.0883	0.00930876
1699.0486	0.00980424
1697.0089	0.0102419
1694.9693	0.0106221
1692.9296	0.0110789
1690.8899	0.0118227
1688.8502	0.0126451
1686.8106	0.0134372
1684.7709	0.0142256
1682.7312	0.0146905
1680.6915	0.015051
1678.6519	0.0155972
1676.6122	0.0162241
1674.5725	0.0167567
1672.5328	0.0172935
1670.4932	0.0179174
1668.4535	0.0184048
1666.4138	0.0189079
1664.3742	0.0196043
1662.3345	0.0203055
1660.2948	0.0209184
1658.2551	0.0216852
1656.2155	0.022715
1654.1758	0.0236154
1652.1361	0.0237428
1650.0964	0.0241202
1648.0568	0.024827
1646.0171	0.0250521
1643.9774	0.0250371
1641.9377	0.0252701
1639.8981	0.025647
1637.8584	0.0260306
1635.8187	0.02595
1633.7790	0.0255419
1631.7394	0.0255696
1629.6997	0.0257434
1627.6600	0.0257316
1625.6204	0.0256583
1623.5807	0.025476
1621.5410	0.0250767
1619.5013	0.0247466
1617.4617	0.0242091
1615.4220	0.0232888
1613.3823	0.0226474
1611.3426	0.0221674
1609.3030	0.021536
1607.2633	0.0207821
1605.2236	0.0200362
1603.1839	0.0193147
1601.1443	0.0185961
1599.1046	0.0179668
1597.0649	0.0174858
1595.0252	0.0170472
1592.9856	0.0165956
1590.9459	0.0161917
1588.9062	0.0158341
1586.8665	0.0155451
1584.8269	0.0153699
1582.7872	0.0153179
1580.7475	0.0154384
1578.7079	0.0157247
1576.6682	0.0158282
1574.6285	0.0157109
1572.5888	0.0159363
1570.5492	0.0163024
1568.5095	0.0164721
1566.4698	0.0167202
1564.4301	0.0172361
1562.3905	0.0180044
1560.3508	0.0189739
1558.3111	0.0195616
1556.2714	0.019819
1554.2318	0.0203743
1552.1921	0.0211062
1550.1524	0.02186
1548.1127	0.0225528
1546.0731	0.0234135
1544.0334	0.024383
1541.9937	0.0250191
1539.9541	0.024987
1537.9144	0.0248324
1535.8747	0.0252365
1533.8350	0.025722
1531.7954	0.0258534
1529.7557	0.0260187
1527.7160	0.0263934
1525.6763	0.0267036
1523.6367	0.0269471
1521.5970	0.0271128
1519.5573	0.0271574
1517.5176	0.0272372
1515.4780	0.0271899
1513.4383	0.0271555
1511.3986	0.0274422
1509.3589	0.0279105
1507.3193	0.0272801
1505.2796	0.0252515
1503.2399	0.024388
1501.2002	0.0242055
1499.1606	0.0238006
1497.1209	0.0228722
1495.0812	0.0217975
1493.0416	0.0213189
1491.0019	0.0211712
1488.9622	0.0204734
1486.9225	0.0193309
1484.8829	0.0185319
1482.8432	0.0181131
1480.8035	0.0178496
1478.7638	0.017831
1476.7242	0.018161
1474.6845	0.0185482
1472.6448	0.0185003
1470.6051	0.018206
1468.5655	0.0182917
1466.5258	0.018577
1464.4861	0.0186345
1462.4464	0.0187037
1460.4068	0.0192217
1458.3671	0.0199118
1456.3274	0.0199573
1454.2878	0.0196581
1452.2481	0.0196059
1450.2084	0.0196932
1448.1687	0.0197223
1446.1291	0.0195498
1444.0894	0.0193279
1442.0497	0.0191832
1440.0100	0.0192386
1437.9704	0.0194064
1435.9307	0.019156
1433.8910	0.018715
1431.8513	0.0185009
1429.8117	0.0182249
1427.7720	0.0179485
1425.7323	0.0179489
1423.6926	0.0180765
1421.6530	0.0182887
1419.6133	0.0185956
1417.5736	0.0185661
1415.5339	0.0182756
1413.4943	0.0181302
1411.4546	0.0181544
1409.4149	0.0182445
1407.3753	0.0183767
1405.3356	0.0184425
1403.2959	0.0183774
1401.2562	0.0184502
1399.2166	0.0186942
1397.1769	0.0189235
1395.1372	0.018922
1393.0975	0.0185836
1391.0579	0.0183761
1389.0182	0.0185288
1386.9785	0.0186053
1384.9388	0.0183613
1382.8992	0.0181473
1380.8595	0.0180993
1378.8198	0.0181222
1376.7801	0.0181928
1374.7405	0.0181947
1372.7008	0.0179801
1370.6611	0.0177559
1368.6215	0.0175997
1366.5818	0.0175165
1364.5421	0.0176352
1362.5024	0.0176137
1360.4628	0.0171976
1358.4231	0.0168205
1356.3834	0.0166846
1354.3437	0.0166179
1352.3041	0.0165253
1350.2644	0.0164482
1348.2247	0.0164137
1346.1850	0.0164551
1344.1454	0.016619
1342.1057	0.016975
1340.0660	0.0173292
1338.0263	0.0172367
1335.9867	0.0168134
1333.9470	0.0165089
1331.9073	0.0164185
1329.8676	0.0164257
1327.8280	0.0164534
1325.7883	0.0164765
1323.7486	0.0165401
1321.7090	0.0167171
1319.6693	0.0169038
1317.6296	0.0169567
1315.5899	0.0169636
1313.5503	0.0169903
1311.5106	0.0169654
1309.4709	0.0169461
1307.4312	0.0169784
1305.3916	0.016964
1303.3519	0.0169005
1301.3122	0.0168769
1299.2725	0.0169268
1297.2329	0.0170128
1295.1932	0.0170515
1293.1535	0.0170367
1291.1138	0.0170703
1289.0742	0.0171866
1287.0345	0.017267
1284.9948	0.0172307
1282.9552	0.0171908
1280.9155	0.0172458
1278.8758	0.0173433
1276.8361	0.017442
1274.7965	0.0175583
1272.7568	0.0176764
1270.7171	0.0177679
1268.6774	0.0178777
1266.6378	0.0180319
1264.5981	0.0182223
1262.5584	0.0184743
1260.5187	0.0187163
1258.4791	0.0188636
1256.4394	0.0189965
1254.3997	0.0192048
1252.3600	0.0194589
1250.3204	0.0197134
1248.2807	0.019973
1246.2410	0.020238
1244.2013	0.0205223
1242.1617	0.0208404
1240.1220	0.021129
1238.0823	0.0213235
1236.0427	0.0214671
1234.0030	0.0216288
1231.9633	0.0217534
1229.9236	0.0217934
1227.8840	0.0218573
1225.8443	0.0220004
1223.8046	0.0221247
1221.7649	0.0221695
1219.7253	0.0221846
1217.6856	0.0222127
1215.6459	0.0222292
1213.6062	0.0222107
1211.5666	0.0221682
1209.5269	0.0221191
1207.4872	0.022083
1205.4475	0.0220807
1203.4079	0.0221519
1201.3682	0.0222951
1199.3285	0.0224046
1197.2889	0.0224253
1195.2492	0.0224129
1193.2095	0.0224251
1191.1698	0.022492
1189.1302	0.0225784
1187.0905	0.0226044
1185.0508	0.0225835
1183.0111	0.0225781
1180.9715	0.0225808
1178.9318	0.0225869
1176.8921	0.022628
1174.8524	0.0226695
1172.8128	0.0226225
1170.7731	0.0225332
1168.7334	0.022471
1166.6937	0.0223738
1164.6541	0.0222535
1162.6144	0.0221347
1160.5747	0.0219392
1158.5350	0.0216824
1156.4954	0.0214293
1154.4557	0.0211848
1152.4160	0.0209895
1150.3764	0.0208476
1148.3367	0.0206777
1146.2970	0.0204385
1144.2573	0.020189
1142.2177	0.01999
1140.1780	0.0197911
1138.1383	0.0195514
1136.0986	0.0193276
1134.0590	0.0192258
1132.0193	0.0192706
1129.9796	0.0193326
1127.9399	0.0193476
1125.9003	0.0193405
1123.8606	0.0192879
1121.8209	0.0192183
1119.7812	0.0192098
1117.7416	0.0192375
1115.7019	0.0192458
1113.6622	0.0192545
1111.6226	0.0192577
1109.5829	0.0192441
1107.5432	0.0192549
1105.5035	0.0192727
1103.4639	0.0192759
1101.4242	0.0192674
1099.3845	0.0192636
1097.3448	0.0193126
1095.3052	0.019364
1093.2655	0.0194032
1091.2258	0.0194558
1089.1861	0.0194854
1087.1465	0.0195797
1085.1068	0.0197761
1083.0671	0.01994
1081.0274	0.0200308
1078.9878	0.0201216
1076.9481	0.0201946
1074.9084	0.0201972
1072.8687	0.0202218
1070.8291	0.0202925
1068.7894	0.0202607
1066.7497	0.0201344
1064.7101	0.0200804
1062.6704	0.0200951
1060.6307	0.0200819
1058.5910	0.0200535
1056.5514	0.0200539
1054.5117	0.0201556
1052.4720	0.0204294
1050.4323	0.0208475
1048.3927	0.0213809
1046.3530	0.0220684
1044.3133	0.0228725
1042.2736	0.0236299
1040.2340	0.0241797
1038.1943	0.0243905
1036.1546	0.0242079
1034.1149	0.0237743
1032.0753	0.0233441
1030.0356	0.0230627
1027.9959	0.0229491
1025.9563	0.0229156
1023.9166	0.0228271
1021.8769	0.022639
1019.8372	0.0222808
1017.7976	0.0217649
1015.7579	0.0212741
1013.7182	0.0209179
1011.6785	0.0206856
1009.6389	0.0204098
1007.5992	0.0199752
1005.5595	0.0195594
1003.5198	0.0192891
1001.4802	0.0190648
999.4405	0.018867
997.4008	0.0187607
995.3611	0.0186591
993.3215	0.0184682
991.2818	0.018257
989.2421	0.0181208
987.2024	0.0180793
985.1628	0.0180633
983.1231	0.0179893
981.0834	0.0178953
979.0438	0.0178236
977.0041	0.0177333
974.9644	0.0176326
972.9247	0.017533
970.8851	0.0174512
968.8454	0.0174298
966.8057	0.0174129
964.7660	0.0173621
962.7264	0.017316
960.6867	0.0172689
958.6470	0.0171914
956.6073	0.0171082
954.5677	0.017039
952.5280	0.0169589
950.4883	0.0169203
948.4486	0.0169358
946.4090	0.0169169
944.3693	0.0168946
942.3296	0.0169395
940.2900	0.0170039
938.2503	0.0170268
936.2106	0.0170522
934.1709	0.0171259
932.1313	0.017191
930.0916	0.0172045
928.0519	0.0171777
926.0122	0.0171846
923.9726	0.017241
921.9329	0.0172089
919.8932	0.0170879
917.8535	0.017002
915.8139	0.0169622
913.7742	0.0169374
911.7345	0.01693
909.6948	0.0169441
907.6552	0.0169474
905.6155	0.0169432
903.5758	0.0169773
901.5361	0.0170404
899.4965	0.0170916
897.4568	0.0171038
895.4171	0.0171112
893.3775	0.0171622
891.3378	0.0172009
889.2981	0.0171572
887.2584	0.0170811
885.2188	0.0170668
883.1791	0.017122
881.1394	0.0172442
879.0997	0.0174234
877.0601	0.0175159
875.0204	0.0174903
872.9807	0.0174532
870.9410	0.0173866
868.9014	0.0173737
866.8617	0.0174943
864.8220	0.0175562
862.7823	0.0174983
860.7427	0.0174673
858.7030	0.0174703
856.6633	0.017461
854.6237	0.0175175
852.5840	0.0176504
850.5443	0.0177479
848.5046	0.0178353
846.4650	0.0179402
844.4253	0.0179683
842.3856	0.0179537
840.3459	0.0179567
838.3063	0.0180307
836.2666	0.0182462
834.2269	0.0184871
832.1872	0.0186359
830.1476	0.0187545
828.1079	0.0189116
826.0682	0.0190564
824.0285	0.0191352
821.9889	0.0191732
819.9492	0.0191967
817.9095	0.019223
815.8699	0.0192782
813.8302	0.0194394
811.7905	0.0197717
809.7508	0.0201547
807.7112	0.0203937
805.6715	0.0204753
803.6318	0.0204845
801.5921	0.0204422
799.5525	0.0204084
797.5128	0.0205463
795.4731	0.0208495
793.4334	0.021088
791.3938	0.0212084
789.3541	0.0212907
787.3144	0.0213299
785.2747	0.0213665
783.2351	0.0214483
781.1954	0.0215586
779.1557	0.021676
777.1160	0.0217537
775.0764	0.0218288
773.0367	0.0220436
770.9970	0.0223131
768.9574	0.0224306
766.9177	0.0225079
764.8780	0.0226876
762.8383	0.0228942
760.7987	0.023168
758.7590	0.0235141
756.7193	0.0237407
754.6796	0.0238695
752.6400	0.0240549
750.6003	0.0242452
748.5606	0.0244023
746.5209	0.0246041
744.4813	0.0248265
742.4416	0.0250041
740.4019	0.0251476
738.3622	0.0252238
736.3226	0.0252089
734.2829	0.0252557
732.2432	0.0255027
730.2036	0.0258648
728.1639	0.0261363
726.1242	0.0263194
724.0845	0.0266332
722.0449	0.0270377
720.0052	0.0273477
717.9655	0.027521
715.9258	0.0275629
713.8862	0.0276488
711.8465	0.0279721
709.8068	0.0284057
707.7671	0.0287927
705.7275	0.0291753
703.6878	0.0294954
701.6481	0.0296904
699.6084	0.029847
697.5688	0.0300297
695.5291	0.0302609
693.4894	0.0305307
691.4497	0.0307662
689.4101	0.0308234
687.3704	0.0308525
685.3307	0.0311144
683.2911	0.0314215
681.2514	0.0316304
679.2117	0.0318744
677.1720	0.0320926
675.1324	0.0321394
673.0927	0.0322155
671.0530	0.0325563
669.0133	0.0330263
666.9737	0.0334485
664.9340	0.0338563
662.8943	0.0341101
660.8546	0.034269
658.8150	0.0345549
656.7753	0.0347653
654.7356	0.0349338
652.6959	0.0352566
650.6563	0.035552
648.6166	0.0358421
646.5769	0.036331
644.5373	0.0369257
642.4976	0.0374092
640.4579	0.037844
638.4182	0.0383876
636.3786	0.0387539
634.3389	0.0386523
632.2992	0.0384766
630.2595	0.0386699
628.2199	0.0391668
626.1802	0.0395725
624.1405	0.0396273
622.1008	0.0396301
620.0612	0.0398521
618.0215	0.0401811
615.9818	0.0405261
613.9421	0.0407636
611.9025	0.0408554
609.8628	0.041024
607.8231	0.0412478
605.7834	0.0413811
603.7438	0.0415109
601.7041	0.041814
599.6644	0.0423563
597.6248	0.0428389
595.5851	0.0431751
593.5454	0.0435446
591.5057	0.0436895
589.4661	0.0435047
587.4264	0.0434118
585.3867	0.0438049
583.3470	0.0445295
581.3074	0.0450763
579.2677	0.0454618
577.2280	0.0457617
575.1883	0.0457042
573.1487	0.0455658
571.1090	0.0457895
569.0693	0.0460466
567.0296	0.0459707
564.9900	0.0459786
562.9503	0.0464255
560.9106	0.0469119
558.8710	0.047117
556.8313	0.0471679
554.7916	0.047072
552.7519	0.047149
550.7123	0.0477676
548.6726	0.048342
546.6329	0.0483078
544.5932	0.0481257
542.5536	0.0483712
540.5139	0.0489698
538.4742	0.0495276
536.4345	0.0496769
534.3949	0.0495425
532.3552	0.0496202
530.3155	0.0500169
528.2758	0.0505794
526.2362	0.0512592
524.1965	0.0518837
522.1568	0.0522677
520.1171	0.0526008
518.0775	0.052983
516.0378	0.0530946
513.9981	0.0530625
511.9585	0.0532085
509.9188	0.0533194
507.8791	0.0534524
505.8394	0.0536755
503.7998	0.0536596
501.7601	0.0535347
499.7204	0.0535207
497.6807	0.0535515
495.6411	0.053612
493.6014	0.0536786
491.5617	0.0537803
489.5220	0.0540606
487.4824	0.0543186
485.4427	0.0542016
483.4030	0.0541198
481.3633	0.0545937
479.3237	0.0550499
477.2840	0.05503
475.2443	0.0552769
473.2047	0.056067
471.1650	0.0567924
469.1253	0.0572419
467.0856	0.0571821
465.0460	0.0568232
463.0063	0.0569844
460.9666	0.0576512
458.9269	0.0581659
456.8873	0.0580692
454.8476	0.0578152
452.8079	0.058268
450.7682	0.0591146
448.7286	0.0593998
446.6889	0.0592582
444.6492	0.0593972
442.6095	0.059792
440.5699	0.0601865
438.5302	0.0605423
436.4905	0.0606368
434.4508	0.0603705
432.4112	0.0596952
430.3715	0.0590321
428.3318	0.0591816
426.2922	0.059904
424.2525	0.060687
422.2128	0.0612228
420.1731	0.0611212
418.1335	0.061045
416.0938	0.0617374
414.0541	0.0621348
412.0144	0.0618937
409.9748	0.0616839
407.9351	0.0619412
405.8954	0.0629417
403.8557	0.0643624
401.8161	0.0652158
399.7764	0.0653486
