# Supplementary material for: Vibrational Raman and IR data on brown hair subjected to bleaching
Source: Data Brief. 2021 Sep 30;38:107439. doi: 10.1016/j.dib.2021.107439 (PMC8502914; doi:10.1016/j.dib.2021.107439)
Supplement: Supplementary file 1 [file mmc1.zip › Supplementary Material raw data/Figure 6/IR three bleaching treatments p3.txt]

TITLE	IR single spectrum (p3) of brown hair after three bleaching treatments
DATA TYPE
ORIGIN	JASCO
OWNER
SPECTROMETER/DATA SYSTEM
RESOLUTION
DELTAX	-2.03967
XUNITS	1/CM
YUNITS	ABSORBANCE
FIRSTX	3997.7610
LASTX	399.7761
NPOINTS	1765
FIRSTY	0.00404
MAXY	0.06398
MINY	0.00295
XYDATA
3997.7610	0.00404401
3995.7213	0.00407145
3993.6816	0.00411564
3991.6420	0.00414846
3989.6023	0.00414467
3987.5626	0.00414676
3985.5229	0.00417164
3983.4833	0.0041644
3981.4436	0.00411177
3979.4039	0.00404043
3977.3642	0.0039956
3975.3246	0.0040449
3973.2849	0.00413537
3971.2452	0.00419924
3969.2056	0.00424924
3967.1659	0.0042466
3965.1262	0.00420907
3963.0865	0.0042613
3961.0469	0.00430827
3959.0072	0.00425426
3956.9675	0.004259
3954.9278	0.00431337
3952.8882	0.00442191
3950.8485	0.00466544
3948.8088	0.00471589
3946.7691	0.0044914
3944.7295	0.00444336
3942.6898	0.00442981
3940.6501	0.00418356
3938.6104	0.00404759
3936.5708	0.00417841
3934.5311	0.00445319
3932.4914	0.00463533
3930.4518	0.00450338
3928.4121	0.00436213
3926.3724	0.00448544
3924.3327	0.0045423
3922.2931	0.00443321
3920.2534	0.00451235
3918.2137	0.00461974
3916.1740	0.00440766
3914.1344	0.00416328
3912.0947	0.00414658
3910.0550	0.0042659
3908.0153	0.00463677
3905.9757	0.00520521
3903.9360	0.00541311
3901.8963	0.00514124
3899.8566	0.00474065
3897.8170	0.004347
3895.7773	0.00428292
3893.7376	0.0045202
3891.6979	0.00447042
3889.6583	0.00425753
3887.6186	0.00451316
3885.5789	0.00474123
3883.5393	0.00466832
3881.4996	0.00468502
3879.4599	0.00445023
3877.4202	0.00425011
3875.3806	0.0044801
3873.3409	0.00480817
3871.3012	0.00494362
3869.2615	0.00462615
3867.2219	0.00432618
3865.1822	0.00439325
3863.1425	0.0043477
3861.1028	0.00420306
3859.0632	0.00438041
3857.0235	0.0049172
3854.9838	0.00528216
3852.9441	0.00463447
3850.9045	0.00392961
3848.8648	0.0039694
3846.8251	0.00425178
3844.7855	0.00454769
3842.7458	0.00478218
3840.7061	0.0048778
3838.6664	0.00470061
3836.6268	0.00429701
3834.5871	0.00405036
3832.5474	0.0039926
3830.5077	0.00403602
3828.4681	0.00418544
3826.4284	0.00429591
3824.3887	0.00440957
3822.3490	0.00446791
3820.3094	0.00424292
3818.2697	0.00419433
3816.2300	0.00411851
3814.1903	0.00381744
3812.1507	0.00388529
3810.1110	0.00422039
3808.0713	0.00436451
3806.0316	0.00419213
3803.9920	0.00420131
3801.9523	0.00423204
3799.9126	0.00401647
3797.8730	0.00407722
3795.8333	0.00416072
3793.7936	0.00402426
3791.7539	0.00392005
3789.7143	0.00393797
3787.6746	0.00406126
3785.6349	0.00411422
3783.5952	0.00406029
3781.5556	0.0040773
3779.5159	0.00399597
3777.4762	0.00382527
3775.4365	0.00391859
3773.3969	0.00416422
3771.3572	0.0042138
3769.3175	0.00402264
3767.2778	0.00401762
3765.2382	0.00417169
3763.1985	0.00425298
3761.1588	0.00443629
3759.1192	0.00454701
3757.0795	0.00446606
3755.0398	0.0045958
3753.0001	0.00484757
3750.9605	0.00457317
3748.9208	0.00413445
3746.8811	0.00445667
3744.8414	0.00473976
3742.8018	0.00433384
3740.7621	0.00427777
3738.7224	0.00483401
3736.6827	0.00551731
3734.6431	0.00545773
3732.6034	0.00452702
3730.5637	0.00398507
3728.5240	0.00429591
3726.4844	0.00481616
3724.4447	0.00491351
3722.4050	0.00470069
3720.3653	0.00443334
3718.3257	0.00421333
3716.2860	0.0043436
3714.2463	0.00488173
3712.2067	0.00514944
3710.1670	0.00460064
3708.1273	0.00409951
3706.0876	0.00415622
3704.0480	0.00438036
3702.0083	0.00429876
3699.9686	0.00395132
3697.9289	0.00378558
3695.8893	0.00392353
3693.8496	0.0042574
3691.8099	0.00456796
3689.7702	0.00442471
3687.7306	0.0038681
3685.6909	0.00364848
3683.6512	0.00383209
3681.6115	0.00420423
3679.5719	0.00469067
3677.5322	0.0051694
3675.4925	0.00511282
3673.4529	0.004721
3671.4132	0.0047831
3669.3735	0.00462078
3667.3338	0.00405619
3665.2942	0.00383561
3663.2545	0.00389223
3661.2148	0.00407053
3659.1751	0.00443784
3657.1355	0.0046049
3655.0958	0.00438883
3653.0561	0.00465519
3651.0164	0.0054728
3648.9768	0.00569416
3646.9371	0.00504457
3644.8974	0.00461793
3642.8577	0.00456647
3640.8181	0.00459145
3638.7784	0.00458698
3636.7387	0.00469983
3634.6990	0.00494791
3632.6594	0.00530019
3630.6197	0.00566525
3628.5800	0.00538355
3626.5404	0.00469943
3624.5007	0.00461892
3622.4610	0.0050156
3620.4213	0.00545474
3618.3817	0.00547285
3616.3420	0.00538302
3614.3023	0.00551199
3612.2626	0.0056234
3610.2230	0.00579866
3608.1833	0.00586958
3606.1436	0.00559146
3604.1039	0.0053359
3602.0643	0.00526193
3600.0246	0.00530642
3597.9849	0.00551377
3595.9452	0.0057117
3593.9056	0.00566072
3591.8659	0.0057425
3589.8262	0.00625653
3587.7866	0.00649752
3585.7469	0.00599493
3583.7072	0.00559366
3581.6675	0.0055804
3579.6279	0.00562765
3577.5882	0.00562694
3575.5485	0.00562859
3573.5088	0.00566759
3571.4692	0.00601619
3569.4295	0.00683919
3567.3898	0.00744072
3565.3501	0.0069501
3563.3105	0.00618893
3561.2708	0.00601399
3559.2311	0.00612243
3557.1914	0.00616751
3555.1518	0.00630204
3553.1121	0.00645739
3551.0724	0.00639826
3549.0327	0.00642492
3546.9931	0.00669324
3544.9534	0.00678739
3542.9137	0.0065836
3540.8741	0.00637256
3538.8344	0.0063789
3536.7947	0.00651712
3534.7550	0.00658379
3532.7154	0.0066858
3530.6757	0.00688858
3528.6360	0.00703378
3526.5963	0.00706332
3524.5567	0.00707158
3522.5170	0.0070735
3520.4773	0.00703296
3518.4376	0.00697777
3516.3980	0.00692719
3514.3583	0.00697535
3512.3186	0.00716026
3510.2789	0.0073026
3508.2393	0.00731824
3506.1996	0.00737121
3504.1599	0.00744375
3502.1203	0.00738185
3500.0806	0.00732898
3498.0409	0.00734801
3496.0012	0.00728994
3493.9616	0.00721016
3491.9219	0.00728038
3489.8822	0.00742129
3487.8425	0.00744025
3485.8029	0.00743159
3483.7632	0.00755508
3481.7235	0.00765821
3479.6838	0.00756957
3477.6442	0.00746866
3475.6045	0.00754528
3473.5648	0.00768137
3471.5251	0.00771012
3469.4855	0.007697
3467.4458	0.00774777
3465.4061	0.00784602
3463.3664	0.00795345
3461.3268	0.00800072
3459.2871	0.008009
3457.2474	0.00802849
3455.2078	0.00800396
3453.1681	0.00796246
3451.1284	0.00797936
3449.0887	0.0080456
3447.0491	0.00808247
3445.0094	0.00809064
3442.9697	0.00810364
3440.9300	0.00804805
3438.8904	0.00802268
3436.8507	0.00816842
3434.8110	0.00833782
3432.7713	0.00842652
3430.7317	0.00850637
3428.6920	0.00857242
3426.6523	0.00858169
3424.6126	0.00861166
3422.5730	0.00875868
3420.5333	0.00890569
3418.4936	0.00887459
3416.4540	0.00877143
3414.4143	0.00877471
3412.3746	0.00886022
3410.3349	0.00896285
3408.2953	0.00902376
3406.2556	0.00897519
3404.2159	0.00888239
3402.1762	0.00884619
3400.1366	0.00886128
3398.0969	0.00892437
3396.0572	0.00904229
3394.0175	0.00917597
3391.9779	0.00926624
3389.9382	0.0092825
3387.8985	0.00926322
3385.8588	0.00923588
3383.8192	0.0092577
3381.7795	0.00937605
3379.7398	0.00945237
3377.7001	0.0094057
3375.6605	0.00935182
3373.6208	0.00933423
3371.5811	0.00939856
3369.5415	0.00960367
3367.5018	0.00981149
3365.4621	0.00989061
3363.4224	0.00988113
3361.3828	0.00985039
3359.3431	0.00981885
3357.3034	0.00982788
3355.2637	0.00987163
3353.2241	0.00990746
3351.1844	0.00995497
3349.1447	0.0100126
3347.1050	0.010073
3345.0654	0.0101196
3343.0257	0.010146
3340.9860	0.0102151
3338.9463	0.0103368
3336.9067	0.0104019
3334.8670	0.0103886
3332.8273	0.0104102
3330.7877	0.0104901
3328.7480	0.0105843
3326.7083	0.0106564
3324.6686	0.010663
3322.6290	0.0106683
3320.5893	0.0107893
3318.5496	0.0109681
3316.5099	0.0110656
3314.4703	0.0111053
3312.4306	0.0112024
3310.3909	0.0113151
3308.3512	0.0113393
3306.3116	0.0113741
3304.2719	0.0114791
3302.2322	0.0115448
3300.1925	0.0115557
3298.1529	0.0115559
3296.1132	0.0115893
3294.0735	0.0117034
3292.0338	0.0118362
3289.9942	0.0119541
3287.9545	0.0120644
3285.9148	0.0120884
3283.8752	0.0120489
3281.8355	0.0120249
3279.7958	0.0120143
3277.7561	0.0120008
3275.7165	0.0120005
3273.6768	0.0120779
3271.6371	0.0122048
3269.5974	0.0122512
3267.5578	0.0122038
3265.5181	0.0121528
3263.4784	0.0120903
3261.4387	0.011973
3259.3991	0.0118725
3257.3594	0.011825
3255.3197	0.0117965
3253.2800	0.0117469
3251.2404	0.0116223
3249.2007	0.0115196
3247.1610	0.0115394
3245.1214	0.0115874
3243.0817	0.0115605
3241.0420	0.0114869
3239.0023	0.0114539
3236.9627	0.0114002
3234.9230	0.0112761
3232.8833	0.0111986
3230.8436	0.0112024
3228.8040	0.0112433
3226.7643	0.011289
3224.7246	0.0112673
3222.6849	0.0111352
3220.6453	0.011008
3218.6056	0.0109869
3216.5659	0.010973
3214.5262	0.0108886
3212.4866	0.0107849
3210.4469	0.0107321
3208.4072	0.0107213
3206.3675	0.0107022
3204.3279	0.0107159
3202.2882	0.0107517
3200.2485	0.0106821
3198.2089	0.0105242
3196.1692	0.0104086
3194.1295	0.0103659
3192.0898	0.0104018
3190.0502	0.0104544
3188.0105	0.0103806
3185.9708	0.010258
3183.9311	0.010203
3181.8915	0.0101441
3179.8518	0.0100693
3177.8121	0.0100169
3175.7724	0.00996747
3173.7328	0.00986797
3171.6931	0.0097201
3169.6534	0.00958607
3167.6137	0.00949957
3165.5741	0.00948729
3163.5344	0.00946226
3161.4947	0.00933884
3159.4551	0.00922298
3157.4154	0.00914734
3155.3757	0.0090881
3153.3360	0.00907409
3151.2964	0.00905315
3149.2567	0.00901988
3147.2170	0.00899038
3145.1773	0.00892043
3143.1377	0.00883156
3141.0980	0.0087517
3139.0583	0.00869431
3137.0186	0.00870086
3134.9790	0.00874777
3132.9393	0.00872714
3130.8996	0.00862964
3128.8599	0.00855972
3126.8203	0.00852691
3124.7806	0.0084602
3122.7409	0.00834841
3120.7013	0.00827426
3118.6616	0.0082841
3116.6219	0.00829864
3114.5822	0.0082898
3112.5426	0.00830732
3110.5029	0.00836704
3108.4632	0.00842211
3106.4235	0.00841367
3104.3839	0.00838746
3102.3442	0.00836754
3100.3045	0.00834075
3098.2648	0.00833777
3096.2252	0.00836345
3094.1855	0.00843082
3092.1458	0.0085032
3090.1061	0.0085069
3088.0665	0.00844067
3086.0268	0.00836136
3083.9871	0.00830307
3081.9474	0.00833635
3079.9078	0.00851537
3077.8681	0.00865013
3075.8284	0.00860384
3073.7888	0.00850742
3071.7491	0.00849056
3069.7094	0.00856429
3067.6697	0.00868124
3065.6301	0.00874351
3063.5904	0.00868451
3061.5507	0.00859933
3059.5110	0.0086036
3057.4714	0.00870281
3055.4317	0.00877893
3053.3920	0.00873062
3051.3523	0.00861504
3049.3127	0.00848501
3047.2730	0.00836796
3045.2333	0.00835123
3043.1936	0.00844262
3041.1540	0.00849372
3039.1143	0.00839395
3037.0746	0.00822044
3035.0350	0.00811448
3032.9953	0.0080975
3030.9556	0.00811454
3028.9159	0.008123
3026.8763	0.00808059
3024.8366	0.00798271
3022.7969	0.00787755
3020.7572	0.00782605
3018.7176	0.00783711
3016.6779	0.00787681
3014.6382	0.00792948
3012.5985	0.00797501
3010.5589	0.00790204
3008.5192	0.00770524
3006.4795	0.0076055
3004.4398	0.00760191
3002.4002	0.00754465
3000.3605	0.00752655
2998.3208	0.00760987
2996.2811	0.007698
2994.2415	0.00773721
2992.2018	0.00774759
2990.1621	0.00779447
2988.1225	0.00787396
2986.0828	0.00793665
2984.0431	0.00799819
2982.0034	0.00807804
2979.9638	0.00819074
2977.9241	0.00830136
2975.8844	0.00840538
2973.8447	0.00856015
2971.8051	0.0087633
2969.7654	0.00898375
2967.7257	0.00915458
2965.6860	0.00926336
2963.6464	0.00936938
2961.6067	0.0095047
2959.5670	0.00964996
2957.5273	0.00975626
2955.4877	0.0098045
2953.4480	0.00973466
2951.4083	0.00956728
2949.3687	0.00945652
2947.3290	0.00947697
2945.2893	0.00957935
2943.2496	0.00966721
2941.2100	0.00974554
2939.1703	0.00990603
2937.1306	0.0101533
2935.0909	0.0104754
2933.0513	0.0108748
2931.0116	0.0112331
2928.9719	0.0114458
2926.9322	0.0115923
2924.8926	0.0117629
2922.8529	0.0119693
2920.8132	0.0121663
2918.7735	0.0122028
2916.7339	0.0119915
2914.6942	0.0115866
2912.6545	0.0110744
2910.6148	0.0106057
2908.5752	0.0102661
2906.5355	0.0100274
2904.4958	0.00984845
2902.4562	0.00966515
2900.4165	0.00951735
2898.3768	0.00942848
2896.3371	0.00930919
2894.2975	0.00912465
2892.2578	0.00890318
2890.2181	0.00876552
2888.1784	0.0087241
2886.1388	0.00867796
2884.0991	0.00865821
2882.0594	0.00868869
2880.0197	0.00871161
2877.9801	0.00868311
2875.9404	0.00866711
2873.9007	0.00875915
2871.8610	0.00891568
2869.8214	0.00897003
2867.7817	0.00883745
2865.7420	0.00868837
2863.7024	0.00865805
2861.6627	0.00871488
2859.6230	0.00887166
2857.5833	0.0091228
2855.5437	0.00943538
2853.5040	0.00974938
2851.4643	0.00989374
2849.4246	0.00969535
2847.3850	0.00920085
2845.3453	0.0087067
2843.3056	0.00837501
2841.2659	0.00811881
2839.2263	0.00789247
2837.1866	0.0076692
2835.1469	0.00745215
2833.1072	0.0073582
2831.0676	0.00736405
2829.0279	0.00735262
2826.9882	0.00729613
2824.9485	0.00717068
2822.9089	0.00704275
2820.8692	0.00697301
2818.8295	0.00691546
2816.7899	0.00691311
2814.7502	0.00698761
2812.7105	0.00703951
2810.6708	0.00701902
2808.6312	0.0069603
2806.5915	0.00690412
2804.5518	0.00686267
2802.5121	0.00684326
2800.4725	0.00684837
2798.4328	0.0068358
2796.3931	0.00678163
2794.3534	0.00671813
2792.3138	0.0066781
2790.2741	0.006697
2788.2344	0.00675058
2786.1947	0.006745
2784.1551	0.0066884
2782.1154	0.00663906
2780.0757	0.00657872
2778.0361	0.0065296
2775.9964	0.00654468
2773.9567	0.00660684
2771.9170	0.00665681
2769.8774	0.00662894
2767.8377	0.00654376
2765.7980	0.00649428
2763.7583	0.00646241
2761.7187	0.00638872
2759.6790	0.0063423
2757.6393	0.00638541
2755.5996	0.00644759
2753.5600	0.00645266
2751.5203	0.00642568
2749.4806	0.00638428
2747.4409	0.00631743
2745.4013	0.00627255
2743.3616	0.00628013
2741.3219	0.00631352
2739.2822	0.0063329
2737.2426	0.00631533
2735.2029	0.00627515
2733.1632	0.00623783
2731.1236	0.00621879
2729.0839	0.00624807
2727.0442	0.00632581
2725.0045	0.00637467
2722.9649	0.00634472
2720.9252	0.00626469
2718.8855	0.00617168
2716.8458	0.00609119
2714.8062	0.00604661
2712.7665	0.00602743
2710.7268	0.00603745
2708.6871	0.00607948
2706.6475	0.00610607
2704.6078	0.00611075
2702.5681	0.00609547
2700.5284	0.00606334
2698.4888	0.00604535
2696.4491	0.00603013
2694.4094	0.00602682
2692.3698	0.00606559
2690.3301	0.0060842
2688.2904	0.00605575
2686.2507	0.00604163
2684.2111	0.00604738
2682.1714	0.00608279
2680.1317	0.00611713
2678.0920	0.00607405
2676.0524	0.00601866
2674.0127	0.00601963
2671.9730	0.00599945
2669.9333	0.00592242
2667.8937	0.00588183
2665.8540	0.00590628
2663.8143	0.00593958
2661.7746	0.00594843
2659.7350	0.00592122
2657.6953	0.00588477
2655.6556	0.00582358
2653.6159	0.00574084
2651.5763	0.00572484
2649.5366	0.00571889
2647.4969	0.00565374
2645.4573	0.00562054
2643.4176	0.00563877
2641.3779	0.00565964
2639.3382	0.0056287
2637.2986	0.00552518
2635.2589	0.0054954
2633.2192	0.00558391
2631.1795	0.00562969
2629.1399	0.00563533
2627.1002	0.00569484
2625.0605	0.00573885
2623.0208	0.00571068
2620.9812	0.00565862
2618.9415	0.00560061
2616.9018	0.00557313
2614.8621	0.00560082
2612.8225	0.00556312
2610.7828	0.00544239
2608.7431	0.00542661
2606.7035	0.00552754
2604.6638	0.00554387
2602.6241	0.00553755
2600.5844	0.00566801
2598.5448	0.00571776
2596.5051	0.00553522
2594.4654	0.00532623
2592.4257	0.00530648
2590.3861	0.00545049
2588.3464	0.00554563
2586.3067	0.00551758
2584.2670	0.00547241
2582.2274	0.00549991
2580.1877	0.00554639
2578.1480	0.00551328
2576.1083	0.00541691
2574.0687	0.00532996
2572.0290	0.00536426
2569.9893	0.00549865
2567.9496	0.00555402
2565.9100	0.00549728
2563.8703	0.00543741
2561.8306	0.00545786
2559.7910	0.00552948
2557.7513	0.00557219
2555.7116	0.00559285
2553.6719	0.00558724
2551.6323	0.00551225
2549.5926	0.00543815
2547.5529	0.005421
2545.5132	0.00540855
2543.4736	0.00540258
2541.4339	0.00542554
2539.3942	0.00547862
2537.3545	0.00558818
2535.3149	0.00574019
2533.2752	0.00582888
2531.2355	0.00575947
2529.1958	0.0055558
2527.1562	0.00539584
2525.1165	0.00543841
2523.0768	0.00551999
2521.0372	0.00546821
2518.9975	0.00539804
2516.9578	0.00542158
2514.9181	0.0054852
2512.8785	0.00550746
2510.8388	0.00552332
2508.7991	0.00552528
2506.7594	0.00546171
2504.7198	0.00540824
2502.6801	0.00541303
2500.6404	0.00543138
2498.6007	0.00547369
2496.5611	0.00550746
2494.5214	0.00542826
2492.4817	0.00532181
2490.4420	0.00531017
2488.4024	0.00528711
2486.3627	0.00521021
2484.3230	0.005169
2482.2833	0.00507371
2480.2437	0.00497412
2478.2040	0.00512835
2476.1643	0.0054236
2474.1247	0.00557337
2472.0850	0.00554256
2470.0453	0.00548711
2468.0056	0.00554623
2465.9660	0.00562175
2463.9263	0.00553055
2461.8866	0.00535965
2459.8469	0.00531413
2457.8073	0.00534817
2455.7676	0.00533627
2453.7279	0.00526217
2451.6882	0.00515727
2449.6486	0.00509055
2447.6089	0.00508545
2445.5692	0.00516196
2443.5295	0.00527052
2441.4899	0.00530194
2439.4502	0.00530661
2437.4105	0.00529516
2435.3709	0.00521878
2433.3312	0.00516481
2431.2915	0.00521543
2429.2518	0.00527621
2427.2122	0.00524252
2425.1725	0.00520434
2423.1328	0.0052263
2421.0931	0.00528274
2419.0535	0.00535611
2417.0138	0.00542808
2414.9741	0.00545272
2412.9344	0.00536929
2410.8948	0.00525549
2408.8551	0.0052297
2406.8154	0.00525507
2404.7757	0.00523866
2402.7361	0.00523453
2400.6964	0.00531979
2398.6567	0.00536326
2396.6170	0.00529117
2394.5774	0.00526487
2392.5377	0.0053168
2390.4980	0.00537026
2388.4584	0.00546567
2386.4187	0.00560515
2384.3790	0.00573332
2382.3393	0.00581372
2380.2997	0.00587209
2378.2600	0.00590526
2376.2203	0.00577655
2374.1806	0.00539977
2372.1410	0.00492849
2370.1013	0.00461142
2368.0616	0.00436093
2366.0219	0.00389082
2363.9823	0.00329882
2361.9426	0.00298542
2359.9029	0.00295456
2357.8632	0.00303093
2355.8236	0.00329238
2353.7839	0.0036584
2351.7442	0.00412975
2349.7046	0.00463575
2347.6649	0.00483877
2345.6252	0.00454018
2343.5855	0.00400683
2341.5459	0.00361671
2339.5062	0.00337009
2337.4665	0.00337296
2335.4268	0.00366806
2333.3872	0.00404639
2331.3475	0.00439634
2329.3078	0.00463745
2327.2681	0.00469909
2325.2285	0.00467921
2323.1888	0.00467235
2321.1491	0.00470579
2319.1094	0.00487293
2317.0698	0.00522376
2315.0301	0.00560203
2312.9904	0.00581086
2310.9507	0.00583652
2308.9111	0.00576624
2306.8714	0.00560992
2304.8317	0.00543261
2302.7921	0.00542761
2300.7524	0.00551162
2298.7127	0.00544803
2296.6730	0.00531701
2294.6334	0.00524516
2292.5937	0.00518792
2290.5540	0.00515549
2288.5143	0.00521498
2286.4747	0.005271
2284.4350	0.00522601
2282.3953	0.00516324
2280.3556	0.00510939
2278.3160	0.00502427
2276.2763	0.00498816
2274.2366	0.00500756
2272.1969	0.00490367
2270.1573	0.00483684
2268.1176	0.0050702
2266.0779	0.00530532
2264.0383	0.00531625
2261.9986	0.00523314
2259.9589	0.00505321
2257.9192	0.00491856
2255.8796	0.00500675
2253.8399	0.00510789
2251.8002	0.00519295
2249.7605	0.00541608
2247.7209	0.00570483
2245.6812	0.00576516
2243.6415	0.00543361
2241.6018	0.00516607
2239.5622	0.00516012
2237.5225	0.00523329
2235.4828	0.0054835
2233.4431	0.00566022
2231.4035	0.00560184
2229.3638	0.0056089
2227.3241	0.00556102
2225.2844	0.00524844
2223.2448	0.00477716
2221.2051	0.00441378
2219.1654	0.00460545
2217.1258	0.00513747
2215.0861	0.00539697
2213.0464	0.00541456
2211.0067	0.00534057
2208.9671	0.00538745
2206.9274	0.0056346
2204.8877	0.00571705
2202.8480	0.00576332
2200.8084	0.00589002
2198.7687	0.00561291
2196.7290	0.00514208
2194.6893	0.00508215
2192.6497	0.00513309
2190.6100	0.00495074
2188.5703	0.00486223
2186.5306	0.0049486
2184.4910	0.00487626
2182.4513	0.0047631
2180.4116	0.00507282
2178.3720	0.00553047
2176.3323	0.00559988
2174.2926	0.00558501
2172.2529	0.00566095
2170.2133	0.00556036
2168.1736	0.005524
2166.1339	0.00548793
2164.0942	0.00493111
2162.0546	0.00411982
2160.0149	0.00393439
2157.9752	0.0047445
2155.9355	0.00571913
2153.8959	0.00613288
2151.8562	0.00600919
2149.8165	0.00558504
2147.7768	0.00534382
2145.7372	0.00547581
2143.6975	0.00566263
2141.6578	0.00579032
2139.6181	0.00592027
2137.5785	0.00609198
2135.5388	0.00631893
2133.4991	0.00640777
2131.4595	0.00632794
2129.4198	0.00617313
2127.3801	0.00586393
2125.3404	0.00557714
2123.3008	0.00556257
2121.2611	0.00566696
2119.2214	0.00568972
2117.1817	0.00562332
2115.1421	0.00560056
2113.1024	0.0056929
2111.0627	0.00568707
2109.0230	0.0055564
2106.9834	0.00553991
2104.9437	0.00555247
2102.9040	0.00550457
2100.8643	0.00555045
2098.8247	0.00558887
2096.7850	0.00557119
2094.7453	0.00567769
2092.7057	0.00579074
2090.6660	0.00573182
2088.6263	0.00562788
2086.5866	0.0056132
2084.5470	0.0055536
2082.5073	0.0054004
2080.4676	0.00529969
2078.4279	0.00531981
2076.3883	0.00545403
2074.3486	0.0055762
2072.3089	0.00564223
2070.2692	0.00581448
2068.2296	0.00597724
2066.1899	0.00581542
2064.1502	0.00560205
2062.1105	0.00567921
2060.0709	0.00576445
2058.0312	0.00566287
2055.9915	0.00554495
2053.9518	0.00562175
2051.9122	0.00578607
2049.8725	0.00570119
2047.8328	0.00541495
2045.7932	0.00538711
2043.7535	0.00556957
2041.7138	0.00562392
2039.6741	0.00573096
2037.6345	0.00596333
2035.5948	0.00599328
2033.5551	0.00573982
2031.5154	0.00560431
2029.4758	0.00554167
2027.4361	0.00528221
2025.3964	0.00536861
2023.3567	0.00608113
2021.3171	0.00677016
2019.2774	0.00683514
2017.2377	0.00641559
2015.1980	0.00601128
2013.1584	0.00586937
2011.1187	0.00594331
2009.0790	0.00610355
2007.0394	0.00634527
2004.9997	0.00651772
2002.9600	0.00636757
2000.9203	0.00617525
1998.8807	0.00602919
1996.8410	0.00561105
1994.8013	0.00553498
1992.7616	0.00609253
1990.7220	0.00629931
1988.6823	0.00615147
1986.6426	0.00620322
1984.6029	0.00634052
1982.5633	0.00651644
1980.5236	0.00675715
1978.4839	0.00702796
1976.4442	0.00701357
1974.4046	0.0065553
1972.3649	0.00604118
1970.3252	0.00583468
1968.2856	0.00601772
1966.2459	0.00628226
1964.2062	0.00627662
1962.1665	0.00597955
1960.1269	0.00581933
1958.0872	0.00608187
1956.0475	0.00634162
1954.0078	0.00627901
1951.9682	0.00606231
1949.9285	0.00591836
1947.8888	0.00603766
1945.8491	0.00643475
1943.8095	0.00679086
1941.7698	0.00671624
1939.7301	0.00631357
1937.6904	0.00608751
1935.6508	0.00613579
1933.6111	0.00611413
1931.5714	0.00593667
1929.5317	0.00596441
1927.4921	0.00621553
1925.4524	0.00631922
1923.4127	0.00622388
1921.3731	0.0061553
1919.3334	0.00621325
1917.2937	0.00602701
1915.2540	0.0055638
1913.2144	0.0054766
1911.1747	0.00583366
1909.1350	0.00612692
1907.0953	0.00616588
1905.0557	0.00609896
1903.0160	0.00601265
1900.9763	0.00602861
1898.9366	0.00618108
1896.8970	0.00641528
1894.8573	0.00662463
1892.8176	0.00660734
1890.7779	0.0064297
1888.7383	0.00622349
1886.6986	0.00606339
1884.6589	0.00593851
1882.6193	0.0057973
1880.5796	0.00575858
1878.5399	0.00584142
1876.5002	0.00593979
1874.4606	0.00603528
1872.4209	0.00618754
1870.3812	0.00638935
1868.3415	0.0063965
1866.3019	0.00609954
1864.2622	0.00588422
1862.2225	0.00596706
1860.1828	0.00614267
1858.1432	0.00617646
1856.1035	0.00609604
1854.0638	0.00595937
1852.0241	0.00584069
1849.9845	0.00591515
1847.9448	0.00618786
1845.9051	0.00645676
1843.8654	0.00633923
1841.8258	0.00596024
1839.7861	0.00585433
1837.7464	0.00593407
1835.7068	0.00594098
1833.6671	0.00597244
1831.6274	0.00611836
1829.5877	0.00615034
1827.5481	0.00612718
1825.5084	0.00619198
1823.4687	0.00612791
1821.4290	0.00599428
1819.3894	0.00598142
1817.3497	0.00598339
1815.3100	0.00593326
1813.2703	0.00596339
1811.2307	0.00600089
1809.1910	0.00591759
1807.1513	0.00581996
1805.1116	0.00587997
1803.0720	0.00610263
1801.0323	0.00614338
1798.9926	0.00592017
1796.9530	0.00590943
1794.9133	0.00616806
1792.8736	0.00630167
1790.8339	0.00607853
1788.7943	0.00583917
1786.7546	0.00581592
1784.7149	0.00590067
1782.6752	0.00601562
1780.6356	0.00603845
1778.5959	0.00596554
1776.5562	0.00602443
1774.5165	0.00617599
1772.4769	0.00614837
1770.4372	0.00603856
1768.3975	0.00599239
1766.3578	0.00585974
1764.3182	0.00588067
1762.2785	0.00606142
1760.2388	0.0061532
1758.1991	0.00624321
1756.1595	0.0062794
1754.1198	0.00643427
1752.0801	0.00692211
1750.0405	0.00729531
1748.0008	0.00724935
1745.9611	0.00718008
1743.9214	0.00717944
1741.8818	0.00710871
1739.8421	0.00701954
1737.8024	0.00719202
1735.7627	0.00765492
1733.7231	0.00785093
1731.6834	0.00758242
1729.6437	0.00734896
1727.6040	0.00720366
1725.5644	0.00724035
1723.5247	0.00738432
1721.4850	0.00761619
1719.4453	0.00811374
1717.4057	0.00858726
1715.3660	0.00852419
1713.3263	0.00827442
1711.2867	0.00823643
1709.2470	0.00849127
1707.2073	0.00892749
1705.1676	0.00937944
1703.1280	0.00992218
1701.0883	0.0106248
1699.0486	0.0112749
1697.0089	0.0118294
1694.9693	0.0122869
1692.9296	0.0128011
1690.8899	0.0135884
1688.8502	0.0144654
1686.8106	0.0152823
1684.7709	0.0161491
1682.7312	0.0168572
1680.6915	0.0173751
1678.6519	0.017931
1676.6122	0.0185682
1674.5725	0.019229
1672.5328	0.0198833
1670.4932	0.0205396
1668.4535	0.0210453
1666.4138	0.0215481
1664.3742	0.0222412
1662.3345	0.0229981
1660.2948	0.0236907
1658.2551	0.0244969
1656.2155	0.02554
1654.1758	0.0265834
1652.1361	0.0269871
1650.0964	0.0273136
1648.0568	0.0279186
1646.0171	0.0282531
1643.9774	0.0283198
1641.9377	0.028514
1639.8981	0.0288353
1637.8584	0.0291768
1635.8187	0.0290957
1633.7790	0.0286636
1631.7394	0.0286229
1629.6997	0.0287506
1627.6600	0.0287187
1625.6204	0.028645
1623.5807	0.0284915
1621.5410	0.0280819
1619.5013	0.0276675
1617.4617	0.0270335
1615.4220	0.0260224
1613.3823	0.0252845
1611.3426	0.0247177
1609.3030	0.0240132
1607.2633	0.0231698
1605.2236	0.0223098
1603.1839	0.0215169
1601.1443	0.0207785
1599.1046	0.0201271
1597.0649	0.0196096
1595.0252	0.0191059
1592.9856	0.0185558
1590.9459	0.0180621
1588.9062	0.0176623
1586.8665	0.0173879
1584.8269	0.0172571
1582.7872	0.0172055
1580.7475	0.0172658
1578.7079	0.0174948
1576.6682	0.0175902
1574.6285	0.0174873
1572.5888	0.0177057
1570.5492	0.0181003
1568.5095	0.0183245
1566.4698	0.0185719
1564.4301	0.0190605
1562.3905	0.0198098
1560.3508	0.020828
1558.3111	0.0216189
1556.2714	0.0220379
1554.2318	0.0227057
1552.1921	0.0235289
1550.1524	0.024322
1548.1127	0.0250218
1546.0731	0.025912
1544.0334	0.0269519
1541.9937	0.027602
1539.9541	0.0276592
1537.9144	0.0276354
1535.8747	0.027995
1533.8350	0.0284471
1531.7954	0.0286597
1529.7557	0.0288965
1527.7160	0.0293268
1525.6763	0.0296595
1523.6367	0.0298561
1521.5970	0.0300116
1519.5573	0.0300786
1517.5176	0.0301738
1515.4780	0.0301481
1513.4383	0.0300733
1511.3986	0.0302787
1509.3589	0.0307318
1507.3193	0.0302285
1505.2796	0.0282008
1503.2399	0.0271215
1501.2002	0.0267721
1499.1606	0.0263346
1497.1209	0.0254311
1495.0812	0.0242881
1493.0416	0.0236784
1491.0019	0.0234607
1488.9622	0.0227564
1486.9225	0.021528
1484.8829	0.0205663
1482.8432	0.0200239
1480.8035	0.0197116
1478.7638	0.0196616
1476.7242	0.0199636
1474.6845	0.0203701
1472.6448	0.0204318
1470.6051	0.0202376
1468.5655	0.0203321
1466.5258	0.0206359
1464.4861	0.0207521
1462.4464	0.0208332
1460.4068	0.0213371
1458.3671	0.0221258
1456.3274	0.0223209
1454.2878	0.0219549
1452.2481	0.021802
1450.2084	0.0218621
1448.1687	0.0218836
1446.1291	0.0217023
1444.0894	0.0214853
1442.0497	0.0213375
1440.0100	0.0213606
1437.9704	0.0215069
1435.9307	0.0212333
1433.8910	0.0206987
1431.8513	0.0204048
1429.8117	0.0201164
1427.7720	0.0197954
1425.7323	0.0197041
1423.6926	0.0197968
1421.6530	0.0200435
1419.6133	0.0204179
1417.5736	0.0204458
1415.5339	0.0201582
1413.4943	0.0199961
1411.4546	0.0199685
1409.4149	0.0199689
1407.3753	0.0200882
1405.3356	0.0202253
1403.2959	0.0201746
1401.2562	0.020237
1399.2166	0.0205232
1397.1769	0.0207756
1395.1372	0.0207885
1393.0975	0.0204919
1391.0579	0.0202991
1389.0182	0.0204642
1386.9785	0.0205575
1384.9388	0.0202736
1382.8992	0.0200233
1380.8595	0.0200138
1378.8198	0.0200772
1376.7801	0.0201354
1374.7405	0.0201088
1372.7008	0.019845
1370.6611	0.0195777
1368.6215	0.0194148
1366.5818	0.0193097
1364.5421	0.0193984
1362.5024	0.0193599
1360.4628	0.0189
1358.4231	0.018462
1356.3834	0.0182841
1354.3437	0.0181924
1352.3041	0.0180852
1350.2644	0.0180306
1348.2247	0.0180455
1346.1850	0.0181275
1344.1454	0.0183022
1342.1057	0.0186259
1340.0660	0.0189505
1338.0263	0.0188485
1335.9867	0.0184118
1333.9470	0.0181081
1331.9073	0.0180249
1329.8676	0.0180238
1327.8280	0.0180356
1325.7883	0.0180697
1323.7486	0.0181817
1321.7090	0.018393
1319.6693	0.0185858
1317.6296	0.0186659
1315.5899	0.0187237
1313.5503	0.0187819
1311.5106	0.0187351
1309.4709	0.0186322
1307.4312	0.0185869
1305.3916	0.018562
1303.3519	0.0185089
1301.3122	0.018495
1299.2725	0.0185929
1297.2329	0.0187289
1295.1932	0.018777
1293.1535	0.0187693
1291.1138	0.0188239
1289.0742	0.018925
1287.0345	0.0189713
1284.9948	0.0189566
1282.9552	0.018962
1280.9155	0.0190425
1278.8758	0.0191709
1276.8361	0.0192685
1274.7965	0.0193249
1272.7568	0.0194293
1270.7171	0.019587
1268.6774	0.0197335
1266.6378	0.0198825
1264.5981	0.0200605
1262.5584	0.0202693
1260.5187	0.020473
1258.4791	0.0206602
1256.4394	0.020856
1254.3997	0.021058
1252.3600	0.0213035
1250.3204	0.0215972
1248.2807	0.0219053
1246.2410	0.0222242
1244.2013	0.0225497
1242.1617	0.0228518
1240.1220	0.0230781
1238.0823	0.0232737
1236.0427	0.0235274
1234.0030	0.0237887
1231.9633	0.0239463
1229.9236	0.0240055
1227.8840	0.0240592
1225.8443	0.0241473
1223.8046	0.0242352
1221.7649	0.024309
1219.7253	0.0243773
1217.6856	0.024399
1215.6459	0.0243478
1213.6062	0.0242466
1211.5666	0.0241432
1209.5269	0.0240997
1207.4872	0.0241116
1205.4475	0.0241461
1203.4079	0.0242189
1201.3682	0.0242994
1199.3285	0.0243193
1197.2889	0.0243132
1195.2492	0.0243485
1193.2095	0.0244303
1191.1698	0.0245206
1189.1302	0.0245396
1187.0905	0.0244827
1185.0508	0.0244329
1183.0111	0.0244116
1180.9715	0.0243857
1178.9318	0.0243398
1176.8921	0.0243144
1174.8524	0.024329
1172.8128	0.0243185
1170.7731	0.0242412
1168.7334	0.0240995
1166.6937	0.0239185
1164.6541	0.023745
1162.6144	0.023567
1160.5747	0.0233555
1158.5350	0.0231194
1156.4954	0.0228666
1154.4557	0.0226444
1152.4160	0.0224512
1150.3764	0.0222276
1148.3367	0.0220035
1146.2970	0.0217753
1144.2573	0.0215299
1142.2177	0.0213058
1140.1780	0.0210575
1138.1383	0.0207908
1136.0986	0.020618
1134.0590	0.0205798
1132.0193	0.0206408
1129.9796	0.0207359
1127.9399	0.0207714
1125.9003	0.0207431
1123.8606	0.0207353
1121.8209	0.0207335
1119.7812	0.020698
1117.7416	0.0206954
1115.7019	0.0207429
1113.6622	0.0207619
1111.6226	0.0207163
1109.5829	0.0206452
1107.5432	0.0206315
1105.5035	0.0207093
1103.4639	0.0207788
1101.4242	0.0207412
1099.3845	0.020686
1097.3448	0.0207428
1095.3052	0.0208399
1093.2655	0.0208787
1091.2258	0.0208897
1089.1861	0.020923
1087.1465	0.0210455
1085.1068	0.0212425
1083.0671	0.0213909
1081.0274	0.0214786
1078.9878	0.0215616
1076.9481	0.0215997
1074.9084	0.0215927
1072.8687	0.0216553
1070.8291	0.0217676
1068.7894	0.0217415
1066.7497	0.0215718
1064.7101	0.021446
1062.6704	0.0213861
1060.6307	0.0213688
1058.5910	0.0214683
1056.5514	0.0216122
1054.5117	0.0217344
1052.4720	0.021942
1050.4323	0.0223217
1048.3927	0.0228573
1046.3530	0.023541
1044.3133	0.0243607
1042.2736	0.0251382
1040.2340	0.0256774
1038.1943	0.0259173
1036.1546	0.0258245
1034.1149	0.0254204
1032.0753	0.0249103
1030.0356	0.0245447
1027.9959	0.0243956
1025.9563	0.02437
1023.9166	0.0243073
1021.8769	0.024117
1019.8372	0.0237698
1017.7976	0.0232578
1015.7579	0.0226993
1013.7182	0.0222462
1011.6785	0.0219113
1009.6389	0.0215619
1007.5992	0.0211324
1005.5595	0.0207343
1003.5198	0.0204493
1001.4802	0.020217
999.4405	0.0200026
997.4008	0.0198839
995.3611	0.0198175
993.3215	0.0196587
991.2818	0.0194241
989.2421	0.019235
987.2024	0.0191531
985.1628	0.0191068
983.1231	0.0190266
981.0834	0.0189235
979.0438	0.0188031
977.0041	0.018694
974.9644	0.0186021
972.9247	0.0184863
970.8851	0.0183532
968.8454	0.0182299
966.8057	0.0181463
964.7660	0.0181335
962.7264	0.0181501
960.6867	0.0181397
958.6470	0.0180737
956.6073	0.0179829
954.5677	0.017908
952.5280	0.0177888
950.4883	0.0176691
948.4486	0.0176271
946.4090	0.0176134
944.3693	0.0176544
942.3296	0.0177675
940.2900	0.0178568
938.2503	0.0178986
936.2106	0.0179342
934.1709	0.0179261
932.1313	0.0178623
930.0916	0.0178617
928.0519	0.0179542
926.0122	0.0180523
923.9726	0.0181078
921.9329	0.0180885
919.8932	0.0180134
917.8535	0.0179263
915.8139	0.0178565
913.7742	0.0178181
911.7345	0.0177987
909.6948	0.0177715
907.6552	0.0176995
905.6155	0.0176217
903.5758	0.01759
901.5361	0.0176007
899.4965	0.0176327
897.4568	0.0176529
895.4171	0.0177064
893.3775	0.0178367
891.3378	0.0179069
889.2981	0.0178392
887.2584	0.0177841
885.2188	0.0178285
883.1791	0.0179168
881.1394	0.0180055
879.0997	0.0180911
877.0601	0.0181332
875.0204	0.0181414
872.9807	0.0181395
870.9410	0.0180718
868.9014	0.0180098
866.8617	0.0180327
864.8220	0.0180898
862.7823	0.0181431
860.7427	0.0181729
858.7030	0.0181425
856.6633	0.018089
854.6237	0.0181625
852.5840	0.0183531
850.5443	0.0184954
848.5046	0.0186055
846.4650	0.0186857
844.4253	0.0186302
842.3856	0.0185611
840.3459	0.0185787
838.3063	0.0186504
836.2666	0.0188027
834.2269	0.0190215
832.1872	0.0192674
830.1476	0.0194117
828.1079	0.0193739
826.0682	0.0193964
824.0285	0.0196471
821.9889	0.0198146
819.9492	0.0197214
817.9095	0.0196654
815.8699	0.019837
813.8302	0.0201059
811.7905	0.0202669
809.7508	0.0204019
807.7112	0.0206501
805.6715	0.0208423
803.6318	0.020944
801.5921	0.0210761
799.5525	0.0212049
797.5128	0.021313
795.4731	0.0214238
793.4334	0.0215537
791.3938	0.0217094
789.3541	0.0218314
787.3144	0.0219392
785.2747	0.0220577
783.2351	0.0221472
781.1954	0.0222291
779.1557	0.0223042
777.1160	0.0224001
775.0764	0.0225609
773.0367	0.0227797
770.9970	0.0230386
768.9574	0.023235
766.9177	0.0233386
764.8780	0.0234482
762.8383	0.0235888
760.7987	0.0237585
758.7590	0.0239498
756.7193	0.0241128
754.6796	0.0243107
752.6400	0.0245998
750.6003	0.0248644
748.5606	0.0251081
746.5209	0.0253664
744.4813	0.0255016
742.4416	0.025557
740.4019	0.0257114
738.3622	0.0258522
736.3226	0.0258152
734.2829	0.0258326
732.2432	0.0261408
730.2036	0.0266041
728.1639	0.0270009
726.1242	0.0272225
724.0845	0.0273302
722.0449	0.0274828
720.0052	0.0277531
717.9655	0.0280088
715.9258	0.0281261
713.8862	0.0283158
711.8465	0.0286992
709.8068	0.0290596
707.7671	0.0293512
705.7275	0.0296437
703.6878	0.0298931
701.6481	0.0302139
699.6084	0.0306631
697.5688	0.0309962
695.5291	0.0311671
693.4894	0.0313884
691.4497	0.0316437
689.4101	0.0317032
687.3704	0.0316218
685.3307	0.0316985
683.2911	0.0318642
681.2514	0.031989
679.2117	0.032247
677.1720	0.0325764
675.1324	0.0328203
673.0927	0.0331447
671.0530	0.0336501
669.0133	0.0342422
666.9737	0.0346663
664.9340	0.0348535
662.8943	0.0350072
660.8546	0.0352033
658.8150	0.0355254
656.7753	0.035883
654.7356	0.0361349
652.6959	0.0363172
650.6563	0.0364622
648.6166	0.0366853
646.5769	0.0370776
644.5373	0.0375782
642.4976	0.0380698
640.4579	0.0384701
638.4182	0.0389053
636.3786	0.0393783
634.3389	0.0396216
632.2992	0.039602
630.2595	0.039606
628.2199	0.0398272
626.1802	0.0400948
624.1405	0.0401543
622.1008	0.0402293
620.0612	0.0405805
618.0215	0.0410498
615.9818	0.0414824
613.9421	0.0416496
611.9025	0.0416546
609.8628	0.0419423
607.8231	0.0421884
605.7834	0.0421249
603.7438	0.0421399
601.7041	0.0423433
599.6644	0.0426917
597.6248	0.0430846
595.5851	0.0434071
593.5454	0.0437045
591.5057	0.0438893
589.4661	0.0439303
587.4264	0.0440293
585.3867	0.0444161
583.3470	0.0450259
581.3074	0.0454629
579.2677	0.0457197
577.2280	0.0459942
575.1883	0.0460277
573.1487	0.0459031
571.1090	0.0461539
569.0693	0.0467578
567.0296	0.0470848
564.9900	0.0469535
562.9503	0.0469188
560.9106	0.0471499
558.8710	0.0474606
556.8313	0.0476996
554.7916	0.0476517
552.7519	0.0475309
550.7123	0.0477481
548.6726	0.0481189
546.6329	0.0482036
544.5932	0.0482204
542.5536	0.0485229
540.5139	0.0489614
538.4742	0.0494085
536.4345	0.0497984
534.3949	0.0499782
532.3552	0.0501693
530.3155	0.0506272
528.2758	0.0510912
526.2362	0.0514328
524.1965	0.0519
522.1568	0.0526108
520.1171	0.0532889
518.0775	0.0534299
516.0378	0.0529655
513.9981	0.0525336
511.9585	0.0524925
509.9188	0.0526023
507.8791	0.0527696
505.8394	0.0529896
503.7998	0.0532679
501.7601	0.0536509
499.7204	0.0539532
497.6807	0.0542427
495.6411	0.0546431
493.6014	0.0546572
491.5617	0.0542185
489.5220	0.0542351
487.4824	0.0546892
485.4427	0.0547324
483.4030	0.0544633
481.3633	0.0544865
479.3237	0.0545734
477.2840	0.0543704
475.2443	0.0545252
473.2047	0.0556394
471.1650	0.0570877
469.1253	0.057931
467.0856	0.0580689
465.0460	0.0580428
463.0063	0.0582145
460.9666	0.0582601
458.9269	0.0581882
456.8873	0.0583441
454.8476	0.0584289
452.8079	0.0583569
450.7682	0.0585734
448.7286	0.0591394
446.6889	0.0593943
444.6492	0.0592463
442.6095	0.0594875
440.5699	0.0598132
438.5302	0.0596363
436.4905	0.0592829
434.4508	0.0587656
432.4112	0.0581381
430.3715	0.058209
428.3318	0.0589498
426.2922	0.0594633
424.2525	0.0598528
422.2128	0.0603337
420.1731	0.0609018
418.1335	0.061677
416.0938	0.0618234
414.0541	0.0611384
412.0144	0.0604308
409.9748	0.060543
407.9351	0.0606022
405.8954	0.0597982
403.8557	0.0598612
401.8161	0.0617631
399.7764	0.0639771
