# Supplementary material for: Vibrational Raman and IR data on brown hair subjected to bleaching
Source: Data Brief. 2021 Sep 30;38:107439. doi: 10.1016/j.dib.2021.107439 (PMC8502914; doi:10.1016/j.dib.2021.107439)
Supplement: Supplementary file 1 [file mmc1.zip › Supplementary Material raw data/Figure 6/IR three bleaching treatments p4.txt]

TITLE	IR single spectrum (p4) of brown hair after three bleaching treatments
DATA TYPE
ORIGIN	JASCO
OWNER
SPECTROMETER/DATA SYSTEM
RESOLUTION
DELTAX	-2.03968
XUNITS	1/CM
YUNITS	ABSORBANCE
FIRSTX	3997.7820
LASTX	399.7782
NPOINTS	1765
FIRSTY	0.00354
MAXY	0.08005
MINY	0.00186
XYDATA
3997.7820	0.00354048
3995.7423	0.00347813
3993.7026	0.00334533
3991.6629	0.00326643
3989.6232	0.00322032
3987.5836	0.00321471
3985.5439	0.00322496
3983.5042	0.00323727
3981.4645	0.00331432
3979.4248	0.00333161
3977.3851	0.0031901
3975.3455	0.00307845
3973.3058	0.00312681
3971.2661	0.00322006
3969.2264	0.00320373
3967.1867	0.00315127
3965.1470	0.00325626
3963.1073	0.00343769
3961.0677	0.00349927
3959.0280	0.00341577
3956.9883	0.00329155
3954.9486	0.00322767
3952.9089	0.00318775
3950.8692	0.00313007
3948.8296	0.00314196
3946.7899	0.00325282
3944.7502	0.00336641
3942.7105	0.00340419
3940.6708	0.00335783
3938.6311	0.00328182
3936.5914	0.00325774
3934.5518	0.00333057
3932.5121	0.00341324
3930.4724	0.00338099
3928.4327	0.00325741
3926.3930	0.00319873
3924.3533	0.00326922
3922.3137	0.00332705
3920.2740	0.00330808
3918.2343	0.00329945
3916.1946	0.0033145
3914.1549	0.00329901
3912.1152	0.00330454
3910.0755	0.00332233
3908.0359	0.00327149
3905.9962	0.00323339
3903.9565	0.00329669
3901.9168	0.00339915
3899.8771	0.00346321
3897.8374	0.00349381
3895.7978	0.00348275
3893.7581	0.00339636
3891.7184	0.00332415
3889.6787	0.00338746
3887.6390	0.00344747
3885.5993	0.00336534
3883.5596	0.00330459
3881.5200	0.00333725
3879.4803	0.00329885
3877.4406	0.00327431
3875.4009	0.00332666
3873.3612	0.00333268
3871.3215	0.00326867
3869.2819	0.00315695
3867.2422	0.00308867
3865.2025	0.00312337
3863.1628	0.00315607
3861.1231	0.00312903
3859.0834	0.00314061
3857.0437	0.003259
3855.0041	0.00334254
3852.9644	0.00315137
3850.9247	0.00299443
3848.8850	0.00304818
3846.8453	0.00311359
3844.8056	0.00316538
3842.7660	0.00322942
3840.7263	0.00323237
3838.6866	0.0031337
3836.6469	0.00301357
3834.6072	0.00300045
3832.5675	0.00306216
3830.5279	0.00309211
3828.4882	0.00308838
3826.4485	0.00311524
3824.4088	0.00317299
3822.3691	0.00316384
3820.3294	0.00310131
3818.2897	0.00311073
3816.2501	0.00310494
3814.2104	0.00303528
3812.1707	0.0030016
3810.1310	0.00304427
3808.0913	0.00309081
3806.0516	0.00309628
3804.0120	0.00316465
3801.9723	0.00314196
3799.9326	0.00294624
3797.8929	0.00293235
3795.8532	0.0030493
3793.8135	0.00310668
3791.7738	0.00315755
3789.7342	0.00323315
3787.6945	0.00326398
3785.6548	0.00322139
3783.6151	0.00318457
3781.5754	0.00317117
3779.5357	0.00312298
3777.4961	0.00308989
3775.4564	0.00310384
3773.4167	0.00310303
3771.3770	0.00304738
3769.3373	0.0030003
3767.2976	0.00308554
3765.2579	0.00316058
3763.2183	0.00309029
3761.1786	0.00304477
3759.1389	0.00311831
3757.0992	0.00316256
3755.0595	0.00303437
3753.0198	0.00283369
3750.9802	0.00278818
3748.9405	0.00291208
3746.9008	0.00304323
3744.8611	0.00313409
3742.8214	0.00314512
3740.7817	0.00314139
3738.7420	0.00316277
3736.7024	0.00312572
3734.6627	0.00302709
3732.6230	0.00303906
3730.5833	0.00311662
3728.5436	0.00316371
3726.5039	0.003175
3724.4643	0.00314016
3722.4246	0.00305986
3720.3849	0.00298906
3718.3452	0.00296308
3716.3055	0.00291596
3714.2658	0.00287129
3712.2261	0.00292943
3710.1865	0.0030267
3708.1468	0.00304008
3706.1071	0.00305491
3704.0674	0.00307686
3702.0277	0.00296733
3699.9880	0.00282885
3697.9484	0.00285795
3695.9087	0.00296107
3693.8690	0.00306044
3691.8293	0.00318548
3689.7896	0.00318243
3687.7499	0.00295172
3685.7102	0.0028443
3683.6706	0.00290658
3681.6309	0.00298753
3679.5912	0.00309605
3677.5515	0.00321174
3675.5118	0.00315828
3673.4721	0.00297676
3671.4325	0.00288982
3669.3928	0.00291255
3667.3531	0.00296941
3665.3134	0.0029637
3663.2737	0.00294726
3661.2340	0.00299767
3659.1943	0.00310958
3657.1547	0.00324653
3655.1150	0.00337888
3653.0753	0.00351219
3651.0356	0.00367085
3648.9959	0.00380036
3646.9562	0.00375158
3644.9166	0.00360171
3642.8769	0.00345433
3640.8372	0.00341063
3638.7975	0.00352328
3636.7578	0.00361008
3634.7181	0.00358764
3632.6785	0.00358495
3630.6388	0.0036566
3628.5991	0.0037502
3626.5594	0.00378443
3624.5197	0.00373868
3622.4800	0.00369516
3620.4403	0.00375779
3618.4007	0.00391462
3616.3610	0.00401666
3614.3213	0.00404325
3612.2816	0.00420632
3610.2419	0.00452043
3608.2022	0.00461314
3606.1626	0.00440826
3604.1229	0.00428362
3602.0832	0.0043808
3600.0435	0.00453186
3598.0038	0.00455899
3595.9641	0.00451897
3593.9244	0.00456273
3591.8848	0.00467468
3589.8451	0.00476857
3587.8054	0.00481234
3585.7657	0.00481791
3583.7260	0.00481299
3581.6863	0.00480935
3579.6467	0.00489909
3577.6070	0.00512872
3575.5673	0.00529146
3573.5276	0.00525331
3571.4879	0.00520479
3569.4482	0.00521443
3567.4085	0.00515473
3565.3689	0.00512416
3563.3292	0.00525517
3561.2895	0.00543697
3559.2498	0.00555297
3557.2101	0.00559587
3555.1704	0.00563628
3553.1308	0.00567934
3551.0911	0.00574766
3549.0514	0.00591565
3547.0117	0.00607462
3544.9720	0.00613028
3542.9323	0.00620952
3540.8926	0.00633256
3538.8530	0.00637401
3536.8133	0.00633765
3534.7736	0.00635736
3532.7339	0.00647421
3530.6942	0.00656332
3528.6545	0.00659835
3526.6149	0.00671054
3524.5752	0.0068004
3522.5355	0.00672008
3520.4958	0.00659204
3518.4561	0.00657181
3516.4164	0.00667938
3514.3767	0.00680314
3512.3371	0.00681705
3510.2974	0.00677003
3508.2577	0.00683056
3506.2180	0.00698095
3504.1783	0.00709424
3502.1386	0.00714742
3500.0990	0.00717308
3498.0593	0.00715792
3496.0196	0.00711847
3493.9799	0.00722321
3491.9402	0.00745355
3489.9005	0.00760273
3487.8608	0.00768013
3485.8212	0.00775684
3483.7815	0.00777521
3481.7418	0.00771452
3479.7021	0.00767373
3477.6624	0.00768385
3475.6227	0.00770809
3473.5831	0.00780246
3471.5434	0.00792334
3469.5037	0.00792985
3467.4640	0.00785931
3465.4243	0.00789724
3463.3846	0.00807838
3461.3449	0.00822727
3459.3053	0.00827838
3457.2656	0.00831708
3455.2259	0.00833041
3453.1862	0.00828864
3451.1465	0.0083097
3449.1068	0.00844658
3447.0672	0.00855983
3445.0275	0.00856706
3442.9878	0.00855658
3440.9481	0.00856286
3438.9084	0.00854689
3436.8687	0.00856516
3434.8291	0.00867704
3432.7894	0.00882762
3430.7497	0.00891026
3428.7100	0.00889686
3426.6703	0.00889927
3424.6306	0.00901996
3422.5909	0.00919987
3420.5513	0.0093007
3418.5116	0.00927592
3416.4719	0.00921005
3414.4322	0.00920608
3412.3925	0.00928681
3410.3528	0.00940972
3408.3132	0.00951576
3406.2735	0.00963135
3404.2338	0.00975105
3402.1941	0.00974983
3400.1544	0.00967185
3398.1147	0.00964691
3396.0750	0.00965356
3394.0354	0.00964612
3391.9957	0.00964919
3389.9560	0.0097178
3387.9163	0.0098184
3385.8766	0.00984165
3383.8369	0.00984493
3381.7973	0.00998384
3379.7576	0.0101768
3377.7179	0.0102621
3375.6782	0.0102526
3373.6385	0.0102196
3371.5988	0.0102491
3369.5591	0.0103985
3367.5195	0.0105534
3365.4798	0.0105686
3363.4401	0.0105262
3361.4004	0.0105496
3359.3607	0.0106019
3357.3210	0.0106485
3355.2814	0.0107058
3353.2417	0.0108144
3351.2020	0.0109416
3349.1623	0.0110067
3347.1226	0.0110396
3345.0829	0.0110726
3343.0432	0.0110836
3341.0036	0.011051
3338.9639	0.0110598
3336.9242	0.0112032
3334.8845	0.0113285
3332.8448	0.0113908
3330.8051	0.0115987
3328.7655	0.0119179
3326.7258	0.0121067
3324.6861	0.0121086
3322.6464	0.0120567
3320.6067	0.0120538
3318.5670	0.0121275
3316.5273	0.012249
3314.4877	0.0123458
3312.4480	0.0124681
3310.4083	0.0126474
3308.3686	0.0127815
3306.3289	0.0128843
3304.2892	0.0129869
3302.2496	0.0130215
3300.2099	0.0130271
3298.1702	0.0130957
3296.1305	0.013209
3294.0908	0.0133122
3292.0511	0.0133689
3290.0114	0.0133464
3287.9718	0.0132634
3285.9321	0.013198
3283.8924	0.0132129
3281.8527	0.0133353
3279.8130	0.0134935
3277.7733	0.0135586
3275.7337	0.0135639
3273.6940	0.0135988
3271.6543	0.0136237
3269.6146	0.0136
3267.5749	0.013524
3265.5352	0.0133837
3263.4956	0.0132452
3261.4559	0.0131955
3259.4162	0.0132283
3257.3765	0.0131894
3255.3368	0.0130121
3253.2971	0.0129068
3251.2574	0.0129446
3249.2178	0.0130048
3247.1781	0.0129929
3245.1384	0.0128436
3243.0987	0.0126882
3241.0590	0.0126301
3239.0193	0.0125438
3236.9797	0.0123929
3234.9400	0.0122905
3232.9003	0.0122567
3230.8606	0.0121634
3228.8209	0.0120121
3226.7812	0.0119564
3224.7415	0.0119659
3222.7019	0.0119073
3220.6622	0.0117975
3218.6225	0.0117461
3216.5828	0.0117811
3214.5431	0.0117945
3212.5034	0.0117088
3210.4638	0.0115825
3208.4241	0.0115241
3206.3844	0.0115899
3204.3447	0.0116499
3202.3050	0.0115532
3200.2653	0.0114242
3198.2256	0.0113808
3196.1860	0.0113263
3194.1463	0.011196
3192.1066	0.011017
3190.0669	0.0108374
3188.0272	0.0106984
3185.9875	0.010613
3183.9479	0.0105831
3181.9082	0.0105861
3179.8685	0.010537
3177.8288	0.0103965
3175.7891	0.0102511
3173.7494	0.0101586
3171.7097	0.0100806
3169.6701	0.00998797
3167.6304	0.00991278
3165.5907	0.00985028
3163.5510	0.00977133
3161.5113	0.0097147
3159.4716	0.00964906
3157.4320	0.00952269
3155.3923	0.00941425
3153.3526	0.00935119
3151.3129	0.00925556
3149.2732	0.00913015
3147.2335	0.00901007
3145.1938	0.00890934
3143.1542	0.00886899
3141.1145	0.00883507
3139.0748	0.00878786
3137.0351	0.00876718
3134.9954	0.00870715
3132.9557	0.00859539
3130.9161	0.00849584
3128.8764	0.00842502
3126.8367	0.00835632
3124.7970	0.00832867
3122.7573	0.00838971
3120.7176	0.00846973
3118.6779	0.00849203
3116.6383	0.0084554
3114.5986	0.00837801
3112.5589	0.00827751
3110.5192	0.00820503
3108.4795	0.0081498
3106.4398	0.00811965
3104.4002	0.00815568
3102.3605	0.00818657
3100.3208	0.00819741
3098.2811	0.00822023
3096.2414	0.00825466
3094.2017	0.00833368
3092.1620	0.00843787
3090.1224	0.00850727
3088.0827	0.00851703
3086.0430	0.00846168
3084.0033	0.00838625
3081.9636	0.00839198
3079.9239	0.0085004
3077.8843	0.00856902
3075.8446	0.008514
3073.8049	0.00846432
3071.7652	0.00851012
3069.7255	0.00860036
3067.6858	0.00864894
3065.6462	0.00858317
3063.6065	0.00846947
3061.5668	0.00843782
3059.5271	0.00849169
3057.4874	0.00852815
3055.4477	0.00845804
3053.4080	0.00835081
3051.3684	0.00829959
3049.3287	0.00828268
3047.2890	0.00831893
3045.2493	0.00838079
3043.2096	0.00833793
3041.1699	0.00817634
3039.1303	0.00800346
3037.0906	0.0078994
3035.0509	0.00785435
3033.0112	0.0078198
3030.9715	0.00777434
3028.9318	0.0077175
3026.8921	0.00767781
3024.8525	0.00769262
3022.8128	0.00772419
3020.7731	0.00769128
3018.7334	0.00757573
3016.6937	0.0074373
3014.6540	0.00735955
3012.6144	0.00733709
3010.5747	0.00730745
3008.5350	0.00725743
3006.4953	0.00719784
3004.4556	0.0071656
3002.4159	0.00718205
3000.3762	0.00720803
2998.3366	0.00720271
2996.2969	0.00717537
2994.2572	0.00720653
2992.2175	0.0073383
2990.1778	0.00746421
2988.1381	0.00749921
2986.0985	0.00753469
2984.0588	0.00765634
2982.0191	0.0077999
2979.9794	0.00790359
2977.9397	0.00803748
2975.9000	0.00825334
2973.8603	0.00844851
2971.8207	0.00855281
2969.7810	0.00866545
2967.7413	0.0088906
2965.7016	0.0091775
2963.6619	0.00942348
2961.6222	0.0096268
2959.5826	0.00976606
2957.5429	0.00978907
2955.5032	0.00975629
2953.4635	0.00972405
2951.4238	0.00968585
2949.3841	0.00967568
2947.3444	0.00968307
2945.3048	0.00963982
2943.2651	0.0096755
2941.2254	0.00988595
2939.1857	0.0100788
2937.1460	0.0102085
2935.1063	0.0104204
2933.0667	0.0108095
2931.0270	0.0113222
2928.9873	0.0117896
2926.9476	0.0122078
2924.9079	0.0126656
2922.8682	0.0131152
2920.8285	0.0134435
2918.7889	0.0136015
2916.7492	0.0134853
2914.7095	0.0129638
2912.6698	0.0121648
2910.6301	0.0113912
2908.5904	0.0107691
2906.5508	0.0102619
2904.5111	0.00993153
2902.4714	0.00976974
2900.4317	0.00957588
2898.3920	0.00933574
2896.3523	0.00920198
2894.3126	0.00911823
2892.2730	0.00899181
2890.2333	0.00886931
2888.1936	0.00875553
2886.1539	0.00864622
2884.1142	0.00858261
2882.0745	0.00853195
2880.0349	0.00845176
2877.9952	0.0084521
2875.9555	0.00859444
2873.9158	0.00873823
2871.8761	0.00874787
2869.8364	0.00865282
2867.7968	0.00855114
2865.7571	0.00846857
2863.7174	0.00844629
2861.6777	0.00854285
2859.6380	0.00876678
2857.5983	0.00909901
2855.5586	0.00949136
2853.5190	0.00992724
2851.4793	0.0103498
2849.4396	0.0104881
2847.3999	0.0101069
2845.3602	0.00935452
2843.3205	0.00858148
2841.2809	0.00801646
2839.2412	0.00766388
2837.2015	0.0074018
2835.1618	0.00717339
2833.1221	0.00699616
2831.0824	0.00689286
2829.0427	0.00682877
2827.0031	0.00672931
2824.9634	0.00663307
2822.9237	0.00657782
2820.8840	0.00653231
2818.8443	0.00652124
2816.8046	0.00652051
2814.7650	0.0064648
2812.7253	0.00639143
2810.6856	0.00638491
2808.6459	0.0064126
2806.6062	0.00636912
2804.5665	0.00625886
2802.5268	0.00617292
2800.4872	0.00615869
2798.4475	0.00615737
2796.4078	0.00610788
2794.3681	0.0060479
2792.3284	0.00599396
2790.2887	0.0059351
2788.2491	0.00590975
2786.2094	0.00589219
2784.1697	0.00586212
2782.1300	0.00587118
2780.0903	0.00591033
2778.0506	0.00594273
2776.0109	0.00590689
2773.9713	0.00577434
2771.9316	0.00567852
2769.8919	0.00569565
2767.8522	0.00571695
2765.8125	0.00569198
2763.7728	0.00563688
2761.7332	0.00555441
2759.6935	0.0055128
2757.6538	0.00552216
2755.6141	0.00553462
2753.5744	0.00555617
2751.5347	0.00556474
2749.4950	0.0055526
2747.4554	0.00553341
2745.4157	0.00546383
2743.3760	0.00535585
2741.3363	0.00531313
2739.2966	0.00538344
2737.2569	0.00547639
2735.2173	0.00546111
2733.1776	0.00535918
2731.1379	0.00530923
2729.0982	0.00532589
2727.0585	0.00534673
2725.0188	0.00535566
2722.9791	0.0053244
2720.9395	0.00527983
2718.8998	0.00529031
2716.8601	0.00532456
2714.8204	0.00533818
2712.7807	0.0053564
2710.7410	0.00534316
2708.7014	0.00526523
2706.6617	0.00521655
2704.6220	0.00521642
2702.5823	0.00521163
2700.5426	0.00520115
2698.5029	0.0051711
2696.4632	0.00514477
2694.4236	0.00513123
2692.3839	0.0051279
2690.3442	0.00516919
2688.3045	0.00517563
2686.2648	0.00511806
2684.2251	0.00509616
2682.1855	0.00510326
2680.1458	0.00508482
2678.1061	0.0050652
2676.0664	0.00504642
2674.0267	0.00501762
2671.9870	0.00501228
2669.9474	0.00501487
2667.9077	0.00501269
2665.8680	0.0050129
2663.8283	0.00501222
2661.7886	0.00503613
2659.7489	0.0050739
2657.7092	0.00510643
2655.6696	0.00512662
2653.6299	0.00511984
2651.5902	0.00510784
2649.5505	0.00511056
2647.5108	0.00508668
2645.4711	0.00504349
2643.4315	0.00505111
2641.3918	0.00506735
2639.3521	0.00503797
2637.3124	0.0049757
2635.2727	0.00489495
2633.2330	0.00486848
2631.1933	0.00489859
2629.1537	0.00486157
2627.1140	0.00476112
2625.0743	0.00469412
2623.0346	0.00467374
2620.9949	0.00469449
2618.9552	0.00473382
2616.9156	0.00476036
2614.8759	0.00475235
2612.8362	0.00469663
2610.7965	0.00465689
2608.7568	0.00467282
2606.7171	0.00467997
2604.6774	0.00463624
2602.6378	0.00461785
2600.5981	0.00466479
2598.5584	0.00470043
2596.5187	0.00467745
2594.4790	0.00458447
2592.4393	0.00446166
2590.3997	0.00441323
2588.3600	0.00446828
2586.3203	0.00449203
2584.2806	0.00440277
2582.2409	0.00437461
2580.2012	0.00446271
2578.1615	0.00447385
2576.1219	0.00439814
2574.0822	0.00441883
2572.0425	0.00455371
2570.0028	0.0046206
2567.9631	0.00452668
2565.9234	0.00437113
2563.8838	0.00432359
2561.8441	0.00436485
2559.8044	0.0042945
2557.7647	0.0042311
2555.7250	0.00437238
2553.6853	0.0044766
2551.6456	0.00436998
2549.6060	0.00422907
2547.5663	0.00419085
2545.5266	0.00423042
2543.4869	0.00426007
2541.4472	0.00423981
2539.4075	0.00425468
2537.3679	0.00432391
2535.3282	0.00432088
2533.2885	0.00426135
2531.2488	0.00419516
2529.2091	0.0041033
2527.1694	0.00410686
2525.1297	0.00421111
2523.0901	0.00422133
2521.0504	0.00416354
2519.0107	0.00420708
2516.9710	0.00425675
2514.9313	0.00419558
2512.8916	0.00411624
2510.8520	0.00404354
2508.8123	0.00402875
2506.7726	0.00409583
2504.7329	0.00406711
2502.6932	0.00399398
2500.6535	0.00407628
2498.6138	0.00418411
2496.5742	0.0040762
2494.5345	0.00386421
2492.4948	0.00383574
2490.4551	0.00391992
2488.4154	0.00396647
2486.3757	0.00401295
2484.3361	0.00397125
2482.2964	0.00387259
2480.2567	0.00389244
2478.2170	0.00392402
2476.1773	0.00386061
2474.1376	0.00381715
2472.0980	0.00381728
2470.0583	0.00386518
2468.0186	0.00402018
2465.9789	0.00416124
2463.9392	0.00416558
2461.8995	0.00408801
2459.8598	0.00404075
2457.8202	0.0040484
2455.7805	0.00401454
2453.7408	0.00397862
2451.7011	0.00401485
2449.6614	0.00401943
2447.6217	0.00395667
2445.5821	0.00391386
2443.5424	0.0039153
2441.5027	0.00392695
2439.4630	0.00393899
2437.4233	0.0039002
2435.3836	0.00383062
2433.3439	0.0038891
2431.3043	0.00401739
2429.2646	0.00399508
2427.2249	0.00387097
2425.1852	0.00378654
2423.1455	0.00376234
2421.1058	0.00383971
2419.0662	0.00391671
2417.0265	0.00391269
2414.9868	0.00392473
2412.9471	0.00391211
2410.9074	0.003833
2408.8677	0.0037403
2406.8280	0.00367654
2404.7884	0.00369059
2402.7487	0.00373184
2400.7090	0.00372213
2398.6693	0.00371782
2396.6296	0.00375443
2394.5899	0.00378064
2392.5503	0.0038389
2390.5106	0.0039718
2388.4709	0.00409146
2386.4312	0.00409813
2384.3915	0.0040044
2382.3518	0.00390853
2380.3121	0.00383632
2378.2725	0.0038202
2376.2328	0.00391094
2374.1931	0.0039665
2372.1534	0.00386541
2370.1137	0.00369435
2368.0740	0.00359709
2366.0344	0.00353693
2363.9947	0.00333946
2361.9550	0.00314671
2359.9153	0.00321453
2357.8756	0.0034446
2355.8359	0.00357631
2353.7962	0.00366957
2351.7566	0.00391023
2349.7169	0.0041368
2347.6772	0.00414093
2345.6375	0.00399223
2343.5978	0.00393813
2341.5581	0.00394544
2339.5185	0.0037913
2337.4788	0.00355473
2335.4391	0.00349
2333.3994	0.00364316
2331.3597	0.00379122
2329.3200	0.00380054
2327.2803	0.00384198
2325.2407	0.00399868
2323.2010	0.00409233
2321.1613	0.0040507
2319.1216	0.00399314
2317.0819	0.00397104
2315.0422	0.00394087
2313.0026	0.0039048
2310.9629	0.00389059
2308.9232	0.00389673
2306.8835	0.00394074
2304.8438	0.00404127
2302.8041	0.0041119
2300.7645	0.004064
2298.7248	0.00398366
2296.6851	0.00398823
2294.6454	0.00405878
2292.6057	0.00412376
2290.5660	0.00418061
2288.5263	0.00419744
2286.4867	0.00409664
2284.4470	0.00395456
2282.4073	0.00395968
2280.3676	0.00408958
2278.3279	0.00415005
2276.2882	0.00413116
2274.2486	0.00408527
2272.2089	0.00404503
2270.1692	0.00412102
2268.1295	0.0042138
2266.0898	0.00408104
2264.0501	0.00384209
2262.0104	0.00377103
2259.9708	0.00382198
2257.9311	0.00386298
2255.8914	0.00385833
2253.8517	0.00377542
2251.8120	0.00370312
2249.7723	0.00372231
2247.7327	0.00373852
2245.6930	0.00375127
2243.6533	0.00378244
2241.6136	0.00369521
2239.5739	0.0035825
2237.5342	0.00371651
2235.4945	0.00390853
2233.4549	0.00384055
2231.4152	0.00368453
2229.3755	0.00362021
2227.3358	0.00357735
2225.2961	0.00354781
2223.2564	0.00346263
2221.2168	0.00329968
2219.1771	0.00337309
2217.1374	0.00354131
2215.0977	0.00331061
2213.0580	0.00302485
2211.0183	0.0031338
2208.9786	0.00334137
2206.9390	0.00341311
2204.8993	0.00351735
2202.8596	0.00370529
2200.8199	0.00390234
2198.7802	0.00399126
2196.7405	0.0037872
2194.7009	0.0036212
2192.6612	0.00383846
2190.6215	0.00386664
2188.5818	0.00343732
2186.5421	0.00314141
2184.5024	0.00318671
2182.4627	0.00325853
2180.4231	0.00319701
2178.3834	0.00307584
2176.3437	0.00299269
2174.3040	0.00311503
2172.2643	0.00340072
2170.2246	0.00350751
2168.1850	0.00352406
2166.1453	0.00378223
2164.1056	0.00390485
2162.0659	0.00355522
2160.0262	0.00288596
2157.9865	0.00208163
2155.9468	0.00185917
2153.9072	0.0021496
2151.8675	0.00221938
2149.8278	0.00216693
2147.7881	0.00234769
2145.7484	0.00252578
2143.7087	0.00251015
2141.6691	0.00268015
2139.6294	0.00311573
2137.5897	0.00352372
2135.5500	0.00375712
2133.5103	0.00373458
2131.4706	0.00355968
2129.4309	0.00341624
2127.3913	0.00331458
2125.3516	0.00319868
2123.3119	0.00311174
2121.2722	0.00316133
2119.2325	0.00331651
2117.1928	0.00344147
2115.1532	0.00353038
2113.1135	0.00359988
2111.0738	0.00361489
2109.0341	0.00367809
2106.9944	0.0037133
2104.9547	0.00344969
2102.9151	0.00312736
2100.8754	0.00310369
2098.8357	0.0031703
2096.7960	0.00313641
2094.7563	0.00315502
2092.7166	0.00332754
2090.6769	0.0035886
2088.6373	0.00368858
2086.5976	0.0034761
2084.5579	0.00321119
2082.5182	0.00328406
2080.4785	0.00377733
2078.4388	0.00412037
2076.3992	0.00385912
2074.3595	0.00348985
2072.3198	0.00352675
2070.2801	0.00373291
2068.2404	0.00374166
2066.2007	0.00367245
2064.1610	0.00363882
2062.1214	0.00342717
2060.0817	0.00312726
2058.0420	0.00309175
2056.0023	0.00327871
2053.9626	0.00341551
2051.9229	0.00338118
2049.8833	0.00319842
2047.8436	0.00327838
2045.8039	0.00358174
2043.7642	0.0033158
2041.7245	0.0027231
2039.6848	0.00259803
2037.6451	0.00300043
2035.6055	0.00317695
2033.5658	0.00257694
2031.5261	0.00228755
2029.4864	0.00282887
2027.4467	0.00348539
2025.4070	0.00391438
2023.3674	0.00381694
2021.3277	0.00343758
2019.2880	0.00313375
2017.2483	0.00280118
2015.2086	0.00253981
2013.1689	0.0023978
2011.1292	0.00213537
2009.0896	0.00192861
2007.0499	0.0023288
2005.0102	0.00283745
2002.9705	0.00284935
2000.9308	0.00271138
1998.8911	0.0025622
1996.8515	0.00248349
1994.8118	0.00257962
1992.7721	0.00267137
1990.7324	0.00275835
1988.6927	0.00297045
1986.6530	0.00329515
1984.6133	0.00350193
1982.5737	0.00334632
1980.5340	0.00292808
1978.4943	0.00254635
1976.4546	0.00249391
1974.4149	0.00289529
1972.3752	0.00333169
1970.3356	0.00338838
1968.2959	0.00317875
1966.2562	0.00282523
1964.2165	0.00258988
1962.1768	0.00270495
1960.1371	0.00292834
1958.0974	0.00303069
1956.0578	0.00316308
1954.0181	0.00361389
1951.9784	0.00409
1949.9387	0.0039863
1947.8990	0.00338788
1945.8593	0.00290913
1943.8197	0.00289219
1941.7800	0.00304101
1939.7403	0.00300554
1937.7006	0.00297754
1935.6609	0.0031259
1933.6212	0.00323318
1931.5815	0.0031641
1929.5419	0.00311471
1927.5022	0.00321946
1925.4625	0.00337046
1923.4228	0.00342297
1921.3831	0.00333772
1919.3434	0.00328062
1917.3038	0.00341241
1915.2641	0.00350712
1913.2244	0.00334779
1911.1847	0.0032421
1909.1450	0.00342822
1907.1053	0.00356837
1905.0657	0.00348406
1903.0260	0.00333315
1900.9863	0.00319437
1898.9466	0.00318209
1896.9069	0.00328148
1894.8672	0.00326826
1892.8275	0.00321706
1890.7879	0.00337301
1888.7482	0.00359949
1886.7085	0.00361744
1884.6688	0.00344695
1882.6291	0.00329867
1880.5894	0.00320387
1878.5498	0.00305707
1876.5101	0.0030114
1874.4704	0.00318146
1872.4307	0.00338209
1870.3910	0.00340176
1868.3513	0.00329922
1866.3116	0.00332274
1864.2720	0.00340878
1862.2323	0.00341141
1860.1926	0.00342141
1858.1529	0.00345107
1856.1132	0.00336349
1854.0735	0.00322645
1852.0339	0.00315779
1849.9942	0.00319096
1847.9545	0.00331481
1845.9148	0.0034183
1843.8751	0.00343631
1841.8354	0.00343333
1839.7957	0.00343216
1837.7561	0.00343148
1835.7164	0.00344129
1833.6767	0.003429
1831.6370	0.00339534
1829.5973	0.00331304
1827.5576	0.0032131
1825.5180	0.00319993
1823.4783	0.00326852
1821.4386	0.00334356
1819.3989	0.00337591
1817.3592	0.00340617
1815.3195	0.00345872
1813.2798	0.0034846
1811.2402	0.00346232
1809.2005	0.00336156
1807.1608	0.00324815
1805.1211	0.00324184
1803.0814	0.00327123
1801.0417	0.00324885
1799.0021	0.0032668
1796.9624	0.00343957
1794.9227	0.0036555
1792.8830	0.00370503
1790.8433	0.00358171
1788.8036	0.00348286
1786.7639	0.00347962
1784.7243	0.00346788
1782.6846	0.00340095
1780.6449	0.00336242
1778.6052	0.00338186
1776.5655	0.00344298
1774.5258	0.00352534
1772.4862	0.00358912
1770.4465	0.00362167
1768.4068	0.00362718
1766.3671	0.00359025
1764.3274	0.00357939
1762.2877	0.00359742
1760.2480	0.00358299
1758.2084	0.00355428
1756.1687	0.00353533
1754.1290	0.0035643
1752.0893	0.00364762
1750.0496	0.00371581
1748.0099	0.00377795
1745.9703	0.00390085
1743.9306	0.00404958
1741.8909	0.00416124
1739.8512	0.00425194
1737.8115	0.0044104
1735.7718	0.00460354
1733.7321	0.00471736
1731.6925	0.00475847
1729.6528	0.00483006
1727.6131	0.00487157
1725.5734	0.00486767
1723.5337	0.00489461
1721.4940	0.00497617
1719.4544	0.00511955
1717.4147	0.00532395
1715.3750	0.00553687
1713.3353	0.00572393
1711.2956	0.00598632
1709.2559	0.00636778
1707.2163	0.00686151
1705.1766	0.007489
1703.1369	0.00807503
1701.0972	0.00871156
1699.0575	0.00968423
1697.0178	0.0107442
1694.9781	0.0118343
1692.9385	0.0127682
1690.8988	0.0135762
1688.8591	0.0144636
1686.8194	0.0153566
1684.7797	0.0164802
1682.7400	0.0177603
1680.7004	0.0186726
1678.6607	0.0194266
1676.6210	0.0202593
1674.5813	0.0213076
1672.5416	0.0222961
1670.5019	0.0232458
1668.4622	0.0243744
1666.4226	0.0253477
1664.3829	0.0262065
1662.3432	0.0272096
1660.3035	0.0282663
1658.2638	0.0292154
1656.2241	0.0300054
1654.1845	0.0309446
1652.1448	0.032267
1650.1051	0.0330473
1648.0654	0.033575
1646.0257	0.0341448
1643.9860	0.0345066
1641.9463	0.0347152
1639.9067	0.0348588
1637.8670	0.0349428
1635.8273	0.0350961
1633.7876	0.0352597
1631.7479	0.0352876
1629.7082	0.0352985
1627.6686	0.0352844
1625.6289	0.0350831
1623.5892	0.0346722
1621.5495	0.034183
1619.5098	0.0336564
1617.4701	0.0328262
1615.4304	0.0316842
1613.3908	0.0306942
1611.3511	0.0297242
1609.3114	0.0285704
1607.2717	0.0273362
1605.2320	0.0261962
1603.1923	0.0251432
1601.1527	0.0241268
1599.1130	0.0231908
1597.0733	0.0223429
1595.0336	0.0215736
1592.9939	0.0209382
1590.9542	0.0204366
1588.9145	0.0200302
1586.8749	0.0197007
1584.8352	0.0194632
1582.7955	0.0194101
1580.7558	0.0195357
1578.7161	0.0197063
1576.6764	0.0198857
1574.6368	0.0201103
1572.5971	0.0203184
1570.5574	0.0205929
1568.5177	0.0210386
1566.4780	0.0215333
1564.4383	0.0220242
1562.3986	0.0225381
1560.3590	0.0232905
1558.3193	0.0245781
1556.2796	0.0255847
1554.2399	0.0263658
1552.2002	0.0272361
1550.1605	0.0281812
1548.1209	0.0291593
1546.0812	0.0300745
1544.0415	0.0309567
1542.0018	0.0318355
1539.9621	0.0327947
1537.9224	0.0334079
1535.8827	0.0336329
1533.8431	0.033898
1531.8034	0.0342622
1529.7637	0.0345498
1527.7240	0.034821
1525.6843	0.0350814
1523.6446	0.0352439
1521.6050	0.035317
1519.5653	0.0353471
1517.5256	0.0354078
1515.4859	0.035487
1513.4462	0.0354556
1511.4065	0.0352513
1509.3669	0.0349299
1507.3272	0.0343017
1505.2875	0.0333391
1503.2478	0.0326052
1501.2081	0.0318957
1499.1684	0.0309814
1497.1287	0.0298357
1495.0891	0.0286225
1493.0494	0.0275651
1491.0097	0.0264839
1488.9700	0.0252504
1486.9303	0.0241953
1484.8906	0.0234486
1482.8510	0.0228914
1480.8113	0.0224547
1478.7716	0.0221948
1476.7319	0.0221445
1474.6922	0.0222968
1472.6525	0.0226537
1470.6128	0.0230531
1468.5732	0.02335
1466.5335	0.0235773
1464.4938	0.0237548
1462.4541	0.0239004
1460.4144	0.0240596
1458.3747	0.0242981
1456.3351	0.0246294
1454.2954	0.0248479
1452.2557	0.0250145
1450.2160	0.0251812
1448.1763	0.025222
1446.1366	0.0251464
1444.0969	0.0250403
1442.0573	0.0248595
1440.0176	0.0246388
1437.9779	0.0244178
1435.9382	0.0240746
1433.8985	0.0236854
1431.8588	0.0233518
1429.8192	0.0230205
1427.7795	0.0227526
1425.7398	0.0226174
1423.7001	0.0225849
1421.6604	0.0226247
1419.6207	0.0227542
1417.5810	0.0228853
1415.5414	0.0229235
1413.5017	0.0229714
1411.4620	0.0230447
1409.4223	0.0230474
1407.3826	0.0230007
1405.3429	0.0229909
1403.3033	0.0230072
1401.2636	0.0230057
1399.2239	0.0229819
1397.1842	0.0229714
1395.1445	0.0229578
1393.1048	0.0229164
1391.0651	0.0229187
1389.0255	0.022945
1386.9858	0.0228829
1384.9461	0.0227632
1382.9064	0.0226563
1380.8667	0.0225151
1378.8270	0.0223069
1376.7874	0.0220997
1374.7477	0.0219532
1372.7080	0.0217707
1370.6683	0.0215454
1368.6286	0.0213691
1366.5889	0.0212133
1364.5492	0.0209926
1362.5096	0.0206812
1360.4699	0.0204148
1358.4302	0.0202682
1356.3905	0.0201508
1354.3508	0.0200541
1352.3111	0.0200095
1350.2715	0.019969
1348.2318	0.0199432
1346.1921	0.019971
1344.1524	0.0200199
1342.1127	0.0200831
1340.0730	0.0201808
1338.0333	0.0202398
1335.9937	0.0201918
1333.9540	0.0200783
1331.9143	0.0199713
1329.8746	0.0199356
1327.8349	0.0199689
1325.7952	0.0200338
1323.7556	0.0201113
1321.7159	0.0201898
1319.6762	0.0202796
1317.6365	0.0203933
1315.5968	0.020497
1313.5571	0.0205555
1311.5175	0.0205824
1309.4778	0.0206122
1307.4381	0.020671
1305.3984	0.0207295
1303.3587	0.020749
1301.3190	0.02074
1299.2793	0.020725
1297.2397	0.0207104
1295.2000	0.0207062
1293.1603	0.0207386
1291.1206	0.0207815
1289.0809	0.0208197
1287.0412	0.0208986
1285.0016	0.0209635
1282.9619	0.0209765
1280.9222	0.0210491
1278.8825	0.0211867
1276.8428	0.0213005
1274.8031	0.0214314
1272.7634	0.0216226
1270.7238	0.021824
1268.6841	0.0220386
1266.6444	0.0223362
1264.6047	0.0227053
1262.5650	0.0230539
1260.5253	0.0233415
1258.4857	0.0235941
1256.4460	0.0238658
1254.4063	0.0242073
1252.3666	0.0246137
1250.3269	0.0250491
1248.2872	0.0254715
1246.2475	0.0258567
1244.2079	0.0262225
1242.1682	0.0265885
1240.1285	0.0269576
1238.0888	0.027301
1236.0491	0.0275895
1234.0094	0.0278262
1231.9698	0.0280404
1229.9301	0.0282691
1227.8904	0.0285123
1225.8507	0.02873
1223.8110	0.0288562
1221.7713	0.0288733
1219.7316	0.0288591
1217.6920	0.0288839
1215.6523	0.0289299
1213.6126	0.0289365
1211.5729	0.0288727
1209.5332	0.0287576
1207.4935	0.0286727
1205.4539	0.0287038
1203.4142	0.0288283
1201.3745	0.028955
1199.3348	0.0290453
1197.2951	0.0290836
1195.2554	0.0290805
1193.2157	0.0290939
1191.1761	0.0291032
1189.1364	0.0290705
1187.0967	0.029047
1185.0570	0.029052
1183.0173	0.029037
1180.9776	0.0289871
1178.9380	0.0289554
1176.8983	0.0289874
1174.8586	0.0290374
1172.8189	0.0290124
1170.7792	0.0288716
1168.7395	0.0286243
1166.6998	0.0283381
1164.6602	0.0280922
1162.6205	0.0278668
1160.5808	0.027604
1158.5411	0.0272843
1156.5014	0.0269259
1154.4617	0.0265808
1152.4221	0.0262375
1150.3824	0.0258371
1148.3427	0.0254166
1146.3030	0.0250459
1144.2633	0.0247318
1142.2236	0.0244535
1140.1840	0.0242153
1138.1443	0.0240088
1136.1046	0.0238011
1134.0649	0.0236543
1132.0252	0.0236168
1129.9855	0.0235973
1127.9458	0.0235505
1125.9062	0.0235071
1123.8665	0.0234731
1121.8268	0.023448
1119.7871	0.0234253
1117.7474	0.0234041
1115.7077	0.0234046
1113.6681	0.0234324
1111.6284	0.0234235
1109.5887	0.0233366
1107.5490	0.0232518
1105.5093	0.0232187
1103.4696	0.0232083
1101.4299	0.0232149
1099.3903	0.0232806
1097.3506	0.0234158
1095.3109	0.0234942
1093.2712	0.0234452
1091.2315	0.0234517
1089.1918	0.0236352
1087.1522	0.023843
1085.1125	0.0239766
1083.0728	0.0241316
1081.0331	0.0243651
1078.9934	0.0245878
1076.9537	0.0247172
1074.9140	0.0248044
1072.8744	0.0248833
1070.8347	0.0249148
1068.7950	0.0248695
1066.7553	0.0247472
1064.7156	0.0246394
1062.6759	0.0246153
1060.6363	0.0246391
1058.5966	0.0247108
1056.5569	0.0248384
1054.5172	0.0249987
1052.4775	0.0252492
1050.4378	0.0257503
1048.3981	0.0266196
1046.3585	0.0278052
1044.3188	0.0291319
1042.2791	0.030366
1040.2394	0.0312109
1038.1997	0.0314106
1036.1600	0.030992
1034.1204	0.0302814
1032.0807	0.0295826
1030.0410	0.0290302
1028.0013	0.0287005
1025.9616	0.0285588
1023.9219	0.0284314
1021.8822	0.028123
1019.8426	0.0275221
1017.8029	0.0267575
1015.7632	0.0260209
1013.7235	0.0253663
1011.6838	0.0248239
1009.6441	0.0243078
1007.6045	0.023694
1005.5648	0.0230705
1003.5251	0.022633
1001.4854	0.0224079
999.4457	0.0221944
997.4060	0.0218882
995.3663	0.0216322
993.3267	0.021484
991.2870	0.0213109
989.2473	0.0210737
987.2076	0.0208617
985.1679	0.02075
983.1282	0.0206987
981.0886	0.020595
979.0489	0.020449
977.0092	0.0203413
974.9695	0.0203077
972.9298	0.0202758
970.8901	0.0201353
968.8504	0.019932
966.8108	0.0197655
964.7711	0.0196824
962.7314	0.0196588
960.6917	0.0195744
958.6520	0.0194113
956.6123	0.0193183
954.5727	0.0193252
952.5330	0.0193332
950.4933	0.0192923
948.4536	0.0191825
946.4139	0.0190871
944.3742	0.0191023
942.3346	0.0191818
940.2949	0.019278
938.2552	0.019356
936.2155	0.0193714
934.1758	0.01937
932.1361	0.0194029
930.0964	0.0194059
928.0568	0.0193762
926.0171	0.0194292
923.9774	0.0195318
921.9377	0.019541
919.8980	0.0194291
917.8583	0.0192997
915.8187	0.0192404
913.7790	0.019194
911.7393	0.019161
909.6996	0.0192059
907.6599	0.0192105
905.6202	0.019092
903.5805	0.0190187
901.5409	0.0191279
899.5012	0.0192745
897.4615	0.0192702
895.4218	0.0191673
893.3821	0.019102
891.3424	0.0191231
889.3028	0.0192295
887.2631	0.0193627
885.2234	0.0194494
883.1837	0.0194242
881.1440	0.0192968
879.1043	0.0192251
877.0646	0.019265
875.0250	0.0193902
872.9853	0.0195854
870.9456	0.0197438
868.9059	0.0197779
866.8662	0.0197096
864.8265	0.0196518
862.7869	0.019677
860.7472	0.0197834
858.7075	0.0198841
856.6678	0.0198791
854.6281	0.0197839
852.5884	0.0196636
850.5487	0.0196722
848.5091	0.0198613
846.4694	0.0200338
844.4297	0.0201121
842.3900	0.0202453
840.3503	0.0204687
838.3106	0.0206824
836.2710	0.0208495
834.2313	0.0209445
832.1916	0.0209814
830.1519	0.0210859
828.1122	0.0212523
826.0725	0.0213938
824.0328	0.0215906
821.9932	0.0218149
819.9535	0.0219116
817.9138	0.0219205
815.8741	0.0220045
813.8344	0.0222301
811.7947	0.0226132
809.7551	0.0230729
807.7154	0.0234113
805.6757	0.0236425
803.6360	0.0238078
801.5963	0.0238725
799.5566	0.0239242
797.5169	0.0239701
795.4773	0.0241036
793.4376	0.0244058
791.3979	0.0246471
789.3582	0.0247244
787.3185	0.0247355
785.2788	0.0247889
783.2392	0.0250311
781.1995	0.0254312
779.1598	0.0257075
777.1201	0.0257197
775.0804	0.025749
773.0407	0.0260161
771.0010	0.0262808
768.9614	0.0263274
766.9217	0.0263457
764.8820	0.0265419
762.8423	0.0268698
760.8026	0.0272299
758.7629	0.0275168
756.7233	0.0277257
754.6836	0.0279561
752.6439	0.0282299
750.6042	0.028589
748.5645	0.0290039
746.5248	0.029359
744.4852	0.0296894
742.4455	0.0299875
740.4058	0.0302279
738.3661	0.0304794
736.3264	0.0307119
734.2867	0.0309242
732.2470	0.0312187
730.2074	0.0315307
728.1677	0.0317239
726.1280	0.0320689
724.0883	0.0327143
722.0486	0.0332081
720.0089	0.0333875
717.9693	0.033516
715.9296	0.0336716
713.8899	0.0339012
711.8502	0.0342803
709.8105	0.0347438
707.7708	0.0351758
705.7311	0.0355105
703.6915	0.0358456
701.6518	0.0362921
699.6121	0.0367729
697.5724	0.037167
695.5327	0.037452
693.4930	0.0376479
691.4534	0.0377786
689.4137	0.0379838
687.3740	0.0383424
685.3343	0.038692
683.2946	0.039008
681.2549	0.0393686
679.2152	0.039731
677.1756	0.0401321
675.1359	0.0405222
673.0962	0.040826
671.0565	0.0410744
669.0168	0.0413273
666.9771	0.0417563
664.9375	0.042266
662.8978	0.0427415
660.8581	0.043123
658.8184	0.0434077
656.7787	0.0437443
654.7390	0.0441464
652.6993	0.0445077
650.6597	0.0448258
648.6200	0.045205
646.5803	0.045609
644.5406	0.0460397
642.5009	0.0465271
640.4612	0.0469865
638.4216	0.0475165
636.3819	0.0480542
634.3422	0.0483451
632.3025	0.0486109
630.2628	0.0490919
628.2231	0.0495821
626.1834	0.0499561
624.1438	0.0502121
622.1041	0.0503712
620.0644	0.0505056
618.0247	0.0506114
615.9850	0.0508533
613.9453	0.0513132
611.9057	0.0517456
609.8660	0.0520732
607.8263	0.0523664
605.7866	0.0527191
603.7469	0.0530702
601.7072	0.0531642
599.6675	0.0532585
597.6279	0.0536111
595.5882	0.0539265
593.5485	0.0542817
591.5088	0.0547475
589.4691	0.0550267
587.4294	0.0553163
585.3898	0.0558012
583.3501	0.056204
581.3104	0.0565588
579.2707	0.0570943
577.2310	0.0575526
575.1913	0.0577792
573.1516	0.0580524
571.1120	0.0584305
569.0723	0.0587974
567.0326	0.059229
564.9929	0.0597584
562.9532	0.0600142
560.9135	0.0597818
558.8739	0.0594795
556.8342	0.0595426
554.7945	0.0599453
552.7548	0.0604035
550.7151	0.0607977
548.6754	0.0612691
546.6358	0.0617119
544.5961	0.0619468
542.5564	0.062339
540.5167	0.0628786
538.4770	0.0631952
536.4373	0.0635521
534.3976	0.0640225
532.3580	0.0643376
530.3183	0.0645583
528.2786	0.064884
526.2389	0.0654186
524.1992	0.0659187
522.1595	0.0662396
520.1199	0.0665252
518.0802	0.0669054
516.0405	0.0675306
514.0008	0.0680655
511.9611	0.0682862
509.9214	0.0686248
507.8817	0.0691398
505.8421	0.0692048
503.8024	0.0688078
501.7627	0.0687998
499.7230	0.06909
497.6833	0.0691673
495.6436	0.0692779
493.6040	0.0694319
491.5643	0.0695486
489.5246	0.0694911
487.4849	0.0691001
485.4452	0.0689211
483.4055	0.0691758
481.3658	0.0695429
479.3262	0.0703642
477.2865	0.0713273
475.2468	0.0716406
473.2071	0.071957
471.1674	0.0725599
469.1277	0.0729241
467.0881	0.0733259
465.0484	0.0734985
463.0087	0.0731383
460.9690	0.0730222
458.9293	0.0734352
456.8896	0.0740682
454.8499	0.0746715
452.8103	0.0748429
450.7706	0.0749034
448.7309	0.0753755
446.6912	0.0758547
444.6515	0.0758983
442.6118	0.0757032
440.5722	0.0755239
438.5325	0.0752937
436.4928	0.0752925
434.4531	0.0757904
432.4134	0.0761632
430.3737	0.0761713
428.3340	0.0763655
426.2944	0.0766902
424.2547	0.0770149
422.2150	0.077926
420.1753	0.0784171
418.1356	0.0769877
416.0959	0.0765165
414.0563	0.0772046
412.0166	0.0771369
409.9769	0.0770838
407.9372	0.0774562
405.8975	0.0778464
403.8578	0.0786696
401.8181	0.079585
399.7785	0.0800503
