# Supplementary material for: Vibrational Raman and IR data on brown hair subjected to bleaching
Source: Data Brief. 2021 Sep 30;38:107439. doi: 10.1016/j.dib.2021.107439 (PMC8502914; doi:10.1016/j.dib.2021.107439)
Supplement: Supplementary file 1 [file mmc1.zip › Supplementary Material raw data/Figure 6/IR three bleaching treatments p5.txt]

TITLE	IR single spectrum (p5) of brown hair after three bleaching treatments
DATA TYPE
ORIGIN	JASCO
OWNER
SPECTROMETER/DATA SYSTEM
RESOLUTION
DELTAX	-2.03968
XUNITS	1/CM
YUNITS	ABSORBANCE
FIRSTX	3997.7820
LASTX	399.7782
NPOINTS	1765
FIRSTY	0.00068
MAXY	0.03908
MINY	-0.00027
XYDATA
3997.7820	0.000677887
3995.7423	0.000673661
3993.7026	0.00066215
3991.6629	0.00060828
3989.6232	0.00051865
3987.5836	0.000422198
3985.5439	0.000398801
3983.5042	0.000462259
3981.4645	0.000529484
3979.4248	0.000562193
3977.3851	0.000621552
3975.3455	0.000682476
3973.3058	0.000690747
3971.2661	0.000758603
3969.2264	0.000869681
3967.1867	0.000884959
3965.1470	0.000818872
3963.1073	0.000770713
3961.0677	0.000774525
3959.0280	0.000719086
3956.9883	0.000588217
3954.9486	0.000561493
3952.9089	0.000688621
3950.8692	0.000825252
3948.8296	0.000840891
3946.7899	0.000737418
3944.7502	0.000652013
3942.7105	0.000649213
3940.6708	0.000652428
3938.6311	0.000678613
3936.5914	0.000774966
3934.5518	0.000848827
3932.5121	0.000844055
3930.4724	0.000810002
3928.4327	0.000759226
3926.3930	0.000691654
3924.3533	0.000628759
3922.3137	0.000623704
3920.2740	0.000698836
3918.2343	0.000752406
3916.1946	0.000741204
3914.1549	0.000692121
3912.1152	0.000564681
3910.0755	0.000461637
3908.0359	0.000542598
3905.9962	0.000738326
3903.9565	0.000909627
3901.9168	0.00100909
3899.8771	0.00101244
3897.8374	0.000913285
3895.7978	0.000815345
3893.7581	0.000832565
3891.7184	0.000913388
3889.6787	0.000900289
3887.6390	0.000821802
3885.5993	0.000767731
3883.5596	0.00075754
3881.5200	0.000758448
3879.4803	0.000709103
3877.4406	0.000665079
3875.4009	0.000710166
3873.3612	0.000854352
3871.3215	0.00100785
3869.2819	0.000989011
3867.2422	0.000893856
3865.2025	0.000911988
3863.1628	0.000889965
3861.1231	0.00077813
3859.0834	0.000816486
3857.0437	0.00103338
3855.0041	0.00120822
3852.9644	0.00108847
3850.9247	0.000912066
3848.8850	0.000859928
3846.8453	0.000738455
3844.8056	0.00061445
3842.7660	0.000654943
3840.7263	0.000746805
3838.6866	0.000759148
3836.6469	0.000759355
3834.6072	0.000783965
3832.5675	0.000751732
3830.5279	0.000624845
3828.4882	0.000507765
3826.4485	0.000523341
3824.4088	0.000714626
3822.3691	0.000974742
3820.3294	0.00106223
3818.2897	0.00105515
3816.2501	0.00107889
3814.2104	0.000898629
3812.1707	0.000629926
3810.1310	0.000538736
3808.0913	0.000643665
3806.0516	0.000814178
3804.0120	0.000962185
3801.9723	0.00108562
3799.9326	0.0010689
3797.8929	0.000912247
3795.8532	0.000798176
3793.8135	0.000803933
3791.7738	0.000830646
3789.7342	0.000801262
3787.6945	0.000754221
3785.6548	0.000776133
3783.6151	0.000870485
3781.5754	0.000967789
3779.5357	0.000963768
3777.4961	0.000795375
3775.4564	0.000635499
3773.4167	0.000649706
3771.3770	0.000759926
3769.3373	0.000789099
3767.2976	0.000755699
3765.2579	0.000684006
3763.2183	0.000558434
3761.1786	0.00052557
3759.1389	0.000628215
3757.0992	0.000716026
3755.0595	0.000735292
3753.0198	0.00080466
3750.9802	0.000957282
3748.9405	0.00099638
3746.9008	0.000971836
3744.8611	0.0010011
3742.8214	0.000916839
3740.7817	0.000764127
3738.7420	0.000761508
3736.7024	0.00100956
3734.6627	0.00128112
3732.6230	0.0011758
3730.5833	0.000913674
3728.5436	0.000734384
3726.5039	0.000557398
3724.4643	0.000445674
3722.4246	0.000514374
3720.3849	0.00060618
3718.3452	0.000612168
3716.3055	0.000634411
3714.2658	0.000716078
3712.2261	0.000786766
3710.1865	0.000777145
3708.1468	0.000675865
3706.1071	0.000617768
3704.0674	0.000715223
3702.0277	0.000807357
3699.9880	0.000764282
3697.9484	0.00074766
3695.9087	0.000810054
3693.8690	0.000938785
3691.8293	0.00110708
3689.7896	0.00112218
3687.7499	0.000910613
3685.7102	0.000728265
3683.6706	0.000657069
3681.6309	0.000635966
3679.5912	0.000679157
3677.5515	0.00085858
3675.5118	0.000990957
3673.4721	0.000804945
3671.4325	0.000634851
3669.3928	0.00064491
3667.3531	0.000684602
3665.3134	0.000727046
3663.2737	0.000734981
3661.2340	0.000710296
3659.1943	0.000800588
3657.1547	0.00100069
3655.1150	0.00111907
3653.0753	0.00115281
3651.0356	0.00120114
3648.9959	0.00114915
3646.9562	0.000959747
3644.9166	0.000801729
3642.8769	0.000716986
3640.8372	0.000717789
3638.7975	0.000825641
3636.7578	0.000950978
3634.7181	0.000976921
3632.6785	0.000996328
3630.6388	0.00108367
3628.5991	0.00112696
3626.5594	0.00112052
3624.5197	0.00114339
3622.4800	0.00113617
3620.4403	0.00103587
3618.4007	0.000943662
3616.3610	0.00104532
3614.3213	0.00123987
3612.2816	0.00132658
3610.2419	0.00132658
3608.2022	0.00134647
3606.1626	0.00135764
3604.1229	0.00128125
3602.0832	0.00118159
3600.0435	0.00121754
3598.0038	0.00132191
3595.9641	0.00134247
3593.9244	0.00128364
3591.8848	0.00124989
3589.8451	0.00135258
3587.8054	0.00144695
3585.7657	0.00132001
3583.7260	0.00117482
3581.6863	0.00121191
3579.6467	0.0013545
3577.6070	0.00142731
3575.5673	0.00139706
3573.5276	0.00133783
3571.4879	0.00137254
3569.4482	0.00157402
3567.4085	0.0017717
3565.3689	0.00175696
3563.3292	0.00167302
3561.2895	0.00167232
3559.2498	0.00166873
3557.2101	0.00160585
3555.1704	0.00159699
3553.1308	0.00163472
3551.0911	0.00164295
3549.0514	0.00168245
3547.0117	0.0017343
3544.9720	0.00172445
3542.9323	0.00169329
3540.8926	0.00168908
3538.8530	0.00170865
3536.8133	0.00173334
3534.7736	0.00179423
3532.7339	0.0019568
3530.6942	0.00210093
3528.6545	0.002037
3526.6149	0.0019284
3524.5752	0.00195813
3522.5355	0.00202327
3520.4958	0.00205058
3518.4561	0.00204444
3516.4164	0.00203882
3514.3767	0.00205726
3512.3371	0.00212083
3510.2974	0.00219804
3508.2577	0.00218522
3506.2180	0.00212315
3504.1783	0.00209438
3502.1386	0.00208374
3500.0990	0.00210025
3498.0593	0.00212666
3496.0196	0.00216022
3493.9799	0.00225627
3491.9402	0.00234114
3489.9005	0.00233887
3487.8608	0.00229874
3485.8212	0.00225612
3483.7815	0.00223803
3481.7418	0.00228633
3479.7021	0.00235675
3477.6624	0.00244444
3475.6227	0.0025591
3473.5831	0.00255994
3471.5434	0.00243419
3469.5037	0.00234962
3467.4640	0.00237669
3465.4243	0.00241919
3463.3846	0.00243965
3461.3449	0.00250333
3459.3053	0.0025439
3457.2656	0.00250318
3455.2259	0.00248232
3453.1862	0.00255666
3451.1465	0.00265403
3449.1068	0.00266507
3447.0672	0.00256265
3445.0275	0.00247683
3442.9878	0.00250227
3440.9481	0.00256491
3438.9084	0.00262397
3436.8687	0.00262119
3434.8291	0.00253736
3432.7894	0.00254489
3430.7497	0.00272415
3428.7100	0.00292198
3426.6703	0.00301297
3424.6306	0.00298612
3422.5909	0.00290715
3420.5513	0.00287911
3418.5116	0.00288998
3416.4719	0.00290262
3414.4322	0.00294116
3412.3925	0.00295312
3410.3528	0.00291786
3408.3132	0.00288857
3406.2735	0.00287215
3404.2338	0.00295917
3402.1941	0.00314898
3400.1544	0.00323177
3398.1147	0.00316147
3396.0750	0.0031029
3394.0354	0.00317276
3391.9957	0.00328539
3389.9560	0.00330258
3387.9163	0.00323871
3385.8766	0.00322997
3383.8369	0.0033162
3381.7973	0.00335329
3379.7576	0.0033174
3377.7179	0.00331283
3375.6782	0.00334674
3373.6385	0.0034062
3371.5988	0.00343344
3369.5591	0.00339117
3367.5195	0.00340698
3365.4798	0.00349261
3363.4401	0.00351999
3361.4004	0.00348244
3359.3607	0.00346002
3357.3210	0.00352187
3355.2814	0.00364078
3353.2417	0.00371654
3351.2020	0.00373226
3349.1623	0.0037527
3347.1226	0.00376827
3345.0829	0.00373894
3343.0432	0.00371041
3341.0036	0.00371477
3338.9639	0.00372873
3336.9242	0.00374346
3334.8845	0.00383535
3332.8448	0.00399497
3330.8051	0.00403683
3328.7655	0.00396501
3326.7258	0.00395385
3324.6861	0.00399186
3322.6464	0.00401788
3320.6067	0.00409891
3318.5670	0.0042305
3316.5273	0.00429107
3314.4877	0.00424747
3312.4480	0.0042087
3310.4083	0.00427426
3308.3686	0.00438454
3306.3289	0.004433
3304.2892	0.00444608
3302.2496	0.00445913
3300.2099	0.00443269
3298.1702	0.00441645
3296.1305	0.00447955
3294.0908	0.00453437
3292.0511	0.00449603
3290.0114	0.00441739
3287.9718	0.00442874
3285.9321	0.00457066
3283.8924	0.00471291
3281.8527	0.00474403
3279.8130	0.0046998
3277.7733	0.00471275
3275.7337	0.0047976
3273.6940	0.00480239
3271.6543	0.00474471
3269.6146	0.00471851
3267.5749	0.00467068
3265.5352	0.00464153
3263.4956	0.00462894
3261.4559	0.00456244
3259.4162	0.00456953
3257.3765	0.00461578
3255.3368	0.00454431
3253.2971	0.00444283
3251.2574	0.00435962
3249.2178	0.0042528
3247.1781	0.00416309
3245.1384	0.00412478
3243.0987	0.00417193
3241.0590	0.00429418
3239.0193	0.00440434
3236.9797	0.00443428
3234.9400	0.00433915
3232.9003	0.004157
3230.8606	0.00403881
3228.8209	0.00403009
3226.7812	0.00405206
3224.7415	0.00408172
3222.7019	0.00407082
3220.6622	0.00400485
3218.6225	0.00398327
3216.5828	0.00400048
3214.5431	0.00395968
3212.5034	0.00385233
3210.4638	0.00379983
3208.4241	0.00386139
3206.3844	0.00386293
3204.3447	0.0037449
3202.3050	0.00367482
3200.2653	0.00366401
3198.2256	0.00362896
3196.1860	0.00358912
3194.1463	0.00358283
3192.1066	0.0036069
3190.0669	0.00360651
3188.0272	0.00353353
3185.9875	0.00341948
3183.9479	0.00337218
3181.9082	0.00340552
3179.8685	0.00342138
3177.8288	0.0034117
3175.7891	0.00342031
3173.7494	0.00345261
3171.7097	0.0034774
3169.6701	0.00344111
3167.6304	0.00333297
3165.5907	0.00321615
3163.5510	0.00315216
3161.5113	0.00312647
3159.4716	0.00309407
3157.4320	0.0030547
3155.3923	0.00302003
3153.3526	0.00297309
3151.3129	0.00295046
3149.2732	0.00297324
3147.2335	0.00294168
3145.1938	0.00283091
3143.1542	0.00276898
3141.1145	0.00279057
3139.0748	0.00278323
3137.0351	0.00274561
3134.9954	0.00277671
3132.9557	0.00281973
3130.9161	0.00279029
3128.8764	0.00276517
3126.8367	0.00277867
3124.7970	0.0027559
3122.7573	0.00266033
3120.7176	0.00257629
3118.6779	0.00260551
3116.6383	0.00267963
3114.5986	0.00268625
3112.5589	0.00263697
3110.5192	0.00259046
3108.4795	0.00256637
3106.4398	0.00256718
3104.4002	0.00259554
3102.3605	0.0026033
3100.3208	0.00259108
3098.2811	0.00263952
3096.2414	0.00269937
3094.2017	0.00268494
3092.1620	0.00266208
3090.1224	0.00268406
3088.0827	0.0027137
3086.0430	0.00271964
3084.0033	0.00273081
3081.9636	0.00276903
3079.9239	0.00277997
3077.8843	0.00273428
3075.8446	0.00266468
3073.8049	0.00263012
3071.7652	0.0026858
3069.7255	0.00278002
3067.6858	0.00280501
3065.6462	0.00275949
3063.6065	0.00269229
3061.5668	0.0026009
3059.5271	0.00249719
3057.4874	0.00248982
3055.4477	0.00259697
3053.4080	0.00265288
3051.3684	0.0026464
3049.3287	0.00266619
3047.2890	0.00265189
3045.2493	0.00256517
3043.2096	0.00250581
3041.1699	0.00254655
3039.1303	0.00256944
3037.0906	0.00250086
3035.0509	0.00246649
3033.0112	0.00250042
3030.9715	0.00251265
3028.9318	0.00247587
3026.8921	0.00242474
3024.8525	0.00236688
3022.8128	0.00226163
3020.7731	0.00216318
3018.7334	0.00217395
3016.6937	0.00221933
3014.6540	0.00221594
3012.6144	0.00223853
3010.5747	0.0022868
3008.5350	0.00225461
3006.4953	0.00212869
3004.4556	0.00201107
3002.4159	0.00197505
3000.3762	0.00201957
2998.3366	0.00214073
2996.2969	0.00226806
2994.2572	0.00230847
2992.2175	0.00225406
2990.1778	0.00218712
2988.1381	0.00219565
2986.0985	0.00224959
2984.0588	0.00232302
2982.0191	0.0024389
2979.9794	0.00256681
2977.9397	0.00263361
2975.9000	0.00263548
2973.8603	0.00266739
2971.8207	0.00273743
2969.7810	0.00284039
2967.7413	0.0030132
2965.7016	0.00314154
2963.6619	0.00311889
2961.6222	0.00303437
2959.5826	0.00301432
2957.5429	0.0030816
2955.5032	0.0031683
2953.4635	0.00321377
2951.4238	0.00320989
2949.3841	0.00318394
2947.3444	0.00316944
2945.3048	0.0031635
2943.2651	0.00315505
2941.2254	0.00318738
2939.1857	0.00332214
2937.1460	0.00350715
2935.1063	0.00362086
2933.0667	0.0036519
2931.0270	0.00372863
2928.9873	0.0038809
2926.9476	0.00393011
2924.9079	0.00388187
2922.8682	0.00395043
2920.8285	0.00411809
2918.7889	0.00418142
2916.7492	0.00409478
2914.7095	0.00399638
2912.6698	0.00387745
2910.6301	0.00364028
2908.5904	0.00342222
2906.5508	0.00328049
2904.5111	0.00308267
2902.4714	0.00289456
2900.4317	0.0028603
2898.3920	0.00292818
2896.3523	0.00294856
2894.3126	0.00284289
2892.2730	0.00270185
2890.2333	0.00267171
2888.1936	0.0026982
2886.1539	0.00268513
2884.1142	0.00267867
2882.0745	0.00271164
2880.0349	0.00274241
2877.9952	0.00271552
2875.9555	0.00268132
2873.9158	0.00272224
2871.8761	0.00276379
2869.8364	0.00272063
2867.7968	0.0026627
2865.7571	0.00262012
2863.7174	0.00258679
2861.6777	0.002639
2859.6380	0.00272219
2857.5983	0.00275637
2855.5586	0.00279453
2853.5190	0.00286569
2851.4793	0.00296678
2849.4396	0.00301641
2847.3999	0.0028985
2845.3602	0.00268862
2843.3205	0.0025181
2841.2809	0.00237807
2839.2412	0.00226707
2837.2015	0.00220046
2835.1618	0.00209664
2833.1221	0.00196122
2831.0824	0.00196039
2829.0427	0.00208878
2827.0031	0.0021296
2824.9634	0.00201013
2822.9237	0.00187009
2820.8840	0.00180658
2818.8443	0.00181466
2816.8046	0.00186697
2814.7650	0.00189242
2812.7253	0.00185899
2810.6856	0.00180541
2808.6459	0.00177874
2806.6062	0.00177477
2804.5665	0.00173827
2802.5268	0.00169781
2800.4872	0.00173396
2798.4475	0.00181924
2796.4078	0.00183102
2794.3681	0.00176473
2792.3284	0.00172016
2790.2887	0.00171465
2788.2491	0.00171416
2786.2094	0.00168482
2784.1697	0.00161983
2782.1300	0.00155685
2780.0903	0.00153321
2778.0506	0.00153196
2776.0109	0.00153581
2773.9713	0.00156984
2771.9316	0.00159369
2769.8919	0.00158507
2767.8522	0.00161245
2765.8125	0.00165639
2763.7728	0.00165501
2761.7332	0.00164371
2759.6935	0.00166637
2757.6538	0.0016955
2755.6141	0.00168586
2753.5744	0.00166712
2751.5347	0.00165535
2749.4950	0.00160538
2747.4554	0.00155584
2745.4157	0.00154888
2743.3760	0.00155867
2741.3363	0.00156135
2739.2966	0.00154303
2737.2569	0.00153176
2735.2173	0.00152129
2733.1776	0.00148923
2731.1379	0.00146954
2729.0982	0.00146656
2727.0585	0.00149529
2725.0188	0.00153685
2722.9791	0.00152113
2720.9395	0.00148939
2718.8998	0.00147349
2716.8601	0.00145206
2714.8204	0.00144895
2712.7807	0.00144477
2710.7410	0.00142456
2708.7014	0.00140332
2706.6617	0.00135294
2704.6220	0.00130607
2702.5823	0.00133487
2700.5426	0.00140036
2698.5029	0.00144152
2696.4632	0.00144923
2694.4236	0.00142602
2692.3839	0.00141578
2690.3442	0.00142692
2688.3045	0.00140942
2686.2648	0.00139633
2684.2251	0.00143679
2682.1855	0.00148765
2680.1458	0.00149139
2678.1061	0.00146962
2676.0664	0.00147435
2674.0267	0.0014744
2671.9870	0.00144448
2669.9474	0.00142264
2667.9077	0.00139882
2665.8680	0.00136042
2663.8283	0.00134728
2661.7886	0.00136862
2659.7489	0.00139192
2657.7092	0.00140563
2655.6696	0.00141781
2653.6299	0.00141389
2651.5902	0.00142168
2649.5505	0.0014777
2647.5108	0.00150051
2645.4711	0.00146279
2643.4315	0.00144791
2641.3918	0.00146604
2639.3521	0.00149365
2637.3124	0.00152253
2635.2727	0.00151947
2633.2330	0.0014509
2631.1933	0.00136335
2629.1537	0.00136777
2627.1140	0.0014624
2625.0743	0.00150607
2623.0346	0.00143698
2620.9949	0.00137073
2618.9552	0.00140025
2616.9156	0.00143568
2614.8759	0.00139947
2612.8362	0.00136003
2610.7965	0.00135382
2608.7568	0.00134847
2606.7171	0.0013102
2604.6774	0.00122123
2602.6378	0.00117121
2600.5981	0.00122105
2598.5584	0.00123366
2596.5187	0.00118045
2594.4790	0.00120503
2592.4393	0.00129005
2590.3997	0.00132461
2588.3600	0.00130781
2586.3203	0.00128657
2584.2806	0.00126692
2582.2409	0.00125962
2580.2012	0.00126881
2578.1615	0.00125607
2576.1219	0.00119156
2574.0822	0.00110627
2572.0425	0.00106431
2570.0028	0.00106971
2567.9631	0.00108354
2565.9234	0.00104184
2563.8838	0.000995394
2561.8441	0.00108253
2559.8044	0.00118938
2557.7647	0.00117523
2555.7250	0.00112678
2553.6853	0.00110656
2551.6456	0.00112363
2549.6060	0.00119732
2547.5663	0.00129296
2545.5266	0.00133113
2543.4869	0.0012826
2541.4472	0.0012325
2539.4075	0.00126313
2537.3679	0.00134904
2535.3282	0.00136
2533.2885	0.0012481
2531.2488	0.00116018
2529.2091	0.0011696
2527.1694	0.0011438
2525.1297	0.00103128
2523.0901	0.00101581
2521.0504	0.00113248
2519.0107	0.00117118
2516.9710	0.00109602
2514.9313	0.00109371
2512.8916	0.00122948
2510.8520	0.00130205
2508.8123	0.00119615
2506.7726	0.00108536
2504.7329	0.00111616
2502.6932	0.00119763
2500.6535	0.00118842
2498.6138	0.00113007
2496.5742	0.00109916
2494.5345	0.00108619
2492.4948	0.00107661
2490.4551	0.00104202
2488.4154	0.00101065
2486.3757	0.00103078
2484.3361	0.00105058
2482.2964	0.000995809
2480.2567	0.000912662
2478.2170	0.000931028
2476.1773	0.00102705
2474.1376	0.00107601
2472.0980	0.00112646
2470.0583	0.00122821
2468.0186	0.00125033
2465.9789	0.00116482
2463.9392	0.00106478
2461.8995	0.0010264
2459.8598	0.0010819
2457.8202	0.00111551
2455.7805	0.0010688
2453.7408	0.00103603
2451.7011	0.00105533
2449.6614	0.00106081
2447.6217	0.00104921
2445.5821	0.00109947
2443.5424	0.0011532
2441.5027	0.00113908
2439.4630	0.00110479
2437.4233	0.00104703
2435.3836	0.000989634
2433.3439	0.00102687
2431.3043	0.00114567
2429.2646	0.00125225
2427.2249	0.00126843
2425.1852	0.00122006
2423.1455	0.00117139
2421.1058	0.0010511
2419.0662	0.000883247
2417.0265	0.000828701
2414.9868	0.000861147
2412.9471	0.00090763
2410.9074	0.00100266
2408.8677	0.00104765
2406.8280	0.000984393
2404.7884	0.000980709
2402.7487	0.00105608
2400.7090	0.00106135
2398.6693	0.000988882
2396.6296	0.000955907
2394.5899	0.00102406
2392.5503	0.00109875
2390.5106	0.00106491
2388.4709	0.00100468
2386.4312	0.00102295
2384.3915	0.0010408
2382.3518	0.000998533
2380.3121	0.000977803
2378.2725	0.0010147
2376.2328	0.000999831
2374.1931	0.000867943
2372.1534	0.000756581
2370.1137	0.000820091
2368.0740	0.000936917
2366.0344	0.000935594
2363.9947	0.000919796
2361.9550	0.000965298
2359.9153	0.000928071
2357.8756	0.000774162
2355.8359	0.000722949
2353.7962	0.000810858
2351.7566	0.000883869
2349.7169	0.000891962
2347.6772	0.000878785
2345.6375	0.00089562
2343.5978	0.000908434
2341.5581	0.000910224
2339.5185	0.000994693
2337.4788	0.00114056
2335.4391	0.00117666
2333.3994	0.00111055
2331.3597	0.00114367
2329.3200	0.00129685
2327.2803	0.00141103
2325.2407	0.00139025
2323.2010	0.00134562
2321.1613	0.0013666
2319.1216	0.00138184
2317.0819	0.00130615
2315.0422	0.00114001
2313.0026	0.00104298
2310.9629	0.00106216
2308.9232	0.0011228
2306.8835	0.00122437
2304.8438	0.00136317
2302.8041	0.00148718
2300.7645	0.00154108
2298.7248	0.0015355
2296.6851	0.00145321
2294.6454	0.00129867
2292.6057	0.00118772
2290.5660	0.00116324
2288.5263	0.00117396
2286.4867	0.0011566
2284.4470	0.00107254
2282.4073	0.000941327
2280.3676	0.00085749
2278.3279	0.00093933
2276.2882	0.00110311
2274.2486	0.00118406
2272.2089	0.00123218
2270.1692	0.00130555
2268.1295	0.00130124
2266.0898	0.00118533
2264.0501	0.00104148
2262.0104	0.000882909
2259.9708	0.000853522
2257.9311	0.00104241
2255.8914	0.00118855
2253.8517	0.0011906
2251.8120	0.00113599
2249.7723	0.00107697
2247.7327	0.00111946
2245.6930	0.00126071
2243.6533	0.00122279
2241.6136	0.00107038
2239.5739	0.00125241
2237.5342	0.00154147
2235.4945	0.00163152
2233.4549	0.00166639
2231.4152	0.00161731
2229.3755	0.00144843
2227.3358	0.00120443
2225.2961	0.000961381
2223.2564	0.000798565
2221.2168	0.000743123
2219.1771	0.000839542
2217.1374	0.000992696
2215.0977	0.00106153
2213.0580	0.00119522
2211.0183	0.00146209
2208.9786	0.00152212
2206.9390	0.00131942
2204.8993	0.00118839
2202.8596	0.00110609
2200.8199	0.000942495
2198.7802	0.000968541
2196.7405	0.00122175
2194.7009	0.00134642
2192.6612	0.00125905
2190.6215	0.00122325
2188.5818	0.00136322
2186.5421	0.00131773
2184.5024	0.000929965
2182.4627	0.000779271
2180.4231	0.00100878
2178.3834	0.00110495
2176.3437	0.001122
2174.3040	0.00136148
2172.2643	0.00164919
2170.2246	0.00160034
2168.1850	0.00127569
2166.1453	0.00117316
2164.1056	0.00118494
2162.0659	0.000784146
2160.0262	0.000142603
2157.9865	-0.00016657
2155.9468	-2.93537E-005
2153.9072	0.000458424
2151.8675	0.00109117
2149.8278	0.00143318
2147.7881	0.00137631
2145.7484	0.00104319
2143.7087	0.000616783
2141.6691	0.000667854
2139.6294	0.00120189
2137.5897	0.00145477
2135.5500	0.00128927
2133.5103	0.000961277
2131.4706	0.000536144
2129.4309	0.000326415
2127.3913	0.000507973
2125.3516	0.000715119
2123.3119	0.000742474
2121.2722	0.000732258
2119.2325	0.000749994
2117.1928	0.000933856
2115.1532	0.0012556
2113.1135	0.0014023
2111.0738	0.00132879
2109.0341	0.00120137
2106.9944	0.00113718
2104.9547	0.00112818
2102.9151	0.00106013
2100.8754	0.000968619
2098.8357	0.000920963
2096.7960	0.000913311
2094.7563	0.000954584
2092.7166	0.000987792
2090.6769	0.00102949
2088.6373	0.00114523
2086.5976	0.00119491
2084.5579	0.00108914
2082.5182	0.00106057
2080.4785	0.00110793
2078.4388	0.00108702
2076.3992	0.00119467
2074.3595	0.00128626
2072.3198	0.00103416
2070.2801	0.000717012
2068.2404	0.00081078
2066.2007	0.00122235
2064.1610	0.00137073
2062.1214	0.00108419
2060.0817	0.00086024
2058.0420	0.00101306
2056.0023	0.00110409
2053.9626	0.000906696
2051.9229	0.000917072
2049.8833	0.00112008
2047.8436	0.0010851
2045.8039	0.0010031
2043.7642	0.00104098
2041.7245	0.000973886
2039.6848	0.000800692
2037.6451	0.000717764
2035.6055	0.000689787
2033.5658	0.000413337
2031.5261	8.60276E-005
2029.4864	-8.80113E-006
2027.4467	-0.000272287
2025.4070	-0.000254798
2023.3674	0.0006285
2021.3277	0.00124532
2019.2880	0.000991243
2017.2483	0.000691161
2015.2086	0.000679028
2013.1689	0.000789203
2011.1292	0.00101856
2009.0896	0.00141308
2007.0499	0.00181789
2005.0102	0.00157179
2002.9705	0.000806371
2000.9308	0.000811895
1998.8911	0.00147266
1996.8515	0.00153835
1994.8118	0.00103802
1992.7721	0.000672131
1990.7324	0.000650509
1988.6927	0.000759485
1986.6530	0.000675813
1984.6133	0.000477444
1982.5737	0.000657069
1980.5340	0.00127556
1978.4943	0.00164028
1976.4546	0.00135959
1974.4149	0.00097827
1972.3752	0.000812907
1970.3356	0.000770713
1968.2959	0.000889913
1966.2562	0.000827249
1964.2165	0.000426759
1962.1768	0.000268054
1960.1371	0.00061375
1958.0974	0.000921093
1956.0578	0.000820895
1954.0181	0.000840009
1951.9784	0.00115779
1949.9387	0.00112218
1947.8990	0.000737885
1945.8593	0.000649369
1943.8197	0.000836015
1941.7800	0.000864701
1939.7403	0.000818664
1937.7006	0.000950096
1935.6609	0.0010913
1933.6212	0.00109042
1931.5815	0.000995576
1929.5419	0.000791122
1927.5022	0.00066705
1925.4625	0.000731325
1923.4228	0.000691187
1921.3831	0.000577563
1919.3434	0.000731195
1917.3038	0.000944207
1915.2641	0.000822347
1913.2244	0.000665624
1911.1847	0.000827378
1909.1450	0.00110163
1907.1053	0.0011825
1905.0657	0.00109384
1903.0260	0.00102697
1900.9863	0.00100787
1898.9466	0.000946983
1896.9069	0.000915101
1894.8672	0.000917046
1892.8275	0.000887527
1890.7879	0.00091204
1888.7482	0.00097661
1886.7085	0.000988129
1884.6688	0.00097936
1882.6291	0.00101405
1880.5894	0.00106117
1878.5498	0.0010634
1876.5101	0.00103922
1874.4704	0.000976376
1872.4307	0.000869525
1870.3910	0.000802637
1868.3513	0.000816823
1866.3116	0.000838219
1864.2720	0.000892273
1862.2323	0.000990931
1860.1926	0.00098403
1858.1529	0.000882365
1856.1132	0.000834173
1854.0735	0.000823696
1852.0339	0.000798461
1849.9942	0.000731117
1847.9545	0.000633607
1845.9148	0.000635396
1843.8751	0.000776133
1841.8354	0.000885944
1839.7957	0.000907163
1837.7561	0.000903894
1835.7164	0.000873312
1833.6767	0.000922416
1831.6370	0.00109096
1829.5973	0.00111728
1827.5576	0.0010094
1825.5180	0.000992825
1823.4783	0.000992384
1821.4386	0.000909056
1819.3989	0.000806034
1817.3592	0.000757177
1815.3195	0.000773358
1813.2798	0.000844029
1811.2402	0.000943169
1809.2005	0.00100211
1807.1608	0.000964857
1805.1211	0.000938344
1803.0814	0.00101428
1801.0417	0.00106153
1799.0021	0.000974093
1796.9624	0.000888953
1794.9227	0.000945504
1792.8830	0.00107638
1790.8433	0.00106984
1788.8036	0.000981306
1786.7639	0.000974301
1784.7243	0.00098019
1782.6846	0.00093396
1780.6449	0.000899614
1778.6052	0.000935931
1776.5655	0.00101493
1774.5258	0.00109605
1772.4862	0.00118364
1770.4465	0.00121487
1768.4068	0.00117513
1766.3671	0.00115577
1764.3274	0.00117871
1762.2877	0.00114175
1760.2480	0.00105406
1758.2084	0.00105702
1756.1687	0.00112719
1754.1290	0.0012016
1752.0893	0.00127972
1750.0496	0.00130675
1748.0099	0.0012656
1745.9703	0.00128377
1743.9306	0.00139264
1741.8909	0.00151066
1739.8512	0.00157088
1737.8115	0.0016013
1735.7718	0.00171969
1733.7321	0.00188517
1731.6925	0.00187898
1729.6528	0.0018155
1727.6131	0.00178274
1725.5734	0.00176429
1723.5337	0.00182054
1721.4940	0.00196255
1719.4544	0.00213189
1717.4147	0.00226468
1715.3750	0.00225783
1713.3353	0.00214963
1711.2956	0.00213449
1709.2559	0.00230075
1707.2163	0.00258197
1705.1766	0.00287987
1703.1369	0.00312879
1701.0972	0.00342725
1699.0575	0.00381582
1697.0178	0.00422948
1694.9781	0.00464566
1692.9385	0.00491568
1690.8988	0.00520919
1688.8591	0.00568204
1686.8194	0.00620277
1684.7797	0.00670985
1682.7400	0.00708719
1680.7004	0.00735365
1678.6607	0.0076605
1676.6210	0.00801641
1674.5813	0.00840116
1672.5416	0.00877611
1670.5019	0.00915997
1668.4622	0.00952126
1666.4226	0.00983193
1664.3829	0.0101821
1662.3432	0.0105797
1660.3035	0.0109697
1658.2638	0.0113788
1656.2241	0.0118473
1654.1845	0.0123994
1652.1448	0.012784
1650.1051	0.0129522
1648.0654	0.0131983
1646.0257	0.0134008
1643.9860	0.0134569
1641.9463	0.0135424
1639.9067	0.0137276
1637.8670	0.0139842
1635.8273	0.0141004
1633.7876	0.0139358
1631.7479	0.0138357
1629.7082	0.0138816
1627.6686	0.0139738
1625.6289	0.0140296
1623.5892	0.013922
1621.5495	0.0136471
1619.5098	0.0134211
1617.4701	0.0131424
1615.4304	0.0126557
1613.3908	0.0122125
1611.3511	0.0118314
1609.3114	0.0113998
1607.2717	0.0109021
1605.2320	0.0104076
1603.1923	0.00995799
1601.1527	0.0095273
1599.1130	0.00912518
1597.0733	0.00877775
1595.0336	0.00847702
1592.9939	0.00822828
1590.9542	0.00804349
1588.9145	0.00790721
1586.8749	0.00777218
1584.8352	0.00758081
1582.7955	0.00740557
1580.7558	0.00738624
1578.7161	0.00751541
1576.6764	0.0076144
1574.6368	0.00760115
1572.5971	0.00771918
1570.5574	0.00800628
1568.5177	0.0082116
1566.4780	0.00827716
1564.4383	0.00840678
1562.3986	0.00866431
1560.3590	0.00909795
1558.3193	0.00962068
1556.2796	0.00995926
1554.2399	0.010319
1552.2002	0.0107085
1550.1605	0.0110737
1548.1209	0.0114394
1546.0812	0.0118541
1544.0415	0.0123221
1542.0018	0.0127578
1539.9621	0.0130447
1537.9224	0.0131198
1535.8827	0.0132364
1533.8431	0.013431
1531.8034	0.0135568
1529.7637	0.0136607
1527.7240	0.0138451
1525.6843	0.0140537
1523.6446	0.0142518
1521.6050	0.0143996
1519.5653	0.0144244
1517.5256	0.0144051
1515.4859	0.0144038
1513.4462	0.0144529
1511.4065	0.0145336
1509.3669	0.0146316
1507.3272	0.0144738
1505.2875	0.0137956
1503.2478	0.0133317
1501.2081	0.0131512
1499.1684	0.0129628
1497.1287	0.0125032
1495.0891	0.0118878
1493.0494	0.0115152
1491.0097	0.0112727
1488.9700	0.0108248
1486.9303	0.0102253
1484.8906	0.00974056
1482.8510	0.009428
1480.8113	0.0092032
1478.7716	0.0090397
1476.7319	0.0090051
1474.6922	0.0091343
1472.6525	0.00927885
1470.6128	0.00928152
1468.5732	0.00933172
1466.5335	0.00948353
1464.4938	0.00956492
1462.4541	0.00955534
1460.4144	0.00964829
1458.3747	0.00986064
1456.3351	0.00996604
1454.2954	0.00995947
1452.2557	0.0100004
1450.2160	0.0100669
1448.1763	0.0101035
1446.1366	0.0100522
1444.0969	0.00996191
1442.0573	0.00992319
1440.0176	0.00994832
1437.9779	0.00995362
1435.9382	0.00979386
1433.8985	0.00959769
1431.8588	0.00949274
1429.8192	0.00934122
1427.7795	0.0091665
1425.7398	0.00909753
1423.7001	0.00911199
1421.6604	0.00918448
1419.6207	0.00923398
1417.5810	0.00917766
1415.5414	0.00913708
1413.5017	0.00914707
1411.4620	0.00919088
1409.4223	0.00924569
1407.3826	0.00926603
1405.3429	0.00924252
1403.3033	0.00918718
1401.2636	0.00918173
1399.2239	0.0092656
1397.1842	0.00936227
1395.1445	0.00935256
1393.1048	0.00924733
1391.0651	0.00920029
1389.0255	0.00921711
1386.9858	0.00918673
1384.9461	0.00912529
1382.9064	0.00908479
1380.8667	0.00902659
1378.8270	0.00895806
1376.7874	0.00891489
1374.7477	0.00892955
1372.7080	0.00896261
1370.6683	0.0089203
1368.6286	0.00881726
1366.5889	0.00870847
1364.5492	0.00861332
1362.5096	0.00849663
1360.4699	0.00835471
1358.4302	0.00824835
1356.3905	0.00820237
1354.3508	0.0081833
1352.3111	0.00815935
1350.2715	0.00815117
1348.2318	0.00815447
1346.1921	0.00814998
1344.1524	0.00817093
1342.1127	0.00824147
1340.0730	0.0083083
1338.0333	0.00830542
1335.9937	0.00826479
1333.9540	0.00824281
1331.9143	0.00822669
1329.8746	0.00818937
1327.8349	0.00814423
1325.7952	0.00812042
1323.7556	0.00816359
1321.7159	0.00827041
1319.6762	0.00836828
1317.6365	0.00841597
1315.5968	0.00841575
1313.5571	0.00840834
1311.5175	0.00842354
1309.4778	0.00846179
1307.4381	0.00851263
1305.3984	0.00851748
1303.3587	0.00845893
1301.3190	0.00841024
1299.2793	0.00844196
1297.2397	0.00851735
1295.2000	0.00855655
1293.1603	0.00860044
1291.1206	0.00865758
1289.0809	0.00863965
1287.0412	0.00859077
1285.0016	0.00861372
1282.9619	0.0086867
1280.9222	0.00872151
1278.8825	0.00871591
1276.8428	0.00875712
1274.8031	0.00884809
1272.7634	0.00890445
1270.7238	0.00891473
1268.6841	0.00898438
1266.6444	0.009132
1264.6047	0.00921772
1262.5650	0.00925103
1260.5253	0.00936296
1258.4857	0.00950229
1256.4460	0.00961783
1254.4063	0.00978946
1252.3666	0.00997666
1250.3269	0.0101131
1248.2872	0.0102671
1246.2475	0.0104682
1244.2079	0.0106651
1242.1682	0.0108253
1240.1285	0.010993
1238.0888	0.011177
1236.0491	0.0112875
1234.0094	0.0113197
1231.9698	0.0113543
1229.9301	0.0114511
1227.8904	0.0115925
1225.8507	0.0116882
1223.8110	0.0117019
1221.7713	0.01167
1219.7316	0.0116601
1217.6920	0.0117205
1215.6523	0.0118016
1213.6126	0.0118027
1211.5729	0.0117265
1209.5332	0.011676
1207.4935	0.0116761
1205.4539	0.0116944
1203.4142	0.011733
1201.3745	0.0117903
1199.3348	0.0118353
1197.2951	0.011831
1195.2554	0.0117944
1193.2157	0.0117896
1191.1761	0.0118311
1189.1364	0.0118777
1187.0967	0.0119227
1185.0570	0.0119479
1183.0173	0.0119335
1180.9776	0.0119216
1178.9380	0.0119141
1176.8983	0.011917
1174.8586	0.0119488
1172.8189	0.0119526
1170.7792	0.0118998
1168.7395	0.011844
1166.6998	0.0117886
1164.6602	0.0116719
1162.6205	0.011524
1160.5808	0.0114065
1158.5411	0.0113058
1156.5014	0.0111883
1154.4617	0.0110533
1152.4221	0.0108932
1150.3824	0.0107106
1148.3427	0.0105568
1146.3030	0.0104341
1144.2633	0.0103149
1142.2236	0.0101797
1140.1840	0.0100497
1138.1443	0.00997923
1136.1046	0.00993288
1134.0649	0.00983765
1132.0252	0.00972741
1129.9855	0.00971496
1127.9458	0.00978684
1125.9062	0.00979955
1123.8665	0.00974612
1121.8268	0.00971613
1119.7871	0.00970742
1117.7474	0.00970226
1115.7077	0.0096814
1113.6681	0.00965731
1111.6284	0.00967756
1109.5887	0.00967452
1107.5490	0.00961531
1105.5093	0.0095839
1103.4696	0.00958363
1101.4299	0.00959554
1099.3903	0.00964326
1097.3506	0.00968402
1095.3109	0.00966597
1093.2712	0.00963484
1091.2315	0.00966769
1089.1918	0.00973042
1087.1522	0.00980694
1085.1125	0.00994991
1083.0728	0.0100703
1081.0331	0.0100933
1078.9934	0.0101137
1076.9537	0.0101899
1074.9140	0.0102391
1072.8744	0.0102656
1070.8347	0.0103291
1068.7950	0.0103382
1066.7553	0.0102655
1064.7156	0.0101948
1062.6759	0.0101649
1060.6363	0.0101705
1058.5966	0.0102338
1056.5569	0.0103548
1054.5172	0.0104347
1052.4775	0.0104758
1050.4378	0.0106271
1048.3981	0.0109346
1046.3585	0.0113202
1044.3188	0.0117495
1042.2791	0.012181
1040.2394	0.0125319
1038.1997	0.0127362
1036.1600	0.0127179
1034.1204	0.0125133
1032.0807	0.0122802
1030.0410	0.0121113
1028.0013	0.0119906
1025.9616	0.0118548
1023.9219	0.0117344
1021.8822	0.0116752
1019.8426	0.0115519
1017.8029	0.0112834
1015.7632	0.0109297
1013.7235	0.0105764
1011.6838	0.0103344
1009.6441	0.0101793
1007.6045	0.00998305
1005.5648	0.00976331
1003.5251	0.00962328
1001.4854	0.00956
999.4457	0.00945771
997.4060	0.00926672
995.3663	0.00910861
993.3267	0.00905894
991.2870	0.00901324
989.2473	0.00892271
987.2076	0.00887837
985.1679	0.00889581
983.1282	0.00888434
981.0886	0.00882437
979.0489	0.00873921
977.0092	0.00865987
974.9695	0.00862613
972.9298	0.00860833
970.8901	0.00857181
968.8504	0.00850993
966.8108	0.00849006
964.7711	0.00852205
962.7314	0.0084507
960.6917	0.00830743
958.6520	0.00825716
956.6123	0.00825716
954.5727	0.00826183
952.5330	0.00831769
950.4933	0.00836764
948.4536	0.00836392
946.4139	0.00831658
944.3742	0.00828342
942.3346	0.00834432
940.2949	0.00840623
938.2552	0.00839427
936.2155	0.00837799
934.1758	0.0083801
932.1361	0.0083597
930.0964	0.00831624
928.0568	0.00833453
926.0171	0.00837762
923.9774	0.0083322
921.9377	0.00827331
919.8980	0.00828107
917.8583	0.00829632
915.8187	0.00829999
913.7790	0.00831339
911.7393	0.00829215
909.6996	0.00819506
907.6599	0.0081018
905.6202	0.0081665
903.5805	0.00832331
901.5409	0.00836487
899.5012	0.00832687
897.4615	0.00833416
895.4218	0.00837751
893.3821	0.00839636
891.3424	0.00840319
889.3028	0.00844257
887.2631	0.00846007
885.2234	0.00842768
883.1837	0.00838847
881.1440	0.00835347
879.1043	0.00838477
877.0646	0.00851226
875.0250	0.00859471
872.9853	0.00858515
870.9456	0.00859547
868.9059	0.00863553
866.8662	0.0086543
864.8265	0.00863893
862.7869	0.0085598
860.7472	0.0084517
858.7075	0.00843069
856.6678	0.00851273
854.6281	0.00859217
852.5884	0.00864493
850.5487	0.0087011
848.5091	0.00870081
846.4694	0.00868813
844.4297	0.00876272
842.3900	0.00887945
840.3503	0.00895925
838.3106	0.00902262
836.2710	0.00909193
834.2313	0.00904625
832.1916	0.00896536
830.1519	0.00903238
828.1122	0.00910123
826.0725	0.00908661
824.0328	0.00911384
821.9932	0.00916743
819.9535	0.00925857
817.9138	0.00947449
815.8741	0.00964593
813.8344	0.00964008
811.7947	0.00962579
809.7551	0.00972267
807.7154	0.00986503
805.6757	0.0100375
803.6360	0.0102238
801.5963	0.0102737
799.5566	0.0101902
797.5169	0.0101365
795.4773	0.0102135
793.4376	0.0103748
791.3979	0.0104661
789.3582	0.0104834
787.3185	0.0105373
785.2788	0.0106943
783.2392	0.0109571
781.1995	0.0111464
779.1598	0.0111304
777.1201	0.0110599
775.0804	0.0110872
773.0407	0.0112154
771.0010	0.0113947
768.9614	0.0115955
766.9217	0.0117179
764.8820	0.0117242
762.8423	0.0117696
760.8026	0.011827
758.7629	0.011878
756.7233	0.0120755
754.6836	0.0122599
752.6439	0.0122244
750.6042	0.0121903
748.5645	0.0124011
746.5248	0.0127286
744.4852	0.01297
742.4455	0.0130865
740.4058	0.0130943
738.3661	0.0130652
736.3264	0.0131502
734.2867	0.013305
732.2470	0.0133601
730.2074	0.0134473
728.1677	0.0136895
726.1280	0.0139432
724.0883	0.0141243
722.0486	0.0142442
720.0089	0.014356
717.9693	0.0145079
715.9296	0.0146607
713.8899	0.014781
711.8502	0.0148631
709.8105	0.0149485
707.7708	0.015094
705.7311	0.0152857
703.6915	0.015535
701.6518	0.0157916
699.6121	0.0158665
697.5724	0.0158428
695.5327	0.0160034
693.4930	0.0162823
691.4534	0.0164972
689.4137	0.0166406
687.3740	0.0167097
685.3343	0.0167437
683.2946	0.0169322
681.2549	0.0173204
679.2152	0.0175621
677.1756	0.0174596
675.1359	0.0173322
673.0962	0.0175216
671.0565	0.0179399
669.0168	0.0183645
666.9771	0.0185999
664.9375	0.0186489
662.8978	0.0187
660.8581	0.0187933
658.8184	0.0189105
656.7787	0.0190699
654.7390	0.0192498
652.6993	0.0193404
650.6597	0.0193624
648.6200	0.0194869
646.5803	0.0198088
644.5406	0.0201286
642.5009	0.020241
640.4612	0.0203317
638.4216	0.02054
636.3819	0.0208626
634.3422	0.0212428
632.3025	0.0214571
630.2628	0.0214879
628.2231	0.0215583
626.1834	0.0217654
624.1438	0.021975
622.1041	0.021982
620.0644	0.0218127
618.0247	0.0217046
615.9850	0.0217784
613.9453	0.0220575
611.9057	0.0225401
609.8660	0.023053
607.8263	0.0233198
605.7866	0.0232851
603.7469	0.0231954
601.7072	0.0233434
599.6675	0.0235794
597.6279	0.0235544
595.5882	0.0235525
593.5485	0.0238382
591.5088	0.0241376
589.4691	0.0243307
587.4294	0.0246293
585.3898	0.0250681
583.3501	0.0254193
581.3104	0.0254574
579.2707	0.0251363
577.2310	0.0249322
575.1913	0.0251446
573.1516	0.0254185
571.1120	0.0255832
569.0723	0.025715
567.0326	0.025878
564.9929	0.0261823
562.9532	0.0264869
560.9135	0.0265274
558.8739	0.0263761
556.8342	0.0263288
554.7945	0.0265616
552.7548	0.0269342
550.7151	0.0272291
548.6754	0.0273501
546.6358	0.0273267
544.5961	0.0272416
542.5564	0.0270923
540.5167	0.0270184
538.4770	0.0272937
536.4373	0.0278391
534.3976	0.02821
532.3580	0.0282287
530.3183	0.0282561
528.2786	0.0287485
526.2389	0.0294715
524.1992	0.0298928
522.1595	0.0300555
520.1199	0.0300695
518.0802	0.0300419
516.0405	0.0302249
514.0008	0.0305488
511.9611	0.030701
509.9214	0.0305955
507.8817	0.0303319
505.8421	0.0300545
503.8024	0.030052
501.7627	0.030503
499.7230	0.0310567
497.6833	0.031312
495.6436	0.0314661
493.6040	0.0316609
491.5643	0.0317626
489.5246	0.0318543
487.4849	0.0319939
485.4452	0.0318573
483.4055	0.0315342
481.3658	0.0316452
479.3262	0.031962
477.2865	0.032002
475.2468	0.03182
473.2071	0.0315853
471.1674	0.0316438
469.1277	0.0321887
467.0881	0.0327669
465.0484	0.0329374
463.0087	0.0329315
460.9690	0.0329798
458.9293	0.0329708
456.8896	0.0330829
454.8499	0.0336269
452.8103	0.0342962
450.7706	0.0345232
448.7309	0.0344248
446.6912	0.0346164
444.6515	0.034882
442.6118	0.0346752
440.5722	0.0346023
438.5325	0.0350984
436.4928	0.0354652
434.4531	0.0350626
432.4134	0.0342488
430.3737	0.0343426
428.3340	0.0354839
426.2944	0.0361478
424.2547	0.0358092
422.2150	0.035234
420.1753	0.0355663
418.1356	0.0366701
416.0959	0.0367015
414.0563	0.0361892
412.0166	0.036241
409.9769	0.0364956
407.9372	0.0361233
405.8975	0.035751
403.8578	0.0359622
401.8181	0.0370069
399.7785	0.0390847
