# Supplementary material for: Vibrational Raman and IR data on brown hair subjected to bleaching
Source: Data Brief. 2021 Sep 30;38:107439. doi: 10.1016/j.dib.2021.107439 (PMC8502914; doi:10.1016/j.dib.2021.107439)
Supplement: Supplementary file 1 [file mmc1.zip › Supplementary Material raw data/Figure 6/IR three bleaching treatments p6.txt]

TITLE	IR single spectrum (p6) of brown hair after three bleaching treatments
DATA TYPE
ORIGIN	JASCO
OWNER
SPECTROMETER/DATA SYSTEM
RESOLUTION
DELTAX	-2.03968
XUNITS	1/CM
YUNITS	ABSORBANCE
FIRSTX	3997.7820
LASTX	399.7782
NPOINTS	1765
FIRSTY	0.00230
MAXY	0.07241
MINY	0.00090
XYDATA
3997.7820	0.0022971
3995.7423	0.00234613
3993.7026	0.00222403
3991.6629	0.00206863
3989.6232	0.00201398
3987.5836	0.00200366
3985.5439	0.00200298
3983.5042	0.00203297
3981.4645	0.00207198
3979.4248	0.00209625
3977.3851	0.00214799
3975.3455	0.00221292
3973.3058	0.0022269
3971.2661	0.00224373
3969.2264	0.0022461
3967.1867	0.00217265
3965.1470	0.00210551
3963.1073	0.00212265
3961.0677	0.00219193
3959.0280	0.00219221
3956.9883	0.00210572
3954.9486	0.00203921
3952.9089	0.00209336
3950.8692	0.00227946
3948.8296	0.00237937
3946.7899	0.00222822
3944.7502	0.00207385
3942.7105	0.00210525
3940.6708	0.0021533
3938.6311	0.00214518
3936.5914	0.00219528
3934.5518	0.00232875
3932.5121	0.00244145
3930.4724	0.00241274
3928.4327	0.00231069
3926.3930	0.00225008
3924.3533	0.00220377
3922.3137	0.00219916
3920.2740	0.00226582
3918.2343	0.0022933
3916.1946	0.00227004
3914.1549	0.00221121
3912.1152	0.00209843
3910.0755	0.0020448
3908.0359	0.00218782
3905.9962	0.00252171
3903.9565	0.00283635
3901.9168	0.00290725
3899.8771	0.00276343
3897.8374	0.0025301
3895.7978	0.00234348
3893.7581	0.00232287
3891.7184	0.00241693
3889.6787	0.00241425
3887.6390	0.00239147
3885.5993	0.00248092
3883.5596	0.00251536
3881.5200	0.00242565
3879.4803	0.00231214
3877.4406	0.00226153
3875.4009	0.00234454
3873.3612	0.00253174
3871.3215	0.00265392
3869.2819	0.00254934
3867.2422	0.00236701
3865.2025	0.00237677
3863.1628	0.0024426
3861.1231	0.00237968
3859.0834	0.00237294
3857.0437	0.00253846
3855.0041	0.00280746
3852.9644	0.00282335
3850.9247	0.00248839
3848.8850	0.00229931
3846.8453	0.00222396
3844.8056	0.00220241
3842.7660	0.00233692
3840.7263	0.00252184
3838.6866	0.00258582
3836.6469	0.002554
3834.6072	0.00251432
3832.5675	0.00245595
3830.5279	0.00231527
3828.4882	0.00219039
3826.4485	0.0021956
3824.4088	0.00233426
3822.3691	0.00262199
3820.3294	0.00280014
3818.2897	0.0026377
3816.2501	0.00238484
3814.2104	0.00214292
3812.1707	0.00200246
3810.1310	0.00203749
3808.0913	0.00216596
3806.0516	0.00225469
3804.0120	0.0023465
3801.9723	0.00254004
3799.9326	0.0026314
3797.8929	0.0024812
3795.8532	0.00232622
3793.8135	0.00228474
3791.7738	0.0022588
3789.7342	0.00220746
3787.6945	0.00217304
3785.6548	0.00219099
3783.6151	0.0022709
3781.5754	0.00239762
3779.5357	0.00243838
3777.4961	0.00229132
3775.4564	0.00215475
3773.4167	0.00216594
3771.3770	0.00228112
3769.3373	0.00237763
3767.2976	0.00233468
3765.2579	0.00222968
3763.2183	0.00219125
3761.1786	0.00225136
3759.1389	0.00235826
3757.0992	0.00237487
3755.0595	0.00234124
3753.0198	0.00246423
3750.9802	0.00268062
3748.9405	0.00266588
3746.9008	0.00259376
3744.8611	0.00265137
3742.8214	0.00257629
3740.7817	0.00234858
3738.7420	0.00230957
3736.7024	0.00259165
3734.6627	0.00282562
3732.6230	0.00268557
3730.5833	0.00249214
3728.5436	0.00240977
3726.5039	0.00232508
3724.4643	0.00218769
3722.4246	0.00207986
3720.3849	0.00209287
3718.3452	0.00216742
3716.3055	0.00221378
3714.2658	0.00228976
3712.2261	0.00236721
3710.1865	0.00232037
3708.1468	0.00218894
3706.1071	0.00208936
3704.0674	0.00213548
3702.0277	0.00225156
3699.9880	0.00221654
3697.9484	0.00211115
3695.9087	0.00212515
3693.8690	0.00226301
3691.8293	0.00243627
3689.7896	0.00253525
3687.7499	0.00245184
3685.7102	0.00223488
3683.6706	0.00204363
3681.6309	0.0020242
3679.5912	0.00220603
3677.5515	0.00251797
3675.5118	0.00266445
3673.4721	0.00239426
3671.4325	0.00220613
3669.3928	0.00224162
3667.3531	0.00223335
3665.3134	0.0022327
3663.2737	0.00230738
3661.2340	0.00236092
3659.1943	0.00242461
3657.1547	0.00256069
3655.1150	0.00264611
3653.0753	0.00271136
3651.0356	0.00287393
3648.9959	0.00288581
3646.9562	0.00256405
3644.9166	0.00231056
3642.8769	0.0022678
3640.8372	0.00232068
3638.7975	0.00237437
3636.7578	0.00240811
3634.7181	0.00246876
3632.6785	0.00261517
3630.6388	0.00282301
3628.5991	0.00290113
3626.5594	0.00278693
3624.5197	0.00274084
3622.4800	0.00281243
3620.4403	0.00292821
3618.4007	0.002969
3616.3610	0.0029697
3614.3213	0.00306833
3612.2816	0.0031701
3610.2419	0.00317664
3608.2022	0.00316355
3606.1626	0.00311093
3604.1229	0.00298695
3602.0832	0.00291765
3600.0435	0.00302746
3598.0038	0.00326638
3595.9641	0.00345794
3593.9244	0.00348599
3591.8848	0.00344405
3589.8451	0.00351135
3587.8054	0.00358845
3585.7657	0.00344499
3583.7260	0.00325049
3581.6863	0.00325297
3579.6467	0.00342814
3577.6070	0.00353972
3575.5673	0.00350162
3573.5276	0.00345512
3571.4879	0.00353682
3569.4482	0.00378986
3567.4085	0.00406395
3565.3689	0.00407304
3563.3292	0.00389323
3561.2895	0.00380516
3559.2498	0.00383279
3557.2101	0.00384
3555.1704	0.00387027
3553.1308	0.00397624
3551.0911	0.00404297
3549.0514	0.00410683
3547.0117	0.00421092
3544.9720	0.00423999
3542.9323	0.00419503
3540.8926	0.00416338
3538.8530	0.00416806
3536.8133	0.00418379
3534.7736	0.00424145
3532.7339	0.00439098
3530.6942	0.00455245
3528.6545	0.00460312
3526.6149	0.00456791
3524.5752	0.00454709
3522.5355	0.00456035
3520.4958	0.00457225
3518.4561	0.00455187
3516.4164	0.00450788
3514.3767	0.00448554
3512.3371	0.00457599
3510.2974	0.00473461
3508.2577	0.00477287
3506.2180	0.00472861
3504.1783	0.0047837
3502.1386	0.00491372
3500.0990	0.004973
3498.0593	0.0049703
3496.0196	0.00499371
3493.9799	0.00506659
3491.9402	0.00515179
3489.9005	0.00517898
3487.8608	0.00515478
3485.8212	0.00514875
3483.7815	0.00515483
3481.7418	0.00513872
3479.7021	0.00510543
3477.6624	0.0051383
3475.6227	0.00523798
3473.5831	0.00525452
3471.5434	0.00521336
3469.5037	0.0052563
3467.4640	0.00533431
3465.4243	0.00534791
3463.3846	0.00535834
3461.3449	0.00540701
3459.3053	0.00543068
3457.2656	0.00543518
3455.2259	0.00546811
3453.1862	0.00555685
3451.1465	0.00568862
3449.1068	0.00578232
3447.0672	0.00576815
3445.0275	0.00569143
3442.9878	0.00564826
3440.9481	0.00567858
3438.9084	0.00574365
3436.8687	0.00575071
3434.8291	0.00572204
3432.7894	0.00575963
3430.7497	0.00586273
3428.7100	0.00600661
3426.6703	0.00613687
3424.6306	0.00614377
3422.5909	0.00607848
3420.5513	0.00609502
3418.5116	0.00618345
3416.4719	0.00626383
3414.4322	0.00635307
3412.3925	0.00643028
3410.3528	0.00643401
3408.3132	0.00642634
3406.2735	0.00651357
3404.2338	0.00665594
3402.1941	0.00670396
3400.1544	0.00665244
3398.1147	0.00659866
3396.0750	0.00659924
3394.0354	0.00672137
3391.9957	0.00687424
3389.9560	0.00692122
3387.9163	0.00690296
3385.8766	0.00689349
3383.8369	0.00693779
3381.7973	0.00700302
3379.7576	0.00704709
3377.7179	0.00708966
3375.6782	0.00713239
3373.6385	0.00718921
3371.5988	0.00722906
3369.5591	0.00722387
3367.5195	0.00725677
3365.4798	0.00732329
3363.4401	0.00729634
3361.4004	0.00721292
3359.3607	0.00723674
3357.3210	0.00735949
3355.2814	0.0075034
3353.2417	0.0076623
3351.2020	0.0077352
3349.1623	0.00767671
3347.1226	0.00762138
3345.0829	0.00764267
3343.0432	0.0077375
3341.0036	0.00785512
3338.9639	0.00789376
3336.9242	0.00786181
3334.8845	0.0078925
3332.8448	0.0080139
3330.8051	0.00808605
3328.7655	0.00809257
3326.7258	0.00815766
3324.6861	0.00827595
3322.6464	0.00837846
3320.6067	0.00847269
3318.5670	0.00854974
3316.5273	0.00858436
3314.4877	0.00864345
3312.4480	0.00876221
3310.4083	0.00886632
3308.3686	0.00895878
3306.3289	0.0090637
3304.2892	0.00910581
3302.2496	0.00906708
3300.2099	0.00900547
3298.1702	0.00897606
3296.1305	0.00903597
3294.0908	0.00916938
3292.0511	0.00926574
3290.0114	0.00927621
3287.9718	0.00929953
3285.9321	0.00936957
3283.8924	0.00940602
3281.8527	0.00939888
3279.8130	0.0093938
3277.7733	0.00947509
3275.7337	0.00960425
3273.6940	0.00962037
3271.6543	0.00953698
3269.6146	0.00942417
3267.5749	0.00932569
3265.5352	0.0093098
3263.4956	0.00932392
3261.4559	0.00925891
3259.4162	0.00915963
3257.3765	0.00913993
3255.3368	0.00918126
3253.2971	0.009171
3251.2574	0.0090152
3249.2178	0.0087992
3247.1781	0.00870683
3245.1384	0.00872439
3243.0987	0.00874378
3241.0590	0.00876314
3239.0193	0.00881446
3236.9797	0.00885642
3234.9400	0.00881647
3232.9003	0.00868644
3230.8606	0.00853324
3228.8209	0.0084152
3226.7812	0.00834062
3224.7415	0.00830938
3222.7019	0.00829598
3220.6622	0.00827825
3218.6225	0.00825294
3216.5828	0.00820654
3214.5431	0.00814777
3212.5034	0.00808761
3210.4638	0.00807764
3208.4241	0.00811973
3206.3844	0.00806403
3204.3447	0.00793765
3202.3050	0.00789286
3200.2653	0.00784096
3198.2256	0.00772933
3196.1860	0.00769623
3194.1463	0.00773916
3192.1066	0.00772595
3190.0669	0.00765429
3188.0272	0.00758242
3185.9875	0.0074699
3183.9479	0.00730676
3181.9082	0.00718071
3179.8685	0.00715315
3177.8288	0.00719618
3175.7891	0.00723943
3173.7494	0.00722624
3171.7097	0.00710455
3169.6701	0.00693032
3167.6304	0.00683708
3165.5907	0.00680911
3163.5510	0.00675597
3161.5113	0.00668916
3159.4716	0.00662871
3157.4320	0.00655404
3155.3923	0.0064612
3153.3526	0.00636718
3151.3129	0.00633403
3149.2732	0.0063245
3147.2335	0.00624355
3145.1938	0.00616916
3143.1542	0.00614666
3141.1145	0.00613067
3139.0748	0.00611907
3137.0351	0.00609846
3134.9954	0.0060658
3132.9557	0.00601115
3130.9161	0.00595494
3128.8764	0.00594255
3126.8367	0.00594454
3124.7970	0.00593203
3122.7573	0.00588004
3120.7176	0.00580779
3118.6779	0.00582078
3116.6383	0.00585391
3114.5986	0.00576833
3112.5589	0.00568886
3110.5192	0.00574307
3108.4795	0.00582379
3106.4398	0.00584308
3104.4002	0.00582943
3102.3605	0.00579444
3100.3208	0.00573833
3098.2811	0.00572086
3096.2414	0.0057474
3094.2017	0.00573019
3092.1620	0.00567273
3090.1224	0.00566785
3088.0827	0.0057532
3086.0430	0.00586965
3084.0033	0.00593418
3081.9636	0.00594806
3079.9239	0.00596806
3077.8843	0.00600108
3075.8446	0.0060015
3073.8049	0.0059743
3071.7652	0.0059768
3069.7255	0.00600942
3067.6858	0.00602415
3065.6462	0.00599005
3063.6065	0.00591221
3061.5668	0.00583943
3059.5271	0.00581015
3057.4874	0.00581524
3055.4477	0.00582261
3053.4080	0.00581597
3051.3684	0.00580443
3049.3287	0.00575682
3047.2890	0.00566491
3045.2493	0.00559128
3043.2096	0.00558755
3041.1699	0.00564574
3039.1303	0.00566025
3037.0906	0.00558344
3035.0509	0.00551831
3033.0112	0.00551493
3030.9715	0.00548635
3028.9318	0.00538853
3026.8921	0.00533077
3024.8525	0.00534109
3022.8128	0.00530496
3020.7731	0.00523817
3018.7334	0.00520361
3016.6937	0.00515331
3014.6540	0.00509587
3012.6144	0.00508278
3010.5747	0.00508314
3008.5350	0.00504132
3006.4953	0.00495446
3004.4556	0.00489333
3002.4159	0.00487021
3000.3762	0.00487757
2998.3366	0.0049725
2996.2969	0.00506952
2994.2572	0.00508429
2992.2175	0.00506248
2990.1778	0.00504019
2988.1381	0.00507377
2986.0985	0.00514414
2984.0588	0.00522813
2982.0191	0.00537668
2979.9794	0.00554314
2977.9397	0.00565096
2975.9000	0.0057144
2973.8603	0.00581081
2971.8207	0.0059415
2969.7810	0.00608426
2967.7413	0.00629038
2965.7016	0.00648906
2963.6619	0.0065855
2961.6222	0.00663654
2959.5826	0.00674853
2957.5429	0.0069476
2955.5032	0.00710947
2953.4635	0.00711202
2951.4238	0.00698711
2949.3841	0.00688213
2947.3444	0.00687161
2945.3048	0.0068819
2943.2651	0.0068885
2941.2254	0.00699039
2939.1857	0.00726314
2937.1460	0.00760573
2935.1063	0.00787868
2933.0667	0.00811069
2931.0270	0.00837772
2928.9873	0.00867184
2926.9476	0.00894319
2924.9079	0.00923263
2922.8682	0.00961393
2920.8285	0.0100011
2918.7889	0.0102114
2916.7492	0.0101151
2914.7095	0.00974602
2912.6698	0.00919175
2910.6301	0.00853435
2908.5904	0.0079671
2906.5508	0.00753985
2904.5111	0.00715023
2902.4714	0.00689086
2900.4317	0.00684279
2898.3920	0.00684792
2896.3523	0.00677448
2894.3126	0.00664193
2892.2730	0.0065105
2890.2333	0.00642124
2888.1936	0.00636195
2886.1539	0.00631071
2884.1142	0.00628035
2882.0745	0.00627297
2880.0349	0.00625983
2877.9952	0.00626167
2875.9555	0.00631349
2873.9158	0.00635867
2871.8761	0.0063406
2869.8364	0.00625737
2867.7968	0.00615585
2865.7571	0.0060872
2863.7174	0.00608069
2861.6777	0.00618767
2859.6380	0.0063727
2857.5983	0.00657199
2855.5586	0.00683543
2853.5190	0.00719716
2851.4793	0.00757317
2849.4396	0.00772677
2847.3999	0.00742092
2845.3602	0.00679551
2843.3205	0.00619395
2841.2809	0.0057431
2839.2412	0.00545398
2837.2015	0.00529133
2835.1618	0.00513872
2833.1221	0.00497033
2831.0824	0.00489474
2829.0427	0.00492092
2827.0031	0.00490233
2824.9634	0.00479522
2822.9237	0.00467863
2820.8840	0.00460794
2818.8443	0.00458771
2816.8046	0.00458913
2814.7650	0.00457123
2812.7253	0.00452001
2810.6856	0.00447233
2808.6459	0.00444223
2806.6062	0.00440687
2804.5665	0.00434849
2802.5268	0.00429039
2800.4872	0.00429583
2798.4475	0.00434375
2796.4078	0.00433567
2794.3681	0.00427682
2792.3284	0.0042328
2790.2887	0.00419888
2788.2491	0.00415818
2786.2094	0.00412314
2784.1697	0.00411305
2782.1300	0.00411033
2780.0903	0.00408613
2778.0506	0.00405564
2776.0109	0.00403764
2773.9713	0.00403225
2771.9316	0.00402068
2769.8919	0.00400163
2767.8522	0.00402755
2765.8125	0.00409831
2763.7728	0.00412549
2761.7332	0.0040847
2759.6935	0.00405243
2757.6538	0.00405297
2755.6141	0.004035
2753.5744	0.00399983
2751.5347	0.00395923
2749.4950	0.00391368
2747.4554	0.00389735
2745.4157	0.00390454
2743.3760	0.00390404
2741.3363	0.003906
2739.2966	0.00390882
2737.2569	0.00389153
2735.2173	0.00387662
2733.1776	0.003871
2731.1379	0.0038744
2729.0982	0.00388312
2727.0585	0.00388035
2725.0188	0.00386698
2722.9791	0.00382511
2720.9395	0.00378965
2718.8998	0.00378521
2716.8601	0.00380409
2714.8204	0.00384138
2712.7807	0.00381879
2710.7410	0.00372628
2708.7014	0.00365843
2706.6617	0.00365623
2704.6220	0.00368054
2702.5823	0.00371014
2700.5426	0.00372949
2698.5029	0.00370978
2696.4632	0.00368673
2694.4236	0.00369417
2692.3839	0.00371712
2690.3442	0.00372054
2688.3045	0.00368686
2686.2648	0.00365621
2684.2251	0.00364491
2682.1855	0.00364532
2680.1458	0.00364853
2678.1061	0.00364021
2676.0664	0.00364284
2674.0267	0.00365496
2671.9870	0.00364637
2669.9474	0.00361165
2667.9077	0.00357148
2665.8680	0.00357328
2663.8283	0.00363676
2661.7886	0.00370641
2659.7489	0.00371495
2657.7092	0.00369096
2655.6696	0.00369571
2653.6299	0.00369589
2651.5902	0.00368534
2649.5505	0.00370192
2647.5108	0.00369479
2645.4711	0.00366673
2643.4315	0.00366049
2641.3918	0.00365459
2639.3521	0.0036435
2637.3124	0.00362611
2635.2727	0.00360398
2633.2330	0.00358072
2631.1933	0.00357284
2629.1537	0.00359228
2627.1140	0.00361434
2625.0743	0.0036068
2623.0346	0.0035553
2620.9949	0.003503
2618.9552	0.00348445
2616.9156	0.00346803
2614.8759	0.00343957
2612.8362	0.00342102
2610.7965	0.00341762
2608.7568	0.0034333
2606.7171	0.00344985
2604.6774	0.00341848
2602.6378	0.00336563
2600.5981	0.00336579
2598.5584	0.00339286
2596.5187	0.00337768
2594.4790	0.00332042
2592.4393	0.00325759
2590.3997	0.00324935
2588.3600	0.00331226
2586.3203	0.00338608
2584.2806	0.00343388
2582.2409	0.00344001
2580.2012	0.00341248
2578.1615	0.00337914
2576.1219	0.00333393
2574.0822	0.00330756
2572.0425	0.00329945
2570.0028	0.00324468
2567.9631	0.00320632
2565.9234	0.00319656
2563.8838	0.00312621
2561.8441	0.00311172
2559.8044	0.00319654
2557.7647	0.00320577
2555.7250	0.00313265
2553.6853	0.00305381
2551.6456	0.00300202
2549.6060	0.00305858
2547.5663	0.0032046
2545.5266	0.00330375
2543.4869	0.00329867
2541.4472	0.00326977
2539.4075	0.00329901
2537.3679	0.00335332
2535.3282	0.00336803
2533.2885	0.00335981
2531.2488	0.0033602
2529.2091	0.00333519
2527.1694	0.00324572
2525.1297	0.00314063
2523.0901	0.00313453
2521.0504	0.00320473
2519.0107	0.00318097
2516.9710	0.00307253
2514.9313	0.00307928
2512.8916	0.00320624
2510.8520	0.00326181
2508.8123	0.00322676
2506.7726	0.00321714
2504.7329	0.00317802
2502.6932	0.00303335
2500.6535	0.0029488
2498.6138	0.00303153
2496.5742	0.00312434
2494.5345	0.00314475
2492.4948	0.00313351
2490.4551	0.00308789
2488.4154	0.00304125
2486.3757	0.00303359
2484.3361	0.00305087
2482.2964	0.00303189
2480.2567	0.00296412
2478.2170	0.00293897
2476.1773	0.00295018
2474.1376	0.00291859
2472.0980	0.00292073
2470.0583	0.00302665
2468.0186	0.00309699
2465.9789	0.00303896
2463.9392	0.00290884
2461.8995	0.00279954
2459.8598	0.00282286
2457.8202	0.00293712
2455.7805	0.00298456
2453.7408	0.002912
2451.7011	0.00280894
2449.6614	0.00281251
2447.6217	0.00292333
2445.5821	0.00301636
2443.5424	0.003054
2441.5027	0.00307618
2439.4630	0.00304451
2437.4233	0.00294705
2435.3836	0.00288521
2433.3439	0.00293887
2431.3043	0.00305924
2429.2646	0.00312939
2427.2249	0.00312202
2425.1852	0.00308382
2423.1455	0.00303249
2421.1058	0.00295578
2419.0662	0.00288685
2417.0265	0.0028696
2414.9868	0.00284081
2412.9471	0.00280441
2410.9074	0.00284026
2408.8677	0.00285855
2406.8280	0.00278966
2404.7884	0.00274962
2402.7487	0.0027894
2400.7090	0.00280402
2398.6693	0.0027807
2396.6296	0.00280381
2394.5899	0.00288659
2392.5503	0.00299099
2390.5106	0.00303437
2388.4709	0.00301307
2386.4312	0.00296222
2384.3915	0.00284513
2382.3518	0.00272615
2380.3121	0.00272917
2378.2725	0.00280764
2376.2328	0.00278536
2374.1931	0.00264249
2372.1534	0.0025339
2370.1137	0.00254692
2368.0740	0.00256676
2366.0344	0.00252028
2363.9947	0.00257645
2361.9550	0.00269299
2359.9153	0.00262361
2357.8756	0.00240693
2355.8359	0.00228063
2353.7962	0.00236865
2351.7566	0.0026002
2349.7169	0.00277893
2347.6772	0.00284875
2345.6375	0.00286163
2343.5978	0.00279263
2341.5581	0.00265835
2339.5185	0.00261538
2337.4788	0.00274808
2335.4391	0.00286061
2333.3994	0.00283062
2331.3597	0.00287635
2329.3200	0.00306518
2327.2803	0.00322932
2325.2407	0.00332076
2323.2010	0.00335159
2321.1613	0.0033163
2319.1216	0.00329011
2317.0819	0.00325582
2315.0422	0.00310895
2313.0026	0.00296855
2310.9629	0.00299248
2308.9232	0.00312194
2306.8835	0.0032814
2304.8438	0.00341663
2302.8041	0.00344228
2300.7645	0.00333905
2298.7248	0.00317844
2296.6851	0.00309607
2294.6454	0.00313844
2292.6057	0.00321941
2290.5660	0.00328221
2288.5263	0.00331226
2286.4867	0.00326794
2284.4470	0.00312671
2282.4073	0.00299412
2280.3676	0.00302775
2278.3279	0.00316738
2276.2882	0.00315362
2274.2486	0.00294483
2272.2089	0.00281499
2270.1692	0.00288018
2268.1295	0.00294973
2266.0898	0.0029342
2264.0501	0.00290686
2262.0104	0.00292451
2259.9708	0.00301396
2257.9311	0.00305499
2255.8914	0.00294559
2253.8517	0.00284857
2251.8120	0.00287189
2249.7723	0.00288323
2247.7327	0.00287984
2245.6930	0.00294053
2243.6533	0.00288378
2241.6136	0.00267075
2239.5739	0.00257207
2237.5342	0.00261426
2235.4945	0.00263301
2233.4549	0.0026987
2231.4152	0.00285545
2229.3755	0.00288735
2227.3358	0.00276835
2225.2961	0.00265189
2223.2564	0.00255749
2221.2168	0.00254299
2219.1771	0.00260408
2217.1374	0.00265161
2215.0977	0.00281874
2213.0580	0.00315857
2211.0183	0.00335619
2208.9786	0.0031939
2206.9390	0.00290103
2204.8993	0.0027868
2202.8596	0.00268763
2200.8199	0.00238785
2198.7802	0.00222791
2196.7405	0.00234793
2194.7009	0.00248855
2192.6612	0.00265325
2190.6215	0.00286744
2188.5818	0.00308437
2186.5421	0.00314149
2184.5024	0.00284031
2182.4627	0.00249878
2180.4231	0.00235699
2178.3834	0.0022174
2176.3437	0.00206394
2174.3040	0.00210806
2172.2643	0.00234949
2170.2246	0.00244327
2168.1850	0.00240485
2166.1453	0.00257837
2164.1056	0.00278312
2162.0659	0.00253437
2160.0262	0.00167962
2157.9865	0.000903427
2155.9468	0.00118346
2153.9072	0.00212127
2151.8675	0.00273287
2149.8278	0.00291682
2147.7881	0.00295721
2145.7484	0.00273006
2143.7087	0.00233437
2141.6691	0.00234121
2139.6294	0.00268737
2137.5897	0.00269487
2135.5500	0.00233882
2133.5103	0.00218373
2131.4706	0.00221605
2129.4309	0.00213831
2127.3913	0.0021516
2125.3516	0.00230733
2123.3119	0.00250724
2121.2722	0.00271214
2119.2325	0.00273113
2117.1928	0.00269919
2115.1532	0.00273407
2113.1135	0.00274202
2111.0738	0.00282067
2109.0341	0.00290079
2106.9944	0.00283291
2104.9547	0.00271828
2102.9151	0.00265741
2100.8754	0.00267369
2098.8357	0.00269341
2096.7960	0.00264059
2094.7563	0.00267578
2092.7166	0.00286103
2090.6769	0.00298979
2088.6373	0.00298909
2086.5976	0.00293751
2084.5579	0.00284102
2082.5182	0.00279818
2080.4785	0.00281655
2078.4388	0.00281817
2076.3992	0.0029477
2074.3595	0.00304529
2072.3198	0.0028585
2070.2801	0.00266887
2068.2404	0.00275798
2066.2007	0.00290767
2064.1610	0.00282145
2062.1214	0.00252255
2060.0817	0.00228698
2058.0420	0.00237156
2056.0023	0.00262262
2053.9626	0.0028097
2051.9229	0.00295156
2049.8833	0.00292586
2047.8436	0.00265567
2045.8039	0.00257134
2043.7642	0.00283719
2041.7245	0.00306862
2039.6848	0.00293571
2037.6451	0.00242909
2035.6055	0.00200917
2033.5658	0.00193264
2031.5261	0.00206171
2029.4864	0.00220325
2027.4467	0.00204431
2025.4070	0.00175532
2023.3674	0.00181648
2021.3277	0.00206472
2019.2880	0.00220819
2017.2483	0.00233479
2015.2086	0.00232182
2013.1689	0.0022123
2011.1292	0.00243031
2009.0896	0.00284055
2007.0499	0.00303275
2005.0102	0.0029875
2002.9705	0.00276291
2000.9308	0.00273449
1998.8911	0.00312478
1996.8515	0.00339513
1994.8118	0.00303596
1992.7721	0.00225037
1990.7324	0.00181196
1988.6927	0.00192726
1986.6530	0.00205432
1984.6133	0.00204197
1982.5737	0.00220985
1980.5340	0.00258259
1978.4943	0.00268622
1976.4546	0.0023002
1974.4149	0.00194629
1972.3752	0.00186598
1970.3356	0.00181924
1968.2959	0.00192245
1966.2562	0.00210007
1964.2165	0.00209188
1962.1768	0.00205778
1960.1371	0.00210962
1958.0974	0.00210007
1956.0578	0.00204639
1954.0181	0.00218751
1951.9784	0.00243747
1949.9387	0.00258577
1947.8990	0.00268515
1945.8593	0.00271104
1943.8197	0.00259507
1941.7800	0.0023884
1939.7403	0.00219911
1937.7006	0.00224607
1935.6609	0.00249586
1933.6212	0.00263739
1931.5815	0.00256666
1929.5419	0.0023509
1927.5022	0.00221927
1925.4625	0.00236776
1923.4228	0.00256543
1921.3831	0.00256361
1919.3434	0.00258996
1917.3038	0.00271287
1915.2641	0.00265642
1913.2244	0.0025677
1911.1847	0.00266637
1909.1450	0.002808
1907.1053	0.00281025
1905.0657	0.0027211
1903.0260	0.00272193
1900.9863	0.00277869
1898.9466	0.00273058
1896.9069	0.00265452
1894.8672	0.00264926
1892.8275	0.00275509
1890.7879	0.00295317
1888.7482	0.00293881
1886.7085	0.00270305
1884.6688	0.00258728
1882.6291	0.00261444
1880.5894	0.00265312
1878.5498	0.002639
1876.5101	0.00257767
1874.4704	0.0025432
1872.4307	0.00257022
1870.3910	0.00262548
1868.3513	0.00267505
1866.3116	0.00267554
1864.2720	0.00267744
1862.2323	0.00270557
1860.1926	0.00263757
1858.1529	0.00250867
1856.1132	0.00247467
1854.0735	0.0025144
1852.0339	0.0025094
1849.9942	0.00245522
1847.9545	0.00246329
1845.9148	0.00255353
1843.8751	0.00263806
1841.8354	0.00265127
1839.7957	0.00260319
1837.7561	0.00256845
1835.7164	0.0025959
1833.6767	0.00270633
1831.6370	0.00291041
1829.5973	0.00304787
1827.5576	0.00299944
1825.5180	0.00290277
1823.4783	0.00281973
1821.4386	0.00270146
1819.3989	0.0025877
1817.3592	0.0025571
1815.3195	0.00259134
1813.2798	0.00266119
1811.2402	0.00275851
1809.2005	0.00278143
1807.1608	0.00267156
1805.1211	0.00263439
1803.0814	0.00279414
1801.0417	0.00291075
1799.0021	0.00281157
1796.9624	0.00271834
1794.9227	0.00280423
1792.8830	0.00296019
1790.8433	0.00293459
1788.8036	0.00278844
1786.7639	0.00273506
1784.7243	0.00274423
1782.6846	0.0027719
1780.6449	0.00280266
1778.6052	0.00279198
1776.5655	0.00283802
1774.5258	0.00302743
1772.4862	0.00322864
1770.4465	0.00321576
1768.4068	0.00306424
1766.3671	0.0029654
1764.3274	0.00296248
1762.2877	0.00296881
1760.2480	0.00297528
1758.2084	0.00302418
1756.1687	0.00304057
1754.1290	0.00308922
1752.0893	0.00330842
1750.0496	0.00348265
1748.0099	0.00340943
1745.9703	0.00338306
1743.9306	0.00351328
1741.8909	0.00367075
1739.8512	0.00381088
1737.8115	0.00395613
1735.7718	0.00419375
1733.7321	0.00452961
1731.6925	0.0046543
1729.6528	0.00455797
1727.6131	0.00437748
1725.5734	0.00426352
1723.5337	0.0043049
1721.4940	0.00444466
1719.4544	0.00468805
1717.4147	0.00495768
1715.3750	0.00505122
1713.3353	0.00505376
1711.2956	0.00512919
1709.2559	0.00533614
1707.2163	0.00574163
1705.1766	0.00630361
1703.1369	0.00681826
1701.0972	0.00743727
1699.0575	0.00823455
1697.0178	0.00896438
1694.9781	0.00962801
1692.9385	0.0101104
1690.8988	0.0106669
1688.8591	0.0114832
1686.8194	0.0123961
1684.7797	0.0134995
1682.7400	0.0144191
1680.7004	0.0148956
1678.6607	0.0154
1676.6210	0.0160665
1674.5813	0.0168666
1672.5416	0.0176468
1670.5019	0.0184885
1668.4622	0.0193141
1666.4226	0.0198857
1664.3829	0.0205254
1662.3432	0.0213784
1660.3035	0.0221408
1658.2638	0.0228049
1656.2241	0.023564
1654.1845	0.0246044
1652.1448	0.0255997
1650.1051	0.0260228
1648.0654	0.0264732
1646.0257	0.02692
1643.9860	0.0270304
1641.9463	0.02709
1639.9067	0.0272627
1637.8670	0.0275423
1635.8273	0.0277869
1633.7876	0.0277111
1631.7479	0.0275683
1629.7082	0.0275713
1627.6686	0.027641
1625.6289	0.0276347
1623.5892	0.0273795
1621.5495	0.0268538
1619.5098	0.02636
1617.4701	0.0257937
1615.4304	0.0249156
1613.3908	0.0240708
1611.3511	0.0233182
1609.3114	0.0224754
1607.2717	0.0215246
1605.2320	0.0205692
1603.1923	0.0196678
1601.1527	0.0188319
1599.1130	0.0180807
1597.0733	0.0174262
1595.0336	0.0168275
1592.9939	0.0162877
1590.9542	0.0158372
1588.9145	0.0154785
1586.8749	0.0152289
1584.8352	0.0150471
1582.7955	0.0149208
1580.7558	0.0149427
1578.7161	0.0151588
1576.6764	0.0154412
1574.6368	0.0155817
1572.5971	0.0157245
1570.5574	0.0160599
1568.5177	0.0163729
1566.4780	0.016563
1564.4383	0.0169121
1562.3986	0.0174704
1560.3590	0.0183506
1558.3193	0.0194646
1556.2796	0.0200585
1554.2399	0.0206056
1552.2002	0.0213016
1550.1605	0.0220419
1548.1209	0.0227677
1546.0812	0.0235321
1544.0415	0.0244434
1542.0018	0.0253723
1539.9621	0.0260984
1537.9224	0.0263246
1535.8827	0.0264437
1533.8431	0.0267171
1531.8034	0.0269419
1529.7637	0.0271064
1527.7240	0.0273954
1525.6843	0.0277134
1523.6446	0.0279767
1521.6050	0.0282505
1519.5653	0.0284338
1517.5256	0.0284941
1515.4859	0.0284608
1513.4462	0.0284041
1511.4065	0.0284184
1509.3669	0.0284832
1507.3272	0.02814
1505.2875	0.0270137
1503.2478	0.0261523
1501.2081	0.0256525
1499.1684	0.0251155
1497.1287	0.0242469
1495.0891	0.0232027
1493.0494	0.0224407
1491.0097	0.021823
1488.9700	0.0209526
1486.9303	0.0199132
1484.8906	0.0190397
1482.8510	0.018436
1480.8113	0.0180446
1478.7716	0.0178524
1476.7319	0.0179144
1474.6922	0.0182104
1472.6525	0.0185129
1470.6128	0.0185912
1468.5732	0.0186905
1466.5335	0.0189441
1464.4938	0.0191114
1462.4541	0.0190986
1460.4144	0.019224
1458.3747	0.0196155
1456.3351	0.0199071
1454.2954	0.0198649
1452.2557	0.0198251
1450.2160	0.0198754
1448.1763	0.0199157
1446.1366	0.0198302
1444.0969	0.019666
1442.0573	0.0195325
1440.0176	0.01948
1437.9779	0.0194362
1435.9382	0.0191807
1433.8985	0.0188109
1431.8588	0.0185478
1429.8192	0.0183075
1427.7795	0.0180666
1425.7398	0.0179352
1423.7001	0.0179159
1421.6604	0.0179864
1419.6207	0.0181261
1417.5810	0.018155
1415.5414	0.0180811
1413.5017	0.0180748
1411.4620	0.0181315
1409.4223	0.0181864
1407.3826	0.018237
1405.3429	0.0182513
1403.3033	0.0181781
1401.2636	0.0181351
1399.2239	0.0181983
1397.1842	0.0182866
1395.1445	0.018287
1393.1048	0.0181669
1391.0651	0.0180947
1389.0255	0.0181426
1386.9858	0.0181338
1384.9461	0.0180077
1382.9064	0.0179046
1380.8667	0.017849
1378.8270	0.0177908
1376.7874	0.0177214
1374.7477	0.0176558
1372.7080	0.0175348
1370.6683	0.0173554
1368.6286	0.0171754
1366.5889	0.0170151
1364.5492	0.0168914
1362.5096	0.0167202
1360.4699	0.0164399
1358.4302	0.0161975
1356.3905	0.0161099
1354.3508	0.016113
1352.3111	0.0161192
1350.2715	0.0161237
1348.2318	0.0161241
1346.1921	0.0161272
1344.1524	0.0161658
1342.1127	0.0162745
1340.0730	0.0163816
1338.0333	0.0163517
1335.9937	0.0162498
1333.9540	0.0162086
1331.9143	0.0162114
1329.8746	0.0161985
1327.8349	0.0161754
1325.7952	0.0161762
1323.7556	0.0162405
1321.7159	0.016384
1319.6762	0.016553
1317.6365	0.0166586
1315.5968	0.0166986
1313.5571	0.0167459
1311.5175	0.0167743
1309.4778	0.0167511
1307.4381	0.0167394
1305.3984	0.0167443
1303.3587	0.0166957
1301.3190	0.0166154
1299.2793	0.0166203
1297.2397	0.0167107
1295.2000	0.0167739
1293.1603	0.0167888
1291.1206	0.0168029
1289.0809	0.0168097
1287.0412	0.0168025
1285.0016	0.0168391
1282.9619	0.016949
1280.9222	0.0170578
1278.8825	0.017117
1276.8428	0.0171659
1274.8031	0.0172575
1272.7634	0.0174051
1270.7238	0.0175653
1268.6841	0.0177595
1266.6444	0.0180176
1264.6047	0.0182615
1262.5650	0.0184955
1260.5253	0.0187778
1258.4857	0.0190508
1256.4460	0.0192836
1254.4063	0.0195307
1252.3666	0.0198125
1250.3269	0.0201519
1248.2872	0.0205496
1246.2475	0.0209144
1244.2079	0.0212168
1242.1682	0.0215052
1240.1285	0.0217992
1238.0888	0.0220879
1236.0491	0.0223224
1234.0094	0.0224767
1231.9698	0.0226069
1229.9301	0.0228142
1227.8904	0.0230742
1225.8507	0.023241
1223.8110	0.0233075
1221.7713	0.0233558
1219.7316	0.0234084
1217.6920	0.0234569
1215.6523	0.0234691
1213.6126	0.0234369
1211.5729	0.0233914
1209.5332	0.0233426
1207.4935	0.0232817
1205.4539	0.0232407
1203.4142	0.0232835
1201.3745	0.0233951
1199.3348	0.023481
1197.2951	0.0234958
1195.2554	0.0234638
1193.2157	0.0234424
1191.1761	0.0234652
1189.1364	0.0235045
1187.0967	0.0235614
1185.0570	0.0236216
1183.0173	0.0236093
1180.9776	0.0235476
1178.9380	0.0235143
1176.8983	0.0235206
1174.8586	0.0235398
1172.8189	0.0235115
1170.7792	0.0234027
1168.7395	0.0232474
1166.6998	0.023082
1164.6602	0.0229066
1162.6205	0.0227172
1160.5808	0.0225177
1158.5411	0.02229
1156.5014	0.0220302
1154.4617	0.0217539
1152.4221	0.0214277
1150.3824	0.0210692
1148.3427	0.0207558
1146.3030	0.0204969
1144.2633	0.0202771
1142.2236	0.0200431
1140.1840	0.0197859
1138.1443	0.019598
1136.1046	0.0194713
1134.0649	0.0193339
1132.0252	0.0192345
1129.9855	0.0192413
1127.9458	0.0192832
1125.9062	0.0192563
1123.8665	0.019193
1121.8268	0.0191725
1119.7871	0.0191475
1117.7474	0.0190668
1115.7077	0.0190038
1113.6681	0.0190088
1111.6284	0.0190224
1109.5887	0.0189853
1107.5490	0.0189437
1105.5093	0.0189537
1103.4696	0.0189859
1101.4299	0.0190243
1099.3903	0.0190916
1097.3506	0.0191591
1095.3109	0.0191683
1093.2712	0.01916
1091.2315	0.0192307
1089.1918	0.0193747
1087.1522	0.0195485
1085.1125	0.0197185
1083.0728	0.0198528
1081.0331	0.0199795
1078.9934	0.0201264
1076.9537	0.0202395
1074.9140	0.0202492
1072.8744	0.0202384
1070.8347	0.0202877
1068.7950	0.0203196
1066.7553	0.0202803
1064.7156	0.0202009
1062.6759	0.0201594
1060.6363	0.020161
1058.5966	0.0201805
1056.5569	0.020263
1054.5172	0.0203773
1052.4775	0.0205529
1050.4378	0.0209828
1048.3981	0.0216886
1046.3585	0.0225407
1044.3188	0.0234474
1042.2791	0.0242892
1040.2394	0.0249492
1038.1997	0.0252821
1036.1600	0.0251763
1034.1204	0.0247353
1032.0807	0.024229
1030.0410	0.0238721
1028.0013	0.0236793
1025.9616	0.023562
1023.9219	0.0234389
1021.8822	0.0232446
1019.8426	0.0229015
1017.8029	0.0223925
1015.7632	0.0217896
1013.7235	0.0211612
1011.6838	0.0205938
1009.6441	0.0201223
1007.6045	0.019672
1005.5648	0.0192519
1003.5251	0.0189562
1001.4854	0.0187521
999.4457	0.0185271
997.4060	0.018283
995.3663	0.0181151
993.3267	0.0179941
991.2870	0.0178129
989.2473	0.0176279
987.2076	0.0175608
985.1679	0.017553
983.1282	0.0174668
981.0886	0.0173214
979.0489	0.017167
977.0092	0.0170256
974.9695	0.0169504
972.9298	0.016892
970.8901	0.0167993
968.8504	0.0167073
966.8108	0.0166346
964.7711	0.0165698
962.7314	0.0164741
960.6917	0.016363
958.6520	0.0162962
956.6123	0.0162563
954.5727	0.0162572
952.5330	0.0163139
950.4933	0.0163377
948.4536	0.0163305
946.4139	0.0163177
944.3742	0.0162537
942.3346	0.0161728
940.2949	0.0161185
938.2552	0.0161468
936.2155	0.0162837
934.1758	0.0164176
932.1361	0.016472
930.0964	0.0164198
928.0568	0.0163099
926.0171	0.0162827
923.9774	0.0163338
921.9377	0.0163537
919.8980	0.0163386
917.8583	0.0163473
915.8187	0.0163308
913.7790	0.0162471
911.7393	0.0161625
909.6996	0.0160899
907.6599	0.0160256
905.6202	0.0160372
903.5805	0.0160805
901.5409	0.0160469
899.5012	0.0160243
897.4615	0.0160956
895.4218	0.0161769
893.3821	0.016185
891.3424	0.0161543
889.3028	0.0161756
887.2631	0.0162342
885.2234	0.016267
883.1837	0.016235
881.1440	0.0161662
879.1043	0.0161967
877.0646	0.0163744
875.0250	0.0165418
872.9853	0.0165778
870.9456	0.0165563
868.9059	0.0165501
866.8662	0.0165229
864.8265	0.0164992
862.7869	0.0165377
860.7472	0.0165733
858.7075	0.0165482
856.6678	0.0165078
854.6281	0.0165047
852.5884	0.0165548
850.5487	0.016646
848.5091	0.0166991
846.4694	0.0167102
844.4297	0.0167784
842.3900	0.0169158
840.3503	0.0170857
838.3106	0.0172589
836.2710	0.0174265
834.2313	0.0175258
832.1916	0.0175737
830.1519	0.0176914
828.1122	0.0177965
826.0725	0.0178682
824.0328	0.0180101
821.9932	0.018151
819.9535	0.0182871
817.9138	0.0184917
815.8741	0.0186607
813.8344	0.0187466
811.7947	0.0188873
809.7551	0.0191692
807.7154	0.0195175
805.6757	0.0197993
803.6360	0.0199725
801.5963	0.0201137
799.5566	0.0202685
797.5169	0.0203402
795.4773	0.0203392
793.4376	0.0204055
791.3979	0.0205277
789.3582	0.0206677
787.3185	0.0208375
785.2788	0.0210559
783.2392	0.0212843
781.1995	0.0213899
779.1598	0.0214016
777.1201	0.0214705
775.0804	0.0216285
773.0407	0.0218412
771.0010	0.0220689
768.9614	0.0222748
766.9217	0.0224456
764.8820	0.0225713
762.8423	0.0227122
760.8026	0.0229356
758.7629	0.0232165
756.7233	0.0235427
754.6836	0.0237716
752.6439	0.0237917
750.6042	0.0238626
748.5645	0.0241976
746.5248	0.02466
744.4852	0.025035
742.4455	0.0252629
740.4058	0.0253615
738.3661	0.025382
736.3264	0.0254825
734.2867	0.025693
732.2470	0.0259022
730.2074	0.0261643
728.1677	0.0265383
726.1280	0.0269171
724.0883	0.0272556
722.0486	0.0275964
720.0089	0.0279212
717.9693	0.0281669
715.9296	0.0283386
713.8899	0.0285332
711.8502	0.0287674
709.8105	0.029011
707.7708	0.0293146
705.7311	0.029676
703.6915	0.0301112
701.6518	0.0306044
699.6121	0.0309409
697.5724	0.0310926
695.5327	0.0313411
693.4930	0.0316911
691.4534	0.0318983
689.4137	0.0320343
687.3740	0.0322389
685.3343	0.0324709
683.2946	0.0328248
681.2549	0.0333402
679.2152	0.0337621
677.1756	0.0339451
675.1359	0.0341197
673.0962	0.0345147
671.0565	0.0350571
669.0168	0.0355636
666.9771	0.0357839
664.9375	0.0359126
662.8978	0.0361863
660.8581	0.0364792
658.8184	0.0367285
656.7787	0.0370124
654.7390	0.0372937
652.6993	0.0374725
650.6597	0.0376209
648.6200	0.0379716
646.5803	0.0385925
644.5406	0.0392323
642.5009	0.0396627
640.4612	0.0399414
638.4216	0.0402577
636.3819	0.0407459
634.3422	0.0413577
632.3025	0.0418673
630.2628	0.0421367
628.2231	0.0422612
626.1834	0.0424351
624.1438	0.0427025
622.1041	0.0428965
620.0644	0.0429883
618.0247	0.0431635
615.9850	0.0434582
613.9453	0.043772
611.9057	0.0441487
609.8660	0.0446331
607.8263	0.0449927
605.7866	0.0451062
603.7469	0.0452884
601.7072	0.0456861
599.6675	0.0458987
597.6279	0.0458292
595.5882	0.0460243
593.5485	0.0466063
591.5088	0.0471825
589.4691	0.0477268
587.4294	0.0483186
585.3898	0.0487201
583.3501	0.0489305
581.3104	0.0490262
579.2707	0.0490135
577.2310	0.0492161
575.1913	0.049656
573.1516	0.0500689
571.1120	0.0504335
569.0723	0.0507046
567.0326	0.050875
564.9929	0.0510831
562.9532	0.0512134
560.9135	0.051072
558.8739	0.0510912
556.8342	0.0516506
554.7945	0.0522352
552.7548	0.0524627
550.7151	0.0525318
548.6754	0.0525241
546.6358	0.0525029
544.5961	0.0526599
542.5564	0.0530085
540.5167	0.0534344
538.4770	0.0539266
536.4373	0.0545264
534.3976	0.055073
532.3580	0.0553633
530.3183	0.0557425
528.2786	0.056581
526.2389	0.0574197
524.1992	0.0578565
522.1595	0.0582222
520.1199	0.0586557
518.0802	0.0589484
516.0405	0.0590913
514.0008	0.0592375
511.9611	0.0593635
509.9214	0.0594885
507.8817	0.0596977
505.8421	0.0598246
503.8024	0.05992
501.7627	0.0601577
499.7230	0.0603487
497.6833	0.0604337
495.6436	0.0605919
493.6040	0.060891
491.5643	0.0611681
489.5246	0.0613449
487.4849	0.0614833
485.4452	0.0614284
483.4055	0.0612714
481.3658	0.0614472
479.3262	0.0619687
477.2865	0.0624697
475.2468	0.062544
473.2071	0.062035
471.1674	0.0615636
469.1277	0.062004
467.0881	0.063084
465.0484	0.0637537
463.0087	0.0637598
460.9690	0.0637112
458.9293	0.0639876
456.8896	0.0644905
454.8499	0.06498
452.8103	0.0654844
450.7706	0.0659044
448.7309	0.0662698
446.6912	0.0668928
444.6515	0.0672486
442.6118	0.0669959
440.5722	0.0669871
438.5325	0.0673415
436.4928	0.067244
434.4531	0.0665323
432.4134	0.0660613
430.3737	0.0665762
428.3340	0.0674974
426.2944	0.0679771
424.2547	0.0683179
422.2150	0.0687769
420.1753	0.0696673
418.1356	0.0706061
416.0959	0.0701603
414.0563	0.0695977
412.0166	0.0697716
409.9769	0.0697486
407.9372	0.0693312
405.8975	0.069587
403.8578	0.0705474
401.8181	0.0714777
399.7785	0.0724093
