# Supplementary material for: Vibrational Raman and IR data on brown hair subjected to bleaching
Source: Data Brief. 2021 Sep 30;38:107439. doi: 10.1016/j.dib.2021.107439 (PMC8502914; doi:10.1016/j.dib.2021.107439)
Supplement: Supplementary file 1 [file mmc1.zip › Supplementary Material raw data/Figure 6/IR three bleaching treatments p7.txt]

TITLE	IR single spectrum (p7) of brown hair after three bleaching treatments
DATA TYPE
ORIGIN	JASCO
OWNER
SPECTROMETER/DATA SYSTEM
RESOLUTION
DELTAX	-2.03968
XUNITS	1/CM
YUNITS	ABSORBANCE
FIRSTX	3997.7820
LASTX	399.7782
NPOINTS	1765
FIRSTY	0.00370
MAXY	0.09047
MINY	0.00358
XYDATA
3997.7820	0.00369902
3995.7423	0.00370312
3993.7026	0.00374064
3991.6629	0.0037668
3989.6232	0.00373197
3987.5836	0.00369727
3985.5439	0.00371944
3983.5042	0.00373738
3981.4645	0.00370059
3979.4248	0.00365618
3977.3851	0.00364464
3975.3455	0.0036466
3973.3058	0.00363634
3971.2661	0.0036425
3969.2264	0.00371242
3967.1867	0.00377101
3965.1470	0.00374829
3963.1073	0.00373623
3961.0677	0.00377197
3959.0280	0.00380266
3956.9883	0.00382031
3954.9486	0.00380636
3952.9089	0.00376709
3950.8692	0.00376897
3948.8296	0.00380644
3946.7899	0.00379594
3944.7502	0.00377184
3942.7105	0.00379936
3940.6708	0.0037978
3938.6311	0.0037391
3936.5914	0.00373145
3934.5518	0.00382686
3932.5121	0.00393032
3930.4724	0.00392964
3928.4327	0.00387507
3926.3930	0.00384682
3924.3533	0.00379981
3922.3137	0.00375179
3920.2740	0.00381697
3918.2343	0.00389751
3916.1946	0.00384979
3914.1549	0.00377171
3912.1152	0.00374991
3910.0755	0.0037738
3908.0359	0.0038259
3905.9962	0.00390775
3903.9565	0.00401684
3901.9168	0.00409423
3899.8771	0.00404767
3897.8374	0.00387599
3895.7978	0.0037304
3893.7581	0.00372221
3891.7184	0.003802
3889.6787	0.00385026
3887.6390	0.00390347
3885.5993	0.0039562
3883.5596	0.00395895
3881.5200	0.003998
3879.4803	0.00399348
3877.4406	0.00391728
3875.4009	0.00390187
3873.3612	0.00396563
3871.3215	0.00405342
3869.2819	0.0040374
3867.2422	0.00395445
3865.2025	0.00398225
3863.1628	0.0040386
3861.1231	0.00398426
3859.0834	0.00390892
3857.0437	0.00393638
3855.0041	0.00409065
3852.9644	0.00414391
3850.9247	0.0039107
3848.8850	0.00372866
3846.8453	0.00373973
3844.8056	0.00387207
3842.7660	0.00399069
3840.7263	0.0040611
3838.6866	0.00407283
3836.6469	0.00396015
3834.6072	0.00383052
3832.5675	0.00380062
3830.5279	0.00382968
3828.4882	0.00386319
3826.4485	0.00390887
3824.4088	0.00400028
3822.3691	0.00412102
3820.3294	0.00410594
3818.2897	0.00398209
3816.2501	0.00393084
3814.2104	0.00386523
3812.1707	0.00375108
3810.1310	0.00370163
3808.0913	0.00376291
3806.0516	0.00384522
3804.0120	0.00391736
3801.9723	0.00400767
3799.9326	0.00400469
3797.8929	0.00393941
3795.8532	0.00385118
3793.8135	0.00376558
3791.7738	0.00375542
3789.7342	0.00376072
3787.6945	0.00376359
3785.6548	0.00377876
3783.6151	0.00377795
3781.5754	0.00380723
3779.5357	0.00385178
3777.4961	0.00382005
3775.4564	0.00373012
3773.4167	0.00366555
3771.3770	0.00369709
3769.3373	0.00378626
3767.2976	0.0038108
3765.2579	0.00374667
3763.2183	0.0036831
3761.1786	0.00372463
3759.1389	0.00380104
3757.0992	0.00378477
3755.0595	0.00377372
3753.0198	0.00387612
3750.9802	0.00400163
3748.9405	0.0040206
3746.9008	0.00404992
3744.8611	0.00412094
3742.8214	0.00406471
3740.7817	0.00394515
3738.7420	0.00397695
3736.7024	0.00418076
3734.6627	0.00422015
3732.6230	0.00392729
3730.5833	0.00370033
3728.5436	0.0036979
3726.5039	0.00379399
3724.4643	0.00385666
3722.4246	0.00383768
3720.3849	0.00380856
3718.3452	0.00381563
3716.3055	0.00384439
3714.2658	0.00390125
3712.2261	0.00394941
3710.1865	0.0039113
3708.1468	0.00380467
3706.1071	0.00371174
3704.0674	0.00372474
3702.0277	0.00376129
3699.9880	0.00366271
3697.9484	0.00357654
3695.9087	0.00362715
3693.8690	0.00376176
3691.8293	0.00391979
3689.7896	0.00401854
3687.7499	0.0039503
3685.7102	0.00377362
3683.6706	0.00364934
3681.6309	0.00366133
3679.5912	0.00380503
3677.5515	0.00400623
3675.5118	0.00409653
3673.4721	0.00402541
3671.4325	0.00404064
3669.3928	0.0040768
3667.3531	0.00398755
3665.3134	0.00390916
3663.2737	0.00388252
3661.2340	0.00389905
3659.1943	0.00398008
3657.1547	0.00408509
3655.1150	0.00413842
3653.0753	0.00423403
3651.0356	0.0044541
3648.9959	0.00458073
3646.9562	0.00448436
3644.9166	0.00436373
3642.8769	0.00427369
3640.8372	0.00424511
3638.7975	0.0043014
3636.7578	0.00439903
3634.7181	0.00449503
3632.6785	0.00459208
3630.6388	0.00471553
3628.5991	0.00482597
3626.5594	0.00482425
3624.5197	0.00479485
3622.4800	0.00485024
3620.4403	0.00496252
3618.4007	0.0049923
3616.3610	0.00500274
3614.3213	0.00509008
3612.2816	0.00512306
3610.2419	0.00509231
3608.2022	0.0051476
3606.1626	0.00524922
3604.1229	0.00531405
3602.0832	0.00538069
3600.0435	0.00541141
3598.0038	0.00541951
3595.9641	0.00551039
3593.9244	0.00561029
3591.8848	0.0056615
3589.8451	0.00578135
3587.8054	0.00592027
3585.7657	0.00590773
3583.7260	0.00587246
3581.6863	0.00592114
3579.6467	0.00598743
3577.6070	0.00604024
3575.5673	0.00610946
3573.5276	0.006205
3571.4879	0.00630889
3569.4482	0.00644452
3567.4085	0.0065836
3565.3689	0.00661738
3563.3292	0.00660742
3561.2895	0.00663972
3559.2498	0.00669245
3557.2101	0.00674132
3555.1704	0.00680769
3553.1308	0.00689276
3551.0911	0.00693971
3549.0514	0.00699789
3547.0117	0.00712334
3544.9720	0.00722216
3542.9323	0.00724966
3540.8926	0.00724411
3538.8530	0.00725567
3536.8133	0.00731995
3534.7736	0.00741982
3532.7339	0.00751533
3530.6942	0.00756079
3528.6545	0.00760492
3526.6149	0.00773006
3524.5752	0.00787594
3522.5355	0.00793747
3520.4958	0.00792044
3518.4561	0.00792112
3516.4164	0.00799542
3514.3767	0.00808096
3512.3371	0.00810483
3510.2974	0.0081157
3508.2577	0.00817694
3506.2180	0.0082636
3504.1783	0.00832558
3502.1386	0.00836139
3500.0990	0.00840604
3498.0593	0.00846448
3496.0196	0.00851439
3493.9799	0.00856638
3491.9402	0.00866317
3489.9005	0.00873657
3487.8608	0.00873382
3485.8212	0.0087783
3483.7815	0.00887486
3481.7418	0.00890215
3479.7021	0.00889729
3477.6624	0.00895309
3475.6227	0.00903182
3473.5831	0.00906436
3471.5434	0.00909544
3469.5037	0.00915511
3467.4640	0.00916716
3465.4243	0.00916119
3463.3846	0.00921248
3461.3449	0.00928205
3459.3053	0.00933653
3457.2656	0.0093875
3455.2259	0.0094589
3453.1862	0.00954357
3451.1465	0.00962346
3449.1068	0.00970311
3447.0672	0.00974213
3445.0275	0.00972815
3442.9878	0.00973943
3440.9481	0.00980437
3438.9084	0.00990343
3436.8687	0.0100129
3434.8291	0.0100714
3432.7894	0.0100751
3430.7497	0.0100907
3428.7100	0.0101442
3426.6703	0.0101962
3424.6306	0.0102322
3422.5909	0.0102873
3420.5513	0.0103474
3418.5116	0.0103966
3416.4719	0.0104849
3414.4322	0.0105944
3412.3925	0.0106362
3410.3528	0.0106233
3408.3132	0.0106185
3406.2735	0.0106353
3404.2338	0.0107097
3402.1941	0.0108462
3400.1544	0.0109432
3398.1147	0.0109608
3396.0750	0.0109863
3394.0354	0.0110488
3391.9957	0.011083
3389.9560	0.0110777
3387.9163	0.0110812
3385.8766	0.0111258
3383.8369	0.0112078
3381.7973	0.0112787
3379.7576	0.0113178
3377.7179	0.0113535
3375.6782	0.011419
3373.6385	0.0115234
3371.5988	0.0116201
3369.5591	0.0116628
3367.5195	0.0116702
3365.4798	0.0116742
3363.4401	0.0116995
3361.4004	0.0117796
3359.3607	0.0118895
3357.3210	0.0119939
3355.2814	0.012078
3353.2417	0.0121339
3351.2020	0.0122016
3349.1623	0.0122839
3347.1226	0.0123356
3345.0829	0.0123659
3343.0432	0.0124368
3341.0036	0.0125584
3338.9639	0.0126711
3336.9242	0.0127562
3334.8845	0.0128367
3332.8448	0.0128984
3330.8051	0.0129439
3328.7655	0.0130217
3326.7258	0.0131334
3324.6861	0.0132218
3322.6464	0.013243
3320.6067	0.0132275
3318.5670	0.0132555
3316.5273	0.0133437
3314.4877	0.0134491
3312.4480	0.0135713
3310.4083	0.0137171
3308.3686	0.0138423
3306.3289	0.0139301
3304.2892	0.0139985
3302.2496	0.0140415
3300.2099	0.0140972
3298.1702	0.0142183
3296.1305	0.014345
3294.0908	0.0144209
3292.0511	0.0144929
3290.0114	0.0145896
3287.9718	0.0146504
3285.9321	0.014652
3283.8924	0.0146509
3281.8527	0.0146694
3279.8130	0.014687
3277.7733	0.0147005
3275.7337	0.0147322
3273.6940	0.0147821
3271.6543	0.0148041
3269.6146	0.0147629
3267.5749	0.014695
3265.5352	0.0146478
3263.4956	0.0145847
3261.4559	0.0144931
3259.4162	0.0144439
3257.3765	0.0144471
3255.3368	0.0144392
3253.2971	0.0143669
3251.2574	0.01422
3249.2178	0.0140887
3247.1781	0.0140212
3245.1384	0.0139324
3243.0987	0.0138235
3241.0590	0.0137735
3239.0193	0.0137479
3236.9797	0.0136886
3234.9400	0.0136056
3232.9003	0.0135128
3230.8606	0.0134299
3228.8209	0.0133814
3226.7812	0.0133441
3224.7415	0.0132553
3222.7019	0.0131211
3220.6622	0.0130323
3218.6225	0.0130075
3216.5828	0.0129814
3214.5431	0.0129199
3212.5034	0.012834
3210.4638	0.0127424
3208.4241	0.0126653
3206.3844	0.0125899
3204.3447	0.012502
3202.3050	0.0124248
3200.2653	0.0123483
3198.2256	0.0122821
3196.1860	0.0122362
3194.1463	0.0121611
3192.1066	0.012079
3190.0669	0.0120165
3188.0272	0.0119133
3185.9875	0.0117655
3183.9479	0.0116339
3181.9082	0.0115413
3179.8685	0.0114796
3177.8288	0.0114217
3175.7891	0.0113544
3173.7494	0.0112591
3171.7097	0.0111111
3169.6701	0.0109755
3167.6304	0.0108889
3165.5907	0.0108035
3163.5510	0.0107232
3161.5113	0.0106623
3159.4716	0.010591
3157.4320	0.0105204
3155.3923	0.0104606
3153.3526	0.0103654
3151.3129	0.0102476
3149.2732	0.0101494
3147.2335	0.0100544
3145.1938	0.00996029
3143.1542	0.00989032
3141.1145	0.00983839
3139.0748	0.00978599
3137.0351	0.00971798
3134.9954	0.00965128
3132.9557	0.00963193
3130.9161	0.00961044
3128.8764	0.00951573
3126.8367	0.00941803
3124.7970	0.00938589
3122.7573	0.00937777
3120.7176	0.00936684
3118.6779	0.0093701
3116.6383	0.00936563
3114.5986	0.00930987
3112.5589	0.00924141
3110.5192	0.00923163
3108.4795	0.00924974
3106.4398	0.00926389
3104.4002	0.00928528
3102.3605	0.00929271
3100.3208	0.00927195
3098.2811	0.00923702
3096.2414	0.00922885
3094.2017	0.00925125
3092.1620	0.00926344
3090.1224	0.0092793
3088.0827	0.00934672
3086.0430	0.00945097
3084.0033	0.00951232
3081.9636	0.00951401
3079.9239	0.009502
3077.8843	0.00948975
3075.8446	0.00948925
3073.8049	0.00950732
3071.7652	0.00952055
3069.7255	0.00952026
3067.6858	0.00950745
3065.6462	0.00950137
3063.6065	0.00951311
3061.5668	0.00950396
3059.5271	0.00948417
3057.4874	0.00947462
3055.4477	0.00942163
3053.4080	0.00935042
3051.3684	0.00933669
3049.3287	0.00931871
3047.2890	0.00925955
3045.2493	0.00924035
3043.2096	0.009244
3041.1699	0.00916169
3039.1303	0.00900478
3037.0906	0.00891991
3035.0509	0.00892849
3033.0112	0.00890944
3030.9715	0.00885465
3028.9318	0.00879098
3026.8921	0.00869592
3024.8525	0.00861044
3022.8128	0.00856701
3020.7731	0.00853546
3018.7334	0.0084956
3016.6937	0.00847744
3014.6540	0.00850265
3012.6144	0.00850415
3010.5747	0.00843631
3008.5350	0.00836094
3006.4953	0.00833817
3004.4556	0.00834337
3002.4159	0.00834355
3000.3762	0.00837239
2998.3366	0.00841428
2996.2969	0.00840908
2994.2572	0.00838947
2992.2175	0.00842444
2990.1778	0.00851498
2988.1381	0.00862232
2986.0985	0.00875075
2984.0588	0.00892971
2982.0191	0.00912886
2979.9794	0.00929009
2977.9397	0.00942729
2975.9000	0.00960478
2973.8603	0.00982052
2971.8207	0.0100502
2969.7810	0.010312
2967.7413	0.0106091
2965.7016	0.0109266
2963.6619	0.0112548
2961.6222	0.0115634
2959.5826	0.0117836
2957.5429	0.0119078
2955.5032	0.0119937
2953.4635	0.0120241
2951.4238	0.0119713
2949.3841	0.0119093
2947.3444	0.0119239
2945.3048	0.0120438
2943.2651	0.012259
2941.2254	0.012557
2939.1857	0.0129667
2937.1460	0.0134755
2935.1063	0.0140308
2933.0667	0.0146109
2931.0270	0.0152004
2928.9873	0.0157802
2926.9476	0.0162866
2924.9079	0.0166587
2922.8682	0.0168847
2920.8285	0.0169249
2918.7889	0.016713
2916.7492	0.0162403
2914.7095	0.0155933
2912.6698	0.0148754
2910.6301	0.0141733
2908.5904	0.0135611
2906.5508	0.0130558
2904.5111	0.0126405
2902.4714	0.0123059
2900.4317	0.0120469
2898.3920	0.0118369
2896.3523	0.0116442
2894.3126	0.0114422
2892.2730	0.0112099
2890.2333	0.0109889
2888.1936	0.0108295
2886.1539	0.0107049
2884.1142	0.0105917
2882.0745	0.0105136
2880.0349	0.0105155
2877.9952	0.0106109
2875.9555	0.0107551
2873.9158	0.0108868
2871.8761	0.0109327
2869.8364	0.0108771
2867.7968	0.0108075
2865.7571	0.0108053
2863.7174	0.0109148
2861.6777	0.0111788
2859.6380	0.01158
2857.5983	0.0120554
2855.5586	0.0125372
2853.5190	0.0128812
2851.4793	0.0129317
2849.4396	0.0126291
2847.3999	0.0120043
2845.3602	0.0112032
2843.3205	0.0104374
2841.2809	0.00984851
2839.2412	0.00943888
2837.2015	0.00912944
2835.1618	0.00887103
2833.1221	0.00865533
2831.0824	0.00847585
2829.0427	0.00834542
2827.0031	0.00826226
2824.9634	0.00817262
2822.9237	0.0080582
2820.8840	0.00796826
2818.8443	0.00792539
2816.8046	0.00788562
2814.7650	0.00782101
2812.7253	0.00777038
2810.6856	0.00773847
2808.6459	0.0076819
2806.6062	0.00762325
2804.5665	0.00758345
2802.5268	0.00753258
2800.4872	0.00747577
2798.4475	0.00742105
2796.4078	0.00736692
2794.3681	0.00732827
2792.3284	0.00730084
2790.2887	0.00727428
2788.2491	0.00723532
2786.2094	0.00718455
2784.1697	0.00715952
2782.1300	0.00714558
2780.0903	0.00711329
2778.0506	0.00709621
2776.0109	0.00709
2773.9713	0.00706819
2771.9316	0.00703454
2769.8919	0.00699489
2767.8522	0.00697259
2765.8125	0.00696512
2763.7728	0.00694791
2761.7332	0.00692705
2759.6935	0.00692279
2757.6538	0.00693513
2755.6141	0.00692679
2753.5744	0.00689081
2751.5347	0.00685946
2749.4950	0.00684505
2747.4554	0.00684106
2745.4157	0.00682601
2743.3760	0.00679033
2741.3363	0.00674185
2739.2966	0.00670141
2737.2569	0.00668656
2735.2173	0.00668364
2733.1776	0.00669166
2731.1379	0.00668874
2729.0982	0.00664377
2727.0585	0.00660828
2725.0188	0.00661764
2722.9791	0.00663423
2720.9395	0.00662019
2718.8998	0.00657819
2716.8601	0.00654718
2714.8204	0.00653709
2712.7807	0.00652576
2710.7410	0.00651636
2708.7014	0.00652019
2706.6617	0.00651891
2704.6220	0.00649707
2702.5823	0.00646459
2700.5426	0.00644678
2698.5029	0.00645479
2696.4632	0.00645188
2694.4236	0.0064172
2692.3839	0.00638843
2690.3442	0.00639271
2688.3045	0.00639405
2686.2648	0.00636778
2684.2251	0.00635326
2682.1855	0.0063624
2680.1458	0.0063666
2678.1061	0.00636324
2676.0664	0.00636232
2674.0267	0.00636613
2671.9870	0.00637411
2669.9474	0.00636939
2667.9077	0.00635646
2665.8680	0.00636011
2663.8283	0.00636303
2661.7886	0.00635998
2659.7489	0.00637359
2657.7092	0.00639542
2655.6696	0.00640543
2653.6299	0.00639439
2651.5902	0.00636471
2649.5505	0.00633382
2647.5108	0.00631265
2645.4711	0.00630128
2643.4315	0.00630813
2641.3918	0.0063194
2639.3521	0.00629327
2637.3124	0.00624466
2635.2727	0.0062247
2633.2330	0.00623497
2631.1933	0.00624321
2629.1537	0.006233
2627.1140	0.00622415
2625.0743	0.0062143
2623.0346	0.00617239
2620.9949	0.00612193
2618.9552	0.00611437
2616.9156	0.00613338
2614.8759	0.00612931
2612.8362	0.00609132
2610.7965	0.00602583
2608.7568	0.00598816
2606.7171	0.00601898
2604.6774	0.00605879
2602.6378	0.0060468
2600.5981	0.00599047
2598.5584	0.00596557
2596.5187	0.00598396
2594.4790	0.00595588
2592.4393	0.00590949
2590.3997	0.00590206
2588.3600	0.0058722
2586.3203	0.0058341
2584.2806	0.00584772
2582.2409	0.00585787
2580.2012	0.00582914
2578.1615	0.00583494
2576.1219	0.00586792
2574.0822	0.00584397
2572.0425	0.00580155
2570.0028	0.00579562
2567.9631	0.00581235
2565.9234	0.00584218
2563.8838	0.00583101
2561.8441	0.00574134
2559.8044	0.00566979
2557.7647	0.00565411
2555.7250	0.0056256
2553.6853	0.00560148
2551.6456	0.00560135
2549.6060	0.00561079
2547.5663	0.00562468
2545.5266	0.00565041
2543.4869	0.00570669
2541.4472	0.00575178
2539.4075	0.00576335
2537.3679	0.00575023
2535.3282	0.00570473
2533.2885	0.00566877
2531.2488	0.00567564
2529.2091	0.00569075
2527.1694	0.00569012
2525.1297	0.00565529
2523.0901	0.00561178
2521.0504	0.00561918
2519.0107	0.00561585
2516.9710	0.00556629
2514.9313	0.00556152
2512.8916	0.00560384
2510.8520	0.00560253
2508.8123	0.00555048
2506.7726	0.00553294
2504.7329	0.00557659
2502.6932	0.0056169
2500.6535	0.00562141
2498.6138	0.00561758
2496.5742	0.00560853
2494.5345	0.00555869
2492.4948	0.00547938
2490.4551	0.00545175
2488.4154	0.00548619
2486.3757	0.00551322
2484.3361	0.00552033
2482.2964	0.00548979
2480.2567	0.00541314
2478.2170	0.00538297
2476.1773	0.00541715
2474.1376	0.00545049
2472.0980	0.00546373
2470.0583	0.00546121
2468.0186	0.0054593
2465.9789	0.00543345
2463.9392	0.00538504
2461.8995	0.00540284
2459.8598	0.0054901
2457.8202	0.0055654
2455.7805	0.005573
2453.7408	0.00551574
2451.7011	0.00546462
2449.6614	0.00547414
2447.6217	0.00550979
2445.5821	0.00550746
2443.5424	0.00547962
2441.5027	0.00546816
2439.4630	0.00547209
2437.4233	0.0054718
2435.3836	0.0054355
2433.3439	0.00535946
2431.3043	0.00529924
2429.2646	0.00529872
2427.2249	0.00533493
2425.1852	0.00535443
2423.1455	0.0053493
2421.1058	0.00537773
2419.0662	0.00542929
2417.0265	0.00544271
2414.9868	0.00541552
2412.9471	0.00536704
2410.9074	0.00534264
2408.8677	0.00534177
2406.8280	0.00533847
2404.7884	0.00531845
2402.7487	0.00528101
2400.7090	0.00527584
2398.6693	0.00530275
2396.6296	0.0053358
2394.5899	0.0053759
2392.5503	0.00541018
2390.5106	0.00539259
2388.4709	0.00533079
2386.4312	0.0053011
2384.3915	0.00530823
2382.3518	0.00531997
2380.3121	0.00532351
2378.2725	0.00529219
2376.2328	0.00524236
2374.1931	0.00522994
2372.1534	0.00521894
2370.1137	0.00515656
2368.0740	0.00510121
2366.0344	0.00509582
2363.9947	0.0050558
2361.9550	0.00492163
2359.9153	0.00485924
2357.8756	0.00499112
2355.8359	0.00517471
2353.7962	0.00524935
2351.7566	0.00523356
2349.7169	0.00522648
2347.6772	0.00526856
2345.6375	0.00531654
2343.5978	0.00527836
2341.5581	0.00520054
2339.5185	0.00519043
2337.4788	0.005223
2335.4391	0.00526466
2333.3994	0.00532013
2331.3597	0.00537173
2329.3200	0.00540727
2327.2803	0.00548412
2325.2407	0.00563706
2323.2010	0.00576666
2321.1613	0.00580259
2319.1216	0.00579887
2317.0819	0.00576791
2315.0422	0.00570268
2313.0026	0.0056326
2310.9629	0.00561789
2308.9232	0.00566911
2306.8835	0.00568736
2304.8438	0.00560541
2302.8041	0.00551443
2300.7645	0.00554718
2298.7248	0.00564496
2296.6851	0.00568721
2294.6454	0.00565676
2292.6057	0.00558944
2290.5660	0.00556209
2288.5263	0.00562004
2286.4867	0.00570675
2284.4470	0.00570997
2282.4073	0.0056331
2280.3676	0.00559361
2278.3279	0.00561011
2276.2882	0.00559883
2274.2486	0.00551503
2272.2089	0.00539765
2270.1692	0.00534893
2268.1295	0.00540811
2266.0898	0.00547946
2264.0501	0.00545445
2262.0104	0.00536405
2259.9708	0.0053587
2257.9311	0.00542208
2255.8914	0.00538523
2253.8517	0.00525245
2251.8120	0.00523921
2249.7723	0.00541324
2247.7327	0.00549209
2245.6930	0.00531675
2243.6533	0.00513678
2241.6136	0.00514747
2239.5739	0.00521734
2237.5342	0.00522622
2235.4945	0.00523775
2233.4549	0.00533601
2231.4152	0.00543264
2229.3755	0.00539419
2227.3358	0.00534251
2225.2961	0.00539621
2223.2564	0.00547775
2221.2168	0.00545817
2219.1771	0.00533016
2217.1374	0.00526384
2215.0977	0.0052733
2213.0580	0.00530734
2211.0183	0.00547233
2208.9786	0.00567483
2206.9390	0.00564779
2204.8993	0.00540984
2202.8596	0.00533507
2200.8199	0.0055805
2198.7802	0.00573691
2196.7405	0.00557062
2194.7009	0.00537008
2192.6612	0.00531067
2190.6215	0.0052902
2188.5818	0.00532403
2186.5421	0.00540397
2184.5024	0.00531371
2182.4627	0.00506489
2180.4231	0.00492959
2178.3834	0.00502136
2176.3437	0.00519549
2174.3040	0.00533341
2172.2643	0.00549222
2170.2246	0.00561464
2168.1850	0.0055504
2166.1453	0.00537493
2164.1056	0.00530108
2162.0659	0.00526251
2160.0262	0.00490286
2157.9865	0.00441252
2155.9468	0.00433345
2153.9072	0.00450623
2151.8675	0.00471061
2149.8278	0.00485317
2147.7881	0.0047921
2145.7484	0.00468371
2143.7087	0.00473714
2141.6691	0.00488409
2139.6294	0.00498138
2137.5897	0.00496855
2135.5500	0.00491401
2133.5103	0.00495352
2131.4706	0.00510666
2129.4309	0.00520599
2127.3913	0.00512961
2125.3516	0.00505672
2123.3119	0.00515061
2121.2722	0.00527579
2119.2325	0.00533661
2117.1928	0.00537621
2115.1532	0.0054026
2113.1135	0.00542213
2111.0738	0.0054512
2109.0341	0.00551891
2106.9944	0.00559251
2104.9547	0.00556369
2102.9151	0.00548664
2100.8754	0.00548682
2098.8357	0.0055067
2096.7960	0.00542179
2094.7563	0.0052629
2092.7166	0.00520243
2090.6769	0.00526866
2088.6373	0.00530144
2086.5976	0.00526358
2084.5579	0.00518501
2082.5182	0.00508966
2080.4785	0.00511816
2078.4388	0.00528743
2076.3992	0.00542763
2074.3595	0.00545723
2072.3198	0.00540386
2070.2801	0.00532652
2068.2404	0.00534778
2066.2007	0.00547487
2064.1610	0.00551267
2062.1214	0.00536581
2060.0817	0.00521286
2058.0420	0.00521954
2056.0023	0.00527998
2053.9626	0.00539844
2051.9229	0.00562437
2049.8833	0.00566761
2047.8436	0.00537162
2045.8039	0.0050469
2043.7642	0.00501432
2041.7245	0.00519683
2039.6848	0.00529198
2037.6451	0.00518422
2035.6055	0.00494514
2033.5658	0.00483377
2031.5261	0.00497915
2029.4864	0.00504844
2027.4467	0.00499803
2025.4070	0.00495553
2023.3674	0.00476559
2021.3277	0.00458457
2019.2880	0.00468502
2017.2483	0.00489854
2015.2086	0.00499384
2013.1689	0.00500995
2011.1292	0.00490118
2009.0896	0.00455308
2007.0499	0.00408036
2005.0102	0.00382086
2002.9705	0.00397368
2000.9308	0.00439171
1998.8911	0.0048055
1996.8515	0.00498963
1994.8118	0.00499135
1992.7721	0.00501762
1990.7324	0.00508107
1988.6927	0.00517972
1986.6530	0.00529369
1984.6133	0.00533913
1982.5737	0.00544698
1980.5340	0.0055198
1978.4943	0.00522292
1976.4546	0.00475442
1974.4149	0.00457272
1972.3752	0.00473445
1970.3356	0.00483346
1968.2959	0.00466442
1966.2562	0.00456514
1964.2165	0.00473549
1962.1768	0.00493265
1960.1371	0.00496048
1958.0974	0.00503427
1956.0578	0.00516547
1954.0181	0.00508581
1951.9784	0.00486848
1949.9387	0.0047657
1947.8990	0.00483644
1945.8593	0.00491354
1943.8197	0.00491521
1941.7800	0.00486437
1939.7403	0.00476847
1937.7006	0.00473529
1935.6609	0.00482118
1933.6212	0.00491092
1931.5815	0.00486906
1929.5419	0.00472006
1927.5022	0.00463392
1925.4625	0.00468405
1923.4228	0.00480213
1921.3831	0.00491286
1919.3434	0.00495726
1917.3038	0.00494037
1915.2641	0.00492406
1913.2244	0.00493752
1911.1847	0.00498093
1909.1450	0.00500078
1907.1053	0.00499146
1905.0657	0.00501298
1903.0260	0.00499696
1900.9863	0.00492194
1898.9466	0.00487558
1896.9069	0.00486453
1894.8672	0.00486401
1892.8275	0.00486799
1890.7879	0.00490422
1888.7482	0.00493687
1886.7085	0.0049021
1884.6688	0.00483356
1882.6291	0.00478472
1880.5894	0.00478572
1878.5498	0.00483351
1876.5101	0.00488783
1874.4704	0.00489288
1872.4307	0.00489246
1870.3910	0.00497308
1868.3513	0.005063
1866.3116	0.00499903
1864.2720	0.00486482
1862.2323	0.00480346
1860.1926	0.00477334
1858.1529	0.0047183
1856.1132	0.00470621
1854.0735	0.00477925
1852.0339	0.00484707
1849.9942	0.00488707
1847.9545	0.0049377
1845.9148	0.00496873
1843.8751	0.00495058
1841.8354	0.00488079
1839.7957	0.00480757
1837.7561	0.00479213
1835.7164	0.00483212
1833.6767	0.00491487
1831.6370	0.00503527
1829.5973	0.00508406
1827.5576	0.00503163
1825.5180	0.0049669
1823.4783	0.00489859
1821.4386	0.0048343
1819.3989	0.00477582
1817.3592	0.00472772
1815.3195	0.00474455
1813.2798	0.00483964
1811.2402	0.00491513
1809.2005	0.00488516
1807.1608	0.00482576
1805.1211	0.00483903
1803.0814	0.00491398
1801.0417	0.00498693
1799.0021	0.00500966
1796.9624	0.00502757
1794.9227	0.00508194
1792.8830	0.0051256
1790.8433	0.0050713
1788.8036	0.00497679
1786.7639	0.00495836
1784.7243	0.0049908
1782.6846	0.00503608
1780.6449	0.00504653
1778.6052	0.00500081
1776.5655	0.00501369
1774.5258	0.00516555
1772.4862	0.00534547
1770.4465	0.00535488
1768.4068	0.00525525
1766.3671	0.0051804
1764.3274	0.00522737
1762.2877	0.00537178
1760.2480	0.00546061
1758.2084	0.0055155
1756.1687	0.00565631
1754.1290	0.00590298
1752.0893	0.00628019
1750.0496	0.0067047
1748.0099	0.00697735
1745.9703	0.00714036
1743.9306	0.00729468
1741.8909	0.00746245
1739.8512	0.00760563
1737.8115	0.00765787
1735.7718	0.00765442
1733.7321	0.0076463
1731.6925	0.00758645
1729.6528	0.00749058
1727.6131	0.0074191
1725.5734	0.00743443
1723.5337	0.00752753
1721.4940	0.00767808
1719.4544	0.00796418
1717.4147	0.00833453
1715.3750	0.00854135
1713.3353	0.00861395
1711.2956	0.0087517
1709.2559	0.00901951
1707.2163	0.00942853
1705.1766	0.0099489
1703.1369	0.0104909
1701.0972	0.0112689
1699.0575	0.0122818
1697.0178	0.0131521
1694.9781	0.0140466
1692.9385	0.0148828
1690.8988	0.0157534
1688.8591	0.0167749
1686.8194	0.0177711
1684.7797	0.0189924
1682.7400	0.0202073
1680.7004	0.0209417
1678.6607	0.0216499
1676.6210	0.0225792
1674.5813	0.0237121
1672.5416	0.0247632
1670.5019	0.0258223
1668.4622	0.0269375
1666.4226	0.0278096
1664.3829	0.0287154
1662.3432	0.0298578
1660.3035	0.0309019
1658.2638	0.0317814
1656.2241	0.0326817
1654.1845	0.0338625
1652.1448	0.0351605
1650.1051	0.0358436
1648.0654	0.036444
1646.0257	0.0370424
1643.9860	0.0373226
1641.9463	0.0375312
1639.9067	0.0378083
1637.8670	0.0381269
1635.8273	0.0383705
1633.7876	0.0383233
1631.7479	0.0382208
1629.7082	0.0382177
1627.6686	0.0381825
1625.6289	0.0380095
1623.5892	0.0376721
1621.5495	0.0371559
1619.5098	0.0366066
1617.4701	0.0358556
1615.4304	0.0347176
1613.3908	0.0336198
1611.3511	0.0325789
1609.3114	0.0314105
1607.2717	0.0301612
1605.2320	0.0289491
1603.1923	0.0277643
1601.1527	0.0266186
1599.1130	0.0256032
1597.0733	0.0247154
1595.0336	0.0238838
1592.9939	0.023109
1590.9542	0.0224465
1588.9145	0.0219254
1586.8749	0.0215285
1584.8352	0.021246
1582.7955	0.0211142
1580.7558	0.0211371
1578.7161	0.0212991
1576.6764	0.021543
1574.6368	0.0217549
1572.5971	0.0219872
1570.5574	0.0223951
1568.5177	0.0228837
1566.4780	0.0233263
1564.4383	0.0238543
1562.3986	0.0244662
1560.3590	0.0253591
1558.3193	0.0267279
1556.2796	0.0276682
1554.2399	0.0284171
1552.2002	0.0292938
1550.1605	0.0302294
1548.1209	0.0311602
1546.0812	0.0320741
1544.0415	0.0330442
1542.0018	0.0340699
1539.9621	0.0351082
1537.9224	0.0356802
1535.8827	0.0359928
1533.8431	0.0364207
1531.8034	0.0368174
1529.7637	0.0371184
1527.7240	0.0374867
1525.6843	0.0378428
1523.6446	0.0381105
1521.6050	0.0383743
1519.5653	0.038602
1517.5256	0.0387409
1515.4859	0.0387356
1513.4462	0.0386012
1511.4065	0.0384736
1509.3669	0.0383928
1507.3272	0.0378729
1505.2875	0.0366393
1503.2478	0.0357096
1501.2081	0.0350051
1499.1684	0.0341511
1497.1287	0.0329602
1495.0891	0.0316405
1493.0494	0.0306346
1491.0097	0.0297309
1488.9700	0.0285369
1486.9303	0.0272905
1484.8906	0.0263349
1482.8510	0.0256794
1480.8113	0.0252278
1478.7716	0.0249881
1476.7319	0.0250129
1474.6922	0.025262
1472.6525	0.025659
1470.6128	0.0260817
1468.5732	0.0264887
1466.5335	0.0268561
1464.4938	0.0270531
1462.4541	0.0271439
1460.4144	0.0273766
1458.3747	0.0278299
1456.3351	0.028258
1454.2954	0.0283567
1452.2557	0.0283558
1450.2160	0.0283964
1448.1763	0.0284165
1446.1366	0.0283069
1444.0969	0.0280959
1442.0573	0.0278734
1440.0176	0.0277072
1437.9779	0.0275244
1435.9382	0.0271115
1433.8985	0.0266075
1431.8588	0.0261795
1429.8192	0.0257473
1427.7795	0.0253857
1425.7398	0.0252012
1423.7001	0.0251455
1421.6604	0.0251919
1419.6207	0.0253591
1417.5810	0.025481
1415.5414	0.0254644
1413.5017	0.0254561
1411.4620	0.0255045
1409.4223	0.0255589
1407.3826	0.0255904
1405.3429	0.0255778
1403.3033	0.025519
1401.2636	0.025489
1399.2239	0.0254792
1397.1842	0.0254645
1395.1445	0.0254543
1393.1048	0.0254284
1391.0651	0.0254521
1389.0255	0.0255546
1386.9858	0.0256048
1384.9461	0.025517
1382.9064	0.0254043
1380.8667	0.0253361
1378.8270	0.0252807
1376.7874	0.0252022
1374.7477	0.0250571
1372.7080	0.024828
1370.6683	0.0246078
1368.6286	0.024406
1366.5889	0.0241766
1364.5492	0.0239449
1362.5096	0.0236735
1360.4699	0.0233575
1358.4302	0.023112
1356.3905	0.0229727
1354.3508	0.0229068
1352.3111	0.0228874
1350.2715	0.0228749
1348.2318	0.0228633
1346.1921	0.022873
1344.1524	0.0229041
1342.1127	0.0229807
1340.0730	0.023093
1338.0333	0.023124
1335.9937	0.0230404
1333.9540	0.0229534
1331.9143	0.0229158
1329.8746	0.0228991
1327.8349	0.0228851
1325.7952	0.0228862
1323.7556	0.0229276
1321.7159	0.0230273
1319.6762	0.0231584
1317.6365	0.0232655
1315.5968	0.0233379
1313.5571	0.0233906
1311.5175	0.0234245
1309.4778	0.0234589
1307.4381	0.0235016
1305.3984	0.0235408
1303.3587	0.0235779
1301.3190	0.0235902
1299.2793	0.0235684
1297.2397	0.0235444
1295.2000	0.0235438
1293.1603	0.0235859
1291.1206	0.0236655
1289.0809	0.0237473
1287.0412	0.0238053
1285.0016	0.0238717
1282.9619	0.0239925
1280.9222	0.0241235
1278.8825	0.0242204
1276.8428	0.0243281
1274.8031	0.024478
1272.7634	0.0246474
1270.7238	0.024815
1268.6841	0.0250142
1266.6444	0.0252924
1264.6047	0.0256337
1262.5650	0.0259957
1260.5253	0.0263523
1258.4857	0.0266872
1256.4460	0.0270002
1254.4063	0.027332
1252.3666	0.0277272
1250.3269	0.0281675
1248.2872	0.0286177
1246.2475	0.0290787
1244.2079	0.0295527
1242.1682	0.0300166
1240.1285	0.0304569
1238.0888	0.030854
1236.0491	0.0311697
1234.0094	0.0314316
1231.9698	0.0316982
1229.9301	0.0319625
1227.8904	0.0322111
1225.8507	0.0324356
1223.8110	0.0326061
1221.7713	0.0327406
1219.7316	0.0328516
1217.6920	0.0329121
1215.6523	0.032938
1213.6126	0.0329549
1211.5729	0.0329738
1209.5332	0.0330048
1207.4935	0.0330482
1205.4539	0.0331082
1203.4142	0.0332091
1201.3745	0.0333636
1199.3348	0.0335244
1197.2951	0.0336498
1195.2554	0.0337615
1193.2157	0.0338501
1191.1761	0.0338718
1189.1364	0.0338606
1187.0967	0.0338886
1185.0570	0.0339468
1183.0173	0.0339644
1180.9776	0.0339407
1178.9380	0.0339351
1176.8983	0.0339733
1174.8586	0.0340451
1172.8189	0.034104
1170.7792	0.0340747
1168.7395	0.033907
1166.6998	0.0336571
1164.6602	0.0333955
1162.6205	0.0330854
1160.5808	0.0327157
1158.5411	0.0323408
1156.5014	0.0319822
1154.4617	0.0316165
1152.4221	0.0312189
1150.3824	0.030792
1148.3427	0.030333
1146.3030	0.0298492
1144.2633	0.0293957
1142.2236	0.0289998
1140.1840	0.0286207
1138.1443	0.0282594
1136.1046	0.027966
1134.0649	0.0277482
1132.0252	0.0276238
1129.9855	0.0275938
1127.9458	0.0275965
1125.9062	0.0275875
1123.8665	0.0275379
1121.8268	0.0274527
1119.7871	0.0273736
1117.7474	0.0273211
1115.7077	0.0272758
1113.6681	0.0271965
1111.6284	0.0270854
1109.5887	0.0269951
1107.5490	0.026953
1105.5093	0.0269446
1103.4696	0.0269648
1101.4299	0.0270107
1099.3903	0.0270628
1097.3506	0.0271152
1095.3109	0.0271778
1093.2712	0.0272416
1091.2315	0.0273111
1089.1918	0.0274265
1087.1522	0.0275848
1085.1125	0.0277576
1083.0728	0.0279507
1081.0331	0.0281511
1078.9934	0.0283136
1076.9537	0.0284199
1074.9140	0.0284757
1072.8744	0.0284825
1070.8347	0.0284586
1068.7950	0.0284213
1066.7553	0.0283516
1064.7156	0.0282557
1062.6759	0.0281773
1060.6363	0.028124
1058.5966	0.0280997
1056.5569	0.0281561
1054.5172	0.0283454
1052.4775	0.028748
1050.4378	0.0294758
1048.3981	0.0305754
1046.3585	0.0320142
1044.3188	0.0336155
1042.2791	0.0350766
1040.2394	0.0361124
1038.1997	0.0364725
1036.1600	0.0360961
1034.1204	0.0352541
1032.0807	0.0343194
1030.0410	0.0335387
1028.0013	0.0330398
1025.9616	0.0328089
1023.9219	0.032619
1021.8822	0.0322011
1019.8426	0.0315239
1017.8029	0.0307169
1015.7632	0.0298608
1013.7235	0.0290559
1011.6838	0.0284252
1009.6441	0.0279421
1007.6045	0.0274699
1005.5648	0.0269751
1003.5251	0.0265287
1001.4854	0.0261594
999.4457	0.0258569
997.4060	0.0255863
995.3663	0.0253109
993.3267	0.0250634
991.2870	0.0248715
989.2473	0.0247113
987.2076	0.0245586
985.1679	0.0244041
983.1282	0.0242329
981.0886	0.0240418
979.0489	0.0238888
977.0092	0.0238036
974.9695	0.023721
972.9298	0.0236056
970.8901	0.0234939
968.8504	0.0234033
966.8108	0.0233015
964.7711	0.0231736
962.7314	0.0230657
960.6917	0.0229894
958.6520	0.0229126
956.6123	0.022846
954.5727	0.0227927
952.5330	0.0227203
950.4933	0.0226184
948.4536	0.0225503
946.4139	0.0225584
944.3742	0.0225714
942.3346	0.0225576
940.2949	0.0225535
938.2552	0.0225659
936.2155	0.0225941
934.1758	0.0226189
932.1361	0.0226296
930.0964	0.0226539
928.0568	0.0226658
926.0171	0.0226236
923.9774	0.0225656
921.9377	0.0225329
919.8980	0.0225043
917.8583	0.0224619
915.8187	0.0224185
913.7790	0.0223768
911.7393	0.0223373
909.6996	0.0223066
907.6599	0.0222856
905.6202	0.0222563
903.5805	0.0222145
901.5409	0.0221971
899.5012	0.022235
897.4615	0.0223035
895.4218	0.0223101
893.3821	0.0222353
891.3424	0.0221954
889.3028	0.0222568
887.2631	0.0223511
885.2234	0.0224023
883.1837	0.0224437
881.1440	0.022533
879.1043	0.0226468
877.0646	0.0227181
875.0250	0.0227511
872.9853	0.0228009
870.9456	0.0228359
868.9059	0.0227879
866.8662	0.0226945
864.8265	0.0226527
862.7869	0.0226665
860.7472	0.0226995
858.7075	0.0227488
856.6678	0.0227879
854.6281	0.0228043
852.5884	0.0228218
850.5487	0.0228471
848.5091	0.0229058
846.4694	0.02301
844.4297	0.0230903
842.3900	0.0231674
840.3503	0.0233348
838.3106	0.0235461
836.2710	0.0237235
834.2313	0.0239219
832.1916	0.0241574
830.1519	0.0243451
828.1122	0.0245087
826.0725	0.0246625
824.0328	0.0247478
821.9932	0.0248227
819.9535	0.0249555
817.9138	0.0251511
815.8741	0.0253802
813.8344	0.0255722
811.7947	0.0257557
809.7551	0.0260106
807.7154	0.0263166
805.6757	0.0266178
803.6360	0.0268822
801.5963	0.027109
799.5566	0.0273217
797.5169	0.027526
795.4773	0.0277157
793.4376	0.0278804
791.3979	0.0279933
789.3582	0.0280614
787.3185	0.0281486
785.2788	0.0283234
783.2392	0.0285548
781.1995	0.0287717
779.1598	0.0290051
777.1201	0.0292682
775.0804	0.0294654
773.0407	0.0295553
771.0010	0.0296741
768.9614	0.0299142
766.9217	0.0301795
764.8820	0.0304046
762.8423	0.0306496
760.8026	0.0309502
758.7629	0.0312624
756.7233	0.0315106
754.6836	0.0317032
752.6439	0.0319798
750.6042	0.0323771
748.5645	0.0327684
746.5248	0.0330666
744.4852	0.0333339
742.4455	0.0336548
740.4058	0.033986
738.3661	0.0342222
736.3264	0.0343505
734.2867	0.0345001
732.2470	0.0347926
730.2074	0.035213
728.1677	0.0356328
726.1280	0.0360271
724.0883	0.0364537
722.0486	0.0368302
720.0089	0.0371344
717.9693	0.0374672
715.9296	0.037796
713.8899	0.0380519
711.8502	0.0383277
709.8105	0.0387541
707.7708	0.0392594
705.7311	0.0396914
703.6915	0.0401084
701.6518	0.0405828
699.6121	0.0409995
697.5724	0.0412612
695.5327	0.0414903
693.4930	0.0418247
691.4534	0.0421971
689.4137	0.0425015
687.3740	0.042744
685.3343	0.0430149
683.2946	0.043359
681.2549	0.0437711
679.2152	0.044183
677.1756	0.0445405
675.1359	0.0448877
673.0962	0.0452509
671.0565	0.0456579
669.0168	0.0461914
666.9771	0.0467361
664.9375	0.0470578
662.8978	0.0473251
660.8581	0.047661
658.8184	0.0480547
656.7787	0.0484485
654.7390	0.0488011
652.6993	0.049175
650.6597	0.0496179
648.6200	0.0500595
646.5803	0.0504974
644.5406	0.0510388
642.5009	0.0516558
640.4612	0.0522129
638.4216	0.0527396
636.3819	0.0532988
634.3422	0.0537199
632.3025	0.0539928
630.2628	0.0543645
628.2231	0.0548311
626.1834	0.0552494
624.1438	0.0556619
622.1041	0.0560729
620.0644	0.0563563
618.0247	0.0565382
615.9850	0.0566985
613.9453	0.0568668
611.9057	0.0571651
609.8660	0.0576142
607.8263	0.0580098
605.7866	0.0582891
603.7469	0.0586681
601.7072	0.059239
599.6675	0.0598004
597.6279	0.0601754
595.5882	0.0604873
593.5485	0.0609339
591.5088	0.0614538
589.4691	0.0618809
587.4294	0.0622456
585.3898	0.0626166
583.3501	0.0630356
581.3104	0.0635463
579.2707	0.0640385
577.2310	0.0644095
575.1913	0.064707
573.1516	0.0650127
571.1120	0.0653099
569.0723	0.0655213
567.0326	0.0656529
564.9929	0.065812
562.9532	0.0660503
560.9135	0.0662975
558.8739	0.0664825
556.8342	0.0666863
554.7945	0.067127
552.7548	0.067769
550.7151	0.0682878
548.6754	0.0685822
546.6358	0.068889
544.5961	0.069263
542.5564	0.069475
540.5167	0.0695899
538.4770	0.0699452
536.4373	0.0705585
534.3976	0.0711744
532.3580	0.0717308
530.3183	0.0722426
528.2786	0.072743
526.2389	0.0733131
524.1992	0.0739032
522.1595	0.0745766
520.1199	0.0753511
518.0802	0.0758911
516.0405	0.0760622
514.0008	0.0761937
511.9611	0.0764238
509.9214	0.0765966
507.8817	0.0766695
505.8421	0.0767277
503.8024	0.0769001
501.7627	0.0772333
499.7230	0.0774785
497.6833	0.0774514
495.6436	0.0773977
493.6040	0.0775983
491.5643	0.0779075
489.5246	0.0780794
487.4849	0.0782028
485.4452	0.0783585
483.4055	0.0785653
481.3658	0.0789678
479.3262	0.0794501
477.2865	0.0797544
475.2468	0.0799653
473.2071	0.0802928
471.1674	0.080723
469.1277	0.0811173
467.0881	0.0813934
465.0484	0.0816466
463.0087	0.0819447
460.9690	0.0821423
458.9293	0.082278
456.8896	0.0827093
454.8499	0.083448
452.8103	0.0840418
450.7706	0.084372
448.7309	0.0846423
446.6912	0.084843
444.6515	0.0849152
442.6118	0.0848251
440.5722	0.0845818
438.5325	0.0845523
436.4928	0.0848891
434.4531	0.085148
432.4134	0.085049
430.3737	0.0851391
428.3340	0.0857213
426.2944	0.0861075
424.2547	0.0860737
422.2150	0.0861224
420.1753	0.0866182
418.1356	0.0873295
416.0959	0.0875295
414.0563	0.0878376
412.0166	0.0887526
409.9769	0.0895557
407.9372	0.0899021
405.8975	0.0902631
403.8578	0.0904562
401.8181	0.0903411
399.7785	0.0904727
