# Supplementary material for: Vibrational Raman and IR data on brown hair subjected to bleaching
Source: Data Brief. 2021 Sep 30;38:107439. doi: 10.1016/j.dib.2021.107439 (PMC8502914; doi:10.1016/j.dib.2021.107439)
Supplement: Supplementary file 1 [file mmc1.zip › Supplementary Material raw data/Table 1/IR ratios from fitting.csv]

IR brown hair
single spectrum	A 1025	A 1040	A 1025/1040
p1	0.1749585	0.229162	0.76347082
p2	0.1736676	0.226084	0.768155199
p3	0.112772	0.128027	0.880845447
p4	0.1347812	0.160804	0.838170692
p5	0.072754	0.0836355	0.869893765
p6	0.129432	0.190975	0.67774316
p7	0.071288	0.0898682	0.79325056
p8	0.1375441	0.159195	0.863997613
p9	0.061851	0.112901	0.547833943
average			0.78
st. dev.			0.11
IR after three bleaching treatments
single spectrum	1025	1040	1025/1040
p1	0.0997675	0.119213	0.8368844
p2	0.0738193	0.129813	0.568658763
p3	0.0672017	0.0682683	0.98437635
p4	0.0623565	0.0862976	0.722575135
average			0.78
st. dev.			0.18
IR after four bleaching treatments
single spectrum	1025	1040	1025/1040
p1	0.0547229	0.193343	0.283035331
p2	0.0292565	0.106482	0.274755358
p3	0.0464118	0.126721	0.366251845
p4	0.0718156	0.207419	0.346234434
average			0.32
st. dev.			0.05
