# Supplementary material for: Vibrational Raman and IR data on brown hair subjected to bleaching
Source: Data Brief. 2021 Sep 30;38:107439. doi: 10.1016/j.dib.2021.107439 (PMC8502914; doi:10.1016/j.dib.2021.107439)
Supplement: Supplementary file 1 [file mmc1.zip › Supplementary Material raw data/Figure 5/Average IR brown baseline corrected.txt]

TITLE	Average IR spectrum of brown hair, baseline corrected
DATA TYPE
ORIGIN	JASCO
OWNER
SPECTROMETER/DATA SYSTEM
RESOLUTION
DELTAX	-2.03967
XUNITS	1/CM
YUNITS	ABSORBANCE
FIRSTX	3997.7610
LASTX	401.8158
NPOINTS	1764
FIRSTY	-0.00007
MAXY	0.06978
MINY	-0.00117
XYDATA
3997.7610	-6.67265E-005
3995.7213	-2.31778E-005
3993.6816	3.51811E-005
3991.6420	6.83322E-005
3989.6023	2.70624E-005
3987.5626	-4.78651E-005
3985.5229	-5.07113E-005
3983.4833	-7.81257E-006
3981.4436	-1.00119E-005
3979.4039	-3.9009E-005
3977.3642	-3.07377E-005
3975.3246	-8.45695E-006
3973.2849	-1.05237E-005
3971.2452	-2.24609E-006
3969.2056	3.61853E-005
3967.1659	5.85632E-005
3965.1262	3.69862E-005
3963.0865	3.76794E-006
3961.0469	-1.44219E-005
3959.0072	-1.44075E-005
3956.9675	6.88565E-007
3954.9278	1.49556E-005
3952.8882	5.2524E-005
3950.8485	0.000130967
3948.8088	0.000129714
3946.7691	3.55904E-005
3944.7295	1.35186E-005
3942.6898	1.49317E-005
3940.6501	-3.25313E-005
3938.6104	-4.23398E-005
3936.5708	-5.44074E-006
3934.5311	5.6676E-005
3932.4914	8.13194E-005
3930.4518	1.23933E-005
3928.4121	-2.0103E-005
3926.3724	6.12766E-005
3924.3327	0.000117699
3922.2931	0.00011348
3920.2534	0.000179396
3918.2137	0.000226616
3916.1740	0.000124293
3914.1344	3.98011E-006
3912.0947	-5.06973E-005
3910.0550	-5.54344E-005
3908.0153	7.89335E-005
3905.9757	0.000327657
3903.9360	0.000435545
3901.8963	0.000342111
3899.8566	0.000192382
3897.8170	4.5634E-005
3895.7773	3.41884E-005
3893.7376	0.000169326
3891.6979	0.000211834
3889.6583	0.000105265
3887.6186	0.000104069
3885.5789	0.00012332
3883.5393	0.000111476
3881.4996	0.000191378
3879.4599	0.000135147
3877.4202	2.38775E-005
3875.3806	7.42238E-005
3873.3409	0.000179674
3871.3012	0.000247021
3869.2615	0.000162104
3867.2219	6.78571E-005
3865.1822	0.00012095
3863.1425	0.000103695
3861.1028	5.4293E-006
3859.0632	4.43564E-005
3857.0235	0.000262318
3854.9838	0.000488125
3852.9441	0.000315302
3850.9045	-4.24017E-005
3848.8648	-0.000135182
3846.8251	-8.23936E-005
3844.7855	-1.24332E-005
3842.7458	4.7441E-005
3840.7061	0.000150496
3838.6664	0.000211617
3836.6268	0.000104898
3834.5871	-2.74723E-005
3832.5474	-9.83449E-005
3830.5077	-0.000128163
3828.4681	-0.000110569
3826.4284	-8.08413E-005
3824.3887	-1.17004E-005
3822.3490	8.09893E-005
3820.3094	6.61951E-005
3818.2697	6.62551E-005
3816.2300	2.30515E-005
3814.1903	-0.000150133
3812.1507	-0.000182458
3810.1110	-5.81242E-005
3808.0713	6.16761E-005
3806.0316	7.81119E-005
3803.9920	9.4464E-005
3801.9523	8.11802E-005
3799.9126	-3.02285E-005
3797.8730	-6.60429E-005
3795.8333	-9.88161E-005
3793.7936	-0.000181641
3791.7539	-0.000210467
3789.7143	-0.000158173
3787.6746	-7.06113E-005
3785.6349	-3.38373E-005
3783.5952	-3.55341E-005
3781.5556	-3.07936E-005
3779.5159	-0.000129735
3777.4762	-0.000282006
3775.4365	-0.000274739
3773.3969	-0.000140008
3771.3572	-4.47126E-005
3769.3175	-6.59106E-005
3767.2778	-8.14818E-005
3765.2382	-7.87891E-005
3763.1985	-0.000101962
3761.1588	-6.43664E-005
3759.1192	-1.46531E-005
3757.0795	1.02251E-006
3755.0398	0.000121645
3753.0001	0.000312558
3750.9605	0.000269802
3748.9208	7.90779E-005
3746.8811	0.000168852
3744.8414	0.00025019
3742.8018	1.18549E-005
3740.7621	-8.47874E-005
3738.7224	0.00011339
3736.6827	0.000366692
3734.6431	0.000320341
3732.6034	-3.01077E-005
3730.5637	-0.000240788
3728.5240	-0.000159652
3726.4844	2.34866E-005
3724.4447	8.50375E-005
3722.4050	-2.54279E-005
3720.3653	-0.000185299
3718.3257	-0.000244592
3716.2860	-0.000132232
3714.2463	8.51069E-005
3712.2067	0.000135696
3710.1670	-0.000102588
3708.1273	-0.000249667
3706.0876	-0.000175213
3704.0480	-5.5122E-005
3702.0083	-9.29749E-005
3699.9686	-0.000274212
3697.9289	-0.000376538
3695.8893	-0.000330947
3693.8496	-0.000173582
3691.8099	1.46633E-005
3689.7702	4.03714E-005
3687.7306	-0.000200946
3685.6909	-0.000406065
3683.6512	-0.000392095
3681.6115	-0.000227065
3679.5719	-6.41809E-006
3677.5322	0.000226523
3675.4925	0.000286728
3673.4529	0.000178492
3671.4132	0.000173838
3669.3735	6.76279E-005
3667.3338	-0.000140438
3665.2942	-0.000196122
3663.2545	-0.000147326
3661.2148	-3.59659E-005
3659.1751	0.000127162
3657.1355	0.000175251
3655.0958	7.73474E-005
3653.0561	0.000170524
3651.0164	0.000465833
3648.9768	0.000548674
3646.9371	0.000355282
3644.8974	0.000277491
3642.8577	0.000325775
3640.8181	0.000333104
3638.7784	0.000292252
3636.7387	0.000326332
3634.6990	0.000431823
3632.6594	0.000592948
3630.6197	0.000801471
3628.5800	0.000856027
3626.5404	0.000746282
3624.5007	0.000720192
3622.4610	0.0008022
3620.4213	0.000933626
3618.3817	0.000973631
3616.3420	0.000979069
3614.3023	0.00101479
3612.2626	0.00102292
3610.2230	0.00109473
3608.1833	0.00117308
3606.1436	0.00114344
3604.1039	0.00112504
3602.0643	0.00117378
3600.0246	0.00122526
3597.9849	0.00129065
3595.9452	0.00141884
3593.9056	0.00155174
3591.8659	0.00165995
3589.8262	0.00181217
3587.7866	0.0018976
3585.7469	0.00176487
3583.7072	0.00165133
3581.6675	0.00168142
3579.6279	0.00174051
3577.5882	0.00175624
3575.5485	0.0017712
3573.5088	0.00184311
3571.4692	0.00202017
3569.4295	0.00234122
3567.3898	0.00259336
3565.3501	0.0024872
3563.3105	0.00231175
3561.2708	0.00233197
3559.2311	0.0024288
3557.1914	0.00248743
3555.1518	0.00255235
3553.1121	0.00261702
3551.0724	0.00263103
3549.0327	0.00269667
3546.9931	0.00286643
3544.9534	0.00297031
3542.9137	0.00292001
3540.8741	0.00287549
3538.8344	0.00293826
3536.7947	0.00300439
3534.7550	0.00301037
3532.7154	0.00305187
3530.6757	0.00319013
3528.6360	0.00334696
3526.5963	0.00342293
3524.5567	0.00345724
3522.5170	0.00350834
3520.4773	0.00357335
3518.4376	0.00362676
3516.3980	0.00363193
3514.3583	0.00363265
3512.3186	0.0037085
3510.2789	0.00384582
3508.2393	0.00395505
3506.1996	0.00403165
3504.1599	0.00411391
3502.1203	0.00412928
3500.0806	0.00408031
3498.0409	0.0040659
3496.0012	0.00408612
3493.9616	0.0041192
3491.9219	0.00418658
3489.8822	0.00426991
3487.8425	0.00434479
3485.8029	0.00442012
3483.7632	0.00447536
3481.7235	0.00450672
3479.6838	0.00454881
3477.6442	0.00460823
3475.6045	0.00467592
3473.5648	0.00474955
3471.5251	0.00480449
3469.4855	0.00482884
3467.4458	0.004859
3465.4061	0.00491763
3463.3664	0.00497906
3461.3268	0.00502234
3459.2871	0.00507526
3457.2474	0.00514505
3455.2078	0.00519398
3453.1681	0.00521347
3451.1284	0.00523383
3449.0887	0.0052761
3447.0491	0.00532686
3445.0094	0.00537165
3442.9697	0.00542394
3440.9300	0.0054886
3438.8904	0.00555718
3436.8507	0.0056295
3434.8110	0.00569498
3432.7713	0.00576285
3430.7317	0.00582692
3428.6920	0.00586485
3426.6523	0.00591737
3424.6126	0.00599965
3422.5730	0.00610126
3420.5333	0.00622719
3418.4936	0.0063076
3416.4540	0.00630708
3414.4143	0.00631226
3412.3746	0.00636755
3410.3349	0.00643501
3408.2953	0.00649233
3406.2556	0.00653648
3404.2159	0.00657915
3402.1762	0.00664271
3400.1366	0.00670812
3398.0969	0.00674942
3396.0572	0.00678986
3394.0175	0.00686149
3391.9779	0.00694676
3389.9382	0.00701528
3387.8985	0.00707682
3385.8588	0.00711649
3383.8192	0.00714034
3381.7795	0.00722437
3379.7398	0.00733807
3377.7001	0.00737554
3375.6605	0.00735845
3373.6208	0.00739614
3371.5811	0.00754292
3369.5415	0.00771368
3367.5018	0.00780756
3365.4621	0.00783898
3363.4224	0.00784645
3361.3828	0.00789042
3359.3431	0.00799289
3357.3034	0.00807731
3355.2637	0.00812172
3353.2241	0.00817615
3351.1844	0.00825399
3349.1447	0.00833684
3347.1050	0.00844523
3345.0654	0.00856781
3343.0257	0.00865702
3340.9860	0.00875163
3338.9463	0.00887493
3336.9067	0.00898136
3334.8670	0.00906303
3332.8273	0.00912263
3330.7877	0.00917571
3328.7480	0.00925599
3326.7083	0.00934928
3324.6686	0.00941103
3322.6290	0.00945973
3320.5893	0.00956535
3318.5496	0.00970665
3316.5099	0.00981846
3314.4703	0.00991171
3312.4306	0.0100348
3310.3909	0.0101968
3308.3512	0.0103628
3306.3116	0.0104977
3304.2719	0.0105568
3302.2322	0.0105464
3300.1925	0.0105684
3298.1529	0.0106872
3296.1132	0.0108349
3294.0735	0.010943
3292.0338	0.0110068
3289.9942	0.0110383
3287.9545	0.0110845
3285.9148	0.0111275
3283.8752	0.0111329
3281.8355	0.0111499
3279.7958	0.0111811
3277.7561	0.0111997
3275.7165	0.0112178
3273.6768	0.0112634
3271.6371	0.0113258
3269.5974	0.0113254
3267.5578	0.0112448
3265.5181	0.011142
3263.4784	0.0110466
3261.4387	0.0109584
3259.3991	0.0108822
3257.3594	0.0108468
3255.3197	0.0108261
3253.2800	0.0107386
3251.2404	0.0106011
3249.2007	0.0105104
3247.1610	0.0104649
3245.1214	0.0103784
3243.0817	0.0102392
3241.0420	0.0101232
3239.0023	0.0100784
3236.9627	0.0100525
3234.9230	0.00997655
3232.8833	0.00985018
3230.8436	0.00972164
3228.8040	0.00963287
3226.7643	0.00956951
3224.7246	0.00951863
3222.6849	0.00946615
3220.6453	0.00939102
3218.6056	0.00931634
3216.5659	0.00925947
3214.5262	0.00920875
3212.4866	0.00911741
3210.4469	0.00897796
3208.4072	0.00886814
3206.3675	0.0088018
3204.3279	0.00874498
3202.2882	0.00869424
3200.2485	0.00860036
3198.2089	0.00846747
3196.1692	0.00839395
3194.1295	0.00837158
3192.0898	0.00833055
3190.0502	0.00826567
3188.0105	0.00816535
3185.9708	0.00802823
3183.9311	0.00789023
3181.8915	0.00775701
3179.8518	0.00763814
3177.8121	0.0075633
3175.7724	0.00749016
3173.7328	0.00735956
3171.6931	0.0072065
3169.6534	0.00706009
3167.6137	0.00692868
3165.5741	0.0068433
3163.5344	0.0067435
3161.4947	0.00659115
3159.4551	0.00646597
3157.4154	0.00638791
3155.3757	0.00632842
3153.3360	0.00626584
3151.2964	0.00615907
3149.2567	0.00602535
3147.2170	0.00591085
3145.1773	0.00582258
3143.1377	0.00577932
3141.0980	0.00576752
3139.0583	0.00572649
3137.0186	0.00564396
3134.9790	0.00553523
3132.9393	0.00541231
3130.8996	0.00532021
3128.8599	0.00527451
3126.8203	0.00522892
3124.7806	0.00519143
3122.7409	0.0051904
3120.7013	0.00518703
3118.6616	0.00516115
3116.6219	0.00513435
3114.5822	0.00511226
3112.5426	0.00506159
3110.5029	0.00500531
3108.4632	0.00500469
3106.4235	0.00501361
3104.3839	0.00499004
3102.3442	0.00497552
3100.3045	0.0049859
3098.2648	0.00499522
3096.2252	0.00500161
3094.1855	0.00503249
3092.1458	0.00508989
3090.1061	0.00513351
3088.0665	0.00514173
3086.0268	0.00515482
3083.9871	0.00519703
3081.9474	0.00525567
3079.9078	0.00531106
3077.8681	0.00531553
3075.8284	0.00524598
3073.7888	0.00517261
3071.7491	0.00517738
3069.7094	0.00524554
3067.6697	0.00530981
3065.6301	0.00531698
3063.5904	0.00527319
3061.5507	0.00522973
3059.5110	0.00521679
3057.4714	0.00523297
3055.4317	0.00519746
3053.3920	0.00508011
3051.3523	0.00497978
3049.3127	0.00491446
3047.2730	0.00486747
3045.2333	0.00486601
3043.1936	0.00484801
3041.1540	0.00473837
3039.1143	0.00459914
3037.0746	0.00452225
3035.0350	0.00449945
3032.9953	0.00446413
3030.9556	0.00437353
3028.9159	0.00425666
3026.8763	0.00416199
3024.8366	0.00408883
3022.7969	0.00401456
3020.7572	0.00396352
3018.7176	0.00396039
3016.6779	0.00396281
3014.6382	0.00396053
3012.5985	0.00396623
3010.5589	0.00391253
3008.5192	0.00378939
3006.4795	0.0037017
3004.4398	0.00365606
3002.4002	0.00361831
3000.3605	0.00364998
2998.3208	0.00372578
2996.2811	0.00376706
2994.2415	0.00381606
2992.2018	0.00389116
2990.1621	0.00394173
2988.1225	0.00399188
2986.0828	0.00409247
2984.0431	0.00425069
2982.0034	0.00445467
2979.9638	0.00467849
2977.9241	0.00488117
2975.8844	0.00505304
2973.8447	0.00522892
2971.8051	0.00544884
2969.7654	0.00572871
2967.7257	0.00603424
2965.6860	0.0063172
2963.6464	0.00656281
2961.6067	0.00678061
2959.5670	0.00694978
2957.5273	0.00704528
2955.4877	0.00707562
2953.4480	0.00701804
2951.4083	0.00688064
2949.3687	0.00677209
2947.3290	0.00678125
2945.2893	0.00689215
2943.2496	0.0070471
2941.2100	0.00722943
2939.1703	0.00749453
2937.1306	0.00788668
2935.0909	0.0083609
2933.0513	0.00884925
2931.0116	0.00933736
2928.9719	0.00982565
2926.9322	0.0102819
2924.8926	0.0106935
2922.8529	0.0110599
2920.8132	0.0113414
2918.7735	0.0114416
2916.7339	0.0112323
2914.6942	0.0106624
2912.6545	0.00983915
2910.6148	0.0090042
2908.5752	0.008329
2906.5355	0.00778958
2904.4958	0.00735528
2902.4562	0.00705131
2900.4165	0.00683933
2898.3768	0.0066426
2896.3371	0.00642276
2894.2975	0.0062044
2892.2578	0.00602562
2890.2181	0.00588193
2888.1784	0.00574418
2886.1388	0.00562242
2884.0991	0.0055696
2882.0594	0.00558537
2880.0197	0.00560366
2877.9801	0.00559642
2875.9404	0.00561426
2873.9007	0.0056663
2871.8610	0.00569308
2869.8214	0.00565794
2867.7817	0.00555959
2865.7420	0.00548438
2863.7024	0.00553391
2861.6627	0.00570532
2859.6230	0.0059839
2857.5833	0.00635842
2855.5437	0.00679817
2853.5040	0.00726616
2851.4643	0.00759451
2849.4246	0.00752222
2847.3850	0.00695382
2845.3453	0.00609721
2843.3056	0.00528529
2841.2659	0.00468805
2839.2263	0.00428462
2837.1866	0.00397404
2835.1469	0.00370895
2833.1072	0.00351286
2831.0676	0.00336441
2829.0279	0.00324521
2826.9882	0.00316048
2824.9485	0.00306933
2822.9089	0.00294887
2820.8692	0.00284099
2818.8295	0.0027835
2816.7899	0.00276048
2814.7502	0.00273922
2812.7105	0.00271313
2810.6708	0.00267509
2808.6312	0.0026102
2806.5915	0.00253498
2804.5518	0.00249111
2802.5121	0.00247067
2800.4725	0.00243249
2798.4328	0.00238622
2796.3931	0.00233004
2794.3534	0.00225453
2792.3138	0.00220922
2790.2741	0.00221135
2788.2344	0.00221147
2786.1947	0.00217939
2784.1551	0.00212448
2782.1154	0.00206195
2780.0757	0.0020226
2778.0361	0.00201601
2775.9964	0.00200484
2773.9567	0.00198262
2771.9170	0.00196139
2769.8774	0.00192528
2767.8377	0.00188423
2765.7980	0.00186929
2763.7583	0.00185505
2761.7187	0.00180556
2759.6790	0.00176979
2757.6393	0.00179043
2755.5996	0.00181133
2753.5600	0.00178488
2751.5203	0.00174855
2749.4806	0.00172937
2747.4409	0.00170429
2745.4013	0.00167736
2743.3616	0.00166591
2741.3219	0.00164998
2739.2822	0.0016045
2737.2426	0.00154939
2735.2029	0.00150882
2733.1632	0.00147296
2731.1236	0.00145439
2729.0839	0.00146276
2727.0442	0.00147305
2725.0045	0.00147445
2722.9649	0.00146281
2720.9252	0.0014251
2718.8855	0.00137226
2716.8458	0.00132537
2714.8062	0.00129787
2712.7665	0.00129319
2710.7268	0.00129009
2708.6871	0.00128416
2706.6475	0.00127769
2704.6078	0.00126911
2702.5681	0.00126782
2700.5284	0.00125223
2698.4888	0.00119573
2696.4491	0.00112947
2694.4094	0.00111329
2692.3698	0.00113954
2690.3301	0.00115198
2688.2904	0.00114071
2686.2507	0.00112669
2684.2111	0.00112297
2682.1714	0.00113195
2680.1317	0.00113565
2678.0920	0.00111231
2676.0524	0.00106525
2674.0127	0.00103498
2671.9730	0.00103882
2669.9333	0.00103179
2667.8937	0.00100838
2665.8540	0.00101188
2663.8143	0.00104143
2661.7746	0.00106191
2659.7350	0.00105142
2657.6953	0.00102452
2655.6556	0.0010009
2653.6159	0.000967815
2651.5763	0.000936685
2649.5366	0.000940819
2647.4969	0.00096348
2645.4573	0.000964616
2643.4176	0.000937907
2641.3779	0.000918822
2639.3382	0.000902266
2637.2986	0.000857394
2635.2589	0.000833559
2633.2192	0.000840418
2631.1795	0.000818178
2629.1399	0.000792775
2627.1002	0.000808055
2625.0605	0.000812981
2623.0208	0.000767916
2620.9812	0.000716081
2618.9415	0.000687787
2616.9018	0.000677545
2614.8621	0.000681625
2612.8225	0.000673892
2610.7828	0.000612512
2608.7431	0.00053431
2606.7035	0.000533016
2604.6638	0.000554135
2602.6241	0.000531959
2600.5844	0.000554754
2598.5448	0.000604563
2596.5051	0.000561754
2594.4654	0.000427915
2592.4257	0.000327452
2590.3861	0.000342447
2588.3464	0.000389586
2586.3067	0.00038835
2584.2670	0.000378152
2582.2274	0.000369376
2580.1877	0.000334459
2578.1480	0.000306648
2576.1083	0.000303679
2574.0687	0.000297941
2572.0290	0.000292603
2569.9893	0.00028484
2567.9496	0.000241863
2565.9100	0.000191949
2563.8703	0.000181075
2561.8306	0.000171534
2559.7910	0.00015019
2557.7513	0.000178917
2555.7116	0.000243343
2553.6719	0.000251512
2551.6323	0.000210964
2549.5926	0.000195793
2547.5529	0.000193298
2545.5132	0.000144996
2543.4736	7.28935E-005
2541.4339	5.55814E-005
2539.3942	0.000108932
2537.3545	0.000192131
2535.3149	0.000272943
2533.2752	0.000312352
2531.2355	0.000269697
2529.1958	0.000172919
2527.1562	0.000117524
2525.1165	0.000144747
2523.0768	0.000186442
2521.0372	0.000188165
2518.9975	0.000160372
2516.9578	0.000112097
2514.9181	6.0277E-005
2512.8785	3.22448E-005
2510.8388	2.29784E-005
2508.7991	4.38768E-007
2506.7594	-1.92924E-005
2504.7198	9.75402E-008
2502.6801	2.53716E-005
2500.6404	1.94482E-005
2498.6007	1.37916E-005
2496.5611	3.24403E-005
2494.5214	3.8955E-005
2492.4817	2.06256E-005
2490.4420	1.13942E-006
2488.4024	-1.88565E-005
2486.3627	-5.40861E-005
2484.3230	-9.94578E-005
2482.2833	-0.000147091
2480.2437	-0.000170577
2478.2040	-0.000113527
2476.1643	-4.05482E-005
2474.1247	-5.27158E-005
2472.0850	-9.659E-005
2470.0453	-9.53635E-005
2468.0056	-6.27543E-005
2465.9660	-3.45787E-005
2463.9263	-2.42475E-005
2461.8866	-3.31082E-005
2459.8469	-3.68287E-005
2457.8073	-1.96921E-005
2455.7676	-1.61069E-005
2453.7279	-8.19218E-005
2451.6882	-0.000166778
2449.6486	-0.000147601
2447.6089	-7.54644E-005
2445.5692	-4.79011E-005
2443.5295	-5.29575E-005
2441.4899	-8.46427E-005
2439.4502	-0.000122092
2437.4105	-0.000142552
2435.3709	-0.000164317
2433.3312	-0.000164434
2431.2915	-0.000105367
2429.2518	-5.10064E-005
2427.2122	-5.11085E-005
2425.1725	-6.75781E-005
2423.1328	-7.26473E-005
2421.0931	-3.73031E-005
2419.0535	-3.42417E-006
2417.0138	-2.40085E-005
2414.9741	-5.53696E-005
2412.9344	-0.000100896
2410.8948	-0.000169248
2408.8551	-0.000203309
2406.8154	-0.000207873
2404.7757	-0.000211048
2402.7361	-0.000193086
2400.6964	-0.000177587
2398.6567	-0.000192591
2396.6170	-0.000196609
2394.5774	-0.000161369
2392.5377	-0.000136423
2390.4980	-0.000130223
2388.4584	-8.9352E-005
2386.4187	-7.04424E-005
2384.3790	-0.000106344
2382.3393	-0.000102621
2380.2997	-2.80384E-005
2378.2600	3.38993E-005
2376.2203	-2.34905E-005
2374.1806	-0.000227535
2372.1410	-0.000489117
2370.1013	-0.000664305
2368.0616	-0.000691323
2366.0219	-0.000690053
2363.9823	-0.000794287
2361.9426	-0.000928803
2359.9029	-0.000989722
2357.8632	-0.000982188
2355.8236	-0.000877631
2353.7839	-0.000668446
2351.7442	-0.000439914
2349.7046	-0.00030056
2347.6649	-0.000293075
2345.6252	-0.000400103
2343.5855	-0.000542847
2341.5459	-0.000658236
2339.5062	-0.000730274
2337.4665	-0.000686744
2335.4268	-0.000513692
2333.3872	-0.000346781
2331.3475	-0.000302679
2329.3078	-0.000307192
2327.2681	-0.000194392
2325.2285	3.03551E-006
2323.1888	6.25591E-005
2321.1491	-3.33469E-005
2319.1094	-6.63824E-005
2317.0698	3.78895E-005
2315.0301	0.000168539
2312.9904	0.0002214
2310.9507	0.000231458
2308.9111	0.000229014
2306.8714	0.000158214
2304.8317	7.54991E-005
2302.7921	9.88999E-005
2300.7524	0.00017504
2298.7127	0.000190685
2296.6730	0.000171358
2294.6334	0.000159756
2292.5937	0.000117029
2290.5540	5.01577E-005
2288.5143	3.78358E-005
2286.4747	9.44011E-005
2284.4350	0.000172513
2282.3953	0.00019759
2280.3556	0.000110086
2278.3160	-1.24983E-005
2276.2763	-6.0259E-005
2274.2366	-5.56603E-005
2272.1969	-6.47587E-005
2270.1573	-3.92611E-005
2268.1176	4.84885E-005
2266.0779	6.7993E-005
2264.0383	-5.64013E-005
2261.9986	-0.000209416
2259.9589	-0.000275534
2257.9192	-0.000271276
2255.8796	-0.000245126
2253.8399	-0.0002401
2251.8002	-0.000221954
2249.7605	-0.000104029
2247.7209	6.98534E-005
2245.6812	0.000153404
2243.6415	0.000106382
2241.6018	4.51688E-005
2239.5622	-7.25831E-005
2237.5225	-0.00027972
2235.4828	-0.000312766
2233.4431	-0.0001667
2231.4035	-7.24911E-005
2229.3638	6.39749E-006
2227.3241	1.88067E-005
2225.2844	-0.000164124
2223.2448	-0.000388461
2221.2051	-0.000526537
2219.1654	-0.000466965
2217.1258	-0.000157459
2215.0861	5.99266E-005
2213.0464	-3.15673E-005
2211.0067	-0.000185819
2208.9671	-0.000199968
2206.9274	-0.000103223
2204.8877	-6.05821E-005
2202.8480	-9.36075E-005
2200.8084	-5.31988E-005
2198.7687	-0.000117656
2196.7290	-0.00036477
2194.6893	-0.000411515
2192.6497	-0.000224845
2190.6100	-0.000173261
2188.5703	-0.000240931
2186.5306	-0.000207944
2184.4910	-0.00018661
2182.4513	-0.000296202
2180.4116	-0.000333257
2178.3720	-0.00019696
2176.3323	-0.000192653
2174.2926	-0.000342341
2172.2529	-0.000305095
2170.2133	-0.000151751
2168.1736	-0.000115354
2166.1339	-0.000160064
2164.0942	-0.000203673
2162.0546	-0.000324504
2160.0149	-0.000615014
2157.9752	-0.000951679
2155.9355	-0.0011524
2153.8959	-0.00117401
2151.8562	-0.00109923
2149.8165	-0.00100495
2147.7768	-0.000870314
2145.7372	-0.00073965
2143.6975	-0.000591647
2141.6578	-0.00037345
2139.6181	-0.000273085
2137.5785	-0.000362146
2135.5388	-0.000457057
2133.4991	-0.000456968
2131.4595	-0.000359539
2129.4198	-0.000223751
2127.3801	-0.000144248
2125.3404	-0.000133881
2123.3008	-0.000121303
2121.2611	-9.62089E-005
2119.2214	-0.00010907
2117.1817	-0.000116366
2115.1421	-4.14093E-005
2113.1024	5.29676E-005
2111.0627	2.45663E-006
2109.0230	-0.000129599
2106.9834	-0.000159742
2104.9437	-0.000105339
2102.9040	1.1982E-005
2100.8643	0.000138135
2098.8247	0.000145763
2096.7850	5.64291E-005
2094.7453	-3.00812E-005
2092.7057	-7.96662E-005
2090.6660	-7.78831E-005
2088.6263	-2.35852E-005
2086.5866	3.1146E-005
2084.5470	1.05711E-005
2082.5073	-9.5037E-005
2080.4676	-0.000191062
2078.4279	-0.00017092
2076.3883	-6.14626E-005
2074.3486	7.57525E-006
2072.3089	2.21573E-005
2070.2692	-8.58795E-006
2068.2296	-5.26808E-005
2066.1899	-4.60843E-005
2064.1502	-1.84941E-005
2062.1105	9.5024E-006
2060.0709	1.58282E-005
2058.0312	2.48009E-005
2055.9915	4.10228E-006
2053.9518	2.99702E-005
2051.9122	0.000248464
2049.8725	0.000355437
2047.8328	0.000124227
2045.7932	-0.000104064
2043.7535	-0.000110638
2041.7138	-6.01348E-005
2039.6741	-9.17723E-005
2037.6345	-0.00011634
2035.5948	-7.8628E-005
2033.5551	-0.000207074
2031.5154	-0.000517766
2029.4758	-0.000712732
2027.4361	-0.000695503
2025.3964	-0.000556672
2023.3567	-0.000411704
2021.3171	-0.000343715
2019.2774	-0.000317519
2017.2377	-0.00026942
2015.1980	-0.000340353
2013.1584	-0.000609689
2011.1187	-0.000774021
2009.0790	-0.000601937
2007.0394	-0.000367543
2004.9997	-0.000390934
2002.9600	-0.000501634
2000.9203	-0.000431808
1998.8807	-0.000306661
1996.8410	-0.000315531
1994.8013	-0.000355315
1992.7616	-0.000329139
1990.7220	-0.000266467
1988.6823	-0.00013908
1986.6426	7.35909E-005
1984.6029	0.000280248
1982.5633	0.000455556
1980.5236	0.000595702
1978.4839	0.00043989
1976.4442	-6.75985E-005
1974.4046	-0.000477719
1972.3649	-0.000581648
1970.3252	-0.000468245
1968.2856	-0.000310591
1966.2459	-0.000350094
1964.2062	-0.000514252
1962.1665	-0.000565653
1960.1269	-0.000453935
1958.0872	-0.000335214
1956.0475	-0.000290318
1954.0078	-0.000232091
1951.9682	-0.000277564
1949.9285	-0.000357788
1947.8888	-0.000168845
1945.8491	0.000117136
1943.8095	0.00015923
1941.7698	-8.25823E-006
1939.7301	-0.000167717
1937.6904	-0.000237439
1935.6508	-0.000205715
1933.6111	-7.10233E-005
1931.5714	2.77005E-005
1929.5317	-2.81621E-005
1927.4921	-0.000108804
1925.4524	-7.01412E-005
1923.4127	2.16255E-005
1921.3731	5.38425E-005
1919.3334	2.04478E-005
1917.2937	-5.39103E-005
1915.2540	-0.00010679
1913.2144	-6.12314E-005
1911.1747	4.24269E-005
1909.1350	9.23731E-005
1907.0953	9.78558E-005
1905.0557	0.000115472
1903.0160	7.75914E-005
1900.9763	9.42546E-006
1898.9366	3.72252E-005
1896.8970	0.000168997
1894.8573	0.000287623
1892.8176	0.000300329
1890.7779	0.000282784
1888.7383	0.000237416
1886.6986	0.000134097
1884.6589	4.86015E-005
1882.6193	-5.23708E-006
1880.5796	-4.2422E-005
1878.5399	-3.09607E-005
1876.5002	5.15568E-005
1874.4606	0.00013387
1872.4209	0.00017201
1870.3812	0.000218925
1868.3415	0.000270186
1866.3019	0.000238076
1864.2622	0.000180045
1862.2225	0.000171307
1860.1828	0.000185781
1858.1432	0.000208893
1856.1035	0.000211545
1854.0638	0.000158083
1852.0241	9.33184E-005
1849.9845	8.90347E-005
1847.9448	0.000137748
1845.9051	0.000194657
1843.8654	0.000159932
1841.8258	6.40914E-005
1839.7861	5.64488E-005
1837.7464	7.29502E-005
1835.7068	2.38661E-005
1833.6671	1.61471E-005
1831.6274	0.000130969
1829.5877	0.000218052
1827.5481	0.00020869
1825.5084	0.000181437
1823.4687	0.000131748
1821.4290	5.82142E-005
1819.3894	-1.56233E-005
1817.3497	-5.24569E-005
1815.3100	-3.32965E-005
1813.2703	1.39776E-005
1811.2307	4.641E-005
1809.1910	6.43668E-005
1807.1513	6.35702E-005
1805.1116	6.76757E-005
1803.0720	0.000117007
1801.0323	0.000144932
1798.9926	0.000102245
1796.9530	9.86216E-005
1794.9133	0.000175817
1792.8736	0.000212428
1790.8339	9.21223E-005
1788.7943	-3.94971E-005
1786.7546	-4.64797E-005
1784.7149	2.70877E-006
1782.6752	5.983E-005
1780.6356	8.65486E-005
1778.5959	4.35922E-005
1776.5562	2.90354E-005
1774.5165	9.65592E-005
1772.4769	0.000134143
1770.4372	8.61138E-005
1768.3975	1.68766E-005
1766.3578	-4.64719E-005
1764.3182	-5.11433E-006
1762.2785	7.29502E-005
1760.2388	7.26581E-005
1758.1991	7.58288E-005
1756.1595	0.000107128
1754.1198	0.000235713
1752.0801	0.000526404
1750.0405	0.000776379
1748.0008	0.000822408
1745.9611	0.000842487
1743.9214	0.000939816
1741.8818	0.00106029
1739.8421	0.00111324
1737.8024	0.00117805
1735.7627	0.00131871
1733.7231	0.00131538
1731.6834	0.00110971
1729.6437	0.00095226
1727.6040	0.00084517
1725.5644	0.000796034
1723.5247	0.000808011
1721.4850	0.000898473
1719.4453	0.00114275
1717.4057	0.00143534
1715.3660	0.00154258
1713.3263	0.00154712
1711.2867	0.00167451
1709.2470	0.00200866
1707.2073	0.00251309
1705.1676	0.00310281
1703.1280	0.00371776
1701.0883	0.00454926
1699.0486	0.00556754
1697.0089	0.0065032
1694.9693	0.0074462
1692.9296	0.00829397
1690.8899	0.00919193
1688.8502	0.0102031
1686.8106	0.0111654
1684.7709	0.0123262
1682.7312	0.0134704
1680.6915	0.0142193
1678.6519	0.0149612
1676.6122	0.0158833
1674.5725	0.0169382
1672.5328	0.0178887
1670.4932	0.0188587
1668.4535	0.0198974
1666.4138	0.0207422
1664.3742	0.0216227
1662.3345	0.0227244
1660.2948	0.023777
1658.2551	0.0247417
1656.2155	0.0257767
1654.1758	0.0270715
1652.1361	0.0283141
1650.0964	0.0288807
1648.0568	0.0294174
1646.0171	0.0299996
1643.9774	0.0302621
1641.9377	0.0303956
1639.8981	0.0305852
1637.8584	0.0308316
1635.8187	0.0309542
1633.7790	0.030794
1631.7394	0.0306284
1629.6997	0.0305346
1627.6600	0.0303963
1625.6204	0.0301427
1623.5807	0.0296819
1621.5410	0.0289737
1619.5013	0.0282152
1617.4617	0.0271716
1615.4220	0.0256809
1613.3823	0.0243176
1611.3426	0.0230308
1609.3030	0.0215929
1607.2633	0.0200784
1605.2236	0.0186255
1603.1839	0.0172525
1601.1443	0.0159499
1599.1046	0.0147595
1597.0649	0.0137092
1595.0252	0.0127534
1592.9856	0.0118729
1590.9459	0.0111113
1588.9062	0.0104909
1586.8665	0.0100313
1584.8269	0.00975772
1582.7872	0.00967501
1580.7475	0.00975658
1578.7079	0.00996675
1576.6682	0.0101668
1574.6285	0.0102239
1572.5888	0.0102949
1570.5492	0.0104746
1568.5095	0.0106812
1566.4698	0.0109476
1564.4301	0.0113723
1562.3905	0.01192
1560.3508	0.0127786
1558.3111	0.0140246
1556.2714	0.0148149
1554.2318	0.0154918
1552.1921	0.0163542
1550.1524	0.0172889
1548.1127	0.0181983
1546.0731	0.0191521
1544.0334	0.0202702
1541.9937	0.0214071
1539.9541	0.0223209
1537.9144	0.0226877
1535.8747	0.0228539
1533.8350	0.0230624
1531.7954	0.023196
1529.7557	0.0233034
1527.7160	0.0235015
1525.6763	0.0237023
1523.6367	0.0238679
1521.5970	0.0240025
1519.5573	0.0240436
1517.5176	0.0240583
1515.4780	0.0240063
1513.4383	0.0238601
1511.3986	0.0237077
1509.3589	0.0235459
1507.3193	0.0228447
1505.2796	0.0214035
1503.2399	0.020384
1501.2002	0.0196261
1499.1606	0.018677
1497.1209	0.0173106
1495.0812	0.015786
1493.0416	0.0145818
1491.0019	0.0134108
1488.9622	0.0118463
1486.9225	0.0102421
1484.8829	0.00899088
1482.8432	0.00804485
1480.8035	0.00731756
1478.7638	0.0068974
1476.7242	0.00682764
1474.6845	0.00697483
1472.6448	0.00716553
1470.6051	0.00732812
1468.5655	0.00754121
1466.5258	0.00776943
1464.4861	0.00784176
1462.4464	0.00780741
1460.4068	0.0079272
1458.3671	0.00821641
1456.3274	0.00837641
1454.2878	0.00832523
1452.2481	0.00829919
1450.2084	0.00832957
1448.1687	0.00829555
1446.1291	0.00808652
1444.0894	0.00779684
1442.0497	0.00752288
1440.0100	0.00732834
1437.9704	0.00715811
1435.9307	0.0067445
1433.8910	0.00621158
1431.8513	0.00577078
1429.8117	0.00530569
1427.7720	0.00488336
1425.7323	0.00464405
1423.6926	0.00454929
1421.6530	0.00458123
1419.6133	0.00468755
1417.5736	0.00464329
1415.5339	0.00448189
1413.4943	0.00439516
1411.4546	0.00438354
1409.4149	0.00437215
1407.3753	0.0043629
1405.3356	0.0043227
1403.2959	0.00419787
1401.2562	0.00409892
1399.2166	0.00404476
1397.1769	0.00398573
1395.1372	0.00390622
1393.0975	0.00377248
1391.0579	0.00368366
1389.0182	0.00368275
1386.9785	0.00361368
1384.9388	0.00340453
1382.8992	0.00319556
1380.8595	0.00305334
1378.8198	0.00293168
1376.7801	0.00278788
1374.7405	0.00257904
1372.7008	0.00227561
1370.6611	0.00198867
1368.6215	0.00174189
1366.5818	0.00150665
1364.5421	0.00130353
1362.5024	0.00101114
1360.4628	0.000622067
1358.4231	0.000332236
1356.3834	0.000167396
1354.3437	5.4179E-005
1352.3041	-9.16254E-006
1350.2644	-1.10957E-005
1348.2247	1.6468E-005
1346.1850	5.88441E-005
1344.1454	0.000134151
1342.1057	0.000271367
1340.0660	0.000411257
1338.0263	0.00039783
1335.9867	0.000252662
1333.9470	0.000118904
1331.9073	3.65507E-005
1329.8676	-8.65177E-006
1327.8280	-1.75812E-005
1325.7883	1.51583E-005
1323.7486	9.71918E-005
1321.7090	0.000236024
1319.6693	0.000379379
1317.6296	0.000472202
1315.5899	0.000546605
1313.5503	0.000619995
1311.5106	0.000661556
1309.4709	0.000697316
1307.4312	0.000761766
1305.3916	0.000821799
1303.3519	0.000859154
1301.3122	0.000901485
1299.2725	0.000966029
1297.2329	0.00102587
1295.1932	0.00106066
1293.1535	0.001095
1291.1138	0.00114388
1289.0742	0.00120982
1287.0345	0.00128639
1284.9948	0.0013525
1282.9552	0.00142129
1280.9155	0.00152484
1278.8758	0.00166861
1276.8361	0.00183081
1274.7965	0.00199901
1272.7568	0.00219464
1270.7171	0.00243462
1268.6774	0.00274007
1266.6378	0.0031192
1264.5981	0.00353634
1262.5584	0.00394963
1260.5187	0.00427658
1258.4791	0.00446131
1256.4394	0.00458754
1254.3997	0.00477027
1252.3600	0.00503353
1250.3204	0.00531672
1248.2807	0.00558729
1246.2410	0.00589187
1244.2013	0.00625383
1242.1617	0.00663058
1240.1220	0.00696638
1238.0823	0.00725018
1236.0427	0.00751671
1234.0030	0.00774874
1231.9633	0.00787963
1229.9236	0.00792606
1227.8840	0.00795339
1225.8443	0.00795176
1223.8046	0.00787336
1221.7649	0.00772591
1219.7253	0.00754539
1217.6856	0.00731896
1215.6459	0.00704526
1213.6062	0.00678953
1211.5666	0.00658822
1209.5269	0.00642239
1207.4872	0.00627091
1205.4475	0.00611797
1203.4079	0.00597272
1201.3682	0.0058472
1199.3285	0.00570379
1197.2889	0.00551343
1195.2492	0.00531169
1193.2095	0.00514293
1191.1698	0.00502771
1189.1302	0.00494041
1187.0905	0.00484903
1185.0508	0.00478868
1183.0111	0.00477101
1180.9715	0.00475289
1178.9318	0.00473365
1176.8921	0.00475332
1174.8524	0.00479454
1172.8128	0.00479608
1170.7731	0.00473829
1168.7334	0.00462478
1166.6937	0.00447723
1164.6541	0.00432957
1162.6144	0.00417735
1160.5747	0.00400084
1158.5350	0.00383339
1156.4954	0.00368945
1154.4557	0.00352645
1152.4160	0.00333855
1150.3764	0.00313865
1148.3367	0.00292268
1146.2970	0.00270235
1144.2573	0.00250399
1142.2177	0.00232372
1140.1780	0.00213997
1138.1383	0.00197223
1136.0986	0.00188338
1134.0590	0.00190746
1132.0193	0.00202617
1129.9796	0.00219545
1127.9399	0.00236636
1125.9003	0.00252528
1123.8606	0.00266808
1121.8209	0.00277407
1119.7812	0.00284897
1117.7416	0.00294274
1115.7019	0.00306021
1113.6622	0.003152
1111.6226	0.0032151
1109.5829	0.00327833
1107.5432	0.00336204
1105.5035	0.00346515
1103.4639	0.00355992
1101.4242	0.00363156
1099.3845	0.003716
1097.3448	0.0038366
1095.3052	0.00396747
1093.2655	0.00410259
1091.2258	0.0042637
1089.1861	0.00445308
1087.1465	0.00467328
1085.1068	0.00494455
1083.0671	0.00523626
1081.0274	0.00550117
1078.9878	0.00574418
1076.9481	0.00596275
1074.9084	0.00613236
1072.8687	0.00626192
1070.8291	0.00635524
1068.7894	0.00638711
1066.7497	0.00639304
1064.7101	0.00643309
1062.6704	0.00649247
1060.6307	0.00656579
1058.5910	0.0066745
1056.5514	0.00679264
1054.5117	0.00692006
1052.4720	0.00707267
1050.4323	0.00724377
1048.3927	0.00744275
1046.3530	0.00769324
1044.3133	0.00799889
1042.2736	0.00825887
1040.2340	0.00835027
1038.1943	0.00824879
1036.1546	0.00798482
1034.1149	0.0076268
1032.0753	0.00726063
1030.0356	0.00695269
1027.9959	0.0067403
1025.9563	0.00660488
1023.9166	0.00648644
1021.8769	0.0063141
1019.8372	0.00602822
1017.7976	0.00565893
1015.7579	0.00527325
1013.7182	0.00487874
1011.6785	0.00448776
1009.6389	0.00409858
1007.5992	0.00368597
1005.5595	0.0032822
1003.5198	0.00292349
1001.4802	0.00259896
999.4405	0.00231977
997.4008	0.00212436
995.3611	0.00196491
993.3215	0.00175851
991.2818	0.00154986
989.2421	0.00142268
987.2024	0.00135675
985.1628	0.00128918
983.1231	0.00119583
981.0834	0.00108759
979.0438	0.000991018
977.0041	0.000922168
974.9644	0.000861676
972.9247	0.000775161
970.8851	0.000678012
968.8454	0.000596444
966.8057	0.000511076
964.7660	0.000429066
962.7264	0.000356143
960.6867	0.000271786
958.6470	0.000199063
956.6073	0.000143738
954.5677	9.73293E-005
952.5280	6.82255E-005
950.4883	3.31874E-005
948.4486	5.79146E-006
946.4090	1.05456E-005
944.3693	3.27356E-005
942.3296	8.87901E-005
940.2900	0.000186443
938.2503	0.000291278
936.2106	0.00039451
934.1709	0.0004949
932.1313	0.000554518
930.0916	0.000575892
928.0519	0.000615808
926.0122	0.000679773
923.9726	0.000694347
921.9329	0.000657219
919.8932	0.000645363
917.8535	0.00062815
915.8139	0.000567145
913.7742	0.000500393
911.7345	0.000439066
909.6948	0.000396182
907.6552	0.00038441
905.6155	0.000388064
903.5758	0.000406042
901.5361	0.000444036
899.4965	0.00048916
897.4568	0.000527275
895.4171	0.000567157
893.3775	0.000627878
891.3378	0.000706774
889.2981	0.000777027
887.2584	0.000803416
885.2188	0.000823873
883.1791	0.000919529
881.1394	0.00109634
879.0997	0.00129689
877.0601	0.00144328
875.0204	0.00153466
872.9807	0.00158651
870.9410	0.00157129
868.9014	0.00155948
866.8617	0.00163407
864.8220	0.00175131
862.7823	0.00183639
860.7427	0.00189118
858.7030	0.00191487
856.6633	0.00190383
854.6237	0.00195553
852.5840	0.00212062
850.5443	0.00229373
848.5046	0.00241395
846.4650	0.00252281
844.4253	0.00266321
842.3856	0.00286663
840.3459	0.00307451
838.3063	0.00326019
836.2666	0.0034718
834.2269	0.00365597
832.1872	0.00377277
830.1476	0.00388638
828.1079	0.00405039
826.0682	0.00424927
824.0285	0.00445685
821.9889	0.00463026
819.9492	0.00476023
817.9095	0.00494786
815.8699	0.0052276
813.8302	0.00553043
811.7905	0.00584558
809.7508	0.00619837
807.7112	0.00651866
805.6715	0.00671803
803.6318	0.00688662
801.5921	0.00713695
799.5525	0.00737535
797.5128	0.00755041
795.4731	0.00774419
793.4334	0.00792914
791.3938	0.00806213
789.3541	0.00821096
787.3144	0.00839536
785.2747	0.00853702
783.2351	0.00863142
781.1954	0.00876539
779.1557	0.00894672
777.1160	0.00912455
775.0764	0.00929288
773.0367	0.00949888
770.9970	0.00977243
768.9574	0.0100496
766.9177	0.0102896
764.8780	0.0105233
762.8383	0.0107753
760.7987	0.0110568
758.7590	0.0113595
756.7193	0.0116684
754.6796	0.011959
752.6400	0.0122248
750.6003	0.0125125
748.5606	0.0128474
746.5209	0.0131953
744.4813	0.0135194
742.4416	0.0137923
740.4019	0.0140123
738.3622	0.0141991
736.3226	0.0143968
734.2829	0.0146579
732.2432	0.014986
730.2036	0.0153843
728.1639	0.0158276
726.1242	0.0162773
724.0845	0.0167465
722.0449	0.0172274
720.0052	0.0176595
717.9655	0.0179751
715.9258	0.018212
713.8862	0.018492
711.8465	0.0188881
709.8068	0.0193967
707.7671	0.0199374
705.7275	0.020432
703.6878	0.0208934
701.6481	0.0213507
699.6084	0.0218126
697.5688	0.0222626
695.5291	0.0226473
693.4894	0.0229503
691.4497	0.0231593
689.4101	0.0232942
687.3704	0.0235463
685.3307	0.0239972
683.2911	0.0244715
681.2514	0.02486
679.2117	0.0252261
677.1720	0.0256269
675.1324	0.026037
673.0927	0.0264812
671.0530	0.0269702
669.0133	0.0275381
666.9737	0.0281686
664.9340	0.0286281
662.8943	0.0289633
660.8546	0.0292827
658.8150	0.0296177
656.7753	0.0299528
654.7356	0.0302958
652.6959	0.0306065
650.6563	0.0308382
648.6166	0.0311244
646.5769	0.0315597
644.5373	0.0320024
642.4976	0.0323834
640.4579	0.0327866
638.4182	0.0332096
636.3786	0.0335651
634.3389	0.0338065
632.2992	0.0340923
630.2595	0.0345522
628.2199	0.0350611
626.1802	0.0354933
624.1405	0.0358249
622.1008	0.0361739
620.0612	0.0366358
618.0215	0.0370315
615.9818	0.0372485
613.9421	0.0375095
611.9025	0.0379938
609.8628	0.0385158
607.8231	0.0387836
605.7834	0.0389423
603.7438	0.0393143
601.7041	0.039794
599.6644	0.0402091
597.6248	0.0406455
595.5851	0.0411155
593.5454	0.0415002
591.5057	0.0416928
589.4661	0.0417955
587.4264	0.0420959
585.3867	0.042627
583.3470	0.0431518
581.3074	0.0435008
579.2677	0.0437599
577.2280	0.0440693
575.1883	0.0443656
573.1487	0.0446224
571.1090	0.0449616
569.0693	0.0453845
567.0296	0.0457656
564.9900	0.0460773
562.9503	0.0463874
560.9106	0.0467352
558.8710	0.0471444
556.8313	0.0475697
554.7916	0.0478607
552.7519	0.0480973
550.7123	0.0484555
548.6726	0.0487717
546.6329	0.0489282
544.5932	0.0492008
542.5536	0.049762
540.5139	0.0503606
538.4742	0.0507973
536.4345	0.0511243
534.3949	0.0513536
532.3552	0.0515699
530.3155	0.0519423
528.2758	0.0523962
526.2362	0.0528623
524.1965	0.0533704
522.1568	0.0538344
520.1171	0.0542341
518.0775	0.0545585
516.0378	0.054754
513.9981	0.054858
511.9585	0.0549963
509.9188	0.0552286
507.8791	0.0555619
505.8394	0.055932
503.7998	0.0561498
501.7601	0.0562579
499.7204	0.0564354
497.6807	0.0566739
495.6411	0.0568579
493.6014	0.0569128
491.5617	0.0569812
489.5220	0.0573126
487.4824	0.0577728
485.4427	0.0580112
483.4030	0.0580061
481.3633	0.0579888
479.3237	0.0582
477.2840	0.0586448
475.2443	0.0591602
473.2047	0.0596566
471.1650	0.0601094
469.1253	0.0605438
467.0856	0.0608159
465.0460	0.0609328
463.0063	0.0611392
460.9666	0.0614018
458.9269	0.0616388
456.8873	0.0619078
454.8476	0.0622049
452.8079	0.0626525
450.7682	0.0632682
448.7286	0.0637656
446.6889	0.0640832
444.6492	0.0644067
442.6095	0.0646315
440.5699	0.0646226
438.5302	0.0646118
436.4905	0.0645741
434.4508	0.0643902
432.4112	0.0640969
430.3715	0.0639404
428.3318	0.0642843
426.2922	0.064831
424.2525	0.0651667
422.2128	0.0652654
420.1731	0.0654247
418.1335	0.0662763
416.0938	0.0674872
414.0541	0.0681126
412.0144	0.0680114
409.9748	0.0678555
407.9351	0.0683455
405.8954	0.0692904
403.8557	0.0697755
401.8161	0.0694616
