# Supplementary material for: Vibrational Raman and IR data on brown hair subjected to bleaching
Source: Data Brief. 2021 Sep 30;38:107439. doi: 10.1016/j.dib.2021.107439 (PMC8502914; doi:10.1016/j.dib.2021.107439)
Supplement: Supplementary file 1 [file mmc1.zip › Supplementary Material raw data/Figure 5/Average IR four bleaching treatments baseline corrected smoothing.txt]

TITLE	Average IR spectrum of brown hair after four bleaching treatments, baseline correction and smoothing
DATA TYPE
ORIGIN	JASCO
OWNER
SPECTROMETER/DATA SYSTEM
RESOLUTION
DELTAX	-2.03968
XUNITS	1/CM
YUNITS	ABSORBANCE
FIRSTX	3995.7422
LASTX	399.7782
NPOINTS	1764
FIRSTY	-0.00002
MAXY	0.04681
MINY	-0.00105
XYDATA
3995.7422	-2.06362E-005
3993.7025	-2.06362E-005
3991.6628	-2.06362E-005
3989.6231	-2.06362E-005
3987.5834	-2.06362E-005
3985.5438	2.82542E-005
3983.5041	7.30505E-005
3981.4644	9.15175E-005
3979.4247	7.55149E-005
3977.3850	3.51666E-005
3975.3453	-1.2482E-006
3973.3057	-1.93926E-005
3971.2660	-2.2286E-005
3969.2263	-1.18394E-005
3967.1866	5.35358E-006
3965.1469	9.76528E-006
3963.1072	-7.229E-006
3961.0676	-2.57132E-005
3959.0279	-2.12714E-005
3956.9882	7.50817E-006
3954.9485	3.91222E-005
3952.9088	5.99157E-005
3950.8691	7.6413E-005
3948.8294	8.09528E-005
3946.7898	6.14161E-005
3944.7501	2.97469E-005
3942.7104	-1.07256E-006
3940.6707	-1.57927E-005
3938.6310	-2.70569E-006
3936.5913	1.81286E-005
3934.5517	3.55508E-005
3932.5120	5.73057E-005
3930.4723	7.25538E-005
3928.4326	6.31729E-005
3926.3929	3.43994E-005
3924.3532	1.64554E-005
3922.3135	2.05008E-005
3920.2739	2.51867E-005
3918.2342	2.6679E-005
3916.1945	2.77623E-005
3914.1548	9.56354E-006
3912.1151	-2.0144E-005
3910.0754	-1.53261E-005
3908.0358	3.55631E-005
3905.9961	9.46762E-005
3903.9564	0.00013255
3901.9167	0.000147129
3899.8770	0.000140804
3897.8373	0.000112741
3895.7976	6.86462E-005
3893.7580	3.5334E-005
3891.7183	2.10953E-005
3889.6786	8.09685E-006
3887.6389	3.30902E-006
3885.5992	1.7782E-005
3883.5595	4.58431E-005
3881.5199	7.60346E-005
3879.4802	9.10803E-005
3877.4405	0.000101414
3875.4008	0.000109213
3873.3611	0.0001112
3871.3214	0.000142332
3869.2817	0.000192448
3867.2421	0.00020573
3865.2024	0.000171125
3863.1627	0.000130004
3861.1230	0.000140005
3859.0833	0.000165961
3857.0436	0.000158989
3855.0040	0.000137023
3852.9643	9.61815E-005
3850.9246	2.54696E-005
3848.8849	-4.14101E-005
3846.8452	-5.63368E-005
3844.8055	-2.67212E-006
3842.7658	6.33137E-005
3840.7262	0.000110293
3838.6865	0.000143847
3836.6468	0.000138741
3834.6071	0.000101116
3832.5674	6.05912E-005
3830.5277	2.08809E-005
3828.4881	-6.08123E-006
3826.4484	-1.2056E-005
3824.4087	4.60796E-006
3822.3690	3.57782E-005
3820.3293	3.97367E-005
3818.2896	8.53827E-006
3816.2499	-2.76127E-005
3814.2103	-4.49285E-005
3812.1706	-3.76842E-005
3810.1309	-1.10688E-005
3808.0912	2.58809E-005
3806.0515	5.08125E-005
3804.0118	5.31471E-005
3801.9722	4.42467E-005
3799.9325	2.99432E-005
3797.8928	2.40459E-006
3795.8531	-4.61217E-005
3793.8134	-9.36209E-005
3791.7737	-0.000123309
3789.7340	-0.000132355
3787.6944	-9.96307E-005
3785.6547	-3.70697E-005
3783.6150	-1.72454E-007
3781.5753	-2.29725E-005
3779.5356	-9.09814E-005
3777.4959	-0.000157989
3775.4563	-0.000180841
3773.4166	-0.000146077
3771.3769	-6.72054E-005
3769.3372	2.11315E-005
3767.2975	8.13115E-005
3765.2578	0.000104901
3763.2182	0.000102645
3761.1785	9.35173E-005
3759.1388	0.000102846
3757.0991	0.000123697
3755.0594	0.000113165
3753.0197	8.57676E-005
3750.9800	7.51693E-005
3748.9404	5.12688E-005
3746.9007	-1.09153E-006
3744.8610	-5.27455E-005
3742.8213	-5.0666E-005
3740.7816	1.01904E-005
3738.7419	6.51076E-005
3736.7023	9.89952E-005
3734.6626	0.000115967
3732.6229	9.01016E-005
3730.5832	4.11373E-005
3728.5435	5.97949E-006
3726.5038	1.42654E-006
3724.4641	1.39171E-005
3722.4245	6.82824E-006
3720.3848	-2.30018E-005
3718.3451	-4.49843E-005
3716.3054	-6.05377E-005
3714.2657	-8.40074E-005
3712.2260	-0.000106476
3710.1864	-0.000112581
3708.1467	-0.000106565
3706.1070	-0.000107343
3704.0673	-0.000114918
3702.0276	-0.00013406
3699.9879	-0.00019632
3697.9482	-0.000272921
3695.9086	-0.000274202
3693.8689	-0.000190366
3691.8292	-9.01349E-005
3689.7895	-3.02914E-005
3687.7498	-2.89636E-005
3685.7101	-8.44762E-005
3683.6705	-0.000155563
3681.6308	-0.000171186
3679.5911	-9.7485E-005
3677.5514	3.00464E-005
3675.5117	0.000130946
3673.4720	0.000147383
3671.4323	8.64945E-005
3669.3927	1.19367E-006
3667.3530	-4.86859E-005
3665.3133	-4.55418E-005
3663.2736	-6.87755E-006
3661.2339	5.33455E-005
3659.1942	0.000108076
3657.1546	0.000164251
3655.1149	0.000252105
3653.0752	0.000350171
3651.0355	0.000421393
3648.9958	0.000441599
3646.9561	0.000404588
3644.9164	0.00031527
3642.8768	0.000213554
3640.8371	0.000168715
3638.7974	0.000206098
3636.7577	0.000307616
3634.7180	0.000466053
3632.6783	0.000626249
3630.6387	0.000735094
3628.5990	0.000788392
3626.5593	0.000807642
3624.5196	0.000791983
3622.4799	0.000758451
3620.4402	0.000773623
3618.4005	0.000856004
3616.3609	0.00094089
3614.3212	0.000990006
3612.2815	0.00101517
3610.2418	0.00104979
3608.2021	0.00108517
3606.1624	0.00110616
3604.1228	0.00114433
3602.0831	0.00122118
3600.0434	0.00130618
3598.0037	0.00135734
3595.9640	0.00138403
3593.9243	0.00143072
3591.8846	0.00149509
3589.8450	0.00155425
3587.8053	0.00161159
3585.7656	0.00166884
3583.7259	0.00169976
3581.6862	0.00169615
3579.6465	0.00169169
3577.6069	0.00171157
3575.5672	0.00177027
3573.5275	0.00189836
3571.4878	0.00206157
3569.4481	0.00219745
3567.4084	0.00229354
3565.3688	0.00236103
3563.3291	0.00239267
3561.2894	0.00238044
3559.2497	0.00236335
3557.2100	0.00238634
3555.1703	0.00243651
3553.1306	0.00250242
3551.0910	0.00257999
3549.0513	0.0026605
3547.0116	0.0027359
3544.9719	0.00280205
3542.9322	0.00287456
3540.8925	0.00295516
3538.8529	0.0030286
3536.8132	0.00309534
3534.7735	0.00315806
3532.7338	0.00321378
3530.6941	0.00325235
3528.6544	0.0032764
3526.6147	0.00330942
3524.5751	0.00335083
3522.5354	0.00337704
3520.4957	0.00339018
3518.4560	0.00341996
3516.4163	0.00347431
3514.3766	0.00353469
3512.3370	0.00360117
3510.2973	0.00368857
3508.2576	0.00378352
3506.2179	0.00384665
3504.1782	0.0038616
3502.1385	0.00386002
3500.0988	0.0038778
3498.0592	0.00392449
3496.0195	0.00400393
3493.9798	0.00410957
3491.9401	0.00421244
3489.9004	0.00428457
3487.8607	0.00432482
3485.8211	0.00435372
3483.7814	0.00438265
3481.7417	0.00440998
3479.7020	0.00444167
3477.6623	0.00448783
3475.6226	0.0045495
3473.5829	0.00462195
3471.5433	0.00470072
3469.5036	0.00477536
3467.4639	0.00483357
3465.4242	0.00487714
3463.3845	0.00491431
3461.3448	0.00494563
3459.3052	0.00497105
3457.2655	0.00499765
3455.2258	0.00503093
3453.1861	0.0050642
3451.1464	0.00509194
3449.1067	0.00512057
3447.0670	0.00515403
3445.0274	0.00519064
3442.9877	0.00523563
3440.9480	0.00529938
3438.9083	0.00537477
3436.8686	0.00544251
3434.8289	0.00550032
3432.7893	0.0055474
3430.7496	0.00557775
3428.7099	0.00560191
3426.6702	0.00563189
3424.6305	0.00566564
3422.5908	0.00570275
3420.5511	0.00574998
3418.5115	0.00580613
3416.4718	0.00586416
3414.4321	0.00592297
3412.3924	0.00598119
3410.3527	0.00602798
3408.3130	0.00605677
3406.2734	0.00608812
3404.2337	0.00613879
3402.1940	0.00619897
3400.1543	0.0062679
3398.1146	0.00634522
3396.0749	0.00640823
3394.0352	0.00644367
3391.9956	0.00646445
3389.9559	0.00648378
3387.9162	0.00650249
3385.8765	0.00652136
3383.8368	0.00654883
3381.7971	0.00659356
3379.7575	0.00665326
3377.7178	0.00673141
3375.6781	0.00683621
3373.6384	0.00694654
3371.5987	0.00703561
3369.5590	0.00709708
3367.5194	0.00713416
3365.4797	0.0071662
3363.4400	0.00720844
3361.4003	0.00725897
3359.3606	0.00731641
3357.3209	0.00737083
3355.2812	0.0074106
3353.2416	0.00744026
3351.2019	0.00747209
3349.1622	0.00751374
3347.1225	0.00756272
3345.0828	0.00761977
3343.0431	0.00768953
3341.0035	0.00776113
3338.9638	0.00782672
3336.9241	0.00790023
3334.8844	0.00798095
3332.8447	0.00804138
3330.8050	0.00807935
3328.7653	0.00812477
3326.7257	0.00818543
3324.6860	0.00824703
3322.6463	0.00831798
3320.6066	0.00841704
3318.5669	0.00852873
3316.5272	0.00862534
3314.4876	0.00871326
3312.4479	0.00880517
3310.4082	0.00888604
3308.3685	0.00894113
3306.3288	0.00898136
3304.2891	0.00903287
3302.2494	0.00910453
3300.2098	0.00917575
3298.1701	0.00923525
3296.1304	0.00928503
3294.0907	0.00931152
3292.0510	0.00930996
3290.0113	0.00930625
3287.9717	0.00932972
3285.9320	0.00938317
3283.8923	0.00944765
3281.8526	0.00950901
3279.8129	0.0095506
3277.7732	0.00955342
3275.7335	0.00953188
3273.6939	0.00950811
3271.6542	0.00947597
3269.6145	0.00943478
3267.5748	0.00939884
3265.5351	0.00936524
3263.4954	0.00932463
3261.4558	0.00928831
3259.4161	0.00926332
3257.3764	0.00923224
3255.3367	0.00918468
3253.2970	0.00913312
3251.2573	0.00907791
3249.2176	0.00899901
3247.1780	0.00889789
3245.1383	0.00879661
3243.0986	0.00870579
3241.0589	0.00862969
3239.0192	0.00857324
3236.9795	0.00853549
3234.9399	0.00850175
3232.9002	0.00844958
3230.8605	0.00837305
3228.8208	0.00828321
3226.7811	0.00819898
3224.7414	0.00813367
3222.7017	0.00808259
3220.6621	0.0080408
3218.6224	0.00800397
3216.5827	0.00796802
3214.5430	0.00794004
3212.5033	0.00791585
3210.4636	0.00788229
3208.4240	0.0078388
3206.3843	0.0077854
3204.3446	0.0077192
3202.3049	0.00764161
3200.2652	0.00756011
3198.2255	0.00747914
3196.1859	0.00738629
3194.1462	0.00727464
3192.1065	0.00716193
3190.0668	0.00706528
3188.0271	0.00698783
3185.9874	0.006931
3183.9477	0.00688602
3181.9081	0.00683142
3179.8684	0.00675736
3177.8287	0.0066701
3175.7890	0.00657767
3173.7493	0.0064827
3171.7096	0.00638774
3169.6700	0.00630035
3167.6303	0.00621897
3165.5906	0.00613729
3163.5509	0.00605607
3161.5112	0.00596756
3159.4715	0.00586708
3157.4318	0.00576393
3155.3922	0.00566498
3153.3525	0.00557496
3151.3128	0.00549385
3149.2731	0.00541978
3147.2334	0.00534934
3145.1937	0.00527114
3143.1541	0.00519251
3141.1144	0.00513037
3139.0747	0.00507967
3137.0350	0.00503391
3134.9953	0.00499117
3132.9556	0.00494236
3130.9159	0.0048767
3128.8763	0.0047954
3126.8366	0.00471802
3124.7969	0.00465913
3122.7572	0.00462662
3120.7175	0.00462609
3118.6778	0.00464266
3116.6382	0.00465371
3114.5985	0.00464683
3112.5588	0.00462297
3110.5191	0.00458969
3108.4794	0.00455462
3106.4397	0.0045304
3104.4000	0.00452218
3102.3604	0.00451945
3100.3207	0.0045087
3098.2810	0.00449141
3096.2413	0.00448206
3094.2016	0.00448499
3092.1619	0.00449587
3090.1223	0.0045143
3088.0826	0.00454712
3086.0429	0.0045951
3084.0032	0.00464361
3081.9635	0.00468412
3079.9238	0.00470829
3077.8841	0.00469775
3075.8445	0.00465488
3073.8048	0.00461052
3071.7651	0.00458887
3069.7254	0.00458949
3067.6857	0.00459943
3065.6460	0.00459963
3063.6064	0.00457273
3061.5667	0.00451765
3059.5270	0.00445193
3057.4873	0.00439295
3055.4476	0.00433789
3053.4079	0.00428433
3051.3682	0.00424634
3049.3286	0.0042273
3047.2889	0.00421101
3045.2492	0.00418608
3043.2095	0.00415252
3041.1698	0.00409875
3039.1301	0.00401165
3037.0905	0.00390859
3035.0508	0.00381804
3033.0111	0.00374927
3030.9714	0.00369061
3028.9317	0.00363048
3026.8920	0.00357307
3024.8523	0.00351766
3022.8127	0.00346521
3020.7730	0.00343035
3018.7333	0.00341213
3016.6936	0.00339772
3014.6539	0.00337913
3012.6142	0.0033518
3010.5746	0.0033163
3008.5349	0.00327303
3006.4952	0.00323337
3004.4555	0.00321567
3002.4158	0.00321615
3000.3761	0.00322233
2998.3365	0.00323485
2996.2968	0.00325837
2994.2571	0.00328952
2992.2174	0.00332055
2990.1777	0.00335875
2988.1380	0.00342127
2986.0983	0.00350943
2984.0587	0.00361339
2982.0190	0.00372589
2979.9793	0.0038409
2977.9396	0.00395797
2975.8999	0.00407909
2973.8602	0.004199
2971.8206	0.00431793
2969.7809	0.00444384
2967.7412	0.00457873
2965.7015	0.00472293
2963.6618	0.00487101
2961.6221	0.00500525
2959.5824	0.00510207
2957.5428	0.00513845
2955.5031	0.00511552
2953.4634	0.0050552
2951.4237	0.00497733
2949.3840	0.00491285
2947.3443	0.00488956
2945.3047	0.00491039
2943.2650	0.00498151
2941.2253	0.00511557
2939.1856	0.00530534
2937.1459	0.00551948
2935.1062	0.00572605
2933.0665	0.00591639
2931.0269	0.00608386
2928.9872	0.00621554
2926.9475	0.00632144
2924.9078	0.00641492
2922.8681	0.00647863
2920.8284	0.00647886
2918.7888	0.0063928
2916.7491	0.00621624
2914.7094	0.00595849
2912.6697	0.0056501
2910.6300	0.00533888
2908.5903	0.00506021
2906.5506	0.00482771
2904.5110	0.00464265
2902.4713	0.00449985
2900.4316	0.00438928
2898.3919	0.0042973
2896.3522	0.00421293
2894.3125	0.00412879
2892.2729	0.00404291
2890.2332	0.00396063
2888.1935	0.00388879
2886.1538	0.00383799
2884.1141	0.00381552
2882.0744	0.00381566
2880.0347	0.00382938
2877.9951	0.00384518
2875.9554	0.00385028
2873.9157	0.00383679
2871.8760	0.00380015
2869.8363	0.00374364
2867.7966	0.00367884
2865.7570	0.00362723
2863.7173	0.00361416
2861.6776	0.00364923
2859.6379	0.00373216
2857.5982	0.0038588
2855.5585	0.0039997
2853.5188	0.00409892
2851.4792	0.0041061
2849.4395	0.00400037
2847.3998	0.00379213
2845.3601	0.00351565
2843.3204	0.00322071
2841.2807	0.00295821
2839.2411	0.00275236
2837.2014	0.002596
2835.1617	0.00247448
2833.1220	0.00238228
2831.0823	0.00232568
2829.0426	0.00230211
2827.0029	0.00229048
2824.9633	0.00227164
2822.9236	0.00223491
2820.8839	0.00217643
2818.8442	0.00210536
2816.8045	0.00204195
2814.7648	0.00199934
2812.7252	0.00197234
2810.6855	0.00195501
2808.6458	0.0019456
2806.6061	0.0019363
2804.5664	0.00192351
2802.5267	0.00191129
2800.4871	0.0018982
2798.4474	0.00187247
2796.4077	0.00182484
2794.3680	0.00176756
2792.3283	0.00172105
2790.2886	0.00169111
2788.2489	0.00167756
2786.2093	0.00167703
2784.1696	0.00167359
2782.1299	0.00165275
2780.0902	0.00161821
2778.0505	0.00157948
2776.0108	0.00154009
2773.9712	0.00150398
2771.9315	0.00147467
2769.8918	0.00144991
2767.8521	0.00142183
2765.8124	0.00138868
2763.7727	0.00136242
2761.7330	0.00134872
2759.6934	0.00134321
2757.6537	0.00134632
2755.6140	0.00135754
2753.5743	0.00137403
2751.5346	0.00139324
2749.4949	0.00140546
2747.4553	0.00140182
2745.4156	0.00138478
2743.3759	0.00136068
2741.3362	0.00133472
2739.2965	0.00131006
2737.2568	0.00128797
2735.2171	0.00126863
2733.1775	0.00124886
2731.1378	0.00122929
2729.0981	0.00121196
2727.0584	0.00119846
2725.0187	0.00119622
2722.9790	0.00120209
2720.9394	0.00120149
2718.8997	0.00118981
2716.8600	0.00117403
2714.8203	0.00116059
2712.7806	0.00114604
2710.7409	0.0011267
2708.7012	0.00110887
2706.6616	0.00109514
2704.6219	0.00107917
2702.5822	0.00105725
2700.5425	0.00102904
2698.5028	0.000995516
2696.4631	0.000961516
2694.4235	0.000932375
2692.3838	0.000913865
2690.3441	0.000908067
2688.3044	0.000909611
2686.2647	0.000916111
2684.2250	0.000924677
2682.1853	0.000930894
2680.1457	0.000934452
2678.1060	0.000930635
2676.0663	0.000914698
2674.0266	0.000888615
2671.9869	0.000864583
2669.9472	0.000861353
2667.9076	0.000884046
2665.8679	0.000921834
2663.8282	0.000959932
2661.7885	0.000989152
2659.7488	0.00100553
2657.7091	0.00100549
2655.6694	0.00099733
2653.6298	0.000992296
2651.5901	0.00098413
2649.5504	0.000967681
2647.5107	0.000953982
2645.4710	0.000954055
2643.4313	0.000961581
2641.3917	0.000960299
2639.3520	0.000949084
2637.3123	0.000933158
2635.2726	0.000905709
2633.2329	0.000869175
2631.1932	0.000842181
2629.1535	0.00083396
2627.1139	0.000838696
2625.0742	0.000846188
2623.0345	0.000841691
2620.9948	0.000814725
2618.9551	0.000769341
2616.9154	0.000715145
2614.8758	0.000666318
2612.8361	0.000642469
2610.7964	0.000654955
2608.7567	0.000688514
2606.7170	0.000707273
2604.6773	0.000702565
2602.6377	0.000689299
2600.5980	0.000667278
2598.5583	0.000636287
2596.5186	0.000606901
2594.4789	0.000586343
2592.4392	0.000571084
2590.3995	0.000558789
2588.3599	0.000561022
2586.3202	0.000577716
2584.2805	0.00058036
2582.2408	0.000552224
2580.2011	0.000506256
2578.1614	0.000452227
2576.1218	0.000400161
2574.0821	0.000370629
2572.0424	0.000370671
2570.0027	0.00039145
2567.9630	0.000415293
2565.9233	0.00042475
2563.8836	0.000420526
2561.8440	0.000411564
2559.8043	0.000411461
2557.7646	0.000431951
2555.7249	0.000458406
2553.6852	0.00047217
2551.6455	0.000469186
2549.6059	0.000448243
2547.5662	0.000419174
2545.5265	0.000397551
2543.4868	0.000395485
2541.4471	0.000415626
2539.4074	0.000435045
2537.3677	0.000424177
2535.3281	0.00037269
2533.2884	0.000306191
2531.2487	0.000267337
2529.2090	0.000255184
2527.1693	0.000249361
2525.1296	0.000257266
2523.0900	0.000285898
2521.0503	0.000324505
2519.0106	0.000352813
2516.9709	0.000365105
2514.9312	0.000376428
2512.8915	0.000372964
2510.8518	0.0003315
2508.8122	0.000278044
2506.7725	0.000247297
2504.7328	0.000234725
2502.6931	0.000219121
2500.6534	0.000198034
2498.6137	0.000179928
2496.5741	0.000163119
2494.5344	0.000159148
2492.4947	0.000199549
2490.4550	0.000277979
2488.4153	0.000336484
2486.3756	0.000344919
2484.3359	0.00032403
2482.2963	0.000281304
2480.2566	0.000216185
2478.2169	0.000167297
2476.1772	0.000170629
2474.1375	0.000204784
2472.0978	0.000231035
2470.0582	0.00025241
2468.0185	0.000285736
2465.9788	0.000312412
2463.9391	0.000317027
2461.8994	0.000317438
2459.8597	0.000312564
2457.8200	0.000287021
2455.7804	0.000260283
2453.7407	0.00026481
2451.7010	0.000296605
2449.6613	0.00032106
2447.6216	0.000328469
2445.5819	0.000325816
2443.5423	0.000305989
2441.5026	0.000276165
2439.4629	0.000255048
2437.4232	0.000252821
2435.3835	0.000262438
2433.3438	0.00027035
2431.3041	0.000279759
2429.2645	0.000286151
2427.2248	0.000275647
2425.1851	0.000249644
2423.1454	0.000219447
2421.1057	0.000198436
2419.0660	0.000190524
2417.0264	0.000194588
2414.9867	0.00021239
2412.9470	0.00023443
2410.9073	0.00024348
2408.8676	0.000239236
2406.8279	0.000239286
2404.7883	0.000244595
2402.7486	0.000242645
2400.7089	0.000237849
2398.6692	0.00022908
2396.6295	0.000205225
2394.5898	0.000177732
2392.5501	0.000165186
2390.5105	0.000170987
2388.4708	0.000192039
2386.4311	0.000228735
2384.3914	0.000275155
2382.3517	0.000301342
2380.3120	0.000288065
2378.2724	0.000251963
2376.2327	0.000197449
2374.1930	0.000119421
2372.1533	3.98836E-005
2370.1136	-2.28383E-005
2368.0739	-6.71878E-005
2366.0342	-0.000103575
2363.9946	-0.000143772
2361.9549	-0.000188113
2359.9152	-0.00023814
2357.8755	-0.000266288
2355.8358	-0.000225396
2353.7961	-0.000102283
2351.7565	6.0667E-005
2349.7168	0.000186309
2347.6771	0.000238877
2345.6374	0.000214143
2343.5977	0.000121192
2341.5580	1.97491E-005
2339.5183	-1.81771E-005
2337.4787	3.22657E-005
2335.4390	0.000117196
2333.3993	0.000176481
2331.3596	0.000229181
2329.3199	0.0003025
2327.2802	0.000395549
2325.2406	0.000501946
2323.2009	0.000609209
2321.1612	0.000690461
2319.1215	0.000701667
2317.0818	0.00063728
2315.0421	0.000559939
2313.0024	0.000527467
2310.9628	0.000532485
2308.9231	0.000547992
2306.8834	0.000571998
2304.8437	0.000602882
2302.8040	0.000632413
2300.7643	0.000665228
2298.7247	0.00071241
2296.6850	0.000760948
2294.6453	0.000783499
2292.6056	0.000784731
2290.5659	0.000779684
2288.5262	0.000756012
2286.4865	0.000707904
2284.4469	0.000662602
2282.4072	0.000645458
2280.3675	0.000648631
2278.3278	0.000660479
2276.2881	0.000664509
2274.2484	0.000617706
2272.2088	0.000523211
2270.1691	0.000436554
2268.1294	0.000378829
2266.0897	0.000362441
2264.0500	0.000409383
2262.0103	0.000485857
2259.9706	0.000533675
2257.9310	0.000532234
2255.8913	0.000491041
2253.8516	0.000415485
2251.8119	0.000293211
2249.7722	0.000154632
2247.7325	6.53245E-005
2245.6929	4.17202E-005
2243.6532	6.09721E-005
2241.6135	0.000103883
2239.5738	0.000150257
2237.5341	0.000165912
2235.4944	0.000126548
2233.4548	5.70387E-005
2231.4151	2.45964E-005
2229.3754	6.41225E-005
2227.3357	0.000113333
2225.2960	0.00011275
2223.2563	0.000102213
2221.2166	0.000100776
2219.1770	5.12768E-005
2217.1373	-4.80995E-005
2215.0976	-0.000123924
2213.0579	-0.000155189
2211.0182	-0.000165843
2208.9785	-0.000126228
2206.9389	-3.06241E-006
2204.8992	0.000178607
2202.8595	0.000355458
2200.8198	0.00047471
2198.7801	0.000548814
2196.7404	0.000615038
2194.7007	0.000685806
2192.6611	0.000728027
2190.6214	0.000663011
2188.5817	0.000483403
2186.5420	0.00024639
2184.5023	-2.41818E-005
2182.4626	-0.000262864
2180.4230	-0.000393416
2178.3833	-0.000434163
2176.3436	-0.000422445
2174.3039	-0.000356215
2172.2642	-0.000249918
2170.2245	-0.000133962
2168.1848	2.3411E-005
2166.1452	0.000178041
2164.1055	0.000137472
2162.0658	-0.000120743
2160.0261	-0.000413925
2157.9864	-0.000593679
2155.9467	-0.000658893
2153.9071	-0.000634457
2151.8674	-0.000467249
2149.8277	-0.000234951
2147.7880	-0.000131945
2145.7483	-0.00015923
2143.7086	-0.000225377
2141.6689	-0.000284486
2139.6293	-0.000324001
2137.5896	-0.00034991
2135.5499	-0.00033864
2133.5102	-0.000262874
2131.4705	-0.000133439
2129.4308	2.40232E-005
2127.3912	0.000172924
2125.3515	0.000276846
2123.3118	0.000327177
2121.2721	0.000353825
2119.2324	0.000392661
2117.1927	0.000424876
2115.1530	0.000413041
2113.1134	0.000367441
2111.0737	0.000319006
2109.0340	0.00026471
2106.9943	0.000206105
2104.9546	0.000197067
2102.9149	0.000252917
2100.8753	0.000295246
2098.8356	0.000257206
2096.7959	0.000176918
2094.7562	0.00012174
2092.7165	0.000102052
2090.6768	0.000124171
2088.6371	0.000179805
2086.5975	0.000215365
2084.5578	0.000202239
2082.5181	0.000159044
2080.4784	0.000117835
2078.4387	0.00010017
2076.3990	0.00011687
2074.3594	0.000157407
2072.3197	0.000177154
2070.2800	0.000153062
2068.2403	0.000120891
2066.2006	0.000104081
2064.1609	8.30036E-005
2062.1212	6.0092E-005
2060.0816	5.63844E-005
2058.0419	7.63879E-005
2056.0022	0.000102485
2053.9625	0.000115651
2051.9228	0.000143617
2049.8831	0.000183347
2047.8435	0.000154985
2045.8038	6.99839E-006
2043.7641	-0.000185927
2041.7244	-0.000297433
2039.6847	-0.000328285
2037.6450	-0.00032639
2035.6054	-0.000291603
2033.5657	-0.000280396
2031.5260	-0.000391552
2029.4863	-0.000632208
2027.4466	-0.000837079
2025.4069	-0.000854626
2023.3672	-0.000742241
2021.3276	-0.000614669
2019.2879	-0.000528833
2017.2482	-0.000511327
2015.2085	-0.000557071
2013.1688	-0.000635881
2011.1291	-0.000674769
2009.0895	-0.00064199
2007.0498	-0.00064066
2005.0101	-0.00075541
2002.9704	-0.000898336
2000.9307	-0.000932775
1998.8910	-0.000829187
1996.8513	-0.000635998
1994.8117	-0.000407901
1992.7720	-0.000203691
1990.7323	-9.19748E-005
1988.6926	-7.41435E-005
1986.6529	-5.06129E-005
1984.6132	1.49239E-005
1982.5736	6.70985E-005
1980.5339	7.15013E-005
1978.4942	-8.98362E-006
1976.4545	-0.000181065
1974.4148	-0.00040486
1972.3751	-0.000623544
1970.3354	-0.00079031
1968.2958	-0.00093522
1966.2561	-0.00104516
1964.2164	-0.00104707
1962.1767	-0.000976033
1960.1370	-0.000900295
1958.0973	-0.000821784
1956.0577	-0.000722683
1954.0180	-0.000631735
1951.9783	-0.000573943
1949.9386	-0.000504864
1947.8989	-0.000419042
1945.8592	-0.000363954
1943.8195	-0.000342912
1941.7799	-0.000325136
1939.7402	-0.000305382
1937.7005	-0.000316196
1935.6608	-0.000353534
1933.6211	-0.000380551
1931.5814	-0.000412021
1929.5418	-0.000456768
1927.5021	-0.000480469
1925.4624	-0.000451493
1923.4227	-0.000361298
1921.3830	-0.000251537
1919.3433	-0.000175101
1917.3036	-0.000131603
1915.2640	-0.000104442
1913.2243	-0.000112502
1911.1846	-0.000163168
1909.1449	-0.000217412
1907.1052	-0.000241675
1905.0655	-0.000243887
1903.0259	-0.000233138
1900.9862	-0.000201787
1898.9465	-0.000152001
1896.9068	-0.00010454
1894.8671	-8.32745E-005
1892.8274	-9.64429E-005
1890.7877	-0.000130705
1888.7481	-0.000172079
1886.7084	-0.000210905
1884.6687	-0.000235724
1882.6290	-0.000243992
1880.5893	-0.000236287
1878.5496	-0.00022078
1876.5100	-0.000204008
1874.4703	-0.000168604
1872.4306	-0.000127363
1870.3909	-0.000117285
1868.3512	-0.000128718
1866.3115	-0.00012997
1864.2718	-0.000124116
1862.2322	-0.000132606
1860.1925	-0.000152869
1858.1528	-0.000157427
1856.1131	-0.000137811
1854.0734	-0.000100129
1852.0337	-3.09591E-005
1849.9941	6.04645E-005
1847.9544	0.00012912
1845.9147	0.000152049
1843.8750	0.000140572
1841.8353	9.91219E-005
1839.7956	4.4771E-005
1837.7560	1.03391E-005
1835.7163	1.0229E-005
1833.6766	3.19179E-005
1831.6369	6.21356E-005
1829.5972	9.44348E-005
1827.5575	0.000114714
1825.5178	0.000104976
1823.4782	7.31922E-005
1821.4385	3.71031E-005
1819.3988	3.94923E-006
1817.3591	-1.60305E-005
1815.3194	-8.9562E-006
1813.2797	1.64336E-005
1811.2401	3.94817E-005
1809.2004	6.12592E-005
1807.1607	9.14142E-005
1805.1210	0.000122149
1803.0813	0.000146343
1801.0416	0.000162953
1799.0019	0.000169825
1796.9623	0.000160091
1794.9226	0.000131635
1792.8829	9.99015E-005
1790.8432	7.61364E-005
1788.8035	6.12543E-005
1786.7638	6.11517E-005
1784.7242	7.19139E-005
1782.6845	8.35742E-005
1780.6448	0.000100916
1778.6051	0.000131393
1776.5654	0.000160802
1774.5257	0.000167614
1772.4860	0.000144366
1770.4464	0.000105021
1768.4067	6.23517E-005
1766.3670	2.75384E-005
1764.3273	2.36979E-005
1762.2876	5.30591E-005
1760.2479	8.75467E-005
1758.2083	0.000114152
1756.1686	0.000141761
1754.1289	0.00018388
1752.0892	0.000240849
1750.0495	0.000304308
1748.0098	0.00037636
1745.9701	0.000448729
1743.9305	0.000510312
1741.8908	0.0005754
1739.8511	0.000648727
1737.8114	0.000706102
1735.7717	0.000736062
1733.7320	0.000735621
1731.6924	0.000707625
1729.6527	0.000657189
1727.6130	0.000598431
1725.5733	0.000572928
1723.5336	0.000607296
1721.4939	0.000687873
1719.4542	0.000800284
1717.4146	0.000927513
1715.3749	0.00106422
1713.3352	0.00122296
1711.2955	0.00142508
1709.2558	0.00168112
1707.2161	0.00202294
1705.1765	0.00249289
1703.1368	0.00306329
1701.0971	0.00370631
1699.0574	0.00439148
1697.0177	0.00509514
1694.9780	0.00581526
1692.9383	0.00651246
1690.8987	0.00721819
1688.8590	0.0080013
1686.8193	0.00880923
1684.7796	0.0095977
1682.7399	0.0103361
1680.7002	0.011033
1678.6606	0.011715
1676.6209	0.0123861
1674.5812	0.0130896
1672.5415	0.0138296
1670.5018	0.0145555
1668.4621	0.015272
1666.4224	0.0159915
1664.3828	0.0167197
1662.3431	0.0174449
1660.3034	0.0181931
1658.2637	0.0190041
1656.2240	0.019802
1654.1843	0.0205487
1652.1447	0.0212454
1650.1050	0.0218307
1648.0653	0.0222552
1646.0256	0.0225235
1643.9859	0.0227155
1641.9462	0.0228898
1639.9066	0.02299
1637.8669	0.0230295
1635.8272	0.0230317
1633.7875	0.0229748
1631.7478	0.0228691
1629.7081	0.0227303
1627.6684	0.0225489
1625.6288	0.0223171
1623.5891	0.0219911
1621.5494	0.0214976
1619.5097	0.0208341
1617.4700	0.0200506
1615.4303	0.0191939
1613.3907	0.0182834
1611.3510	0.017335
1609.3113	0.0164049
1607.2716	0.0155056
1605.2319	0.0145872
1603.1922	0.0136802
1601.1525	0.0128365
1599.1129	0.0120658
1597.0732	0.0113599
1595.0335	0.0107171
1592.9938	0.0101422
1590.9541	0.00963771
1588.9144	0.00921193
1586.8748	0.00888275
1584.8351	0.00866874
1582.7954	0.00857446
1580.7557	0.0085686
1578.7160	0.00861359
1576.6763	0.00870118
1574.6366	0.00883297
1572.5970	0.00900335
1570.5573	0.00921872
1568.5176	0.00948873
1566.4779	0.00983569
1564.4382	0.0103077
1562.3985	0.0108724
1560.3589	0.0114941
1558.3192	0.0121468
1556.2795	0.0127968
1554.2398	0.0134151
1552.2001	0.0139816
1550.1604	0.0145305
1548.1207	0.0151245
1546.0811	0.0157353
1544.0414	0.0163158
1542.0017	0.0168391
1539.9620	0.0172934
1537.9223	0.0176488
1535.8826	0.0178952
1533.8430	0.0180664
1531.8033	0.0181874
1529.7636	0.0182856
1527.7239	0.0183625
1525.6842	0.0184109
1523.6445	0.0184414
1521.6048	0.0184259
1519.5652	0.0183394
1517.5255	0.0181913
1515.4858	0.0180251
1513.4461	0.0178492
1511.4064	0.0175145
1509.3667	0.0169752
1507.3271	0.0162961
1505.2874	0.0155321
1503.2477	0.0146793
1501.2080	0.0137297
1499.1683	0.012789
1497.1286	0.0119158
1495.0889	0.0109782
1493.0493	0.00996528
1491.0096	0.00895612
1488.9699	0.00801525
1486.9302	0.00712985
1484.8905	0.00629526
1482.8508	0.00562102
1480.8112	0.00520418
1478.7715	0.00500731
1476.7318	0.00494566
1474.6921	0.00498549
1472.6524	0.00510598
1470.6127	0.0052507
1468.5730	0.00536862
1466.5334	0.00546995
1464.4937	0.0056083
1462.4540	0.00578802
1460.4143	0.0059631
1458.3746	0.00612222
1456.3349	0.00626805
1454.2953	0.00637285
1452.2556	0.00639331
1450.2159	0.00633659
1448.1762	0.00625097
1446.1365	0.00615617
1444.0968	0.0060505
1442.0572	0.00591112
1440.0175	0.00571676
1437.9778	0.00547551
1435.9381	0.00519205
1433.8984	0.00488365
1431.8587	0.00458561
1429.8190	0.0043445
1427.7794	0.00419736
1425.7397	0.00412526
1423.7000	0.0041018
1421.6603	0.00412065
1419.6206	0.00416592
1417.5809	0.00421979
1415.5413	0.00426864
1413.5016	0.00430466
1411.4619	0.00432508
1409.4222	0.00432237
1407.3825	0.00429603
1405.3428	0.00425217
1403.3031	0.00419135
1401.2635	0.00411192
1399.2238	0.00400305
1397.1841	0.00386416
1395.1444	0.00371468
1393.1047	0.00356596
1391.0650	0.00342117
1389.0254	0.00327914
1386.9857	0.00312848
1384.9460	0.00296462
1382.9063	0.00278953
1380.8666	0.00260733
1378.8269	0.00242342
1376.7872	0.00224277
1374.7476	0.00205556
1372.7079	0.00184876
1370.6682	0.00163225
1368.6285	0.00142589
1366.5888	0.00122606
1364.5491	0.00102025
1362.5095	0.000809844
1360.4698	0.000612292
1358.4301	0.000438195
1356.3904	0.000294866
1354.3507	0.000202812
1352.3110	0.000158863
1350.2713	0.000129682
1348.2317	0.000111148
1346.1920	0.000117036
1344.1523	0.000136179
1342.1126	0.000150507
1340.0729	0.000154314
1338.0332	0.000144345
1335.9936	0.000112597
1333.9539	6.35726E-005
1331.9142	2.66347E-005
1329.8745	2.39192E-005
1327.8348	5.34686E-005
1325.7951	0.000114437
1323.7554	0.000201288
1321.7158	0.000294472
1319.6761	0.000380185
1317.6364	0.000449507
1315.5967	0.000496506
1313.5570	0.000523765
1311.5173	0.000536236
1309.4777	0.000542069
1307.4380	0.000543978
1305.3983	0.000537269
1303.3586	0.000523906
1301.3189	0.00050233
1299.2792	0.000470488
1297.2395	0.000442555
1295.1999	0.000431272
1293.1602	0.000437616
1291.1205	0.000460846
1289.0808	0.00049739
1287.0411	0.00054288
1285.0014	0.000597202
1282.9618	0.000658383
1280.9221	0.000723396
1278.8824	0.000794981
1276.8427	0.000877118
1274.8030	0.000972116
1272.7633	0.00108348
1270.7236	0.00121678
1268.6840	0.0013786
1266.6443	0.00156541
1264.6046	0.00176364
1262.5649	0.00196911
1260.5252	0.0021848
1258.4855	0.00241289
1256.4459	0.00266114
1254.4062	0.00293749
1252.3665	0.00324229
1250.3268	0.00356717
1248.2871	0.00390109
1246.2474	0.00423618
1244.2078	0.00456163
1242.1681	0.00486903
1240.1284	0.00516008
1238.0887	0.00543553
1236.0490	0.00569372
1234.0093	0.00593614
1231.9696	0.00616988
1229.9300	0.00640546
1227.8903	0.00664037
1225.8506	0.00686327
1223.8109	0.00707065
1221.7712	0.00725866
1219.7315	0.00741635
1217.6919	0.00753189
1215.6522	0.00760753
1213.6125	0.00766393
1211.5728	0.00772069
1209.5331	0.00779267
1207.4934	0.0078928
1205.4537	0.00802096
1203.4141	0.00817112
1201.3744	0.00834172
1199.3347	0.00852518
1197.2950	0.00870516
1195.2553	0.00886583
1193.2156	0.00899556
1191.1760	0.009093
1189.1363	0.00916507
1187.0966	0.00922117
1185.0569	0.00927733
1183.0172	0.0093422
1180.9775	0.00940832
1178.9378	0.00946641
1176.8982	0.0095095
1174.8585	0.00954028
1172.8188	0.00956146
1170.7791	0.00955174
1168.7394	0.00949002
1166.6997	0.00937686
1164.6601	0.00921589
1162.6204	0.00900424
1160.5807	0.00874015
1158.5410	0.00843747
1156.5013	0.00811401
1154.4616	0.00776643
1152.4219	0.00739083
1150.3823	0.00699802
1148.3426	0.00659207
1146.3029	0.00617725
1144.2632	0.00576811
1142.2235	0.00538077
1140.1838	0.00503379
1138.1442	0.00473923
1136.1045	0.0045014
1134.0648	0.00432047
1132.0251	0.00419082
1129.9854	0.00410612
1127.9457	0.00404631
1125.9060	0.00398085
1123.8664	0.00389376
1121.8267	0.00378538
1119.7870	0.00366245
1117.7473	0.0035303
1115.7076	0.00340045
1113.6679	0.00328838
1111.6283	0.00319549
1109.5886	0.00311327
1107.5489	0.00303452
1105.5092	0.00296527
1103.4695	0.00291668
1101.4298	0.00288134
1099.3901	0.00285445
1097.3505	0.00284853
1095.3108	0.0028643
1093.2711	0.00289163
1091.2314	0.00293346
1089.1917	0.00299974
1087.1520	0.00309284
1085.1124	0.00320844
1083.0727	0.00333865
1081.0330	0.00346472
1078.9933	0.00355893
1076.9536	0.00361136
1074.9139	0.00363233
1072.8743	0.00362796
1070.8346	0.00360863
1068.7949	0.00359889
1066.7552	0.00361361
1064.7155	0.00365931
1062.6758	0.00375937
1060.6361	0.00395078
1058.5965	0.00426011
1056.5568	0.00469104
1054.5171	0.00525492
1052.4774	0.00598487
1050.4377	0.00690181
1048.3980	0.00800493
1046.3584	0.00924697
1044.3187	0.0104945
1042.2790	0.0115473
1040.2393	0.012193
1038.1996	0.0122964
1036.1599	0.0118664
1034.1202	0.0110412
1032.0806	0.0100356
1030.0409	0.00905696
1028.0012	0.00823036
1025.9615	0.00757386
1023.9218	0.00701984
1021.8821	0.00648751
1019.8425	0.00594046
1017.8028	0.00537537
1015.7631	0.00480293
1013.7234	0.00426338
1011.6837	0.00379944
1009.6440	0.00340815
1007.6043	0.00306621
1005.5647	0.00276831
1003.5250	0.00251533
1001.4853	0.00228804
999.4456	0.00206784
997.4059	0.00186937
995.3662	0.00170747
993.3266	0.001572
991.2869	0.00145013
989.2472	0.00133262
987.2075	0.00120884
985.1678	0.00107411
983.1281	0.000942125
981.0884	0.000833162
979.0488	0.000749794
977.0091	0.000686827
974.9694	0.000637136
972.9297	0.000584914
970.8900	0.000518108
968.8503	0.000429603
966.8107	0.000323402
964.7710	0.000219866
962.7313	0.00013283
960.6916	7.01954E-005
958.6519	3.73573E-005
956.6122	2.62258E-005
954.5725	2.61935E-005
952.5329	2.56589E-005
950.4932	1.50018E-005
948.4535	2.39631E-006
946.4138	3.57298E-006
944.3741	2.05813E-005
942.3344	3.86979E-005
940.2948	4.87735E-005
938.2551	5.92762E-005
936.2154	7.89406E-005
934.1757	0.000110319
932.1360	0.000148594
930.0963	0.000181152
928.0566	0.00019443
926.0170	0.00017726
923.9773	0.000138244
921.9376	9.62229E-005
919.8979	5.30667E-005
917.8582	1.46386E-005
915.8185	-6.31646E-006
913.7789	-1.37802E-005
911.7392	-1.18652E-005
909.6995	1.75039E-006
907.6598	2.00413E-005
905.6201	3.16411E-005
903.5804	3.04075E-005
901.5407	1.75442E-005
899.5011	1.07453E-006
897.4614	-1.66652E-006
895.4217	2.56271E-005
893.3820	7.05582E-005
891.3423	0.000110796
889.3026	0.000154787
887.2630	0.000213016
885.2233	0.000268867
883.1836	0.000313079
881.1439	0.000357355
879.1042	0.000403106
877.0645	0.000438562
875.0249	0.000470095
872.9852	0.000513025
870.9455	0.000557304
868.9058	0.000588768
866.8661	0.00061373
864.8264	0.000629874
862.7867	0.00062722
860.7471	0.00061072
858.7074	0.000588526
856.6677	0.000571415
854.6280	0.000572619
852.5883	0.000598477
850.5486	0.000649703
848.5090	0.000719685
846.4693	0.000802461
844.4296	0.000899255
842.3899	0.00100691
840.3502	0.00112547
838.3105	0.00126261
836.2708	0.00140969
834.2312	0.00154705
832.1915	0.00166236
830.1518	0.00175932
828.1121	0.00186599
826.0724	0.00200447
824.0327	0.00216739
821.9931	0.00233415
819.9534	0.00248373
817.9137	0.0026141
815.8740	0.00274299
813.8343	0.00288397
811.7946	0.00304118
809.7549	0.00321686
807.7153	0.00340598
805.6756	0.00358152
803.6359	0.00372209
801.5962	0.0038513
799.5565	0.00401319
797.5168	0.00421118
795.4772	0.00440677
793.4375	0.00458043
791.3978	0.00473999
789.3581	0.00487997
787.3184	0.00498643
785.2787	0.00508445
783.2390	0.00521331
781.1994	0.00536259
779.1597	0.00551538
777.1200	0.00568471
775.0803	0.0058694
773.0406	0.00605145
771.0009	0.00622843
768.9613	0.00641383
766.9216	0.00660046
764.8819	0.00676547
762.8422	0.0069251
760.8025	0.00711352
758.7628	0.00732485
756.7231	0.00754171
754.6835	0.00778267
752.6438	0.00806275
750.6041	0.00835581
748.5644	0.00863934
746.5247	0.00891326
744.4850	0.00917348
742.4454	0.00941003
740.4057	0.00961846
738.3660	0.00981292
736.3263	0.0100121
734.2866	0.0102195
732.2469	0.0104381
730.2072	0.0106731
728.1676	0.0109264
726.1279	0.0111899
724.0882	0.0114424
722.0485	0.0116768
720.0088	0.0119052
717.9691	0.0121373
715.9295	0.0123787
713.8898	0.0126403
711.8501	0.0129312
709.8104	0.0132433
707.7707	0.0135539
705.7310	0.0138481
703.6913	0.014127
701.6517	0.0143897
699.6120	0.014638
697.5723	0.0148909
695.5326	0.0151667
693.4929	0.0154576
691.4532	0.0157278
689.4136	0.0159511
687.3739	0.0161451
685.3342	0.0163409
683.2945	0.0165456
681.2548	0.0167623
679.2151	0.0170063
677.1755	0.0172745
675.1358	0.0175235
673.0961	0.0177341
671.0564	0.0179663
669.0167	0.0182637
666.9770	0.0185984
664.9373	0.0189475
662.8977	0.0193297
660.8580	0.0197164
658.8183	0.0200234
656.7786	0.0202348
654.7389	0.0204241
652.6992	0.020637
650.6596	0.0208717
648.6199	0.0211373
646.5802	0.0214566
644.5405	0.0218106
642.5008	0.0221656
640.4611	0.0225117
638.4214	0.0228362
636.3818	0.0231293
634.3421	0.0234025
632.3024	0.0236709
630.2627	0.0239557
628.2230	0.0242745
626.1833	0.0246144
624.1437	0.0249319
622.1040	0.0251804
620.0643	0.0253682
618.0246	0.0255538
615.9849	0.0257765
613.9452	0.0260391
611.9055	0.0263332
609.8659	0.0266523
607.8262	0.0269881
605.7865	0.0273206
603.7468	0.0276384
601.7071	0.0279507
599.6674	0.0282443
597.6278	0.0285075
595.5881	0.0287524
593.5484	0.0289597
591.5087	0.0291441
589.4690	0.0293747
587.4293	0.0296814
585.3896	0.0300411
583.3500	0.0304057
581.3103	0.0307701
579.2706	0.0311282
577.2309	0.0314078
575.1912	0.0315988
573.1515	0.0317678
571.1119	0.0319527
569.0722	0.0321377
567.0325	0.0322779
564.9928	0.0323851
562.9531	0.0325318
560.9134	0.0327302
558.8737	0.0329127
556.8341	0.0330388
554.7944	0.0331491
552.7547	0.0332794
550.7150	0.0334005
548.6753	0.0335379
546.6356	0.0337791
544.5960	0.0341042
542.5563	0.0344253
540.5166	0.0347165
538.4769	0.0349833
536.4372	0.0352308
534.3975	0.0354784
532.3578	0.0357704
530.3182	0.0361386
528.2785	0.0365637
526.2388	0.0370369
524.1991	0.037545
522.1594	0.0379984
520.1197	0.0383559
518.0801	0.0386643
516.0404	0.0389328
514.0007	0.0391517
511.9610	0.0393409
509.9213	0.0395221
507.8816	0.0396838
505.8419	0.0397773
503.8023	0.0397875
501.7626	0.0397182
499.7229	0.0395851
497.6832	0.0394825
495.6435	0.0394965
493.6038	0.0396194
491.5642	0.0398157
489.5245	0.0400515
487.4848	0.0402728
485.4451	0.0404467
483.4054	0.0406229
481.3657	0.0408626
479.3261	0.0411162
477.2864	0.0412928
475.2467	0.0413794
473.2070	0.041424
471.1673	0.0415064
469.1276	0.0416983
467.0879	0.0419955
465.0483	0.0423075
463.0086	0.0425388
460.9689	0.0427172
458.9292	0.0429302
456.8895	0.043186
454.8498	0.0434985
452.8102	0.0438794
450.7705	0.0442151
448.7308	0.0443503
446.6911	0.0442351
444.6514	0.043963
442.6117	0.0436719
440.5720	0.0435031
438.5324	0.0436359
436.4927	0.0440275
434.4530	0.0443825
432.4133	0.0445967
430.3736	0.0446982
428.3339	0.0446555
426.2943	0.0446641
424.2546	0.0449986
422.2149	0.0455863
420.1752	0.0461196
418.1355	0.0463286
416.0958	0.0462422
414.0561	0.0460681
412.0165	0.0459888
409.9768	0.0462246
407.9371	0.0468077
405.8974	0.0468077
403.8577	0.0468077
401.8180	0.0468077
399.7784	0.0468077
