# Supplementary material for: Vibrational Raman and IR data on brown hair subjected to bleaching
Source: Data Brief. 2021 Sep 30;38:107439. doi: 10.1016/j.dib.2021.107439 (PMC8502914; doi:10.1016/j.dib.2021.107439)
Supplement: Supplementary file 1 [file mmc1.zip › Supplementary Material raw data/Figure 5/Average IR three bleaching treatments baseline corrected smoothing.txt]

TITLE	Average IR spectrum of brown hair after three bleaching treatments, baseline correction and smoothing
DATA TYPE
ORIGIN	JASCO
OWNER
SPECTROMETER/DATA SYSTEM
RESOLUTION
DELTAX	-2.03968
XUNITS	1/CM
YUNITS	ABSORBANCE
FIRSTX	3995.7422
LASTX	399.7782
NPOINTS	1764
FIRSTY	-0.00009
MAXY	0.05174
MINY	-0.00116
XYDATA
3995.7422	-8.82368E-005
3993.7025	-8.82368E-005
3991.6628	-8.82368E-005
3989.6231	-8.82368E-005
3987.5834	-8.82368E-005
3985.5438	-9.51486E-005
3983.5041	-0.000100431
3981.4644	-0.00010237
3979.4247	-0.000102386
3977.3850	-9.87326E-005
3975.3453	-8.01645E-005
3973.3057	-4.86076E-005
3971.2660	-2.05355E-005
3969.2263	-2.5085E-006
3967.1866	1.31114E-005
3965.1469	2.49211E-005
3963.1072	2.41819E-005
3961.0676	1.23958E-005
3959.0279	-1.91938E-006
3956.9882	-5.77216E-007
3954.9485	2.547E-005
3952.9088	6.02244E-005
3950.8691	9.86193E-005
3948.8294	0.000134804
3946.7898	0.000139593
3944.7501	9.24964E-005
3942.7104	1.37537E-005
3940.6707	-2.70397E-005
3938.6310	9.59463E-006
3936.5913	7.37684E-005
3934.5517	0.000127835
3932.5120	0.000178371
3930.4723	0.000202937
3928.4326	0.000172102
3926.3929	0.000118986
3924.3532	0.000109197
3922.3135	0.00014541
3920.2739	0.0001674
3918.2342	0.000143756
3916.1945	8.57293E-005
3914.1548	1.26413E-005
3912.1151	-2.60924E-005
3910.0754	3.74021E-005
3908.0358	0.000204466
3905.9961	0.000394195
3903.9564	0.000511552
3901.9167	0.000519945
3899.8770	0.000444131
3897.8373	0.000323078
3895.7976	0.000199056
3893.7580	0.000139739
3891.7183	0.000158343
3889.6786	0.000201248
3887.6389	0.000239086
3885.5992	0.000249838
3883.5595	0.000229638
3881.5199	0.000190196
3879.4802	0.000147658
3877.4405	0.000167386
3875.4008	0.000232434
3873.3611	0.000276068
3871.3214	0.000319576
3869.2817	0.000336771
3867.2421	0.000273921
3865.2024	0.000162686
3863.1627	9.69251E-005
3861.1230	0.000178858
3859.0833	0.000317012
3857.0436	0.000368827
3855.0040	0.000350746
3852.9643	0.000281575
3850.9246	0.000152524
3848.8849	1.31862E-005
3846.8452	-3.18937E-005
3844.8055	7.45181E-005
3842.7658	0.000203939
3840.7262	0.000241083
3838.6865	0.000204132
3836.6468	0.000117967
3834.6071	1.16451E-005
3832.5674	-7.98819E-005
3830.5277	-0.00011172
3828.4881	-5.51332E-005
3826.4484	3.09011E-005
3824.4087	0.000111445
3822.3690	0.000179785
3820.3293	0.00018062
3818.2896	9.80571E-005
3816.2499	-2.4791E-005
3814.2103	-0.0001173
3812.1706	-0.000149549
3810.1309	-0.000130896
3808.0912	-4.93154E-005
3806.0515	4.47894E-005
3804.0118	8.67217E-005
3801.9722	7.94997E-005
3799.9325	4.63246E-005
3797.8928	-7.06884E-008
3795.8531	-6.7946E-005
3793.8134	-0.000117968
3791.7737	-0.000121968
3789.7340	-0.000117907
3787.6944	-9.27966E-005
3785.6547	-4.82224E-005
3783.6150	-3.46228E-005
3781.5753	-6.26253E-005
3779.5356	-0.000103879
3777.4959	-0.00012451
3775.4563	-0.00012746
3773.4166	-0.000116778
3771.3769	-7.93811E-005
3769.3372	-4.84077E-005
3767.2975	-4.9037E-005
3765.2578	-4.8913E-005
3763.2182	-3.08194E-005
3761.1785	5.14994E-006
3759.1388	7.21667E-005
3757.0991	0.000156742
3755.0594	0.000190081
3753.0197	0.000178464
3750.9800	0.000187761
3748.9404	0.000188972
3746.9007	0.000136966
3744.8610	7.94249E-005
3742.8213	0.000133881
3740.7816	0.00028964
3738.7419	0.000393285
3736.7023	0.00041644
3734.6626	0.000399823
3732.6229	0.000325349
3730.5832	0.000204329
3728.5435	9.58501E-005
3726.5038	6.76954E-005
3724.4641	9.32375E-005
3722.4245	7.33628E-005
3720.3848	2.0694E-005
3718.3451	2.26261E-005
3716.3054	7.28464E-005
3714.2657	0.000106975
3712.2260	9.95293E-005
3710.1864	7.12342E-005
3708.1467	3.04756E-005
3706.1070	-3.81715E-005
3704.0673	-0.00010309
3702.0276	-0.000130412
3699.9879	-0.000147768
3697.9482	-0.000139674
3695.9086	-7.07866E-005
3693.8689	1.78274E-005
3691.8292	6.54176E-005
3689.7895	2.89238E-005
3687.7498	-7.90183E-005
3685.7101	-0.000197582
3683.6705	-0.000218189
3681.6308	-8.13848E-005
3679.5911	0.000116982
3677.5514	0.000272446
3675.5117	0.000343602
3673.4720	0.000297741
3671.4323	0.000154951
3669.3927	-1.92431E-005
3667.3530	-0.00014233
3665.3133	-0.000176211
3663.2736	-0.000144048
3661.2339	-6.36601E-005
3659.1942	3.91487E-005
3657.1546	0.000180531
3655.1149	0.000379816
3653.0752	0.000547011
3651.0355	0.000619795
3648.9958	0.00061783
3646.9561	0.000560892
3644.9164	0.000427122
3642.8768	0.000265079
3640.8371	0.000186494
3638.7974	0.000227054
3636.7577	0.000356693
3634.7180	0.000535087
3632.6783	0.000671569
3630.6387	0.000727609
3628.5990	0.000719722
3626.5593	0.000695228
3624.5196	0.000667901
3622.4799	0.000657275
3620.4402	0.000726764
3618.4005	0.000847169
3616.3609	0.000946408
3614.3212	0.00103365
3612.2815	0.00111153
3610.2418	0.00117253
3608.2021	0.00118568
3606.1624	0.0011361
3604.1228	0.00106418
3602.0831	0.00101772
3600.0434	0.00101914
3598.0037	0.00106383
3595.9640	0.00115876
3593.9243	0.0013157
3591.8846	0.00146449
3589.8450	0.00153804
3587.8053	0.00154532
3585.7656	0.00152021
3583.7259	0.00146334
3581.6862	0.00138479
3579.6465	0.00133846
3577.6069	0.00135664
3575.5672	0.00143793
3573.5275	0.00161019
3571.4878	0.00182384
3569.4481	0.00199141
3567.4084	0.00208601
3565.3688	0.00210658
3563.3291	0.00203276
3561.2894	0.00189974
3559.2497	0.00182377
3557.2100	0.00185687
3555.1703	0.0019292
3553.1306	0.00200995
3551.0910	0.00211671
3549.0513	0.00222514
3547.0116	0.00228653
3544.9719	0.00230484
3542.9322	0.00231139
3540.8925	0.00229927
3538.8529	0.00228399
3536.8132	0.00231816
3534.7735	0.00240669
3532.7338	0.00251144
3530.6941	0.00260756
3528.6544	0.00268926
3526.6147	0.0027497
3524.5751	0.00277646
3522.5354	0.00277199
3520.4957	0.00275146
3518.4560	0.00273292
3516.4163	0.00273745
3514.3766	0.00277099
3512.3370	0.0028257
3510.2973	0.00289914
3508.2576	0.00297736
3506.2179	0.0030365
3504.1782	0.00306744
3502.1385	0.00307422
3500.0988	0.00306681
3498.0592	0.00305987
3496.0195	0.00307316
3493.9798	0.00311383
3491.9401	0.00316791
3489.9004	0.00323327
3487.8607	0.00331138
3485.8211	0.00337364
3483.7814	0.00340139
3481.7417	0.00341757
3479.7020	0.00344078
3477.6623	0.00345769
3475.6226	0.00346427
3473.5829	0.00348061
3471.5433	0.00351151
3469.5036	0.00354142
3467.4639	0.00356814
3465.4242	0.00360525
3463.3845	0.00365447
3461.3448	0.00370218
3459.3052	0.00374072
3457.2655	0.00377277
3455.2258	0.00380739
3453.1861	0.0038466
3451.1464	0.0038802
3449.1067	0.00390868
3447.0670	0.00393564
3445.0274	0.00395808
3442.9877	0.00397863
3440.9480	0.00400079
3438.9083	0.00403097
3436.8686	0.00406957
3434.8289	0.00411149
3432.7893	0.00416451
3430.7496	0.00422734
3428.7099	0.00429366
3426.6702	0.00436959
3424.6305	0.00444504
3422.5908	0.00450144
3420.5511	0.00454254
3418.5115	0.00457841
3416.4718	0.00460728
3414.4321	0.0046246
3412.3924	0.00463709
3410.3527	0.00466143
3408.3130	0.0047015
3406.2734	0.00474596
3404.2337	0.0047882
3402.1940	0.00482642
3400.1543	0.00486162
3398.1146	0.00489659
3396.0749	0.0049317
3394.0352	0.00497072
3391.9956	0.00501102
3389.9559	0.00504145
3387.9162	0.00506205
3385.8765	0.00508282
3383.8368	0.00511236
3381.7971	0.00515049
3379.7575	0.00519013
3377.7178	0.00522829
3375.6781	0.00526501
3373.6384	0.00530733
3371.5987	0.00536579
3369.5590	0.00543361
3367.5194	0.00549183
3365.4797	0.00553086
3363.4400	0.00555538
3361.4003	0.00557424
3359.3606	0.00559878
3357.3209	0.00564263
3355.2812	0.00570459
3353.2416	0.0057717
3351.2019	0.0058332
3349.1622	0.00588277
3347.1225	0.00592513
3345.0828	0.00596713
3343.0431	0.00601003
3341.0035	0.00605679
3338.9638	0.00610952
3336.9241	0.00616779
3334.8844	0.00623099
3332.8447	0.00629948
3330.8050	0.00637259
3328.7653	0.00644441
3326.7257	0.00651081
3324.6860	0.00657687
3322.6463	0.00664491
3320.6066	0.00670748
3318.5669	0.00676853
3316.5272	0.00684265
3314.4876	0.00692531
3312.4479	0.00700666
3310.4082	0.0070942
3308.3685	0.00718694
3306.3288	0.0072636
3304.2891	0.00730862
3302.2494	0.0073325
3300.2098	0.00736024
3298.1701	0.00740204
3296.1304	0.00745797
3294.0907	0.00753003
3292.0510	0.00760418
3290.0113	0.00765812
3287.9717	0.00768803
3285.9320	0.00770302
3283.8923	0.00771384
3281.8526	0.00772852
3279.8129	0.00774988
3277.7732	0.00778257
3275.7335	0.00782304
3273.6939	0.00785566
3271.6542	0.00787285
3269.6145	0.0078679
3267.5748	0.0078296
3265.5351	0.0077674
3263.4954	0.00770485
3261.4558	0.00765445
3259.4161	0.0076152
3257.3764	0.00757294
3255.3367	0.00751759
3253.2970	0.00745326
3251.2573	0.00738076
3249.2176	0.00730458
3247.1780	0.00723887
3245.1383	0.00719396
3243.0986	0.00716819
3241.0589	0.00714426
3239.0192	0.00710878
3236.9795	0.00706013
3234.9399	0.00699256
3232.9002	0.00690759
3230.8605	0.00682467
3228.8208	0.00675769
3226.7811	0.00670329
3224.7414	0.00665962
3222.7017	0.00662794
3220.6621	0.0065972
3218.6224	0.00655189
3216.5827	0.00649514
3214.5430	0.00644547
3212.5033	0.00640304
3210.4636	0.0063559
3208.4240	0.00631249
3206.3843	0.00627974
3204.3446	0.00624224
3202.3049	0.00618648
3200.2652	0.00611743
3198.2255	0.00605349
3196.1859	0.00600395
3194.1462	0.00595788
3192.1065	0.00590619
3190.0668	0.00584464
3188.0271	0.00576685
3185.9874	0.00567755
3183.9477	0.00558819
3181.9081	0.00551208
3179.8684	0.00545785
3177.8287	0.00541108
3175.7890	0.00535135
3173.7493	0.00527598
3171.7096	0.00519285
3169.6700	0.00510701
3167.6303	0.00502132
3165.5906	0.00494336
3163.5509	0.00487441
3161.5112	0.00480474
3159.4715	0.00472903
3157.4318	0.00465386
3155.3922	0.00459027
3153.3525	0.00453581
3151.3128	0.00447809
3149.2731	0.00441451
3147.2334	0.004348
3145.1937	0.00428119
3143.1541	0.00422029
3141.1144	0.00417412
3139.0747	0.00414408
3137.0350	0.0041156
3134.9953	0.0040752
3132.9556	0.00402577
3130.9159	0.00397591
3128.8763	0.00392614
3126.8366	0.00387569
3124.7969	0.00383605
3122.7572	0.00381347
3120.7175	0.00379675
3118.6778	0.00377903
3116.6382	0.00376434
3114.5985	0.0037551
3112.5588	0.00374571
3110.5191	0.0037319
3108.4794	0.00371998
3106.4397	0.00371565
3104.4000	0.00371453
3102.3604	0.00370975
3100.3207	0.00370389
3098.2810	0.00370586
3096.2413	0.00371966
3094.2016	0.00374371
3092.1619	0.00377178
3090.1223	0.00379355
3088.0826	0.0038038
3086.0429	0.00381084
3084.0032	0.0038256
3081.9635	0.00384544
3079.9238	0.0038604
3077.8841	0.00386862
3075.8445	0.00387377
3073.8048	0.0038774
3071.7651	0.00388463
3069.7254	0.00390344
3067.6857	0.00392629
3065.6460	0.00393025
3063.6064	0.00391013
3061.5667	0.00388319
3059.5270	0.00385976
3057.4873	0.00384216
3055.4476	0.00382789
3053.4079	0.00380592
3051.3682	0.0037697
3049.3286	0.00372576
3047.2889	0.00369238
3045.2492	0.00367325
3043.2095	0.0036455
3041.1698	0.00359846
3039.1301	0.00354143
3037.0905	0.00348187
3035.0508	0.00342573
3033.0111	0.00338083
3030.9714	0.00334943
3028.9317	0.00331585
3026.8920	0.00326139
3024.8523	0.00319165
3022.8127	0.00312464
3020.7730	0.00307098
3018.7333	0.00303773
3016.6936	0.00302414
3014.6539	0.00301397
3012.6142	0.0029906
3010.5746	0.00294883
3008.5349	0.00288961
3006.4952	0.0028238
3004.4555	0.00277523
3002.4158	0.00276307
3000.3761	0.00278403
2998.3365	0.00281872
2996.2968	0.00285515
2994.2571	0.00289066
2992.2174	0.00292049
2990.1777	0.00295037
2988.1380	0.00299791
2986.0983	0.0030715
2984.0587	0.00316509
2982.0190	0.00326973
2979.9793	0.00338295
2977.9396	0.00350311
2975.8999	0.00362833
2973.8602	0.00376395
2971.8206	0.0039141
2969.7809	0.004075
2967.7412	0.00423887
2965.7015	0.00439823
2963.6618	0.00454876
2961.6221	0.00468689
2959.5824	0.00480473
2957.5428	0.00488574
2955.5031	0.00491577
2953.4634	0.00490059
2951.4237	0.00486008
2949.3840	0.00481288
2947.3443	0.00478056
2945.3047	0.00479583
2943.2650	0.00487786
2941.2253	0.00501883
2939.1856	0.0052125
2937.1459	0.00546105
2935.1062	0.00575462
2933.0665	0.00606516
2931.0269	0.00636541
2928.9872	0.00665252
2926.9475	0.0069369
2924.9078	0.00721366
2922.8681	0.00745121
2920.8284	0.00760099
2918.7888	0.00761092
2916.7491	0.00744049
2914.7094	0.00709454
2912.6697	0.00663237
2910.6300	0.00613463
2908.5903	0.00567131
2906.5506	0.00528785
2904.5110	0.00500395
2902.4713	0.00480995
2900.4316	0.00467228
2898.3919	0.00455771
2896.3522	0.00444805
2894.3125	0.00433188
2892.2729	0.00420444
2890.2332	0.0040803
2888.1935	0.00398228
2886.1538	0.00391912
2884.1141	0.00388093
2882.0744	0.00385862
2880.0347	0.00386129
2877.9951	0.00389562
2875.9554	0.00394614
2873.9157	0.00398659
2871.8760	0.00399572
2869.8363	0.00396504
2867.7966	0.00390634
2865.7570	0.00385656
2863.7173	0.00385805
2861.6776	0.00393878
2859.6379	0.00411158
2857.5982	0.00436872
2855.5585	0.00466641
2853.5188	0.00491599
2851.4792	0.00502255
2849.4395	0.00493423
2847.3998	0.00465009
2845.3601	0.0042261
2843.3204	0.00376267
2841.2807	0.00335404
2839.2411	0.00304643
2837.2014	0.00283202
2835.1617	0.00268388
2833.1220	0.00257964
2831.0823	0.00249796
2829.0426	0.00242789
2827.0029	0.00236326
2824.9633	0.00229398
2822.9236	0.00222196
2820.8839	0.00215927
2818.8442	0.00211571
2816.8045	0.0020931
2814.7648	0.00208129
2812.7252	0.00206737
2810.6855	0.00204149
2808.6458	0.00200065
2806.6061	0.00195549
2804.5664	0.0019171
2802.5267	0.00188633
2800.4871	0.00186163
2798.4474	0.00183981
2796.4077	0.00181793
2794.3680	0.00179732
2792.3283	0.00177549
2790.2886	0.00175049
2788.2489	0.00172538
2786.2093	0.00169757
2784.1696	0.0016647
2782.1299	0.00163075
2780.0902	0.00160209
2778.0505	0.00158464
2776.0108	0.00157427
2773.9712	0.00156306
2771.9315	0.00155258
2769.8918	0.00154363
2767.8521	0.00152815
2765.8124	0.001503
2763.7727	0.00147678
2761.7330	0.00145759
2759.6934	0.00144718
2757.6537	0.00144401
2755.6140	0.00144469
2753.5743	0.0014419
2751.5346	0.00142515
2749.4949	0.00139465
2747.4553	0.00136319
2745.4156	0.00134085
2743.3759	0.00133196
2741.3362	0.00133203
2739.2965	0.00132754
2737.2568	0.00131257
2735.2171	0.0012903
2733.1775	0.00126754
2731.1378	0.00125291
2729.0981	0.00124781
2727.0584	0.00124914
2725.0187	0.00124971
2722.9790	0.0012383
2720.9394	0.00121435
2718.8997	0.0011849
2716.8600	0.00115619
2714.8203	0.00113402
2712.7806	0.00111905
2710.7409	0.00111012
2708.7012	0.00110488
2706.6616	0.00109807
2704.6219	0.00108975
2702.5822	0.00108058
2700.5425	0.00106602
2698.5028	0.00104927
2696.4631	0.00103841
2694.4235	0.0010324
2692.3838	0.00102679
2690.3441	0.00101989
2688.3044	0.00101418
2686.2647	0.00101113
2684.2250	0.00100653
2682.1853	0.00100139
2680.1457	0.000999993
2678.1060	0.000999132
2676.0663	0.00099252
2674.0266	0.000977812
2671.9869	0.000959823
2669.9472	0.000944884
2667.9076	0.000933746
2665.8679	0.000925799
2663.8282	0.00092363
2661.7885	0.000926913
2659.7488	0.000926071
2657.7091	0.000915308
2655.6694	0.000901106
2653.6298	0.000887603
2651.5901	0.000871781
2649.5504	0.000852431
2647.5107	0.000834493
2645.4710	0.000819393
2643.4313	0.000798385
2641.3917	0.000772565
2639.3520	0.000755171
2637.3123	0.00074565
2635.2726	0.000734817
2633.2329	0.000727721
2631.1932	0.000733419
2629.1535	0.000742095
2627.1139	0.000737511
2625.0742	0.000721594
2623.0345	0.000705323
2620.9948	0.000691466
2618.9551	0.000676661
2616.9154	0.000657746
2614.8758	0.000635478
2612.8361	0.00061391
2610.7964	0.000588143
2608.7567	0.000554082
2606.7170	0.000532135
2604.6773	0.000542872
2602.6377	0.000573683
2600.5980	0.000590197
2598.5583	0.000577766
2596.5186	0.000551615
2594.4789	0.000519241
2592.4392	0.000482119
2590.3995	0.000455898
2588.3599	0.000452015
2586.3202	0.000464621
2584.2805	0.000477847
2582.2408	0.00048019
2580.2011	0.000469613
2578.1614	0.00045348
2576.1218	0.000440754
2574.0821	0.000428428
2572.0424	0.000410422
2570.0027	0.000387296
2567.9630	0.000368661
2565.9233	0.000359407
2563.8836	0.000347321
2561.8440	0.000335354
2559.8043	0.000342043
2557.7646	0.000361825
2555.7249	0.000372463
2553.6852	0.000368285
2551.6455	0.000363547
2549.6059	0.000364722
2547.5662	0.000362311
2545.5265	0.000360007
2543.4868	0.000372529
2541.4471	0.000397397
2539.4074	0.000426463
2537.3677	0.000458902
2535.3281	0.000483226
2533.2884	0.000481839
2531.2487	0.000453467
2529.2090	0.000408908
2527.1693	0.000361217
2525.1296	0.000321649
2523.0900	0.000294356
2521.0503	0.000280466
2519.0106	0.000278768
2516.9709	0.000283398
2514.9312	0.000288015
2512.8915	0.000288476
2510.8518	0.000285355
2508.8122	0.000277985
2506.7725	0.000261152
2504.7328	0.000244721
2502.6931	0.000244094
2500.6534	0.000247576
2498.6137	0.000239225
2496.5741	0.000226848
2494.5344	0.000216475
2492.4947	0.000201502
2490.4550	0.000182835
2488.4153	0.000161599
2486.3756	0.000127322
2484.3359	8.07842E-005
2482.2963	4.48393E-005
2480.2566	3.75734E-005
2478.2169	5.47562E-005
2476.1772	9.06442E-005
2474.1375	0.000149347
2472.0978	0.000215694
2470.0582	0.000256152
2468.0185	0.00025867
2465.9788	0.000237626
2463.9391	0.000209984
2461.8994	0.000181048
2459.8597	0.00014984
2457.8200	0.000121545
2455.7804	0.000101824
2453.7407	8.52604E-005
2451.7010	6.94189E-005
2449.6613	6.73646E-005
2447.6216	8.73423E-005
2445.5819	0.000119182
2443.5423	0.000141837
2441.5026	0.00013889
2439.4629	0.000113704
2437.4232	8.82712E-005
2435.3835	8.34716E-005
2433.3438	9.76433E-005
2431.3041	0.000115131
2429.2645	0.000125208
2427.2248	0.00012185
2425.1851	0.000102524
2423.1454	7.8275E-005
2421.1057	6.91028E-005
2419.0660	7.73459E-005
2417.0264	9.0582E-005
2414.9867	9.8844E-005
2412.9470	9.05351E-005
2410.9073	6.09111E-005
2408.8676	2.23542E-005
2406.8279	-6.08686E-006
2404.7883	-1.73789E-005
2402.7486	-1.96119E-005
2400.7089	-1.22997E-005
2398.6692	1.0112E-005
2396.6295	3.85697E-005
2394.5898	6.79685E-005
2392.5501	0.000105786
2390.5105	0.000150251
2388.4708	0.000186896
2386.4311	0.000211743
2384.3914	0.000239201
2382.3517	0.000272849
2380.3120	0.000288343
2378.2724	0.000255429
2376.2327	0.000161486
2374.1930	1.66378E-005
2372.1533	-0.000162582
2370.1136	-0.000365642
2368.0739	-0.000573003
2366.0342	-0.000764233
2363.9946	-0.000935684
2361.9549	-0.00107686
2359.9152	-0.00115558
2357.8755	-0.00112602
2355.8358	-0.000971344
2353.7961	-0.000730792
2351.7565	-0.000476554
2349.7168	-0.000290964
2347.6771	-0.000234481
2345.6374	-0.000316067
2343.5977	-0.000490766
2341.5580	-0.000677334
2339.5183	-0.000798812
2337.4787	-0.000809167
2335.4390	-0.000714014
2333.3993	-0.000562977
2331.3596	-0.000399622
2329.3199	-0.000250328
2327.2802	-0.000131506
2325.2406	-4.83349E-005
2323.2009	1.16836E-005
2321.1612	7.0084E-005
2319.1215	0.000132811
2317.0818	0.000196149
2315.0421	0.000262624
2313.0024	0.000327341
2310.9628	0.000371181
2308.9231	0.000388541
2306.8834	0.00039357
2304.8437	0.000389776
2302.8040	0.0003693
2300.7643	0.000332552
2298.7247	0.000283821
2296.6850	0.000224953
2294.6453	0.000170395
2292.6056	0.000144385
2290.5659	0.000149161
2288.5262	0.000163531
2286.4865	0.000171222
2284.4469	0.000167934
2282.4072	0.000151932
2280.3675	0.000121924
2278.3278	8.09692E-005
2276.2881	4.41725E-005
2274.2484	3.2705E-005
2272.2088	5.08492E-005
2270.1691	8.31405E-005
2268.1294	0.000109367
2266.0897	0.000114111
2264.0500	8.90605E-005
2262.0103	3.71988E-005
2259.9706	-2.08407E-005
2257.9310	-5.56712E-005
2255.8913	-5.19963E-005
2253.8516	-1.00916E-005
2251.8119	6.01669E-005
2249.7722	0.000120978
2247.7325	0.00013919
2245.6929	0.000121889
2243.6532	8.09131E-005
2241.6135	3.93067E-005
2239.5738	3.01092E-005
2237.5341	6.61989E-005
2235.4944	0.000144242
2233.4548	0.000226823
2231.4151	0.000273173
2229.3754	0.000259081
2227.3357	0.000155015
2225.2960	-5.51895E-006
2223.2563	-0.000139232
2221.2166	-0.000210184
2219.1770	-0.000215312
2217.1373	-0.000159986
2215.0976	-6.57593E-005
2213.0579	2.9166E-005
2211.0182	7.48606E-005
2208.9785	7.57766E-005
2206.9389	9.39583E-005
2204.8992	0.000136394
2202.8595	0.000154483
2200.8198	0.000143325
2198.7801	0.000137294
2196.7404	0.000138732
2194.7007	0.00012511
2192.6611	0.000101856
2190.6214	7.78848E-005
2188.5817	1.75317E-005
2186.5420	-9.77492E-005
2184.5023	-0.000212238
2182.4626	-0.000283832
2180.4230	-0.000315975
2178.3833	-0.000277106
2176.3436	-0.000149232
2174.3039	7.6967E-006
2172.2642	0.000140797
2170.2245	0.000242533
2168.1848	0.000276968
2166.1452	0.000167599
2164.1055	-8.08837E-005
2162.0658	-0.000348108
2160.0261	-0.000531139
2157.9864	-0.000592932
2155.9467	-0.00052576
2153.9071	-0.000354071
2151.8674	-0.000164649
2149.8277	-8.17851E-005
2147.7880	-0.000124817
2145.7483	-0.000182055
2143.7086	-0.000160216
2141.6689	-4.9174E-005
2139.6293	0.00010239
2137.5896	0.000243695
2135.5499	0.000336039
2133.5102	0.000326597
2131.4705	0.000215394
2129.4308	8.15434E-005
2127.3912	-1.42967E-005
2125.3515	-6.18403E-005
2123.3118	-6.38822E-005
2121.2721	-2.49384E-005
2119.2324	5.1182E-005
2117.1927	0.000139537
2115.1530	0.000204529
2113.1134	0.000251445
2111.0737	0.000275375
2109.0340	0.000244412
2106.9943	0.000183347
2104.9546	0.000134244
2102.9149	0.000101975
2100.8753	8.95856E-005
2098.8356	0.000105991
2096.7959	0.000149187
2094.7562	0.000188855
2092.7165	0.000203567
2090.6768	0.00020167
2088.6371	0.000176483
2086.5975	0.000123735
2084.5578	7.07797E-005
2082.5181	4.78952E-005
2080.4784	5.71451E-005
2078.4387	7.72973E-005
2076.3990	9.68464E-005
2074.3594	0.000122045
2072.3197	0.000156257
2070.2800	0.000193466
2068.2403	0.000226249
2066.2006	0.000242009
2064.1609	0.00022584
2062.1212	0.000166992
2060.0816	8.44636E-005
2058.0419	4.65216E-005
2056.0022	8.05688E-005
2053.9625	0.000124746
2051.9228	0.00013412
2049.8831	0.000107788
2047.8435	5.63805E-005
2045.8038	2.20339E-006
2043.7641	-1.93269E-005
2041.7244	1.62016E-005
2039.6847	4.43874E-005
2037.6450	-1.36544E-005
2035.6054	-0.000131255
2033.5657	-0.000264629
2031.5260	-0.000386147
2029.4863	-0.000427854
2027.4466	-0.000334293
2025.4069	-0.000145302
2023.3672	2.34429E-005
2021.3276	0.000107034
2019.2879	0.000122172
2017.2482	7.96113E-005
2015.2085	1.95056E-007
2013.1688	-2.83627E-005
2011.1291	4.30173E-005
2009.0895	0.000138259
2007.0498	0.000192491
2005.0101	0.000216404
2002.9704	0.000211181
2000.9307	0.000165611
1998.8910	9.32684E-005
1996.8513	3.60893E-005
1994.8117	1.10365E-005
1992.7720	-1.85057E-005
1990.7323	-4.45372E-005
1988.6926	-1.29501E-005
1986.6529	8.18678E-005
1984.6132	0.000213789
1982.5736	0.00032347
1980.5339	0.00034792
1978.4942	0.000287668
1976.4545	0.000167863
1974.4148	3.86874E-005
1972.3751	-4.46312E-005
1970.3354	-7.67037E-005
1968.2958	-8.05833E-005
1966.2561	-8.58406E-005
1964.2164	-8.70814E-005
1962.1767	-6.50087E-005
1960.1370	-1.40855E-005
1958.0973	8.42207E-005
1956.0577	0.000191782
1954.0180	0.00022761
1951.9783	0.000194165
1949.9386	0.000172358
1947.8989	0.000199273
1945.8592	0.000227871
1943.8195	0.000229554
1941.7799	0.000224605
1939.7402	0.000213661
1937.7005	0.000176839
1935.6608	0.000124572
1933.6211	9.22728E-005
1931.5814	8.58643E-005
1929.5418	7.91249E-005
1927.5021	6.07328E-005
1925.4624	6.33603E-005
1923.4227	0.000108621
1921.3830	0.000143338
1919.3433	0.000117771
1917.3036	5.98266E-005
1915.2640	2.71585E-005
1913.2243	3.74352E-005
1911.1846	7.17421E-005
1909.1449	0.000119823
1907.1052	0.000166591
1905.0655	0.000173648
1903.0259	0.000147531
1900.9862	0.000135901
1898.9465	0.000155795
1896.9068	0.000206403
1894.8671	0.000273634
1892.8274	0.000315858
1890.7877	0.000303763
1888.7481	0.000241703
1886.7084	0.000159187
1884.6687	7.55386E-005
1882.6290	7.62683E-007
1880.5893	-3.40574E-005
1878.5496	-1.36204E-005
1876.5100	5.26833E-005
1874.4703	0.000148298
1872.4306	0.000233721
1870.3909	0.000275734
1868.3512	0.000271423
1866.3115	0.000237096
1864.2718	0.000187911
1862.2322	0.000142402
1860.1925	0.000119979
1858.1528	0.000110767
1856.1131	8.80008E-005
1854.0734	6.0264E-005
1852.0337	7.14831E-005
1849.9941	0.000126177
1847.9544	0.000177844
1845.9147	0.000204152
1843.8750	0.000203456
1841.8353	0.00016343
1839.7956	9.43097E-005
1837.7560	5.72053E-005
1835.7163	9.29962E-005
1833.6766	0.000166828
1831.6369	0.000234568
1829.5972	0.00028189
1827.5575	0.000297057
1825.5178	0.000267217
1823.4782	0.000199698
1821.4385	0.000127882
1819.3988	7.29478E-005
1817.3591	4.34694E-005
1815.3194	4.50582E-005
1813.2797	5.06961E-005
1811.2401	3.92523E-005
1809.2004	3.52145E-005
1807.1607	5.38233E-005
1805.1210	6.41256E-005
1803.0813	5.98777E-005
1801.0416	7.54025E-005
1799.0019	0.000126043
1796.9623	0.000164359
1794.9226	0.00015401
1792.8829	0.000125509
1790.8432	9.68892E-005
1788.8035	4.75822E-005
1786.7638	-1.39152E-005
1784.7242	-5.81248E-005
1782.6845	-6.47319E-005
1780.6448	-4.37035E-005
1778.6051	-1.34017E-005
1776.5654	2.13826E-005
1774.5257	5.75888E-005
1772.4860	6.93984E-005
1770.4464	4.5583E-005
1768.4067	-6.03395E-006
1766.3670	-6.70371E-005
1764.3273	-9.92372E-005
1762.2876	-0.000104162
1760.2479	-0.000101924
1758.2083	-5.83368E-005
1756.1686	4.03816E-005
1754.1289	0.000161247
1752.0892	0.000286856
1750.0495	0.000407547
1748.0098	0.000508668
1745.9701	0.000545232
1743.9305	0.000513435
1741.8908	0.000510189
1739.8511	0.000589752
1737.8114	0.000683528
1735.7717	0.00075304
1733.7320	0.000784646
1731.6924	0.000763611
1729.6527	0.00067988
1727.6130	0.000561469
1725.5733	0.00050484
1723.5336	0.000579061
1721.4939	0.000731448
1719.4542	0.000890782
1717.4146	0.00100478
1715.3749	0.00106789
1713.3352	0.00111036
1711.2955	0.00117588
1709.2558	0.00132438
1707.2161	0.0016161
1705.1765	0.00204735
1703.1368	0.00257022
1701.0971	0.00314897
1699.0574	0.00374445
1697.0177	0.00434367
1694.9780	0.00495796
1692.9383	0.00557611
1690.8987	0.00624575
1688.8590	0.00700856
1686.8193	0.00780792
1684.7796	0.00858369
1682.7399	0.00928736
1680.7002	0.00992763
1678.6606	0.0105292
1676.6209	0.0111165
1674.5812	0.0117549
1672.5415	0.0124399
1670.5018	0.0131124
1668.4621	0.0137719
1666.4224	0.0144259
1664.3828	0.015081
1662.3431	0.0157425
1660.3034	0.0164684
1658.2637	0.0172715
1656.2240	0.0180545
1654.1843	0.01879
1652.1447	0.0194744
1650.1050	0.020032
1648.0653	0.0204182
1646.0256	0.020662
1643.9859	0.0208658
1641.9462	0.0210621
1639.9066	0.0211727
1637.8669	0.0212169
1635.8272	0.0212257
1633.7875	0.0211776
1631.7478	0.0210835
1629.7081	0.0209688
1627.6684	0.020831
1625.6288	0.0206563
1623.5891	0.0203801
1621.5494	0.0199223
1619.5097	0.0192901
1617.4700	0.0185364
1615.4303	0.0177038
1613.3907	0.0168066
1611.3510	0.015848
1609.3113	0.0148802
1607.2716	0.01392
1605.2319	0.0129237
1603.1922	0.0119361
1601.1525	0.0110172
1599.1129	0.0101764
1597.0732	0.00940671
1595.0335	0.00870934
1592.9938	0.0080869
1590.9541	0.00753321
1588.9144	0.0070484
1586.8748	0.00665449
1584.8351	0.00638703
1582.7954	0.00625267
1580.7557	0.00620448
1578.7160	0.00621296
1576.6763	0.00628241
1574.6366	0.00639615
1572.5970	0.0065213
1570.5573	0.00666487
1568.5176	0.00686253
1566.4779	0.00715916
1564.4382	0.00759827
1562.3985	0.00814665
1560.3589	0.00878034
1558.3192	0.00946452
1556.2795	0.010153
1554.2398	0.0108076
1552.2001	0.0114189
1550.1604	0.0120599
1548.1207	0.0128037
1546.0811	0.0135749
1544.0414	0.0142697
1542.0017	0.0148437
1539.9620	0.0153025
1537.9223	0.0156276
1535.8826	0.0158248
1533.8430	0.0159793
1531.8033	0.01616
1529.7636	0.0163729
1527.7239	0.0165751
1525.6842	0.0167502
1523.6445	0.0169122
1521.6048	0.0170244
1519.5652	0.0170426
1517.5255	0.0169937
1515.4858	0.0169795
1513.4461	0.0170206
1511.4064	0.0168734
1509.3667	0.0164471
1507.3271	0.0158102
1505.2874	0.0150365
1503.2477	0.0141422
1501.2080	0.0131463
1499.1683	0.0122076
1497.1286	0.0114118
1495.0889	0.0105623
1493.0493	0.00961493
1491.0096	0.00863906
1488.9699	0.00770544
1486.9302	0.00680948
1484.8905	0.00593496
1482.8508	0.00520212
1480.8112	0.00476581
1478.7715	0.00461582
1476.7318	0.00461374
1474.6921	0.00468608
1472.6524	0.00481929
1470.6127	0.00496098
1468.5730	0.00504222
1466.5334	0.00508539
1464.4937	0.00520033
1462.4540	0.00540816
1460.4143	0.00560742
1458.3746	0.00576146
1456.3349	0.00589107
1454.2953	0.00597898
1452.2556	0.00596899
1450.2159	0.00586904
1448.1762	0.00574445
1446.1365	0.00561373
1444.0968	0.00547305
1442.0572	0.00531248
1440.0175	0.00511081
1437.9778	0.00488164
1435.9381	0.00460517
1433.8984	0.00425297
1431.8587	0.00385063
1429.8190	0.00346974
1427.7794	0.00319539
1425.7397	0.0030609
1423.7000	0.0030359
1421.6603	0.00307325
1419.6206	0.00311237
1417.5809	0.00310985
1415.5413	0.00306319
1413.5016	0.00299025
1411.4619	0.00292632
1409.4222	0.00289862
1407.3825	0.00288956
1405.3428	0.00287572
1403.3031	0.00287196
1401.2635	0.00289126
1399.2238	0.00289666
1397.1841	0.0028672
1395.1444	0.00283099
1393.1047	0.00278917
1391.0650	0.00271642
1389.0254	0.002618
1386.9857	0.00252093
1384.9460	0.00242938
1382.9063	0.00231807
1380.8666	0.00219865
1378.8269	0.00209816
1376.7872	0.00200762
1374.7476	0.00188686
1372.7079	0.00171852
1370.6682	0.00153664
1368.6285	0.00136959
1366.5888	0.00119974
1364.5491	0.00101298
1362.5095	0.000803533
1360.4698	0.000581017
1358.4301	0.000363302
1356.3904	0.000171333
1354.3507	4.37963E-005
1352.3110	-1.23743E-005
1350.2713	-3.78556E-005
1348.2317	-3.61032E-005
1346.1920	3.13831E-005
1344.1523	0.000155577
1342.1126	0.000273882
1340.0729	0.00033801
1338.0332	0.000330007
1335.9936	0.000252774
1333.9539	0.000129229
1331.9142	8.83908E-006
1329.8745	-5.34803E-005
1327.8348	-4.63076E-005
1325.7951	1.0781E-005
1323.7554	9.93165E-005
1321.7158	0.000205834
1319.6761	0.000320655
1317.6364	0.000424741
1315.5967	0.00049494
1313.5570	0.000528811
1311.5173	0.000544059
1309.4777	0.00055118
1307.4380	0.000543627
1305.3983	0.000526211
1303.3586	0.000519791
1301.3189	0.000527355
1299.2792	0.000541088
1297.2395	0.000566913
1295.1999	0.000609677
1293.1602	0.000658854
1291.1205	0.000699666
1289.0808	0.000733989
1287.0411	0.000775097
1285.0014	0.00082407
1282.9618	0.000876591
1280.9221	0.000938955
1278.8824	0.00102168
1276.8427	0.00112286
1274.8030	0.00123394
1272.7633	0.00136015
1270.7236	0.00151117
1268.6840	0.00169049
1266.6443	0.00189914
1264.6046	0.00212998
1262.5649	0.00236999
1260.5252	0.00260856
1258.4855	0.00284626
1256.4459	0.00309461
1254.4062	0.00336258
1252.3665	0.00365681
1250.3268	0.00398176
1248.2871	0.00432794
1246.2474	0.00467798
1244.2078	0.00502159
1242.1681	0.00535227
1240.1284	0.00565978
1238.0887	0.0059314
1236.0490	0.00616053
1234.0093	0.00635629
1231.9696	0.00653397
1229.9300	0.00669907
1227.8903	0.00684823
1225.8506	0.00697715
1223.8109	0.00708317
1221.7712	0.0071614
1219.7315	0.00720708
1217.6919	0.00722413
1215.6522	0.0072214
1213.6125	0.0072027
1211.5728	0.00717067
1209.5331	0.00713974
1207.4934	0.00713449
1205.4537	0.00716864
1203.4141	0.00723357
1201.3744	0.00731038
1199.3347	0.00738443
1197.2950	0.00744715
1195.2553	0.00749255
1193.2156	0.00752269
1191.1760	0.00754884
1189.1363	0.00757553
1187.0966	0.00759542
1185.0569	0.00759996
1183.0172	0.00759284
1180.9775	0.0075901
1178.9378	0.00759791
1176.8982	0.00760791
1174.8585	0.00760817
1172.8188	0.00758206
1170.7791	0.00751362
1168.7394	0.00739602
1166.6997	0.00723485
1164.6601	0.00704398
1162.6204	0.00683069
1160.5807	0.00659759
1158.5410	0.00634808
1156.5013	0.00608252
1154.4616	0.00580556
1152.4219	0.00552361
1150.3823	0.00523949
1148.3426	0.00495649
1146.3029	0.00467596
1144.2632	0.00440134
1142.2235	0.00413735
1140.1838	0.0038875
1138.1442	0.0036662
1136.1045	0.00349411
1134.0648	0.0033856
1132.0251	0.00334034
1129.9854	0.00333823
1127.9457	0.00335322
1125.9060	0.00336314
1123.8664	0.00335301
1121.8267	0.00332475
1119.7870	0.00329473
1117.7473	0.00327553
1115.7076	0.00326196
1113.6679	0.00324402
1111.6283	0.00322485
1109.5886	0.00321145
1107.5489	0.00320207
1105.5092	0.00319601
1103.4695	0.00320531
1101.4298	0.00323601
1099.3901	0.00327494
1097.3505	0.0033138
1095.3108	0.0033568
1093.2711	0.00341189
1091.2314	0.00348993
1089.1917	0.0035978
1087.1520	0.00373632
1085.1124	0.00389837
1083.0727	0.00406605
1081.0330	0.00421537
1078.9933	0.00433042
1076.9536	0.00441837
1074.9139	0.00448884
1072.8743	0.00452856
1070.8346	0.00452503
1068.7949	0.00448756
1066.7552	0.00442941
1064.7155	0.00436331
1062.6758	0.00431381
1060.6361	0.00430231
1058.5965	0.00433003
1056.5568	0.00440232
1054.5171	0.00455555
1052.4774	0.00484666
1050.4377	0.00532966
1048.3980	0.00603157
1046.3584	0.00691993
1044.3187	0.00788095
1042.2790	0.00874035
1040.2393	0.00932684
1038.1996	0.00953788
1036.1599	0.00937925
1034.1202	0.0089657
1032.0806	0.00846625
1030.0409	0.00803137
1028.0012	0.00773799
1025.9615	0.0075552
1023.9218	0.00737745
1021.8821	0.00710376
1019.8425	0.00668718
1017.8028	0.00615629
1015.7631	0.00558552
1013.7234	0.00503309
1011.6837	0.00452617
1009.6440	0.00407275
1007.6043	0.00366812
1005.5647	0.00329976
1003.5250	0.0029622
1001.4853	0.00267436
999.4456	0.00245058
997.4059	0.00226582
995.3662	0.00208542
993.3266	0.00190803
991.2869	0.0017499
989.2472	0.00161139
987.2075	0.00148602
985.1678	0.00137414
983.1281	0.00127518
981.0884	0.00118433
979.0488	0.00109225
977.0091	0.00099608
974.9694	0.000902505
972.9297	0.000812426
970.8900	0.000725349
968.8503	0.000644078
966.8107	0.000569834
964.7710	0.000503165
962.7313	0.000439882
960.6916	0.0003772
958.6519	0.000316557
956.6122	0.000258409
954.5725	0.000207387
952.5329	0.000165117
950.4932	0.000126486
948.4535	9.31144E-005
946.4138	7.31502E-005
944.3741	7.22188E-005
942.3344	9.17969E-005
940.2948	0.000130298
938.2551	0.000180119
936.2154	0.000225862
934.1757	0.000256267
932.1360	0.000276215
930.0963	0.000294506
928.0566	0.000309879
926.0170	0.000318003
923.9773	0.000315801
921.9376	0.000298531
919.8979	0.000261271
917.8582	0.000207319
915.8185	0.000151171
913.7789	0.000102197
911.7392	6.09423E-005
909.6995	2.79224E-005
907.6598	3.03522E-006
905.6201	-9.5808E-006
903.5804	-6.17017E-006
901.5407	1.25635E-005
899.5011	4.53279E-005
897.4614	8.27554E-005
895.4217	0.000116691
893.3820	0.000145492
891.3423	0.000165886
889.3026	0.000178594
887.2630	0.000187422
885.2233	0.00020309
883.1836	0.000236592
881.1439	0.000286852
879.1042	0.000351294
877.0645	0.000420535
875.0249	0.000478028
872.9852	0.000515965
870.9455	0.000535962
868.9058	0.000545164
866.8661	0.000548879
864.8264	0.000549681
862.7867	0.00055012
860.7471	0.000549862
858.7074	0.00055319
856.6677	0.000569596
854.6280	0.000606709
852.5883	0.000666699
850.5486	0.000740828
848.5090	0.000818858
846.4693	0.000895429
844.4296	0.000973004
842.3899	0.00106587
840.3502	0.00117816
838.3105	0.00130497
836.2708	0.0014463
834.2312	0.00158575
832.1915	0.00170622
830.1518	0.00181795
828.1121	0.00193197
826.0724	0.00204481
824.0327	0.00215141
821.9931	0.00225409
819.9534	0.00235867
817.9137	0.00246775
815.8740	0.00259995
813.8343	0.00278794
811.7946	0.003033
809.7549	0.00330095
807.7153	0.00355799
805.6756	0.00377633
803.6359	0.00393455
801.5962	0.00404229
799.5565	0.00413922
797.5168	0.00425493
795.4772	0.0043945
793.4375	0.00454774
791.3978	0.00469488
789.3581	0.00482534
787.3184	0.00494676
785.2787	0.00507341
783.2390	0.00520838
781.1994	0.00534081
779.1597	0.00547028
777.1200	0.00560839
775.0803	0.00575771
773.0406	0.00591636
771.0009	0.00608399
768.9613	0.00625785
766.9216	0.00643434
764.8819	0.00661541
762.8422	0.00681665
760.8025	0.00704863
758.7628	0.00729241
756.7231	0.00752257
754.6835	0.00773906
752.6438	0.00795882
750.6041	0.00819464
748.5644	0.00844889
746.5247	0.00871629
744.4850	0.00897633
742.4454	0.00919508
740.4057	0.00935678
738.3660	0.00948309
736.3263	0.00961786
734.2866	0.00979224
732.2469	0.0100151
730.2072	0.0102942
728.1676	0.0106228
726.1279	0.01097
724.0882	0.0113034
722.0485	0.0115971
720.0088	0.0118472
717.9691	0.0120689
715.9295	0.012282
713.8898	0.0125176
711.8501	0.0127967
709.8104	0.0131182
707.7707	0.0134737
705.7310	0.013841
703.6913	0.0141907
701.6517	0.0145149
699.6120	0.0148218
697.5723	0.0151144
695.5326	0.0153789
693.4929	0.0156017
691.4532	0.0157961
689.4136	0.015986
687.3739	0.0161858
685.3342	0.0164145
683.2945	0.016685
681.2548	0.0169773
679.2151	0.01726
677.1755	0.0175311
675.1358	0.0178266
673.0961	0.0181692
671.0564	0.0185486
669.0167	0.0189473
666.9770	0.0193318
664.9373	0.0196675
662.8977	0.0199481
660.8580	0.0202009
658.8183	0.0204667
656.7786	0.0207458
654.7389	0.021018
652.6992	0.0212958
650.6596	0.0216044
648.6199	0.02196
646.5802	0.022355
644.5405	0.022787
642.5008	0.0232623
640.4611	0.0237375
638.4214	0.0241505
636.3818	0.02449
634.3421	0.0247878
632.3024	0.02507
630.2627	0.0253323
628.2230	0.025581
626.1833	0.0258402
624.1437	0.0260964
622.1040	0.0263262
620.0643	0.0265374
618.0246	0.0267545
615.9849	0.0270157
613.9452	0.0273207
611.9055	0.0276228
609.8659	0.0278942
607.8262	0.0281341
605.7865	0.0283632
603.7468	0.0285899
601.7071	0.0288159
599.6674	0.0290915
597.6278	0.0294325
595.5881	0.0297779
593.5484	0.0300918
591.5087	0.030397
589.4690	0.030731
587.4293	0.0310889
585.3896	0.0314438
583.3500	0.031808
581.3103	0.0321692
579.2706	0.0324662
577.2309	0.0326896
575.1912	0.032901
573.1515	0.0331413
571.1119	0.033398
569.0722	0.0336563
567.0325	0.033902
564.9928	0.0341018
562.9531	0.034251
560.9134	0.0343835
558.8737	0.0345351
556.8341	0.0347359
554.7944	0.035002
552.7547	0.035306
550.7150	0.0355781
548.6753	0.0357899
546.6356	0.0359838
544.5960	0.0361968
542.5563	0.0364555
540.5166	0.0367926
538.4769	0.0371897
536.4372	0.0375765
534.3975	0.0379241
532.3578	0.0382794
530.3182	0.0386818
528.2785	0.0391437
526.2388	0.0396783
524.1991	0.0402502
522.1594	0.040763
520.1197	0.0411492
518.0801	0.0414236
516.0404	0.04163
514.0007	0.0417926
511.9610	0.0419246
509.9213	0.042035
507.8816	0.0421458
505.8419	0.0422615
503.8023	0.0423724
501.7626	0.0425033
499.7229	0.0426684
497.6832	0.0428461
495.6435	0.0430117
493.6038	0.0431595
491.5642	0.0432935
489.5245	0.0433837
487.4848	0.0434438
485.4451	0.0435602
483.4054	0.0437447
481.3657	0.0439449
479.3261	0.0441731
477.2864	0.0444667
475.2467	0.0448199
473.2070	0.0452102
471.1673	0.0456363
469.1276	0.0460864
467.0879	0.0464857
465.0483	0.0467734
463.0086	0.0469734
460.9689	0.0471348
458.9292	0.0473116
456.8895	0.0475437
454.8498	0.047831
452.8102	0.0481618
450.7705	0.0485082
448.7308	0.0488209
446.6911	0.0490706
444.6514	0.0492666
442.6117	0.0494199
440.5720	0.0495116
438.5324	0.0494882
436.4927	0.0493563
434.4530	0.0492362
432.4133	0.0492101
430.3736	0.0493156
428.3339	0.0495897
426.2943	0.0500112
424.2546	0.0505061
422.2149	0.0509305
420.1752	0.0511959
418.1355	0.0513499
416.0958	0.0514673
414.0561	0.051558
412.0165	0.0515931
409.9768	0.0516122
407.9371	0.051739
405.8974	0.051739
403.8577	0.051739
401.8180	0.051739
399.7784	0.051739
